# Supplementary material for: Maternal Intake of n-3 Polyunsaturated Fatty Acids During Pregnancy Is Associated With Differential Methylation Profiles in Cord Blood White Cells
Source: Front Genet. 2019 Oct 25;10:1050. doi: 10.3389/fgene.2019.01050 (PMC6824245; doi:10.3389/fgene.2019.01050)
Supplement: Supplementary file 1 [file Table_1.xlsx]

## Sheet: medium n-3_vs_low n-3 PUFAs(A)
Supplementary Table 1 A
Differential methylated region: Gene bodies
id	Chromosome	Start	End	symbol	entrezID	mean.mean.Medium	mean.mean.Low	mean.mean.diff	mean.mean.quot.log2	comb.p.val	comb.p.adj.fdr	combinedRank	num.sites	mean.num.na.Mean	mean.num.na.Medium	mean.mean.covg.Medium	mean.mean.covg.Low	mean.nsamples.covg.thres5.Medium	mean.nsamples.covg.thres5.Low
ENSG00000205327	chr12	55886147	55887100	OR6C68	403284	0.930062	0.919653	0.010409	0.0160636	0.000693296	0.730452	6290	1	0	0	10.7778	10.4737	35	36
ENSG00000216436	chr6	25732725	25733055	HIST1H2APS1	387319	0.59938	0.556275	0.0431057	0.104859	0.000806262	0.730452	178	3	0	0	14.1944	13.7632	35.6667	38
ENSG00000224337	chr2	150177107	150177950	FAM8A3P	NA	0.527524	0.477558	0.0499668	0.140818	0.000878	0.730452	87	2	0	0	11.0139	11.3816	35.5	37.5
ENSG00000266335	chr18	49862731	49865395	NA	NA	0.53655	0.729632	-0.193082	-0.436454	0.0015978	0.730452	4	1	0	0	11.5833	11.0526	35	37
ENSG00000213438	chr10	125751426	125752185	YBX2P1	NA	0.334452	0.275254	0.0591988	0.297278	0.00192767	0.730452	18	3	0	0	12.1759	13.1053	36	38
ENSG00000272192	chr8	66754987	66755566	NA	NA	0.467216	0.501813	-0.0345965	-0.100973	0.00423336	0.730452	202	1	0	0	15.6944	15.5263	36	38
ENSG00000223716	chr9	38360424	38376427	NA	NA	0.049057	0.0558835	-0.00682644	-0.157808	0.00508639	0.730452	2148	1	0	0	13.9167	15.2368	36	38
ENSG00000261060	chr1	179559507	179560440	NA	NA	0.817691	0.845544	-0.0278535	-0.0477507	0.00572001	0.730452	980	1	0	0	14.25	14.8947	36	38
ENSG00000251010	chr4	147162958	147164821	NA	NA	0.42526	0.405496	0.0197645	0.210484	0.00696391	0.730452	217	2	0	0	13.1944	12.6053	36	37.5
ENSG00000261135	chr1	16841140	16842249	NA	NA	0.294894	0.314466	-0.0195722	-0.0897607	0.00723173	0.730452	253	1	0	0	15.3889	13.9737	36	37
ENSG00000196966	chr6	26225383	26225844	HIST1H3E	8350;8351;8352;8353;8354;8355;8356;8357;8358;8968	0.658016	0.626634	0.0313821	0.0750569	0.00753937	0.730452	392	4	0	0	12.4514	12.0592	35	36.5
ENSG00000221244	chr5	1004302	1004392	NA	NA	0.417378	0.374214	0.043164	0.153603	0.00774421	0.730452	72	1	0	0	14.7222	13.5526	36	38
ENSG00000104818	chr19	49535169	49536495	CGB2	114335;114336	0.733061	0.702111	0.03095	0.0615676	0.00803938	0.730452	605	2	0	0	14.5694	14.7632	36	38
ENSG00000270314	chr7	7775374	7776482	NA	NA	0.928348	0.919765	0.0085833	0.0132574	0.00805372	0.730452	7994	1	0	0	11.2778	11.5	36	38
ENSG00000239195	chr11	93466394	93466466	SNORD5	692072	0.950323	0.945941	0.00438223	0.0065985	0.00814778	0.730452	15065	1	0	0	13.3333	13.3158	35	38
ENSG00000224796	chr6	33047228	33047637	RPL32P1	NA	0.802475	0.829348	-0.0268731	-0.0469458	0.00816012	0.730452	1013	1	0	0	15.2778	14.6316	36	38
ENSG00000233509	chr3	44658620	44666289	ZNF197-AS1	NA	0.92189	0.915486	0.00640417	0.0101959	0.00915057	0.730452	10548	2	0	0	13.7361	13.5132	36	38
ENSG00000182584	chr20	32254304	32256331	ACTL10	170487	0.286476	0.231784	0.0546914	0.344583	0.0101327	0.730452	25	5	0	0	14.0833	14.2316	35.6	38
ENSG00000155428	chr7	72430016	72439997	TRIM74	378108	0.936155	0.943357	-0.00720174	-0.0109396	0.0113956	0.730452	9825	1	0	0	14.1667	13.2632	35	38
ENSG00000257658	chr12	112759563	112760893	NA	NA	0.892607	0.901447	-0.00884003	-0.0140608	0.0120733	0.730452	7481	1	0	0	13.3611	11.5263	36	37
ENSG00000273356	chr3	50707420	50709479	NA	NA	0.882046	0.892451	-0.0104047	-0.0167301	0.0124384	0.730452	5936	1	0	0	12.4167	12.4737	34	38
ENSG00000224568	chr2	108145943	108172782	NA	NA	0.736863	0.798022	-0.0611592	-0.120789	0.0125318	0.730452	133	2	0	0	12.0417	12.7105	35.5	37.5
ENSG00000235537	chr2	21853420	21859181	NA	NA	0.505529	0.533459	-0.0279301	-0.0761179	0.0132105	0.730452	374	1	0	0	13.5833	14.1316	36	38
ENSG00000267151	chr17	41522075	41528568	MIR2117	100313779	0.81197	0.826984	-0.0150135	-0.0261135	0.0140914	0.730452	2961	1	0	0	15.2222	14.3158	36	38
ENSG00000254451	chr12	75628520	75692288	NA	101928157	0.912279	0.903196	0.00908288	0.0142785	0.0142299	0.730452	7323	1	0	0	11.5556	12.7895	36	38
ENSG00000134716	chr1	60358980	60392462	CYP2J2	1573	0.209658	0.200169	0.00948973	0.173527	0.0143046	0.730452	1157	6	0	0	12.4306	12.3333	35.5	37.5
ENSG00000255012	chr11	56380031	56380978	OR5M1	390168	0.891745	0.902115	-0.0103697	-0.0164957	0.0146128	0.730452	6047	1	0	0	14.8889	15.1053	36	38
ENSG00000230522	chr19	7049332	7051746	MBD3L2	125997;729458	0.876485	0.831731	0.0447547	0.0747381	0.0150502	0.730452	398	1	0	0	14.5833	14.8158	36	38
ENSG00000177820	chr7	106300345	106301342	NA	NA	0.0704199	0.0520264	0.0183934	0.427872	0.0151934	0.730452	258	3	0	0	11.8611	11.9737	35.3333	37.6667
ENSG00000258716	chr14	91163677	91165718	NA	101928883	0.114501	0.103842	0.0106593	0.129128	0.0155828	0.730452	914	1	0	0	13.5833	12.9211	36	38
ENSG00000228485	chr10	120968043	120971272	GRK5-IT1	101927868	0.177587	0.163855	0.0137317	0.0779354	0.0157772	0.730452	514	3	0	0	13.7315	13.3772	35.6667	37
ENSG00000268397	chr5	180682720	180684578	NA	NA	0.926753	0.920075	0.00667831	0.0103221	0.0161432	0.730452	10431	1	0	0	12.1944	11.2105	36	37
ENSG00000258897	chr14	34509303	34528506	EGLN3-AS1	NA	0.875017	0.857543	0.0174743	0.0287703	0.0164307	0.730452	2520	1	0	0	13.1944	13.9211	36	38
ENSG00000231743	chr10	2978213	2978633	NA	NA	0.878095	0.852841	0.0252545	0.0414851	0.0164383	0.730452	1265	2	0	0	12.2778	11.7237	35.5	38
ENSG00000185862	chr17	29630784	29641130	EVI2B	2124	0.050624	0.0591478	-0.00852384	-0.189795	0.0166996	0.730452	1436	1	0	0	14	15.8158	36	38
ENSG00000215117	chr8	58192102	58197290	LINC00588	26138	0.662634	0.622735	0.0398986	0.089161	0.0168238	0.730452	261	4	0	0	14.2847	14.3289	35.75	38
ENSG00000224722	chr8	128098508	128099755	PRNCR1	101867536;101928577	0.93323	0.925649	0.00758075	0.0116418	0.0170547	0.730452	9256	1	0	0	12.0833	13.3158	36	38
ENSG00000242775	chr3	55394471	55395857	NA	NA	0.799138	0.813875	-0.0147374	-0.0260404	0.0171228	0.730452	2973	1	0	0	11.25	13.2368	35	38
ENSG00000257583	chr12	95782375	95799280	NA	NA	0.910257	0.898784	0.0114733	0.0180999	0.0178942	0.730452	5310	1	0	0	13.5278	13.4737	36	38
ENSG00000207088	chr3	129116053	129116191	SNORA7B	677797	0.869514	0.876826	-0.00731163	-0.0119439	0.018265	0.730452	9017	1	0	0	15.9722	14.2895	36	38
ENSG00000204669	chr9	74666292	74687733	C9orf57	138240	0.93865	0.933472	0.00517803	0.00790378	0.018636	0.730452	13247	2	0	0	13.1389	12.7632	35.5	38
ENSG00000236664	chr2	178817838	178876716	NA	NA	0.738016	0.635527	0.102489	0.285564	0.0187161	0.730452	42	2	0	0	12.1667	12.8684	36	38
ENSG00000268656	chr2	27998851	28009186	NA	NA	0.789121	0.762361	0.0267605	0.0491396	0.0189801	0.730452	921	1	0	0	10.0556	10.2368	34	38
ENSG00000212232	chr20	17943353	17943589	SNORD17	692086	0.484987	0.512092	-0.0271044	-0.0769118	0.0192101	0.730452	361	1	0	0	17.1944	17.0789	36	38
ENSG00000250733	chr8	140943416	140946190	C8orf17	NA	0.434405	0.407302	0.0271034	0.165177	0.0195138	0.730452	106	4	0	0	13.0694	13.3421	35	37.75
ENSG00000211590	chr21	37093013	37093106	MIR802	768219	0.700426	0.720622	-0.0201962	-0.0404413	0.0196141	0.730452	1326	1	0	0	16.7222	15.1053	36	38
ENSG00000227305	chr7	62854166	62882424	NA	NA	0.891103	0.834538	0.056565	0.101971	0.0197039	0.730452	197	4	0	0	14.2778	14.2434	35.5	37.75
ENSG00000238821	chr1	28843988	28844087	NA	NA	0.781788	0.80012	-0.0183325	-0.0330224	0.0199764	0.730452	1929	1	0	0	16.25	15.5526	36	38
ENSG00000176900	chr11	4903049	4904113	OR51T1	401665	0.933602	0.928069	0.0055333	0.00848489	0.0203054	0.730452	12518	1	0	0	16.2778	15.1842	36	38
ENSG00000236953	chr13	21951116	21952013	ZDHHC20-IT1	NA	0.872538	0.892457	-0.0199184	-0.0330115	0.0203059	0.730452	1932	2	0	0	12.9306	13.5263	35.5	38
ENSG00000261819	chr16	15082116	15084017	NA	NA	0.660875	0.63854	0.0223345	0.0805347	0.0203203	0.730452	321	4	0	0	12.3056	12.5197	35.75	38
ENSG00000244921	chr5	134258993	134259739	NA	NA	0.532713	0.488292	0.0444211	0.123198	0.0207682	0.730452	129	1	0	0	9.75	10.5	36	38
ENSG00000267521	chr17	74953105	74954304	NA	NA	0.916899	0.908506	0.00839295	0.0131229	0.0209089	0.730452	8099	1	0	0	13.9722	14.9211	36	37
ENSG00000231009	chr10	43189819	43210023	CUBNP1	NA	0.932949	0.94059	-0.00764109	-0.0116436	0.0210165	0.730452	9253	1	0	0	13.2778	14.0263	36	36
ENSG00000236819	chr17	20978869	20993928	NA	101060544	0.82786	0.801965	0.0258952	0.0450369	0.0218168	0.730452	1079	2	0	0	11.6111	11.0132	35.5	37.5
ENSG00000259082	chr14	101908413	101910652	NA	100507277	0.611372	0.589179	0.0221929	0.071981	0.0220013	0.730452	441	7	0	0	12.0754	12.1053	35.8571	37.7143
ENSG00000177669	chr8	29989340	30002202	MBOAT4	619373	0.753618	0.773397	-0.0197791	-0.0368927	0.0223052	0.730452	1592	1	0	0	14.3056	15.9474	36	38
ENSG00000150045	chr12	9980077	9997606	KLRF1	51348	0.943274	0.936736	0.00653799	0.00992876	0.0224812	0.730452	10869	1	0	0	12.25	13.1053	35	38
ENSG00000256948	chr12	215690	221016	NA	NA	0.916368	0.923702	-0.00733435	-0.0113773	0.0225475	0.730452	9460	1	0	0	15.4722	14.5	36	38
ENSG00000253561	chr8	134783652	134826780	NA	NA	0.713331	0.732495	-0.0191638	-0.037725	0.0227128	0.730452	1527	1	0	0	11.5278	10.6316	34	38
ENSG00000213561	chr1	78509067	78509832	NA	NA	0.870694	0.883108	-0.0124132	-0.0201925	0.0227682	0.730452	4465	1	0	0	15.9444	15.1842	36	37
ENSG00000242479	chr3	142168944	142170991	NA	NA	0.913705	0.92126	-0.00755554	-0.0117527	0.0230993	0.730452	9166	1	0	0	15.2778	15.1842	36	38
ENSG00000231427	chr7	54398390	54417542	NA	NA	0.920016	0.911096	0.00892037	0.0139046	0.023138	0.730452	7581	1	0	0	15.1667	15.2895	36	38
ENSG00000230013	chr9	107753077	107754062	NA	101928579	0.0342133	0.0372516	-0.00303833	-0.0958838	0.0236913	0.730452	6989	1	0	0	14.3056	14.1579	36	38
ENSG00000240602	chr3	151488216	151502682	NA	201651	0.931648	0.921912	0.00973646	0.0149948	0.0242006	0.730452	6902	1	0	0	12.3333	12.7368	36	38
ENSG00000267291	chr19	39086986	39092334	NA	NA	0.871797	0.860145	0.0116514	0.0213711	0.0244848	0.730452	4102	4	0	0	13.2708	13.1908	36	38
ENSG00000173208	chr12	39943835	40013553	ABCD2	225	0.898191	0.888322	0.00986907	0.0157632	0.0245643	0.730452	6454	1	0	0	14.6111	13.4737	36	38
ENSG00000251535	chr4	330047	330575	NA	NA	0.253847	0.263919	-0.0100727	-0.0701355	0.0246071	0.730452	1016	3	0	0	14.1204	14.5526	36	38
ENSG00000235356	chr10	67073543	67074728	NA	NA	0.921005	0.915426	0.00557852	0.00867054	0.0247679	0.730452	12311	1	0	0	15.3333	14.1316	36	38
ENSG00000228376	chr9	99837953	99844227	NA	340508	0.4025	0.384144	0.0183564	0.0765107	0.0249926	0.730452	365	4	0	0	12.5833	12.4671	35.25	37.5
ENSG00000109471	chr4	123372625	123377880	IL2	3558	0.0934232	0.0829326	0.0104906	0.154303	0.0256944	0.730452	938	1	0	0	14.3056	12.5	36	37
ENSG00000155918	chr6	150339470	150346668	RAET1L	154064	0.168922	0.147652	0.0212703	0.18259	0.026369	0.730452	179	1	0	0	15.25	14.1316	36	38
ENSG00000253838	chr8	39771748	39773240	NA	NA	0.945841	0.941203	0.00463795	0.0070173	0.0264199	0.730452	14473	1	0	0	13.9722	14.3684	36	38
ENSG00000204790	chr9	69204538	69269662	CBWD6	150472;220869;644019	0.927275	0.904568	0.0227079	0.0353833	0.0264372	0.730452	1716	1	0	0	13.5	13.5	36	36
ENSG00000188931	chr1	161334521	161337664	C1orf192	257177	0.926369	0.885317	0.0410521	0.0646787	0.0264511	0.730452	557	1	0	0	16.9444	17.1842	36	38
ENSG00000254341	chr8	67834709	67834786	SNORD87	641648	0.845218	0.858227	-0.0130092	-0.0217805	0.0264682	0.730452	3983	1	0	0	16.0556	16.3684	36	38
ENSG00000250183	chr4	120858712	120885053	NA	NA	0.885118	0.874468	0.0106501	0.0172681	0.0264931	0.730452	5688	1	0	0	15.0833	13.7632	36	37
ENSG00000255258	chr11	133653566	133680271	NA	646522	0.374574	0.415103	-0.0405289	-0.170991	0.0269398	0.730452	78	5	0	0	13.9056	12.9789	36	37.6
ENSG00000273443	chr1	997588	998668	NA	NA	0.268749	0.290639	-0.0218898	-0.0684111	0.0271839	0.730452	495	2	0	0	13.2361	12.3421	35.5	38
ENSG00000272400	chr17	62843504	62843846	NA	NA	0.917819	0.90218	0.0156393	0.0245253	0.0273835	0.730452	3305	1	0	0	11.25	11.3684	36	37
ENSG00000213648	chr16	29467127	29476300	SULT1A4	6818;445329;101929857	0.923145	0.914461	0.00868395	0.0134887	0.0277487	0.730452	7855	1	0	0	13.9722	13.1842	36	38
ENSG00000231588	chr10	52389292	52390835	NA	NA	0.926345	0.933271	-0.00692566	-0.0106316	0.0278449	0.730452	10096	1	0	0	11.1111	13.1579	36	38
ENSG00000224257	chr2	215374920	215401614	VWC2L-IT1	100885780	0.922808	0.929165	-0.00635656	-0.00979781	0.0284426	0.730452	11023	1	0	0	13.8333	14.5263	35	38
ENSG00000167363	chr17	80693451	80709073	FN3K	64122	0.606808	0.549082	0.0577263	0.141736	0.0284946	0.730452	85	8	0	0	15.2118	15.3586	36	37.875
ENSG00000227848	chr13	48575525	48576688	SUCLA2-AS1	101929410	0.294166	0.308872	-0.0147062	-0.0901243	0.0286913	0.730452	444	8	0	0	13.4132	13.7401	35.75	37.875
ENSG00000224707	chr6	20438052	20440409	E2F3-IT1	NA	0.90601	0.894979	0.011031	0.017479	0.0292988	0.730452	5582	1	0	0	15.5	13.7105	36	38
ENSG00000269958	chr14	104162690	104163500	NA	NA	0.429628	0.497985	-0.0683573	-0.208503	0.0293881	0.730452	87	1	0	0	11.7778	12.8421	36	38
ENSG00000212464	chr10	101996913	101997059	SNORA12	677800	0.918141	0.909072	0.00906938	0.0141667	0.0298208	0.730452	7398	1	0	0	15.5556	16.4737	36	38
ENSG00000236015	chr7	39608975	39609797	NA	NA	0.939689	0.929006	0.0106837	0.0163219	0.0299992	0.730452	6154	1	0	0	14.5556	15.3421	35	38
ENSG00000254727	chr11	86143140	86143617	PTP4A1P6	NA	0.901847	0.913565	-0.0117183	-0.0184222	0.0300424	0.730452	5148	1	0	0	17.4444	16.2632	36	38
ENSG00000261766	chr16	28873487	28874661	NA	NA	0.255141	0.293964	-0.0388227	-0.197139	0.0301822	0.730452	91	1	0	0	12	10.9211	35	38
ENSG00000266782	chr10	118927189	118927285	MIR3663	100500893	0.175672	0.165838	0.00983414	0.0785105	0.0302361	0.730452	1071	1	0	0	10.8333	12	35	38
ENSG00000269364	chr19	22715428	22716296	NA	100128139	0.164202	0.147513	0.0166889	0.139774	0.0303275	0.730452	329	2	0	0	13.4306	12.7763	35.5	38
ENSG00000184586	chr21	32201357	32202078	KRTAP7-1	NA	0.884209	0.894535	-0.0103259	-0.0165641	0.0305323	0.730452	6018	1	0	0	15.6111	14.8684	36	38
ENSG00000256386	chr21	32201362	32202051	NA	NA	0.884209	0.894535	-0.0103259	-0.0165641	0.0305323	0.730452	6018	1	0	0	15.6111	14.8684	36	38
ENSG00000268288	chr1	151738962	151739476	NA	NA	0.913111	0.916728	-0.00361723	-0.00604797	0.0306153	0.730452	15958	2	0	0	13.8889	14.5395	35	37.5
ENSG00000229526	chr17	18353558	18379234	KRT16P4	NA	0.684499	0.697042	-0.0125426	-0.0279093	0.0307513	0.730452	2656	2	0	0	15.875	15.5132	36	38
ENSG00000234754	chr1	221503422	221509638	NA	400804	0.544829	0.502526	0.0423023	0.114416	0.0309111	0.730452	148	1	0	0	18.25	18.9211	36	38
ENSG00000214832	chr17	20278682	20280153	UPF3AP2	NA	0.459598	0.440585	0.019013	0.0801562	0.0311656	0.730452	322	3	0	0	12.2407	12.2018	36	38
ENSG00000256686	chr12	25935640	25967105	NA	NA	0.0343948	0.0377355	-0.00334072	-0.104672	0.0314839	0.730452	6195	1	0	0	13.3333	12.0263	36	37
ENSG00000199109	chr14	101489662	101489757	MIR411	693121	0.955441	0.95217	0.00327111	0.00489644	0.031759	0.730452	17975	1	0	0	11.25	11.8684	35	38
ENSG00000227108	chr14	106366496	106366512	IGHD1-14	NA	0.560581	0.503003	0.0575776	0.153463	0.0323734	0.730452	102	1	0	0	14.4722	14.0263	36	38
ENSG00000172155	chr1	152769227	152770657	LCE1D	353134	0.735921	0.703799	0.0321215	0.063504	0.0324981	0.730452	573	1	0	0	13.0278	13.7895	36	38
ENSG00000196409	chr9	40760700	40836415	ZNF658	26149	0.285797	0.303129	-0.0173316	-0.0696503	0.0327312	0.730452	482	3	0	0	13.1481	13.5526	35.3333	38
ENSG00000272167	chr1	214202236	214204109	NA	NA	0.841045	0.854632	-0.013587	-0.0228508	0.0328247	0.730452	3682	1	0	0	14.3056	13.4211	36	37
ENSG00000234653	chr2	77213091	77236917	NA	NA	0.524814	0.670199	-0.145385	-0.34692	0.0329003	0.730452	106	1	0	0	13.7222	13.4737	36	38
ENSG00000231656	chr8	7580613	7591823	FAM90A18P	NA	0.914894	0.922413	-0.00751892	-0.011681	0.0335899	0.730452	9215	1	0	0	12.6389	14.3421	36	38
ENSG00000224758	chr10	134774844	134775741	LINC01167	NA	0.190735	0.143324	0.0474109	0.38747	0.0338819	0.730452	108	2	0	0	13.0556	12.7368	36	38
ENSG00000231794	chr7	134883153	134887108	NA	NA	0.937236	0.931997	0.00523903	0.0080015	0.0341444	0.730452	13122	1	0	0	13.2222	12.6053	35	38
ENSG00000223928	chr10	24446764	24447710	NA	NA	0.910373	0.91823	-0.00785651	-0.0122629	0.0349026	0.730452	8778	1	0	0	12.3889	12.4474	36	37
ENSG00000203837	chr10	118187379	118237469	PNLIPRP3	119548	0.709331	0.729448	-0.0201167	-0.0397923	0.0351144	0.730452	1382	1	0	0	13.3889	15.6053	36	38
ENSG00000250486	chr4	165878100	165880273	FAM218A	152756	0.172641	0.192406	-0.0197649	-0.279892	0.0356799	0.730452	216	4	0	0	14.7639	13.9276	36	38
ENSG00000213934	chr11	5269313	5271122	HBG1	3047	0.839372	0.853478	-0.0141059	-0.0237626	0.0357437	0.730452	3465	1	0	0	14.0556	15.4211	36	38
ENSG00000269153	chr19	7944330	7945005	NA	388499	0.913001	0.904058	0.00894272	0.0140461	0.0358619	0.730452	7486	1	0	0	12.6667	13.3947	36	38
ENSG00000147996	chr9	70432004	70497240	CBWD5	55871;150472;220869;445571;644019;728013;101060578	0.18626	0.194599	-0.00833883	-0.0536518	0.0358944	0.730452	1507	2	0	0	13.8472	13.2763	36	38
ENSG00000149050	chr11	7020549	7041599	ZNF214	7761	0.216334	0.220874	-0.0045396	-0.104256	0.0367879	0.730452	4106	11	0	0	13.5707	13.3421	35.8182	37.4545
ENSG00000239291	chr17	45236557	45237359	NA	NA	0.950653	0.95357	-0.0029173	-0.00437452	0.0368575	0.730452	18950	1	0	0	12.75	13	36	37
ENSG00000101544	chr18	77866915	77905406	ADNP2	22850	0.588297	0.566922	0.0213753	0.0936809	0.0369274	0.730452	223	9	0	0	13.8488	13.5497	35.8889	37.6667
ENSG00000242943	chr1	148864594	148865175	NKAIN1P1	642691	0.424798	0.40421	0.0205886	0.070077	0.0371111	0.730452	475	2	0	0	12.5556	12.3816	36	38
ENSG00000226965	chr7	110072296	110174811	NA	NA	0.867316	0.878065	-0.0107493	-0.0175693	0.0372243	0.730452	5541	1	0	0	15.1389	14.4474	36	38
ENSG00000186743	chr6	116359919	116360658	TPI1P3	NA	0.861901	0.873665	-0.0117644	-0.0193358	0.0372848	0.730452	4797	1	0	0	10.3333	9.92105	33	37
ENSG00000255254	chr11	18128130	18128388	HIGD1AP5	NA	0.809892	0.826366	-0.0164733	-0.0286993	0.0374089	0.730452	2532	1	0	0	14.5	14.1842	36	38
ENSG00000255100	chr11	76493625	76494106	NA	NA	0.0516607	0.0494547	0.00220601	0.0338549	0.0377947	0.730452	9946	3	0	0	13.5	12.8947	35.6667	37.6667
ENSG00000259503	chr15	70613915	70619081	NA	NA	0.93493	0.928505	0.00642457	0.00984237	0.0378573	0.730452	10969	1	0	0	13.9444	13.7368	36	38
ENSG00000158077	chr11	7041677	7092539	NLRP14	338323	0.398593	0.399971	-0.00137739	-0.0715927	0.0378672	0.730452	14883	12	0	0	13.4884	13.6776	35.3333	37.9167
ENSG00000186807	chr10	47746936	47763041	ANXA8L2	244;728113	0.801722	0.812762	-0.0110398	-0.0188303	0.038026	0.730452	4982	2	0	0	14.0694	13.3684	36	38
ENSG00000231989	chr5	156277549	156279539	PPP1R2P3	153743	0.682805	0.667836	0.014969	0.0495557	0.0380688	0.730452	902	2	0	0	15.0139	14.3816	36	37
ENSG00000226777	chr14	106383838	106391825	KIAA0125	9834;101926972	0.784557	0.799962	-0.0154045	-0.0277026	0.0381845	0.730452	2684	1	0	0	12.3889	12.5	36	36
ENSG00000226738	chr22	50984844	50986081	NA	NA	0.429567	0.397972	0.0315951	0.158164	0.0385	0.730452	129	5	0	0	12.7556	12.5105	35.6	37.4
ENSG00000218890	chr6	66803324	66804802	NUFIP1P	NA	0.561919	0.558875	0.0030441	-0.0318997	0.0388343	0.730452	6973	3	0	0	14.4074	14.4912	36	38
ENSG00000187474	chr19	52298416	52329442	FPR3	2359	0.655433	0.649581	0.00585216	0.103952	0.0392944	0.730452	2774	3	0	0	14.3148	14.3772	35.6667	37.6667
ENSG00000228972	chr6	128752086	128753913	NA	NA	0.93349	0.92808	0.00540988	0.00829609	0.0394912	0.730452	12738	1	0	0	12.1389	12.2632	36	38
ENSG00000226587	chr7	62787052	62814704	NA	NA	0.878783	0.872171	0.00661197	0.0126619	0.0401814	0.730452	8466	3	0	0	14.0926	14.2807	36	38
ENSG00000230000	chr7	62809239	62812151	NA	NA	0.878783	0.872171	0.00661197	0.0126619	0.0401814	0.730452	8466	3	0	0	14.0926	14.2807	36	38
ENSG00000265987	chr17	73340486	73369743	NA	NA	0.705869	0.702432	0.00343702	0.0297718	0.0404001	0.730452	5981	4	0	0	12.875	12.9868	35.5	37.5
ENSG00000228792	chr1	211809248	211816209	NA	NA	0.936486	0.931891	0.00459437	0.00702009	0.0404886	0.730452	14467	1	0	0	13.4444	14.7105	36	38
ENSG00000227764	chr1	211813037	211827923	NA	101929499	0.936486	0.931891	0.00459437	0.00702009	0.0404886	0.730452	14467	1	0	0	13.4444	14.7105	36	38
ENSG00000248137	chr5	2831135	2835253	NA	NA	0.879966	0.856147	0.0238189	0.0391381	0.0405917	0.730452	1426	1	0	0	15.4167	15.0263	36	38
ENSG00000232382	chr3	98188324	98189420	OR5K1	26339	0.926376	0.919745	0.00663119	0.0102532	0.040661	0.730452	10500	1	0	0	17.4444	17.2632	36	38
ENSG00000232342	chr10	76265890	76290311	NA	NA	0.911444	0.898901	0.0125431	0.0197735	0.0406656	0.730452	4630	1	0	0	14.0278	14.5263	36	38
ENSG00000241790	chr2	202486369	202488153	ENO1P4	NA	0.944655	0.939904	0.00475081	0.00719745	0.0407493	0.730452	14191	1	0	0	13.3333	13.1053	36	38
ENSG00000234362	chr2	42158739	42160863	NA	NA	0.922334	0.914986	0.00734797	0.0114153	0.0408312	0.730452	9433	1	0	0	14.5278	15.8684	36	38
ENSG00000236216	chr1	21724480	21724855	PPP1R11P1	NA	0.276276	0.237894	0.0383823	0.207685	0.0410211	0.730452	143	1	0	0	12.0556	11.7105	36	38
ENSG00000232567	chr10	47253595	47259683	GLUD1P8	NA	0.770962	0.786084	-0.0151225	-0.0276692	0.0410601	0.730452	2691	1	0	0	14.25	13.1579	36	37
ENSG00000207732	chr4	20529898	20530007	MIR218-1	407000	0.922325	0.913941	0.00838398	0.0130322	0.0413418	0.730452	8167	1	0	0	13.5278	14.4737	35	38
ENSG00000236700	chr6	134758854	134825719	LINC01010	154092	0.928018	0.918668	0.00935007	0.0144114	0.0413666	0.730452	7258	2	0	0	13.0833	12.9868	35.5	37
ENSG00000260360	chr1	179922319	179923575	NA	NA	0.136907	0.145432	-0.00852486	-0.0699496	0.041456	0.730452	1435	2	0	0	13.3194	13.5	35	37.5
ENSG00000254041	chr8	106155088	106200834	NA	101927392	0.920712	0.913438	0.00727419	0.01132	0.0415824	0.730452	9513	1	0	0	13.6944	13.6842	35	38
ENSG00000175701	chr2	110969106	111002997	LINC00116	205251	0.308647	0.347099	-0.0384523	-0.331817	0.0416401	0.730452	149	7	0	0	13.6905	14.0827	35.8571	37.7143
ENSG00000075673	chr13	25254549	25285921	ATP12A	479	0.129725	0.122093	0.00763231	0.0752824	0.0420053	0.730452	1769	5	0	0	13.2611	12.9421	36	37.8
ENSG00000208772	chr2	86362993	86363129	SNORD94	692225	0.946744	0.941999	0.00474452	0.00717216	0.0420942	0.730452	14228	1	0	0	17.0833	15.4474	36	38
ENSG00000228105	chr1	20569588	20571148	NA	NA	0.876325	0.868604	0.00772161	0.0125428	0.0421481	0.730452	8553	2	0	0	13.1111	12.7763	36	37
ENSG00000207067	chr8	99054314	99054445	SNORA72	26775	0.891191	0.880518	0.0106736	0.0171891	0.0424331	0.730452	5715	1	0	0	15.75	13.8684	35	38
ENSG00000224286	chr1	170240744	170253349	LINC01142	284688	0.924181	0.917652	0.00652928	0.0101191	0.0428839	0.730452	10641	2	0.5	0	11.4444	11.6053	35.5	38
ENSG00000272395	chr19	39737773	39739219	IFNL4	101180976	0.459572	0.470948	-0.0113764	-0.00928333	0.0429827	0.730452	11590	4	0	0	14.625	13.9474	36	37.5
ENSG00000239005	chr4	140357522	140357648	NA	NA	0.931538	0.924392	0.00714538	0.0109904	0.0431933	0.730452	9776	1	0	0	14.1111	14.1316	35	37
ENSG00000138379	chr2	190920423	190927455	MSTN	2660	0.935683	0.927951	0.00773143	0.0118435	0.0435182	0.730452	9088	2	0	0	14.6389	14.8421	36	38
ENSG00000197475	chr8	39308564	39380371	ADAM3A	1587	0.749412	0.710352	0.0390608	0.0693722	0.0436605	0.730452	484	2	0	0	11.1944	11.1579	35.5	37.5
ENSG00000261310	chr16	60520723	60557154	NA	NA	0.943583	0.939553	0.00402937	0.00610904	0.0437523	0.730452	15875	1	0	0	12.5833	12.9474	36	37
ENSG00000269220	chr22	18260088	18262247	LINC00528	200298	0.121793	0.136478	-0.0146855	-0.152415	0.0437676	0.730452	446	1	0	0	10.7778	11.1316	35	38
ENSG00000250362	chr5	95197490	95210223	NA	NA	0.919634	0.919713	-7.88152e-05	-0.000353463	0.043894	0.730452	28762	2	0	0	13.3889	14.6842	35.5	37.5
ENSG00000269066	chr19	17206228	17210117	NA	NA	0.766212	0.782236	-0.016024	-0.0294794	0.0440123	0.730452	2397	1	0	0	14.3056	14.6316	36	38
ENSG00000186119	chr11	55587086	55588073	OR5D18	219438	0.937794	0.933573	0.00422108	0.00644157	0.04447	0.730452	15324	2	0	0	14.4861	15.6316	35.5	38
ENSG00000200612	chr14	101452394	101452465	SNORD114-25	767605	0.932266	0.926749	0.00551772	0.00847296	0.0447126	0.730452	12533	1	0	0	14.6111	14.8421	36	38
ENSG00000248199	chr5	61173936	61181956	NA	NA	0.929359	0.935034	-0.00567487	-0.00868941	0.0448255	0.730452	12286	1	0	0	14.3611	14	36	38
ENSG00000212724	chr17	39215495	39216344	KRTAP2-3	85294;730755	0.520863	0.558303	-0.0374397	-0.0983199	0.0448689	0.730452	209	1	0	0	14.4444	12.5263	36	38
ENSG00000144681	chr3	36421836	36589499	STAC	6769	0.340501	0.332314	0.00818736	0.165186	0.0449991	0.730452	1559	11	0	0	13.0051	12.6794	35.9091	37.5455
ENSG00000262583	chr16	75533686	75550178	NA	NA	0.825686	0.82436	0.00132604	0.00114897	0.0451926	0.730452	26591	2	0	0	12.6944	12.9737	36	38
ENSG00000255642	chr12	64215801	64217675	PABPC1P4	NA	0.705983	0.692302	0.0136815	0.0333582	0.0452635	0.730452	1896	2	0	0	13.1389	13.1974	36	38
ENSG00000248206	chr4	184908831	184909903	NA	NA	0.862882	0.87897	-0.0160882	-0.0265683	0.0453242	0.730452	2881	2	0	0	15.125	15.0395	36	38
ENSG00000121318	chr12	10977916	10978957	TAS2R10	50839	0.924356	0.916902	0.00745379	0.0115527	0.0453393	0.730452	9330	2	0	0	13.7222	14.1053	36	38
ENSG00000125703	chr1	63249806	63331184	ATG4C	84938	0.0352427	0.0347672	0.00047552	0.0151871	0.0455329	0.730452	23523	2	0	0	13.9306	14.0789	35	37
ENSG00000186967	chr21	31869142	31869451	KRTAP19-4	337971	0.875708	0.883974	-0.00826674	-0.0134029	0.0455555	0.730452	7907	1	0	0	14.6944	14.3947	36	38
ENSG00000228404	chr21	47604993	47608855	NA	NA	0.328277	0.280154	0.0481235	0.304731	0.0456465	0.730452	174	2	0	0	15.0417	14.7368	36	37.5
ENSG00000242107	chr3	159733811	159749210	LINC01100	730109	0.782902	0.799795	-0.0168921	-0.0304126	0.0457302	0.730452	2263	1	0	0	12.9167	13.6316	36	38
ENSG00000257703	chr12	103474728	103572453	NA	NA	0.118701	0.108813	0.009888	0.11533	0.0458773	0.730452	1059	1	0	0	15.0833	13.8158	36	38
ENSG00000183439	chr4	165875598	165898820	TRIM61	391712	0.3645	0.37777	-0.0132695	-0.181198	0.0459579	0.730452	570	14	0	0	13.1528	13.1071	35.7857	37.9286
ENSG00000207717	chr3	168269642	168269737	MIR551B	693136	0.943105	0.938694	0.00441119	0.00669263	0.046054	0.730452	14918	1	0	0	13.1111	13.6053	36	38
ENSG00000267528	chr19	29374337	29444152	NA	NA	0.938581	0.943998	-0.00541751	-0.00821605	0.0461235	0.730452	12839	1	0	0	15.6667	16.3421	36	38
ENSG00000207445	chr11	75115465	75115610	SNORD15B	114599	0.906261	0.896077	0.0101841	0.0161251	0.0462201	0.730452	6256	1	0	0	12.3056	13.3158	36	38
ENSG00000268800	chr5	162866447	162873821	NA	NA	0.924399	0.915505	0.00889454	0.0137988	0.0463854	0.730452	7648	1	0	0	15.6667	15.2105	36	38
ENSG00000265121	chr17	75260262	75260858	NA	NA	0.911205	0.903705	0.00750008	0.0117939	0.0467065	0.730452	9127	1	0	0	13.2778	12.8158	36	38
ENSG00000185304	chr2	88055474	88285309	RGPD2	400966;729857	0.648636	0.635625	0.0130111	0.0433907	0.0468174	0.730452	1162	3	0	0	13.0833	13.0702	36	37.6667
ENSG00000100351	chr22	40297086	40369725	GRAP2	9402	0.112758	0.102117	0.0106403	0.139985	0.0474007	0.730452	918	2	0	0	12.9861	14.0921	35.5	38
ENSG00000255882	chr12	10019626	10022407	NA	NA	0.034897	0.0392261	-0.0043291	-0.132804	0.0474074	0.730452	4425	1	0	0	14.6111	14.2105	36	38
ENSG00000231227	chr9	126772809	126773393	NA	NA	0.148594	0.14137	0.0072237	0.0672562	0.0474353	0.730452	1945	1	0	0	14.5556	14.3421	36	38
ENSG00000254417	chr11	69918540	69921539	ANO1-AS2	100009613	0.195523	0.185149	0.0103742	0.124053	0.0474691	0.730452	960	6	0	0	13.6157	13.9561	35.5	37.8333
ENSG00000211520	chr2	56227849	56227930	MIR216B	100126319	0.879917	0.889329	-0.00941181	-0.0151779	0.0474727	0.730452	6807	1	0	0	15.0278	15	36	38
ENSG00000181761	chr11	55889849	55890787	OR8H3	390152	0.765634	0.779173	-0.0135392	-0.0249659	0.0474937	0.730452	3199	1	0	0	15.6389	16.0526	36	38
ENSG00000122133	chr9	138453602	138458801	PAEP	5047	0.717578	0.730984	-0.013406	-0.0188989	0.0474943	0.730452	4955	2	0	0	13.3889	13.4868	36	38
ENSG00000258647	chr15	93111048	93115272	LINC00930	100144604	0.827138	0.841209	-0.0140708	-0.0240475	0.0476448	0.730452	3413	1	0	0	14.1944	15.5789	35	38
ENSG00000078070	chr3	182733006	182833863	MCCC1	56922	0.432474	0.424113	0.00836153	0.213746	0.047771	0.730452	1499	25	0	0	13.7411	13.6284	35.76	37.64
ENSG00000258144	chr12	39481515	39486676	NA	NA	0.849706	0.833731	0.0159742	0.0270589	0.0479109	0.730452	2795	1	0	0	14.9167	15.7105	36	38
ENSG00000239835	chr3	119747587	119748715	NA	NA	0.940127	0.935716	0.00441097	0.00671332	0.0480728	0.730452	14885	1	0	0	10.8611	12.3947	35	38
ENSG00000241475	chr1	234796017	234802850	NA	NA	0.867363	0.878859	-0.0114962	-0.0187811	0.0481111	0.730452	5004	1	0	0	10.9444	11	35	38
ENSG00000241861	chr3	89096592	89097584	GAPDHP50	NA	0.861235	0.870228	-0.00899343	-0.0148161	0.048215	0.730452	7027	1	0	0	15.0278	12.7105	36	37
ENSG00000249491	chr5	38425138	38427478	EGFLAM-AS1	NA	0.850908	0.837046	0.0138622	0.0234191	0.0483622	0.730452	3546	1	0	0	13.5	13.7632	36	37
ENSG00000253683	chr5	172083525	172083716	NA	NA	0.866171	0.844677	0.0214939	0.0358331	0.0484008	0.730452	1676	1	0	0	11.1944	11.5526	36	37
ENSG00000267270	chr18	77905807	77936315	NA	NA	0.685525	0.660916	0.0246092	0.0871833	0.0484817	0.730452	270	9	0	0	13.8241	13.7222	35.8889	37.8889
ENSG00000251311	chr5	116078687	116097905	NA	102467223	0.931985	0.924847	0.00713831	0.0109743	0.0485476	0.730452	9794	1	0	0	13.8611	13.5526	35	38
ENSG00000224595	chr7	114054299	114059930	NA	NA	0.735925	0.752752	-0.0168268	-0.033605	0.0487401	0.730452	1869	8	0	0	13.6875	13.5724	36	37.75
ENSG00000226251	chr1	212398620	212412319	NA	101929541	0.883927	0.875523	0.00840468	0.0136283	0.0487637	0.730452	7769	1	0	0	11.9722	12.9737	36	37
ENSG00000196890	chr1	228645808	228646259	HIST3H2BB	128312	0.0285906	0.0302825	-0.00169193	-0.0585319	0.0489015	0.730452	12772	3	0	0	13.4352	13.0175	35.6667	37.6667
ENSG00000240520	chr1	84831111	84863514	UOX	391051	0.871852	0.874437	-0.00258532	-0.00607607	0.0490606	0.730452	15918	3	0	0	12.7037	12.307	36	37.6667
ENSG00000236242	chr13	109816250	109853831	MYO16-AS1	100885782	0.884249	0.843751	0.0404972	0.06686	0.0491436	0.730452	518	1	0	0	14.0833	14.6053	36	38
ENSG00000273409	chr11	127140957	127206928	NA	101929497	0.826453	0.839758	-0.0133051	-0.0227677	0.0491598	0.730452	3710	1	0	0	12.4167	11.9474	36	38
ENSG00000168903	chr5	180415845	180433727	BTNL3	10917	0.774061	0.755453	0.0186086	0.0443803	0.0492583	0.730452	1108	2	0	0	14.4583	13.2368	36	37.5
ENSG00000229271	chr3	16729493	16738986	NA	NA	0.859047	0.847789	0.0112579	0.0188112	0.0496112	0.730452	4994	1	0	0	12.8333	13.5789	36	38
ENSG00000223695	chr22	36784671	36792562	NA	NA	0.938692	0.934432	0.00426014	0.00649307	0.0498131	0.730452	15243	1	0	2	13.6667	13.6053	36	38
ENSG00000212829	chr9	9090876	9091311	RPS26P3	NA	0.828163	0.819786	0.00837629	0.0144903	0.050003	0.730452	7199	1	0	0	12.75	11.6053	36	38
ENSG00000254318	chr8	94146324	94179079	C8orf87	389676	0.875993	0.886801	-0.0108082	-0.0174929	0.0501089	0.730452	5577	1	0	0	15.6111	14.1316	36	38
ENSG00000203601	chr1	168873143	169056243	LINC00970	101930564;101978719	0.861624	0.869977	-0.00835306	-0.0173078	0.0501801	0.730452	5673	3	0	0	13.3519	13.3772	36	37.6667
ENSG00000231242	chr9	69082536	69108793	NA	NA	0.808788	0.778046	0.0307428	0.0552115	0.0503938	0.730452	741	1	0	0	13.1667	13.9474	35	37
ENSG00000271009	chr16	73094369	73096215	NA	NA	0.879787	0.867	0.0127877	0.0208844	0.0506121	0.730452	4240	1	0	0	15.3333	14.2632	36	38
ENSG00000119737	chr2	54080050	54087126	GPR75	10936	0.911198	0.899873	0.0113246	0.0180704	0.0506727	0.730452	5326	7	0	0	13.8413	13.797	36	37.5714
ENSG00000234770	chr8	27417791	27446590	GULOP	NA	0.541703	0.574814	-0.0331111	-0.0780814	0.0509972	0.730452	348	2	0	0	13.7222	13.7237	35.5	38
ENSG00000224846	chr6	2989960	2999368	NA	NA	0.234775	0.237858	-0.00308299	-0.0474018	0.0513177	0.730452	6861	5	0	0	15.0889	14.6579	36	37.8
ENSG00000248848	chr4	74919755	74921116	PPBPP2	10895	0.563892	0.552154	0.0117373	0.0572622	0.0514353	0.730452	741	2	0	0	14.9306	15.4342	35.5	38
ENSG00000258150	chr16	29476288	29479154	NA	NA	0.0445753	0.0481935	-0.00361826	-0.0926115	0.0515847	0.730452	5591	1	0	0	12.9167	12.9474	36	38
ENSG00000230023	chr1	24526730	24538183	NA	284632	0.676226	0.690972	-0.0147467	-0.0306676	0.0517074	0.730452	2226	2	0	0	12.875	12.1053	35	37.5
ENSG00000226683	chr13	81228890	81231162	PWWP2AP1	NA	0.684578	0.667146	0.0174318	0.0491001	0.0519517	0.730452	925	5	0	0	12.4333	12.7421	35.2	37.6
ENSG00000198553	chr13	50589390	50595058	KCNRG	283518	0.920151	0.913392	0.00675924	0.0106103	0.0519713	0.730452	10122	5	0	0	14.1222	13.7105	36	37.6
ENSG00000244203	chr3	71338920	71355004	FOXP1-AS1	NA	0.530563	0.517298	0.013265	0.105862	0.0519972	0.730452	572	2	0	0	13.1667	13.3947	35.5	38
ENSG00000172362	chr11	58206593	58207646	OR5B12	390191	0.9142	0.921118	-0.00691834	-0.0107594	0.0521032	0.730452	9981	1	0	0	14.7778	14.6053	36	38
ENSG00000253507	chr8	132320792	132329879	NA	NA	0.472972	0.471663	0.00130965	-0.0451529	0.0521638	0.730452	15390	2	0	0	13.25	13.0658	35.5	37.5
ENSG00000265800	chr17	73134511	73137445	NA	NA	0.938055	0.933791	0.00426402	0.00650338	0.0525557	0.730452	15223	1	0	0	11.3889	11.1316	36	36
ENSG00000261783	chr16	75413716	75415158	NA	NA	0.308828	0.282578	0.0262498	0.123956	0.0530023	0.730452	227	1	0	0	14.8056	14.4211	36	38
ENSG00000261331	chr16	34213746	34213986	NA	NA	0.517379	0.536611	-0.0192319	-0.0516741	0.0530145	0.730452	838	1	0	0	13.2778	13.9474	35	37
ENSG00000257831	chr14	31717834	31771945	NA	NA	0.892092	0.895223	-0.00313094	-0.00519549	0.0530417	0.730452	17440	3	0	0	12.8426	11.9561	35.6667	36.6667
ENSG00000255126	chr11	62158988	62160844	NA	NA	0.877767	0.88506	-0.0072933	-0.0118038	0.0530657	0.730452	9113	1	0	0	14.6667	14.5263	36	38
ENSG00000254456	chr11	25756317	25803305	NA	NA	0.758442	0.813998	-0.0555564	-0.100705	0.0533329	0.730452	231	1	0	0	13.5	15.3947	35	38
ENSG00000269815	chr19	17407005	17407504	NA	NA	0.898515	0.900261	-0.00174645	-0.00308649	0.0533484	0.730452	21714	2	0	0	14.4444	13.5263	36	37.5
ENSG00000113328	chr5	162864575	162873157	CCNG1	900	0.251495	0.246637	0.00485839	0.137944	0.0534138	0.730452	3716	5	0	0	15.5278	15.0158	36	38
ENSG00000263787	chr17	46263300	46281891	NA	NA	0.930758	0.937453	-0.00669556	-0.0102316	0.0537584	0.730452	10519	1	0	0	11.5833	11.9211	36	38
ENSG00000133475	chr22	21562262	21581926	GGT2	728441	0.825008	0.836285	-0.0112763	-0.0193524	0.0538157	0.730452	4790	1	0	0	13	13.5263	36	38
ENSG00000201343	chr3	176838479	176838588	NA	NA	0.935399	0.930096	0.0053034	0.00811585	0.0538837	0.730452	12960	1	0	0	15.1389	14.4211	36	38
ENSG00000112874	chr5	102884556	102898494	NUDT12	83594	0.325322	0.301155	0.0241668	0.289817	0.0539588	0.730452	237	4	0	0	12.3264	12.7829	35.75	37.75
ENSG00000232457	chr17	62936720	62952664	SLC16A6P1	NA	0.929446	0.93599	-0.00654337	-0.0100137	0.0540269	0.730452	10774	1	0	0	12.9167	13.7368	36	38
ENSG00000250891	chr5	117803851	117897812	NA	101927280	0.861866	0.872671	-0.0108044	-0.0177684	0.0541895	0.730452	5447	1	0	0	15.0278	14.7895	36	38
ENSG00000232799	chr2	210009965	210012411	CRYGFP	NA	0.602304	0.600633	0.00167127	-0.00783667	0.0542077	0.730452	13323	4	0	0	14.3819	15.3487	35.75	38
ENSG00000200278	chr11	124506355	124506488	RNA5SP352	NA	0.929137	0.922637	0.00650005	0.01002	0.0542975	0.730452	10767	1	0	0	12.9167	13.7105	36	38
ENSG00000256323	chr16	542366	542567	NA	NA	0.947919	0.943562	0.00435683	0.00657667	0.0543068	0.730452	15095	1	0	0	11.9167	11.9474	36	37
ENSG00000205181	chr20	5476713	5485259	LINC00654	149837	0.339717	0.304679	0.0350371	0.152303	0.0543131	0.730452	243	2	0	0	14.2222	14.1974	36	38
ENSG00000205238	chr7	102191679	102202755	SPDYE2	441273;442590	0.83523	0.826832	0.0083983	0.0144065	0.0545122	0.730452	7260	1	0	0	12.1111	12.2368	36	37
ENSG00000263203	chr16	69152757	69154331	NA	NA	0.944856	0.948297	-0.00344113	-0.00518986	0.0546834	0.730452	17450	1	0	0	15.2778	15.5526	36	38
ENSG00000256394	chr4	156750881	156787425	ASIC5	51802	0.873744	0.88299	-0.00924625	-0.0150159	0.0548691	0.730452	6892	1	0	0	13.7222	13.8158	36	38
ENSG00000163518	chr1	157543539	157567870	FCRL4	83417	0.884167	0.892574	-0.00840661	-0.0139287	0.0549426	0.730452	7553	3	0	0	14.0741	14.0965	36	38
ENSG00000235269	chr14	54235660	54317600	NA	NA	0.882557	0.891929	-0.009372	-0.0150696	0.0549576	0.730452	6869	1	0	0	13.1389	13.7368	36	37
ENSG00000262905	chr17	455806	456657	NA	NA	0.942177	0.937426	0.00475054	0.00721582	0.0550058	0.730452	14171	1	0	0	13.25	14.3684	36	38
ENSG00000207955	chr9	131154291	131155789	MIR219-2	407003;100616335	0.672369	0.653326	0.0190423	0.0420181	0.0551318	0.730452	1240	4	0	0	13.2153	13.375	36	37.75
ENSG00000248901	chr5	97421964	97496897	NA	NA	0.778134	0.79043	-0.0122959	-0.0223342	0.0551427	0.730452	3834	1	0	0	11.9444	12	36	37
ENSG00000236595	chr2	131009141	131010132	MED15P5	NA	0.524794	0.495964	0.0288304	0.113747	0.0553023	0.730452	252	3	0	0	12.1667	11.4211	35.3333	37.6667
ENSG00000249638	chr5	7363092	7364644	NA	NA	0.928977	0.920721	0.00825608	0.0127412	0.0556068	0.730452	8419	1	0	0	14.75	13.8947	35	38
ENSG00000134545	chr12	10594863	10607284	KLRC1	3821	0.872339	0.862557	0.00978189	0.0160835	0.0562149	0.730452	6277	1	0	0	14.2222	14.9211	35	38
ENSG00000270394	chr4	117220016	117221520	MTRNR2L13	NA	0.758285	0.745218	0.0130671	0.0396344	0.0562749	0.730452	1395	4	0	0	13.0694	13.3224	35.5	37.5
ENSG00000233825	chr10	32635427	32636107	NA	NA	0.0385094	0.0361588	0.00235065	0.0696431	0.056343	0.730452	9319	2	0	0	13.2361	12.4868	36	37.5
ENSG00000213921	chr19	40267235	40276775	LEUTX	342900	0.915055	0.916744	-0.00168892	-0.00290684	0.0564232	0.730452	22120	3	0	0	14.6759	14.807	36	38
ENSG00000227015	chr7	57830325	57830652	NA	NA	0.911204	0.901697	0.0095074	0.0149669	0.0564795	0.730452	6923	1	0	0	12.6667	12.3684	35	38
ENSG00000259572	chr15	48095581	48138433	NA	101928442	0.299546	0.277284	0.0222619	0.107676	0.0565644	0.730452	259	1	0	0	15.8611	14.3421	36	38
ENSG00000258345	chr12	56512752	56513723	NA	NA	0.0617676	0.0672471	-0.00547944	-0.106147	0.0566761	0.730452	3099	1	0	0	15.0556	15.2895	36	38
ENSG00000241490	chr3	113933160	113955051	NA	101929734	0.643866	0.619694	0.0241728	0.0874148	0.0568851	0.730452	269	2	0	0	12.5556	12.2368	35.5	37.5
ENSG00000241772	chr2	139326660	139332028	NA	NA	0.904206	0.893307	0.0108998	0.0173041	0.0569823	0.730452	5675	1	0	0	12.0278	12.1053	36	38
ENSG00000226497	chr6	68936864	69039791	NA	101928280	0.93956	0.934496	0.00506379	0.00771416	0.0570524	0.730452	13489	1	0	0	13.6944	14.0526	36	38
ENSG00000259624	chr15	71060350	71071207	NA	NA	0.926473	0.919101	0.00737258	0.0114029	0.057142	0.730452	9442	1	0	0	13.9167	14.2105	36	38
ENSG00000271361	chr6	3023376	3024006	HTATSF1P2	NA	0.050106	0.0551381	-0.00503202	-0.10151	0.0572764	0.730452	3521	4	0	0	13.6319	13.5658	35.75	37.75
ENSG00000240427	chr8	82539504	82539852	RPS26P34	NA	0.891004	0.880669	0.0103342	0.0166429	0.0574258	0.730452	5974	1	0	0	13.0278	13.6842	34	38
ENSG00000237200	chr1	22843967	22846201	ZBTB40-IT1	NA	0.912737	0.903381	0.00935573	0.0147023	0.057498	0.730452	7105	1	0	0	11.7778	12.8421	36	38
ENSG00000196532	chr6	26045639	26046097	HIST1H3C	8350;8351;8352;8353;8354;8355;8356;8357;8358;8968	0.172673	0.158726	0.0139473	0.0615936	0.0576442	0.730452	603	3	0	0	13.6296	14.2982	35.6667	37.3333
ENSG00000215033	chr10	47746962	47770871	NA	100996760	0.846185	0.854948	-0.00876225	-0.0146895	0.0576664	0.730452	7114	3	0	0	13.7593	13.3772	36	38
ENSG00000231213	chr3	146294342	146324003	PLSCR5	389158	0.923996	0.917975	0.00602096	0.00933038	0.057824	0.730452	11532	2	0	0	13.5278	13.8553	35.5	37.5
ENSG00000268983	chr19	18679316	18680185	NA	NA	0.951682	0.948719	0.00296277	0.00445154	0.0579695	0.730452	18803	1	0	0	14.1111	15.2105	36	38
ENSG00000255005	chr11	85627545	85634725	NA	NA	0.898595	0.888274	0.0103215	0.0164825	0.0580721	0.730452	6054	1	0	0	14.4444	14.4737	36	38
ENSG00000268885	chr5	667759	668839	NA	NA	0.667004	0.603267	0.0637372	0.142649	0.0581582	0.730452	273	1	0	0	13.2222	12.2632	35	38
ENSG00000231724	chr3	186525481	186535910	NA	NA	0.911694	0.905584	0.0061097	0.00959513	0.0582069	0.730452	11247	1	0	0	14.75	12.7895	36	37
ENSG00000272593	chr9	131153740	131154295	NA	81605	0.914386	0.919832	-0.00544518	-0.00847339	0.058208	0.730452	12531	1	0	0	16.5278	16.0526	36	38
ENSG00000116685	chr1	11979648	11986485	KIAA2013	90231;101930060	0.69863	0.68269	0.0159403	0.0605183	0.0582695	0.730452	625	9	0	0	13.5802	13.5906	35.7778	37.8889
ENSG00000167664	chr19	4292229	4302428	TMIGD2	126259	0.516698	0.508982	0.00771574	0.0478948	0.0585863	0.730452	1740	2	0	0	14.75	15.1316	36	37.5
ENSG00000226239	chr20	30615556	30619378	NA	101929636	0.554996	0.540136	0.0148592	0.0519824	0.0587105	0.730452	828	7	0	0	13.2341	13.0451	35.5714	37.4286
ENSG00000237845	chr1	236105853	236107105	NA	NA	0.862785	0.849651	0.0131333	0.0218741	0.0590683	0.730452	3952	1	0	0	13.1111	13.4474	36	38
ENSG00000232613	chr2	65257861	65264631	NA	NA	0.209974	0.19684	0.0131346	0.0888219	0.0591105	0.730452	586	1	0	0	15.25	13.9737	36	38
ENSG00000178107	chr14	21576202	21584862	NA	NA	0.922261	0.913566	0.00869519	0.0135192	0.0592451	0.730452	7835	1	0	0	12.6389	12.1316	36	37
ENSG00000100170	chr22	32439019	32509016	SLC5A1	6523	0.648847	0.628966	0.0198811	0.0606933	0.0594394	0.730452	619	7	0	0	14.1746	13.594	35.8571	37.8571
ENSG00000245970	chr8	99053954	99056349	NA	26775	0.865518	0.860246	0.00527215	0.00778393	0.0599342	0.730452	13388	4	0	0	14.3194	13.4671	35.5	38
ENSG00000259639	chr15	36231368	36544458	NA	NA	0.910142	0.897831	0.0123109	0.0194229	0.0600792	0.730452	4756	5	0	0	13.6056	14.0632	35.8	37.2
ENSG00000227116	chr6	19730658	19734798	NA	NA	0.953546	0.949779	0.00376666	0.00565078	0.0601337	0.730452	16632	1	0	0	12	11.6842	35	37
ENSG00000226245	chr10	44139320	44140495	ZNF32-AS1	414197	0.93305	0.928416	0.00463489	0.00710802	0.060322	0.730452	14322	1	0	0	12.8056	13.2105	35	38
ENSG00000188393	chr12	10051272	10084980	CLEC2A	387836	0.94055	0.935136	0.00541358	0.0082738	0.060356	0.730452	12773	3	0	0	14.463	15.5439	35.6667	38
ENSG00000250182	chr5	14652047	14653438	EEF1A1P13	NA	0.572868	0.590349	-0.0174806	-0.0481706	0.0608878	0.730452	963	2	0	0	12.1111	11.7237	34.5	35.5
ENSG00000243012	chr3	153149645	153161320	NA	NA	0.930898	0.925624	0.0052741	0.00810963	0.0609162	0.730452	12968	1	0	0	11.75	12.3947	36	37
ENSG00000256306	chr12	13679788	13700516	NA	NA	0.941217	0.935766	0.00545068	0.00829073	0.0613671	0.730452	12749	1	0	0	12.5556	12.6053	36	37
ENSG00000233219	chr7	33908113	33913843	NA	NA	0.895172	0.883467	0.0117054	0.0187781	0.0614448	0.730452	5006	1	0	0	12.5833	12.7632	36	38
ENSG00000265660	chr8	144815253	144815323	MIR4664	100616318	0.576701	0.592173	-0.0154715	-0.0375514	0.0615451	0.730452	1547	1	0	0	11.1944	11.3158	35	37
ENSG00000271271	chr4	70454135	70505360	UGT2A2	574537	0.921936	0.910126	0.0118107	0.0184005	0.0615542	0.730452	5158	1	0	0	18.3056	17.2632	36	38
ENSG00000209582	chr17	7478031	7478165	SNORA48	652965	0.774912	0.786237	-0.0113253	-0.0206675	0.0616352	0.730452	4303	1	0	0	15.6389	14.2895	36	38
ENSG00000260991	chr16	1330162	1330545	NA	NA	0.873826	0.865018	0.00880849	0.0158405	0.0623012	0.730452	6406	2	0	0	11.3611	12.9605	36	37.5
ENSG00000207750	chr1	100746797	100746864	MIR553	693138	0.943961	0.939659	0.00430218	0.00652099	0.0624519	0.730452	15189	1	0	0	11.4167	10.3684	35	37
ENSG00000237706	chr11	89714609	89724840	TRIM51EP	NA	0.920852	0.91542	0.00543191	0.00844339	0.0625306	0.730452	12573	1	0	0	13.8056	14.1579	36	38
ENSG00000228540	chr7	110364215	110365881	NA	NA	0.919003	0.907037	0.0119664	0.018704	0.0630488	0.730452	5035	1	0	0	12.1667	12	36	38
ENSG00000250954	chr4	33777969	34041515	NA	101928622	0.893923	0.885717	0.00820523	0.0132319	0.0630623	0.730452	8014	2	0	0	14.6667	14.2105	35.5	38
ENSG00000250723	chr4	33852213	33981558	NA	NA	0.893923	0.885717	0.00820523	0.0132319	0.0630623	0.730452	8014	2	0	0	14.6667	14.2105	35.5	38
ENSG00000232110	chr10	91043522	91051882	NA	NA	0.921634	0.916553	0.005081	0.00788978	0.0633843	0.730452	13263	1	0	0	11.7222	12.0263	36	37
ENSG00000241345	chr7	123634676	123667713	NA	NA	0.860771	0.869057	-0.0082859	-0.0136632	0.0635045	0.730452	7747	1	0	0	12.3333	11.7632	34	37
ENSG00000243915	chr3	86061711	86064270	PRKRIRP2	NA	0.661322	0.642619	0.0187031	0.0407642	0.0636114	0.730452	1305	1	0	0	10.4444	10.1316	36	38
ENSG00000271077	chr7	9673900	9675333	NA	NA	0.809827	0.821909	-0.0120828	-0.0211076	0.0636271	0.730452	4176	1	0	0	12.9722	13.1842	35	38
ENSG00000230864	chr1	103228878	103319398	NA	NA	0.910148	0.902003	0.00814446	0.0128265	0.0636867	0.730452	8347	1	0	0	13.25	13.9211	36	38
ENSG00000106819	chr9	95218487	95244788	ASPN	54829	0.921404	0.913175	0.00822846	0.012879	0.0637015	0.730452	8297	3	0	0	12.8889	13.693	36	38
ENSG00000255823	chr11	10529434	10530723	MTRNR2L8	100463486	0.771229	0.745068	0.0261611	0.0590403	0.0637476	0.730452	648	4	0	0	13.9583	14.0724	35.5	38
ENSG00000188100	chr10	88780063	88784487	FAM25A	643161;644054;100133093	0.68616	0.672908	0.0132522	0.0277282	0.0642857	0.730452	2682	1	0	0	12.4444	12.8947	36	38
ENSG00000226990	chr10	8442823	8503826	NA	NA	0.777588	0.761578	0.0160093	0.0342333	0.0643199	0.730452	1813	2	0	0	14.5417	14.7237	36	38
ENSG00000207744	chr2	177015031	177015140	MIR10B	406903	0.194225	0.182545	0.0116801	0.0829391	0.0643869	0.730452	751	3	0	0	13.6481	13.7807	35.6667	38
ENSG00000235486	chr2	106986180	106994703	NA	NA	0.922403	0.920077	0.00232637	0.00369418	0.0647	0.730452	20362	2	0	0	13.2639	13.0789	35.5	37.5
ENSG00000213786	chr7	27087788	27088247	NHP2P2	NA	0.91889	0.911788	0.00710164	0.0110722	0.0647652	0.730452	9699	1	0	0	10.5278	11.1579	36	38
ENSG00000258268	chr2	144276436	144355571	NA	NA	0.930213	0.924033	0.00617969	0.00951182	0.0647943	0.730452	11326	2	0	0	15.1667	14.4737	36	38
ENSG00000270589	chr10	112670354	112672002	NA	NA	0.922995	0.928498	-0.0055034	-0.00848494	0.0648277	0.730452	12517	1	0	0	12.6389	13.0263	36	38
ENSG00000231539	chr7	42869271	42884037	NA	NA	0.497997	0.514986	-0.0169893	-0.0474598	0.064844	0.730452	991	1	0	0	13.3611	13.7368	36	38
ENSG00000123500	chr6	116440086	116479910	COL10A1	1300	0.915623	0.909564	0.00605929	0.00937557	0.0648775	0.730452	11481	6	0.166667	0	13.8009	14.0658	36	37.6667
ENSG00000211491	chr13	41301964	41302011	MIR320D1	100313896	0.911253	0.903403	0.00784963	0.0123453	0.0649678	0.730452	8708	1	0	0	16.0556	15.2632	36	38
ENSG00000270598	chr1	226314879	226315047	NA	NA	0.914265	0.920579	-0.00631455	-0.00982293	0.064972	0.730452	10993	1	0	0	12.9722	13.6579	34	37
ENSG00000233138	chr6	143069580	143074896	NA	NA	0.915525	0.906173	0.00935214	0.0146521	0.0651349	0.730452	7133	1	0	0	14.3056	14.2105	36	38
ENSG00000169221	chr16	30368423	30381585	TBC1D10B	26000	0.397718	0.406245	-0.00852665	-0.0466605	0.0651765	0.730452	1433	10	0	0	14.2444	14.1105	36	37.7
ENSG00000255801	chr12	8700957	8720209	NA	NA	0.929264	0.923245	0.00601845	0.00934004	0.0652355	0.730452	11522	4	0	0	12.6667	13.125	35.75	37.75
ENSG00000248802	chr4	129504154	129522562	NA	NA	0.940194	0.934329	0.00586439	0.0089316	0.0652587	0.730452	12010	1	0	0	13	14.5526	35	38
ENSG00000235050	chr6	53893975	53944524	MLIP-AS1	NA	0.913131	0.907579	0.00555236	0.00871521	0.0653176	0.730452	12258	2	0	0	12.5972	11.9737	35	37
ENSG00000254433	chr11	105956717	105972702	NA	NA	0.779384	0.774779	0.00460432	0.00894846	0.0654232	0.730452	11986	3	0	0	14.3611	14.1491	35	38
ENSG00000225533	chr10	96943410	96943974	PAWRP1	NA	0.297163	0.277637	0.0195261	0.0831505	0.0654279	0.730452	325	2	0	0	11.7222	12.2895	36	38
ENSG00000267697	chr7	135612022	135612198	LUZP6	767558	0.942229	0.93635	0.00587853	0.008934	0.0657047	0.730452	12008	1	0	0	14.3056	14.4737	36	38
ENSG00000232727	chr7	63894208	63894970	YWHAEP1	649395	0.867566	0.877586	-0.0100209	-0.0163808	0.0657679	0.730452	6111	1	0	0	18.3056	18.5789	35	38
ENSG00000229262	chr20	18040137	18051652	NA	NA	0.868538	0.880572	-0.0120346	-0.0196285	0.0664623	0.730452	4672	1	0	0	14.1944	13.5263	36	38
ENSG00000181315	chr6	26636518	26659980	ZNF322	79692	0.331796	0.325496	0.00629929	0.0262658	0.0666447	0.730452	2927	5	0	0	14.6278	14.3684	36	38
ENSG00000248121	chr17	28927814	28942998	SMURF2P1	NA	0.353691	0.347954	0.00573765	0.080945	0.0667179	0.730452	2879	6	0	0	13.2639	13.3421	35.8333	37.6667
ENSG00000219529	chr11	77524365	77524722	NA	NA	0.914675	0.917024	-0.00234859	-0.00392954	0.0667441	0.730452	19876	2	0	0	14.9861	14.5	36	37
ENSG00000180574	chr12	10658201	10675734	NA	NA	0.671353	0.655931	0.0154219	0.042028	0.06678	0.730452	1238	3	0	0	13.6389	13.5877	35.6667	37.6667
ENSG00000273181	chr3	183850730	183851349	NA	101930555	0.89889	0.888421	0.0104689	0.0167139	0.0668116	0.730452	5950	1	0	0	12.6389	12.2632	36	38
ENSG00000260785	chr17	69093916	69198318	CASC17	101928165	0.903713	0.912127	-0.0084132	-0.0132231	0.0669204	0.730452	8024	1	0	0	12.0278	11.3421	36	38
ENSG00000228852	chr1	95708781	95729610	NA	NA	0.897727	0.889692	0.00803441	0.0128263	0.0669805	0.730452	8348	1	0	0	13.8056	13.6842	36	38
ENSG00000109321	chr4	75310851	75320726	AREG	374;727738	0.927855	0.932225	-0.00437011	-0.0067069	0.0670494	0.730452	14893	1	0	0	14.3333	13.8158	36	37
ENSG00000203900	chr20	61991340	62002529	NA	100130587	0.371178	0.365143	0.00603515	0.0606405	0.0672274	0.730452	2634	7	0	0	14.1825	14.5188	35.8571	38
ENSG00000232270	chr7	65112777	65180636	INTS4L2	NA	0.862945	0.846383	0.016562	0.0276346	0.0673602	0.730452	2697	1	0	0	15.5833	14.6579	36	38
ENSG00000248964	chr8	29672520	29712059	NA	101929470	0.933267	0.928611	0.00465631	0.0071393	0.0673707	0.730452	14277	1	0	0	14.4722	14.0263	36	38
ENSG00000143457	chr1	150618701	150669630	GOLPH3L	55204	0.900141	0.89072	0.00942146	0.0150121	0.0675509	0.730452	6894	1	0	0	13.5	14.0526	36	38
ENSG00000242296	chr8	12250718	12257875	DEFB109P1	245912	0.784102	0.796615	-0.012513	-0.0225559	0.0679423	0.730452	3767	1	0	0	13.6944	13.0526	36	38
ENSG00000241409	chr2	233624856	233632659	NA	NA	0.911732	0.903033	0.00869886	0.0136801	0.0679868	0.730452	7738	1	0	0	12.9167	14.4211	36	38
ENSG00000206680	chr1	93302846	93302940	SNORD21	6083	0.944348	0.940032	0.00431585	0.00653911	0.0682369	0.730452	15149	1	0	0	13.9444	15.8158	36	38
ENSG00000235760	chr2	47754676	47762338	NA	NA	0.897181	0.905812	-0.00863088	-0.0136814	0.0685239	0.730452	7735	2	0	0	13.3056	13.9211	35.5	38
ENSG00000186335	chr5	150694539	150727151	SLC36A2	153201	0.650165	0.652316	-0.00215155	0.025654	0.0686658	0.730452	10202	4	0	0	13.5417	14.1184	35.75	37.75
ENSG00000143278	chr1	197008321	197036397	F13B	2165	0.915122	0.907199	0.00792273	0.0124084	0.0689822	0.730452	8653	1	0	0	9.72222	9.97368	35	36
ENSG00000249345	chr12	127399766	127544946	NA	101927592	0.893708	0.878346	0.0153623	0.0247354	0.0690273	0.730452	3253	1	0	0	14	12.0789	34	36
ENSG00000213953	chr2	187361840	187365393	NA	NA	0.917483	0.910001	0.00748183	0.0116851	0.0691362	0.730452	9212	1	0	0	16.3889	14.6316	36	38
ENSG00000234323	chr9	109040673	109367076	NA	NA	0.910602	0.903827	0.00677482	0.0106562	0.0691416	0.730452	10070	1	1	1	8.11111	7.57895	33	33
ENSG00000171944	chr11	5152922	5153872	OR52A5	390054	0.941412	0.938025	0.00338696	0.00514506	0.069181	0.730452	17527	1	0	0	12.1111	12.3158	36	38
ENSG00000267034	chr2	223181961	223183372	NA	440934	0.0526901	0.0515134	0.00117671	0.0441051	0.0697041	0.730452	16462	2	0	0	13.5833	13.5526	36	38
ENSG00000229150	chr2	208972957	208977235	CRYGEP	NA	0.784656	0.766102	0.0185547	0.03789	0.0697432	0.730452	1513	5	0	0	13.2444	14.0263	35.4	37.6
ENSG00000232811	chr1	111486089	111495470	NA	NA	0.937336	0.931976	0.00535993	0.00818858	0.0699582	0.730452	12867	2	0	0	13.2778	13.7237	36	38
ENSG00000204805	chr9	44997777	44999352	FAM27E4	100131997;100287333;100289124	0.830173	0.858271	-0.028098	-0.047459	0.06998	0.730452	992	1	0	0	13.25	12.6053	36	38
ENSG00000170152	chr9	44998000	44998719	NA	NA	0.830173	0.858271	-0.028098	-0.047459	0.06998	0.730452	992	1	0	0	13.25	12.6053	36	38
ENSG00000058729	chr5	96496571	96518964	RIOK2	55781	0.471632	0.476343	-0.0047113	-0.0400951	0.0703197	0.730452	3888	3	0	0	14.1759	14.5351	35.6667	37.6667
ENSG00000269118	chr19	53802304	53811897	FAM90A28P	NA	0.469488	0.457599	0.0118887	0.0709179	0.0703484	0.730452	722	4	0	0	13.9653	14.4539	35.25	38
ENSG00000228689	chr6	51464521	51487682	NA	101927082	0.846082	0.855695	-0.00961281	-0.0161095	0.07054	0.730452	6267	1	0	0	12.8056	13.5	36	38
ENSG00000249356	chr4	119990479	119991452	NA	NA	0.718474	0.802559	-0.0840847	-0.157595	0.0710764	0.730452	359	1	0	0	10.9444	11.0526	35	36
ENSG00000258582	chr16	73517216	73521643	NA	NA	0.117599	0.127636	-0.0100372	-0.109243	0.071126	0.730452	1021	1	0	0	12.4167	12.6316	36	38
ENSG00000223549	chr2	120972757	120974855	MTND5P28	NA	0.397399	0.381273	0.0161257	0.0585266	0.0713728	0.730452	661	2	0	0	10.4028	10.2763	34	36
ENSG00000254263	chr8	130902711	130914004	NA	NA	0.860841	0.872449	-0.0116076	-0.0191029	0.0714187	0.730452	4877	1	0	0	11.2222	11.6316	35	37
ENSG00000251045	chr5	134984273	134989624	NA	340074	0.913095	0.919265	-0.00617025	-0.00961133	0.0715245	0.730452	11229	1	0	0	14.3611	14.6053	36	38
ENSG00000254293	chr5	153863477	153865710	NA	NA	0.0964948	0.0937557	0.00273907	0.0332776	0.0715579	0.730452	7937	4	0	0	12.3056	12.2763	35.25	36.5
ENSG00000251413	chr10	49832049	49833138	NA	NA	0.914105	0.921881	-0.00777533	-0.0120879	0.0716246	0.730452	8921	1	0	0	12.3889	12.6579	36	38
ENSG00000202314	chr11	93464668	93464740	SNORD6	692075	0.931359	0.926242	0.00511677	0.0078801	0.0718066	0.730452	13278	2	0	0	13.6806	13.4211	36	38
ENSG00000256321	chr12	23252302	23344521	NA	101928441	0.838002	0.843524	-0.00552163	-0.0111868	0.0718783	0.730452	9616	2	0	0	14.9306	14.5263	36	37.5
ENSG00000120952	chr1	12916941	12921764	PRAMEF2	65122	0.928626	0.919067	0.00955931	0.0147683	0.0719197	0.730452	7055	1	0	0	13.6944	14.9474	36	38
ENSG00000237111	chr14	106329626	106329675	IGHJ3P	NA	0.499014	0.456679	0.0423354	0.125276	0.071945	0.730452	369	1	0	0	13.1944	13.8421	35	38
ENSG00000259620	chr15	87482028	87531657	NA	NA	0.84079	0.852699	-0.0119093	-0.0200547	0.0719821	0.730452	4525	1	0	0	11.5	12.4737	35	37
ENSG00000237666	chr2	107087255	107094125	NA	NA	0.252239	0.285439	-0.0331994	-0.171975	0.0720989	0.730452	371	1	0	0	13.3333	14.8421	36	37
ENSG00000215187	chr9	35561828	35563896	FAM166B	730112	0.749041	0.764351	-0.0153095	-0.0370625	0.0724666	0.730452	1582	3	0	0	13.6759	14.1053	36	38
ENSG00000271893	chr2	196316502	196380423	NA	NA	0.911445	0.900951	0.010494	0.0165246	0.0725388	0.730452	6036	1	0	0	14.4167	12.4737	36	37
ENSG00000257985	chr12	48405087	48419252	NA	NA	0.872204	0.880522	-0.00831782	-0.0135386	0.0725989	0.730452	7817	1	0	0	15.1389	13.3947	36	38
ENSG00000257955	chr12	48413554	48419165	NA	NA	0.872204	0.880522	-0.00831782	-0.0135386	0.0725989	0.730452	7817	1	0	0	15.1389	13.3947	36	38
ENSG00000221989	chr7	143806607	143807657	OR2A2	442361	0.934691	0.94037	-0.00567959	-0.00864768	0.0726182	0.730452	12332	1	0	0	16.8889	16.8684	36	38
ENSG00000254559	chr11	203623	205470	NA	NA	0.901582	0.908898	-0.00731655	-0.0115331	0.0726789	0.730452	9347	1	0	0	14.3611	15.8947	35	38
ENSG00000196228	chr2	108863651	108881807	SULT1C3	442038	0.926253	0.920643	0.00560956	0.0086699	0.0727511	0.730452	12312	1	0	0	11.0833	11.7632	36	37
ENSG00000236137	chr1	117568104	117602112	NA	101929099	0.913779	0.90633	0.00744822	0.0116793	0.073184	0.730452	9217	1	0	0	13.4444	13.2895	36	38
ENSG00000117691	chr1	212606229	212619714	NENF	29937	0.54308	0.539617	0.00346229	0.0593911	0.0733221	0.730452	5927	4	0	0	15.1875	14.8882	36	38
ENSG00000241811	chr8	25038946	25039235	RN7SL651P	NA	0.924803	0.920994	0.0038092	0.00589081	0.0733263	0.730452	16198	1	0	0	14.0833	13.2895	36	38
ENSG00000213713	chr11	33097112	33098006	PIGCP1	NA	0.657925	0.723341	-0.0654156	-0.140662	0.0733455	0.730452	382	2	0	0	11.5417	11.5658	36	37.5
ENSG00000177757	chr1	752751	755214	FAM87B	400728	0.949451	0.946157	0.00329402	0.00496164	0.07386	0.730452	17844	1	0	0	12.0833	12.4737	36	38
ENSG00000168255	chr7	102178365	102213103	POLR2J3	5439;246721;548644;100134938	0.433153	0.430036	0.00311758	-0.0298171	0.0738942	0.730452	6777	2	0	0	12.75	12.6579	36	37
ENSG00000270249	chr7	102181948	102232891	NA	NA	0.433153	0.430036	0.00311758	-0.0298171	0.0738942	0.730452	6777	2	0	0	12.75	12.6579	36	37
ENSG00000260455	chr6	22135186	22147422	CASC14	729177	0.515932	0.507428	0.00850388	0.0517173	0.0739557	0.730452	1440	2	0	0	9.91667	9.06579	35	35
ENSG00000260850	chr16	51388367	51390443	NA	NA	0.870382	0.878261	-0.00787846	-0.0128531	0.074175	0.730452	8323	1	0	0	13.3056	13	36	37
ENSG00000266638	chr17	8090493	8090577	NA	NA	0.0391434	0.0415337	-0.00239025	-0.0685171	0.0745617	0.730452	9174	1	0	0	14.1667	16.1053	36	38
ENSG00000257048	chr12	3476999	3480512	NA	NA	0.900421	0.899523	0.000898868	0.00136085	0.0745641	0.730452	26031	2	0	0	14.6667	15.5789	36	38
ENSG00000204001	chr9	139648838	139652678	LCN8	138307	0.744097	0.726029	0.0180679	0.0382908	0.0746478	0.730452	1485	3	0	0	14.6111	12.7895	36	37.6667
ENSG00000235815	chr6	169116745	169123604	NA	NA	0.892375	0.899571	-0.0071962	-0.0116624	0.0746725	0.730452	9233	3	0	0	12.7222	12.5351	36	38
ENSG00000273416	chr1	235267495	235267924	NA	NA	0.0446205	0.047193	-0.00257254	-0.0634094	0.0747107	0.730452	8520	5	0	0	12.8222	12.5684	34.8	35.4
ENSG00000207562	chr11	111384164	111384240	MIR34C	407042	0.501628	0.521377	-0.0197497	-0.0546424	0.074781	0.730452	761	1	0	0	14.3889	14.8158	36	38
ENSG00000263429	chr17	10698230	10707416	LINC00675	100289255	0.906012	0.912354	-0.00634163	-0.00995348	0.0748089	0.730452	10846	1	0	0	13.0556	12.6053	36	37
ENSG00000223759	chr1	149672997	149677289	NA	NA	0.408967	0.388966	0.020001	0.0651123	0.0748127	0.730452	547	2	0	0	14.0278	13.3289	35.5	37.5
ENSG00000248810	chr4	142240604	142253772	NA	100507639	0.90081	0.899156	0.00165367	0.00244308	0.07529	0.730452	23244	2	0	0	13.8056	13.1842	36	37.5
ENSG00000267984	chr19	51848423	51856547	NA	NA	0.886924	0.820323	0.0666001	0.111312	0.0753808	0.730452	397	1	0	0	11.8056	12.8947	35	36
ENSG00000187689	chr4	71384257	71398459	AMTN	401138	0.882499	0.873837	0.00866148	0.014152	0.075419	0.730452	7413	2	0	0	15.2222	14.7632	36	38
ENSG00000261166	chr4	137018952	137020395	NA	NA	0.670966	0.647947	0.0230192	0.0496119	0.0757234	0.730452	901	1	0	0	14.8333	13.9474	36	38
ENSG00000244161	chr3	58148274	58156363	FLNB-AS1	101929182	0.927873	0.922889	0.00498327	0.00768601	0.0762005	0.730452	13527	1	0	0	10.9167	11.4474	36	37
ENSG00000238449	chr4	99851074	99851138	NA	NA	0.356849	0.382567	-0.0257177	-0.0977513	0.0764593	0.730452	401	1	0	0	12.6667	13.3947	35	37
ENSG00000256732	chr12	127094580	127174864	NA	100996671	0.953276	0.949272	0.00400439	0.00600986	0.0766411	0.730452	16011	1	0	0	11.7778	12	36	38
ENSG00000269758	chr19	53771123	53774185	NA	NA	0.914437	0.912604	0.00183311	0.00277562	0.0769733	0.730452	22424	2	0	0	12.625	13.5263	35.5	38
ENSG00000235139	chr7	84161792	84213638	NA	101927378	0.918044	0.910572	0.00747279	0.0116639	0.0771028	0.730452	9232	1	0	0	12.9167	14.4737	36	38
ENSG00000258646	chr14	75471422	75475184	NA	NA	0.939179	0.934008	0.00517145	0.00788179	0.0772501	0.730452	13276	1	0	0	13.4722	15.6053	36	38
ENSG00000250075	chr4	68283023	68333969	NA	101927237	0.929318	0.922576	0.00674198	0.0103923	0.0772913	0.730452	10344	1	0	0	12.1389	11.9737	36	37
ENSG00000256577	chr12	312808	314189	NA	NA	0.217227	0.169258	0.0479686	0.342094	0.0773527	0.730452	407	1	0	0	16.0278	16.8947	36	38
ENSG00000215398	chr14	19110203	19118336	NA	NA	0.741535	0.752007	-0.0104726	-0.0199651	0.0773719	0.730452	4559	1	0	0	15.1667	15.7105	36	38
ENSG00000235505	chr11	104772276	104789800	NA	643733	0.825739	0.817331	0.00840771	0.0168652	0.0773991	0.730452	5857	7	0	0	13.7698	12.5639	36	37.4286
ENSG00000183130	chr1	248789420	248790491	OR2T11	127077	0.87794	0.900846	-0.0229056	-0.0367443	0.07752	0.730452	1606	1	0	0	15.75	16.4737	36	38
ENSG00000226808	chr10	44354859	44390881	LINC00840	100506835	0.879985	0.882316	-0.00233105	-0.00344534	0.0779591	0.730452	20872	5	0	0	15.3056	15.3263	36	38
ENSG00000227660	chr6	149276764	149285820	NA	100128176	0.928235	0.928015	0.000220257	0.000257065	0.0779603	0.730452	29034	2	0	0	12.9028	14	36	38
ENSG00000253276	chr7	106297211	106301442	CCDC71L	168455	0.270468	0.26015	0.0103177	0.254323	0.078269	0.730452	974	5	0	0	12.2889	12.6789	35.6	37.6
ENSG00000244242	chr11	1753640	1771821	IFITM10	402778	0.560011	0.545068	0.014943	0.0446538	0.0784018	0.730452	1099	19	0	0	12.6754	12.8476	35.3684	37.4211
ENSG00000162888	chr1	206664449	206671061	C1orf147	NA	0.39532	0.411636	-0.0163157	-0.0569357	0.0784083	0.730452	696	1	0	0	16.3611	15	36	38
ENSG00000200623	chr15	66795581	66795652	SNORD18A	595098	0.685825	0.698688	-0.0128634	-0.026427	0.0785984	0.730452	2903	1	0	0	13.6944	12.6579	36	38
ENSG00000176782	chr8	7693993	7698764	DEFB104A	140596;503618	0.865577	0.876677	-0.0110998	-0.0181743	0.0786434	0.730452	5270	1	0	0	14.0556	14.2632	35	38
ENSG00000250682	chr5	101944860	102007263	LINC00491	285708	0.735338	0.721146	0.014192	0.0277352	0.078702	0.730452	2679	1	0	0	11.5833	13.2895	36	38
ENSG00000127083	chr9	95176527	95186743	OMD	4958	0.933291	0.926474	0.00681659	0.0104633	0.078837	0.730452	10270	1	0	0	16.0833	16.2632	36	38
ENSG00000213332	chr4	187249870	187250755	SLC25A5P6	NA	0.954516	0.951266	0.00325006	0.00486955	0.0788436	0.730452	18020	1	0	0	12	12.2632	35	38
ENSG00000186300	chr19	2841433	2860482	ZNF555	148254	0.706051	0.715954	-0.00990304	-0.0171845	0.0788911	0.730452	5718	8	0	0	14.0312	14.5757	35.875	37.875
ENSG00000250173	chr5	979480	981415	NA	NA	0.741724	0.758373	-0.0166489	-0.0331872	0.0789544	0.730452	1914	6	0	0	14.1435	14.0395	35.8333	37.8333
ENSG00000196936	chr1	248112160	248113098	OR2L8	391190	0.896941	0.903548	-0.00660703	-0.0104719	0.0791059	0.730452	10265	1	0	0	14	12.7105	36	38
ENSG00000110944	chr12	56732663	56734193	IL23A	51561	0.488838	0.478802	0.0100364	0.0547874	0.0792095	0.730452	1022	3	0	0	14.5556	14.6316	35.6667	38
ENSG00000255244	chr11	18956532	18961268	NA	NA	0.862425	0.872188	-0.00976332	-0.0160519	0.07947	0.730452	6296	2	0	0	14.6806	14.6316	36	37
ENSG00000272658	chr14	24778161	24781252	NA	56413	0.411558	0.383922	0.0276357	0.146496	0.0795351	0.730452	426	14	0	0	13.3571	13.1485	35.7857	37.8571
ENSG00000267405	chr17	42872115	42875151	NA	NA	0.897432	0.88742	0.0100117	0.0160057	0.0796886	0.730452	6321	1	0	0	14.9444	14.3947	36	37
ENSG00000235492	chr1	198985262	199045864	NA	NA	0.916142	0.903182	0.0129603	0.0203315	0.0797772	0.730452	4416	1	0	0	14.4167	14.4474	36	37
ENSG00000255837	chr12	11149094	11150474	TAS2R20	259295	0.900249	0.888533	0.0117158	0.0186894	0.0798632	0.730452	5042	1	0	0	12.6111	13.5	36	37
ENSG00000227009	chr22	39551530	39551950	FUNDC2P4	NA	0.952562	0.949141	0.00342109	0.00513669	0.0802382	0.730452	17541	1	0	0	12.6944	14.2105	36	38
ENSG00000254428	chr11	118874452	118875603	NA	NA	0.823397	0.81232	0.0110766	0.0200749	0.080401	0.730452	4520	2	0	1	14.0417	13	36	37.5
ENSG00000169507	chr2	165752696	165812035	SLC38A11	151258	0.541573	0.535279	0.00629365	0.0353174	0.080477	0.730452	2458	5	0	0	12.5	12.0947	35.4	37.4
ENSG00000198547	chr20	31219428	31261743	C20orf203	NA	0.613042	0.631658	-0.0186168	-0.042477	0.0805005	0.730452	1215	1	0	0	11.6111	11.3947	35	37
ENSG00000242267	chr1	48561764	48648100	SKINTL	391037	0.599481	0.596212	0.00326879	0.0239835	0.0806135	0.730452	6360	2	0	0	14.75	14.1447	36	38
ENSG00000253218	chr5	171681422	171682443	KLF3P1	NA	0.943664	0.933248	0.010416	0.015844	0.0806825	0.730452	6402	1	0	0	13.5	14.1579	35	38
ENSG00000226450	chr22	42545877	42551007	CYP2D8P	NA	0.832763	0.808565	0.0241982	0.0432168	0.0807889	0.730452	1176	8	0	0	13.0625	13.3487	35.625	37.75
ENSG00000257896	chr12	44130431	44134870	NA	NA	0.943138	0.937309	0.00582882	0.00884976	0.0808981	0.730452	12102	1	0	0	13.6389	13.3684	36	38
ENSG00000231887	chr12	11033610	11036854	PRH1	5554	0.796603	0.799837	-0.00323452	-0.00863135	0.0809291	0.730452	12349	2	0	0	14	13.7368	36	37.5
ENSG00000183395	chr12	102590237	102591623	PMCH	5367	0.912487	0.903055	0.00943135	0.014945	0.0811197	0.730452	6933	2	0	0	16.1944	16	36	38
ENSG00000241926	chr7	141501115	141501859	NA	NA	0.893053	0.891073	0.00198009	0.00299997	0.0812276	0.730452	21901	2	0	0	12.9583	13.0789	35.5	38
ENSG00000218739	chr2	37423631	37443336	CEBPZ-AS1	NA	0.218039	0.210566	0.00747296	0.125523	0.0812468	0.730452	1841	5	0	0.2	14.3889	14.2737	35.6	37.8
ENSG00000235859	chr7	30410987	30412357	NA	222161	0.914313	0.907376	0.00693667	0.0108678	0.0817458	0.730452	9889	1	0	0	13.9444	13.4211	36	38
ENSG00000110848	chr12	9905082	9913497	CD69	969	0.343861	0.349202	-0.00534103	-0.140255	0.0820029	0.730452	3219	3	0	0	14.0463	14.8158	36	38
ENSG00000212128	chr12	11060525	11062161	TAS2R13	50838	0.778937	0.795737	-0.0167998	-0.0303986	0.0821102	0.730452	2266	1	0	0	14.6667	14.7105	36	38
ENSG00000243307	chr6	26864731	26866556	NA	NA	0.789533	0.78655	0.00298286	0.0108357	0.0821714	0.730452	9923	4	0	0	11.9792	12.0658	35.25	37.5
ENSG00000222309	chr10	32635792	32635874	NA	NA	0.0205814	0.0192512	0.00133024	0.0641607	0.0822687	0.730452	15218	1	0	0	13.6944	11.4474	36	37
ENSG00000228802	chr2	224830418	224832423	NA	NA	0.951198	0.94774	0.00345769	0.00519912	0.0824822	0.730452	17434	1	0	0	14.5278	13.7895	36	38
ENSG00000225434	chr9	74920346	74958126	NA	100507540	0.441542	0.467279	-0.0257366	-0.0799716	0.0829355	0.730452	448	1	0	0	12.7778	13.7105	36	37
ENSG00000258441	chr14	21668238	21675059	LINC00641	283624	0.934646	0.929412	0.00523396	0.00802545	0.0831394	0.730452	13086	2	0	0	12.6667	12.5395	36	37.5
ENSG00000136819	chr9	132589569	132598142	C9orf78	51759	0.0614225	0.059655	0.00176748	-0.0140694	0.0832587	0.730452	12309	3	0	0	12.1481	12.2807	34.6667	37.3333
ENSG00000258636	chr14	42057064	42074059	NA	NA	0.489967	0.493081	-0.00311413	-0.0630346	0.0832938	0.730452	6789	2	0	0	13.3889	13.5921	35.5	38
ENSG00000246898	chr16	66442427	66446038	LINC00920	100505865	0.929006	0.921196	0.00780967	0.012049	0.0833782	0.730452	8952	1	0	0	12.3611	12.8947	36	38
ENSG00000229203	chr2	132587374	132589604	NA	NA	0.490818	0.47053	0.0202883	0.0648156	0.0836281	0.730452	554	3	0	0	14.4074	14.7018	36	38
ENSG00000243081	chr3	112115494	112127981	NA	NA	0.915842	0.907206	0.00863548	0.0135194	0.0837308	0.730452	7834	1	0	0	14.1944	13.0263	36	38
ENSG00000260277	chr16	22094577	22103552	NA	NA	0.936112	0.930974	0.00513722	0.00785493	0.0837548	0.730452	13302	1	0	0	14.0556	14.1579	36	38
ENSG00000269215	chr5	39105358	39107350	NA	NA	0.944161	0.938958	0.00520385	0.00788977	0.0838466	0.730452	13264	1	0	0	16.2222	15.7895	36	38
ENSG00000172772	chr11	58034264	58035732	OR10W1	81341	0.82781	0.838278	-0.0104687	-0.0181182	0.0841244	0.730452	5300	2	0	0	13.6944	14.3684	36	38
ENSG00000223989	chr1	9908376	9910212	NA	NA	0.203034	0.195095	0.00793928	0.0547933	0.0841311	0.730452	1645	1	0	0	15.5833	16.3684	36	38
ENSG00000070031	chr11	626431	627143	SCT	6343	0.442344	0.4564	-0.0140567	-0.0441496	0.084234	0.730452	1125	1	0	0	15.4722	13.9211	36	38
ENSG00000269169	chr19	999601	999952	NA	NA	0.920001	0.92731	-0.00730912	-0.0112942	0.0844781	0.730452	9531	1	0	0	8.91667	8.97368	28	29
ENSG00000255486	chr11	89456650	89460421	NA	NA	0.726746	0.747432	-0.0206863	-0.0399496	0.0846387	0.730452	1373	1	0	0	15.5	14	36	38
ENSG00000019995	chr10	126630692	126676758	ZRANB1	54764	0.923026	0.916049	0.00697609	0.0109384	0.0848541	0.730452	9827	5	0	0	13.6111	13.9263	35.4	37.4
ENSG00000229036	chr6	143806116	143828464	NA	NA	0.936221	0.931028	0.00519363	0.00794049	0.0849067	0.730452	13196	1	0	0	18.2222	17.8421	36	38
ENSG00000200354	chr20	37062508	37062641	SNORA71D	677840	0.906078	0.913779	-0.00770115	-0.0120776	0.0849256	0.730452	8929	1	0	0	16.5556	16.7895	36	38
ENSG00000251471	chr3	139556062	139578736	NA	NA	0.650549	0.667709	-0.0171593	-0.0369989	0.0849529	0.730452	1588	1	0	0	12.3611	11.8421	36	38
ENSG00000247595	chr11	18621334	18631802	SPTY2D1-AS1	100506540	0.863994	0.854931	0.00906277	0.0150379	0.0851031	0.730452	6887	1	0	0	16.1111	16.3421	36	38
ENSG00000224132	chr2	238165734	238166319	NA	NA	0.90854	0.914834	-0.00629413	-0.0098521	0.0852538	0.730452	10956	1	0	0	14.2222	13.5526	36	36
ENSG00000253434	chr8	112388868	112555202	NA	NA	0.931301	0.92305	0.0082502	0.0127025	0.0852606	0.730452	8442	2	0	0	12.4306	11.3026	36	37.5
ENSG00000233840	chr13	67565018	67576139	PCDH9-AS4	100874087	0.597596	0.583311	0.0142852	0.0496624	0.0853145	0.730452	898	3	0	0	12.8333	12.3421	36	38
ENSG00000236263	chr1	155180942	155183610	NA	NA	0.880964	0.872077	0.00888687	0.0144623	0.0853157	0.730452	7219	1	0	0	12.8889	12.0263	36	37
ENSG00000237388	chr11	48510269	48511332	OR4A47	403253	0.883164	0.894355	-0.0111913	-0.0179646	0.0854181	0.730452	5373	1	0	0	13.5833	13.8421	36	38
ENSG00000255530	chr8	146230947	146231292	NA	NA	0.799222	0.811036	-0.0118138	-0.0209096	0.0855873	0.730452	4233	1	0	0	14.6389	13.7632	36	38
ENSG00000268842	chr19	53665681	53666816	NA	NA	0.911743	0.905966	0.00577748	0.00907127	0.0858501	0.730452	11847	1	0	0	15.6667	14.6842	36	37
ENSG00000255500	chr11	50227332	50228444	NA	NA	0.911431	0.904408	0.00702337	0.0110387	0.0858904	0.730452	9735	1	0	0	16.3889	16.6053	36	38
ENSG00000227069	chr9	42491162	42492070	CNN2P2	NA	0.883484	0.892658	-0.00917452	-0.0147384	0.0859246	0.730452	7080	1	0	0	13.4722	14.5263	36	38
ENSG00000226659	chr10	82289353	82295698	NA	101929574	0.534639	0.528008	0.00663174	0.0500643	0.0859274	0.730452	2250	3	0	0	13.2778	14.307	36	38
ENSG00000116031	chr2	71057347	71062952	CD207	50489	0.80249	0.816824	-0.0143339	-0.0265105	0.0860015	0.730452	2892	2	0	0	14.2222	14.9079	36	38
ENSG00000251616	chr5	132446747	132450167	NA	100506102	0.768175	0.780652	-0.0124767	-0.0229476	0.086249	0.730452	3662	1	0	0	15.6667	15	35	38
ENSG00000249808	chr5	3178209	3181346	NA	102467074	0.90181	0.910138	-0.00832844	-0.0131413	0.0862714	0.730452	8086	2	0	0	13.4583	13.7632	36	37
ENSG00000256025	chr12	2329703	2332645	CACNA1C-AS4	100874234	0.902069	0.894141	0.00792783	0.0125949	0.0863953	0.730452	8514	1	0	0	17.7778	18.4211	36	38
ENSG00000144158	chr2	114415485	114416252	NA	NA	0.552348	0.538787	0.0135611	0.0352172	0.0864516	0.730452	1734	1	0	0	12.5833	12.5263	36	38
ENSG00000244215	chr3	127041150	127109513	NA	101927123	0.546068	0.521452	0.024616	0.12807	0.0865457	0.730452	482	10	0	0	12.8056	12.5737	35.8	37.8
ENSG00000258752	chr14	89816629	89831043	NA	101928817	0.0801304	0.0917997	-0.0116693	-0.175648	0.0866049	0.730452	753	1	0	0	13.3611	12.9211	36	37
ENSG00000224153	chr3	184119325	184157436	NA	NA	0.942077	0.93791	0.00416756	0.00632902	0.0866254	0.730452	15514	1	0	0	13.25	12.3158	36	38
ENSG00000203804	chr1	150533480	150533969	ADAMTSL4-AS1	NA	0.0326954	0.0349058	-0.00221034	-0.072819	0.086637	0.730452	9925	1	0	0	15.3611	15.5	35	38
ENSG00000227143	chr10	122938214	122945480	LINC01153	101927889	0.929789	0.932781	-0.00299207	-0.00471233	0.0866522	0.730452	18320	2	0	0	13.0278	12.2632	35.5	37.5
ENSG00000177173	chr1	117075558	117076714	NAP1L4P1	NA	0.944168	0.941061	0.00310668	0.00470494	0.0868191	0.730452	18335	1	0	0	14.4167	15.6579	36	38
ENSG00000175820	chr13	103381801	103389159	CCDC168	643677	0.919548	0.913139	0.00640982	0.00998274	0.0868643	0.730452	10813	1	0	0	14.8889	15.1579	36	38
ENSG00000260108	chr16	69497747	69500167	NA	NA	0.849262	0.859173	-0.00991148	-0.0165461	0.0870171	0.730452	6024	1	0	0	19.5556	18.2632	36	38
ENSG00000229613	chr9	93225806	93345026	NA	340515	0.866975	0.877983	-0.0110079	-0.0179962	0.087165	0.730452	5359	1	0	0	12.5278	11.7105	36	37
ENSG00000251902	chr13	21573506	21573606	RNU6-51P	NA	0.899612	0.889428	0.0101836	0.0162429	0.0872523	0.730452	6196	1	0	0	13.9444	14.2632	36	37
ENSG00000173597	chr4	70586880	70653679	SULT1B1	27284	0.65813	0.65632	0.00180982	-0.0433096	0.087578	0.730452	12054	4	0	0	13.3403	13.5987	36	38
ENSG00000207788	chr19	54189723	54189809	MIR519C	574466	0.885974	0.892946	-0.00697265	-0.0111839	0.0878754	0.730452	9619	1	0	0	14.1111	14.5263	36	38
ENSG00000225602	chr1	11203955	11209594	MTOR-AS1	100873935	0.947315	0.944109	0.00320646	0.00484032	0.088005	0.730452	18080	1	0	0	11.5556	10.9211	35	37
ENSG00000248113	chr4	83501270	83502537	NA	NA	0.896976	0.897393	-0.000416493	-0.000611029	0.088139	0.730452	28027	3	0	0	13.213	13.4561	35.6667	37.6667
ENSG00000139233	chr12	66516842	66524548	LLPH	84298	0.382035	0.382573	-0.000537752	-0.0636505	0.0881405	0.730452	22765	5	0	0	14.0833	14.3579	36	37.4
ENSG00000207112	chr11	93463679	93463812	SNORA25	684959	0.911337	0.905131	0.00620569	0.00975018	0.0883453	0.730452	11084	1	0	0	17.6944	17.0263	36	38
ENSG00000233542	chr1	1944652	1946969	NA	NA	0.656944	0.67057	-0.013626	-0.0322144	0.0883475	0.730452	2034	4	0	0	12.1319	12.5197	35.75	37.5
ENSG00000188050	chr7	122337766	122339210	RNF133	168433	0.861041	0.869413	-0.00837184	-0.0139196	0.0885316	0.730452	7560	2	0	0	15.8056	15.3684	36	38
ENSG00000253328	chr8	103254268	103254847	SUMO2P19	NA	0.926751	0.922477	0.00427388	0.00659728	0.0886498	0.730452	15067	1	0	0	13.2222	13.8421	36	37
ENSG00000267239	chr18	13203773	13216366	NA	101927582	0.945051	0.942056	0.00299497	0.0045313	0.0886706	0.730452	18644	1	0	0	13.6389	13.6579	35	37
ENSG00000131849	chr19	58944181	58951589	ZNF132	7691	0.146048	0.140477	0.00557117	-0.00566668	0.0886807	0.730452	16604	2	0	0	16	15	36	38
ENSG00000204837	chr9	41961615	42019580	NA	654466	0.852404	0.862251	-0.00984676	-0.0163791	0.0888043	0.730452	6115	1	0	0	13.1667	12.8158	36	37
ENSG00000259133	chr14	57115683	57197253	NA	NA	0.869708	0.872038	-0.00232984	-0.00557608	0.0888337	0.730452	16774	3	0.333333	0	14.1667	13.5526	36	38
ENSG00000105497	chr19	52074551	52092991	ZNF175	7728	0.903664	0.904187	-0.000523373	-0.00115117	0.0889069	0.730452	26583	2	0	0	14.2639	14.1711	36	38
ENSG00000153575	chr15	22833395	22873892	TUBGCP5	114791	0.328904	0.320084	0.00882054	0.18036	0.0889352	0.730452	1334	8	0	0	13.6181	12.7599	35.875	37.5
ENSG00000261186	chr2	243029505	243030608	NA	NA	0.440154	0.449573	-0.00941936	-0.00381902	0.0890978	0.730452	20117	2	0	0	14.8194	14.3816	36	38
ENSG00000270235	chr10	135137576	135138249	NA	NA	0.0357722	0.0386383	-0.00286609	-0.0876208	0.0891096	0.730452	7499	1	0	0	14.1944	13.8158	36	38
ENSG00000229164	chr14	23016447	23021097	TRAC	NA	0.54431	0.616242	-0.0719319	-0.176027	0.0892684	0.730452	509	1	0	0	14.1389	12.2105	36	38
ENSG00000224227	chr1	248153569	248154506	OR2L1P	26247	0.938914	0.933326	0.00558791	0.00852077	0.0894338	0.730452	12468	1	0	0	13.6111	12.4474	36	38
ENSG00000251613	chr5	71982939	72058554	NA	NA	0.936086	0.931454	0.00463203	0.00708787	0.0894733	0.730452	14355	2	0	0	13.75	13.3684	36	38
ENSG00000226277	chr2	421057	422303	NA	NA	0.911696	0.911451	0.000244826	-1.15131e-05	0.0895762	0.730452	29722	3	0	0.333333	13.463	12.9474	35	38
ENSG00000115474	chr2	233631174	233641278	KCNJ13	3769	0.88092	0.870997	0.00992327	0.0162504	0.089594	0.730452	6193	2	0	0	11.6389	12.9868	36	38
ENSG00000257373	chr12	43373057	43390289	NA	NA	0.910191	0.903349	0.00684119	0.0107658	0.0901294	0.730452	9976	1	0	0	14.1111	13.3684	36	38
ENSG00000226790	chr10	44282860	44285865	HNRNPA3P1	10151	0.875069	0.883336	-0.00826716	-0.0134132	0.0903237	0.730452	7904	1	0	0	13.8056	14.1053	36	38
ENSG00000248837	chr4	22999174	23058485	NA	NA	0.920087	0.909702	0.0103847	0.0161987	0.0903654	0.730452	6219	1	0	0	12.5556	12.5526	36	38
ENSG00000272568	chr7	29019583	29052983	NA	100506497	0.826496	0.825529	0.000967522	-0.00538522	0.090402	0.730452	18286	6	0	0	13.412	13.057	36	37.5
ENSG00000197670	chr20	52169309	52191847	NA	101927770	0.878659	0.865142	0.0135167	0.0221123	0.090428	0.730452	3902	1	0	0	12.9167	13.8947	35	38
ENSG00000268735	chr13	24322243	24323901	NA	NA	0.941157	0.935896	0.00526116	0.00800217	0.0905057	0.730452	13121	1	0	0	13.2778	13.7105	36	37
ENSG00000263272	chr17	5328459	5336196	NA	NA	0.903285	0.898058	0.00522692	0.00828056	0.0906356	0.730452	12764	1	0	0	12.4444	12.3158	36	38
ENSG00000254148	chr17	70030248	70053871	NA	NA	0.874268	0.884237	-0.00996811	-0.0161721	0.0906433	0.730452	6235	1	0	0	13.6389	12.4474	36	37
ENSG00000250116	chr2	46795395	46807377	NA	100506142	0.920727	0.915884	0.00484311	0.00752677	0.0907981	0.730452	13720	1	0	0	13.1944	12.3684	36	38
ENSG00000205329	chr12	55725485	55726420	OR6C3	254786	0.585515	0.581312	0.00420322	0.0306191	0.0909029	0.730452	4594	2	0	0	15.0556	14.4868	36	38
ENSG00000249022	chr4	153955363	154012317	NA	NA	0.760972	0.756016	0.00495547	0.0279827	0.0909488	0.730452	3610	5	0	0	10.8222	10.8842	34.2	36
ENSG00000204164	chr10	48901102	48950972	BMS1P5	399761	0.903786	0.907078	-0.00329199	-0.00493982	0.0911638	0.730452	17880	4	0	0	15.1111	14.8092	36	38
ENSG00000256064	chr12	130904080	130905564	NA	NA	0.895249	0.895351	-0.000102521	8.17769e-05	0.0913007	0.730452	29539	2	0	0	15.1389	14.1974	36	38
ENSG00000100387	chr22	41347351	41369313	RBX1	9978	0.219298	0.222394	-0.00309565	-0.0634207	0.0913682	0.730452	6838	5	0	0	14.9111	14.6842	35.8	37.8
ENSG00000166923	chr15	33010175	33026870	GREM1	26585	0.420479	0.42958	-0.00910103	-0.0310673	0.0914892	0.730452	2177	10	0	0	13.1056	13.1868	35.9	37.8
ENSG00000170255	chr11	18955360	18961054	MRGPRX1	259249	0.85409	0.864102	-0.0100118	-0.01666	0.0915212	0.730452	5969	4	0	0	14.8819	15.0658	36	37.5
ENSG00000226925	chr2	102789081	102798568	NA	NA	0.870318	0.875919	-0.00560095	-0.00914995	0.0915829	0.730452	11742	1	0	0	18.0556	18.4737	36	38
ENSG00000255813	chr13	110407168	110407615	NA	NA	0.952482	0.9498	0.00268117	0.0040245	0.0917287	0.730452	19661	1	0	0	15.2778	14.6579	36	38
ENSG00000180389	chr13	28519343	28519727	ATP5EP2	NA	0.343536	0.328351	0.0151848	0.0633357	0.0917992	0.730452	578	1	0	0	16.0278	17.4737	36	38
ENSG00000201148	chr1	34578550	34578664	RNA5SP42	NA	0.895125	0.887267	0.00785759	0.012579	0.0919069	0.730452	8528	1	0	0	12.9444	12.7368	36	37
ENSG00000226510	chr19	36158850	36164193	UPK1A-AS1	100862728	0.434901	0.446432	-0.011531	-0.0464487	0.091908	0.730452	1026	2	0	0	12.4861	13.1974	35.5	38
ENSG00000254548	chr8	144800416	144801061	NA	NA	0.936853	0.942106	-0.00525306	-0.00798184	0.0919352	0.730452	13145	1	0	0	11.2778	10.9737	34	37
ENSG00000255528	chr11	108873192	108908694	NA	NA	0.919781	0.913756	0.00602483	0.00937884	0.0920621	0.730452	11477	1	0	0	15.9167	16.0263	36	38
ENSG00000269621	chr1	151728017	151732387	NA	NA	0.916751	0.9127	0.00405173	0.00632125	0.092241	0.730452	15525	1	0	0	15.5278	13.6316	36	38
ENSG00000253929	chr8	128351519	128404876	NA	NA	0.72377	0.730363	-0.00659245	-0.0167166	0.0922694	0.730452	5949	3	0	0	13.6759	13.2193	35.6667	37.6667
ENSG00000006074	chr17	34391640	34399392	CCL18	6362	0.877577	0.888116	-0.0105391	-0.017079	0.0923481	0.730452	5773	2	0	0	14.5139	15.5263	36	38
ENSG00000228955	chr1	246795553	246795780	NA	NA	0.942035	0.937536	0.00449835	0.00683286	0.0923867	0.730452	14731	1	0	0	14.4167	14.3421	36	38
ENSG00000232273	chr1	38010364	38010895	FTH1P1	NA	0.934812	0.928208	0.0066036	0.0101189	0.0926506	0.730452	10642	1	0	0	12.0556	12	36	38
ENSG00000154529	chr9	43684902	43924049	CNTNAP3B	79937;441402;728577;101929869	0.495718	0.499391	-0.00367291	-0.0163655	0.0926714	0.730452	6127	3	0	0	14.5463	15.0175	35.6667	37.6667
ENSG00000186910	chr14	94908801	94919127	SERPINA11	256394	0.578086	0.568658	0.00942831	0.0528076	0.0928305	0.730452	1171	2	0	0	13.7222	13.1974	35.5	38
ENSG00000161583	chr17	34745936	34808104	TBC1D3G	414060;654341;729877;101060321;101060351	0.790755	0.793264	-0.00250941	-0.00271303	0.0929404	0.730452	22570	7	0	0	14.75	14.7068	36	37.8571
ENSG00000237910	chr2	132140216	132141634	NA	NA	0.94542	0.941613	0.00380667	0.0057596	0.0929522	0.730452	16432	1	0	0	14.6389	13.0526	36	38
ENSG00000100206	chr22	38914954	38966291	DMC1	11144	0.331913	0.332102	-0.000188783	-0.0412885	0.0929593	0.730452	27256	6	0	0	13.6991	14.4912	36	37.6667
ENSG00000256576	chr12	132671287	132674240	NA	100996246	0.619138	0.606689	0.0124483	0.0258375	0.0930128	0.730452	3016	6	0	0	12.4398	12.3377	35.8333	37.8333
ENSG00000253660	chr5	167364722	167380474	NA	NA	0.896507	0.888932	0.0075753	0.0121067	0.0931332	0.730452	8902	1	0	0	9.72222	9.5	35	38
ENSG00000198445	chr22	17071667	17073700	CCT8L2	150160	0.881789	0.891573	-0.00978453	-0.0157428	0.0931555	0.730452	6470	1	0	0	13.7778	14.1316	36	37
ENSG00000230923	chr2	64412212	64432619	LINC00309	150992	0.311986	0.323758	-0.0117717	-0.0646072	0.0931968	0.730452	734	2	0	0	14.2361	13.8816	36	37.5
ENSG00000263609	chr17	21760934	21792968	NA	NA	0.750448	0.768041	-0.0175922	-0.0329951	0.0932011	0.730452	1936	1	0	0	13.8611	11.4211	36	37
ENSG00000258763	chr12	55828521	55979255	NA	NA	0.912709	0.910199	0.00250975	0.00369187	0.0932287	0.730452	20369	11	0	0	12.947	12.9522	35.5455	37.7273
ENSG00000263176	chr17	48290294	48292718	NA	NA	0.100637	0.0909125	0.0097241	0.132724	0.093314	0.730452	1094	1	0	0	12.3889	13.0526	35	38
ENSG00000231310	chr3	176762649	176765711	TBL1XR1-AS1	NA	0.915563	0.9074	0.00816227	0.0127791	0.0933577	0.730452	8387	1	0	0	16.0833	14.6842	36	38
ENSG00000230940	chr9	134907273	134952977	NA	NA	0.937155	0.932924	0.0042304	0.00646895	0.0933908	0.730452	15285	3	0	0	14.3148	14.386	36	38
ENSG00000237870	chr7	115915660	115926788	NA	NA	0.938958	0.9336	0.00535842	0.00816946	0.0934398	0.730452	12889	1	0	0	16.3056	15.3158	36	38
ENSG00000167945	chr16	855443	863861	PRR25	388199	0.445864	0.416619	0.0292447	0.235647	0.0936821	0.730452	557	11	0	0	13.5556	13.3301	36	37.9091
ENSG00000232818	chr7	23530092	23530983	RPS2P32	256355	0.542206	0.528832	0.0133735	0.0405195	0.0936849	0.730452	1321	5	0	0	13.1444	13.6211	35.8	37.6
ENSG00000259942	chr10	47656084	47657233	NA	NA	0.26106	0.272389	-0.0113296	-0.0379391	0.0937696	0.730452	1509	3	0	0	13.3241	12.4825	36	37.6667
ENSG00000107362	chr9	74477368	74525847	ABHD17B	51104	0.411905	0.415142	-0.00323698	-0.0526766	0.093842	0.730452	6446	5	0	0	13.8056	13.3737	35.6	37.4
ENSG00000207597	chr7	136587914	136588041	MIR490	574443	0.93823	0.934819	0.00341139	0.00519966	0.0938941	0.730452	17433	1	0	0	16.75	15.5789	36	37
ENSG00000248731	chr8	25798739	25801385	NA	100507236	0.569688	0.585433	-0.015745	-0.0386624	0.0940119	0.730452	1460	1	0	0	13	13.8158	36	38
ENSG00000243187	chr3	180397872	180418237	CCDC39-AS1	NA	0.432887	0.44085	-0.00796252	-0.0721745	0.0944339	0.730452	1636	2	0	0	14.4583	14	36	38
ENSG00000214289	chr3	134070694	134075403	RPL39P5	NA	0.911628	0.90278	0.0088478	0.0139171	0.0946863	0.730452	7565	1	0	0	15.5	16.6316	36	38
ENSG00000225784	chr10	51287081	51371070	NA	NA	0.926954	0.921203	0.00575091	0.00888238	0.0947797	0.730452	12070	1	0	0	14.5278	13.7368	35	38
ENSG00000204700	chr6	29141311	29142351	OR2J2	26707	0.854687	0.865001	-0.0103142	-0.0171017	0.0949103	0.730452	5761	3	0	0	14.1481	13.9737	35.6667	38
ENSG00000171201	chr4	71235810	71255961	SMR3B	10879	0.860986	0.865106	-0.00412019	-0.00839121	0.0950127	0.730452	12628	3	0	0	14.7963	14.2018	35.6667	38
ENSG00000170089	chr5	177236408	177377733	NA	728554	0.487783	0.480923	0.00686034	0.0397679	0.0950349	0.730452	2129	17	0	0	13.9918	14.1517	35.8824	37.8235
ENSG00000259287	chr15	34150918	34157026	NA	NA	0.915986	0.91129	0.00469575	0.00733463	0.0951687	0.730452	13996	1	0	0	13.3333	13.8158	36	38
ENSG00000253148	chr1	192286122	192336415	RGS21	431704	0.946415	0.943029	0.00338513	0.00511533	0.0955724	0.730452	17571	1	0	0	14.5833	15.0789	36	38
ENSG00000269795	chr1	243388058	243395911	NA	NA	0.919273	0.91202	0.00725285	0.0112978	0.095634	0.730452	9527	2	0	0	12.6944	12.8553	36	37
ENSG00000174501	chr2	96514587	96657541	ANKRD36C	NA	0.10694	0.103756	0.00318481	0.00893779	0.0957944	0.730452	12005	2	0	0	14.7222	13.2105	35.5	37.5
ENSG00000177888	chr1	197122810	197169672	ZBTB41	360023	0.926193	0.920842	0.00535035	0.00833469	0.0960051	0.730452	12699	4	0	0	15.0139	15.1579	36	38
ENSG00000258256	chr8	86134675	86157946	NA	NA	0.225286	0.220051	0.00523487	0.0223872	0.0960507	0.730452	3823	14	0	0	14.0516	13.9737	35.9286	37.7143
ENSG00000181752	chr11	55926870	55927793	OR8K5	219453	0.866269	0.874304	-0.00803498	-0.0131686	0.0960642	0.730452	8062	1	0	0	11.0833	12.0263	35	38
ENSG00000204365	chr10	29135337	29170827	C10orf126	283080	0.94698	0.950749	-0.00376908	-0.00567092	0.0960857	0.730452	16595	1	0	0	14.9444	12.7895	36	38
ENSG00000214043	chr12	126927027	126957336	NA	NA	0.78682	0.796024	-0.00920392	-0.0192632	0.0960921	0.730452	4823	2	0	0	12.0694	12.2763	35	37.5
ENSG00000223462	chr10	45432956	45451173	NA	NA	0.934121	0.928566	0.00555523	0.00851393	0.0961066	0.730452	12480	1	0	0	12.8611	11.2632	36	36
ENSG00000224643	chr2	183948133	183973247	NA	NA	0.915293	0.906531	0.00876161	0.013726	0.0962555	0.730452	7698	1	0	0	14.6944	15.7632	36	38
ENSG00000250969	chr4	144207446	144251011	NA	NA	0.810099	0.763048	0.0470502	0.122416	0.0964668	0.730452	580	3	0	0	12.9815	13.1316	36	38
ENSG00000129480	chr14	31915242	31926716	DTD2	112487	0.383953	0.379841	0.00411212	-0.0149198	0.0965469	0.730452	6949	6	0	0	12.5833	13.0965	35.8333	38
ENSG00000226919	chr1	240928857	240931980	NA	NA	0.886838	0.893812	-0.00697384	-0.011175	0.0965816	0.730452	9624	1	0	0	17.5	16.2895	36	38
ENSG00000250596	chr4	175444852	175461495	NA	NA	0.918245	0.911176	0.00706873	0.011115	0.0967171	0.730452	9666	2	0	0	12.7917	12.5395	35.5	37.5
ENSG00000177236	chr11	780117	780755	NA	171391	0.943511	0.947099	-0.00358828	-0.005419	0.0968015	0.730452	17040	1	0	0	14.0833	14.2368	36	38
ENSG00000231654	chr6	167317186	167318323	RPS6KA2-AS1	100861523	0.865791	0.851684	0.0141067	0.02526	0.0972337	0.730452	3143	2	0	0	14.2778	14.1447	36	38
ENSG00000198983	chr5	54466360	54466450	MIR449A	554213	0.913816	0.907976	0.00583957	0.00914842	0.0973062	0.730452	11746	1	0	0	12.6944	14.0789	35	38
ENSG00000183423	chr4	110769358	110793471	LRIT3	345193	0.900701	0.895163	0.00553767	0.00893103	0.0973726	0.730452	12013	3	0	0	13.3333	13.2895	36	37.3333
ENSG00000156885	chr16	31439052	31439967	COX6A2	1339	0.674339	0.658124	0.0162155	0.0508926	0.0974016	0.730452	859	6	0	0	14.4167	15.057	35.8333	38
ENSG00000253239	chr22	22380474	22380991	IGLVI-70	NA	0.940919	0.945062	-0.00414322	-0.00627227	0.0974579	0.730452	15606	1	0	0	12.3611	12.2632	36	38
ENSG00000252481	chr14	95999692	95999966	SCARNA13	677768	0.479603	0.451848	0.027755	0.0841942	0.0974947	0.730452	590	1	0	0	15.6111	15.6053	36	38
ENSG00000215512	chr18	15307662	15330281	NA	644669	0.707053	0.718128	-0.0110749	-0.0248523	0.0978524	0.730452	3222	2	0	0	14.8611	15.1579	36	38
ENSG00000262624	chr17	7339876	7340842	NA	NA	0.144657	0.135097	0.00955997	0.0742797	0.0978993	0.730452	1142	2	0	0	14.5556	14.4211	36	38
ENSG00000236109	chr2	105199610	105201812	NA	NA	0.845066	0.83502	0.0100461	0.0170505	0.098112	0.730452	5782	1	0	0	15.3889	14.7368	36	38
ENSG00000244738	chr3	170374351	170379912	NA	101928583	0.853429	0.861153	-0.00772359	-0.0128479	0.0984562	0.730452	8325	1	0	0	13.4167	12.3947	36	38
ENSG00000181273	chr11	56756347	56757342	OR5AK2	390181	0.925992	0.922054	0.00393743	0.00608178	0.0984883	0.730452	15908	1	0	0	17	15.5789	36	38
ENSG00000175311	chr16	21244986	21263750	ANKS4B	257629	0.932879	0.927085	0.00579435	0.00889327	0.0985548	0.730452	12056	1	0	0	14.1389	13.1316	36	38
ENSG00000184113	chr22	19510547	19515068	CLDN5	7122	0.419713	0.431077	-0.0113648	-0.013549	0.0985624	0.730452	7811	17	0	0	14.5572	14.5557	35.9412	37.7059
ENSG00000272457	chr8	54788710	54789209	NA	NA	0.0604156	0.0558485	0.00456709	0.0967444	0.0985863	0.730452	4072	1	0	0	17	17.7632	36	38
ENSG00000224243	chr13	112761433	112762329	LINC00403	100505996	0.423339	0.408191	0.0151481	0.072987	0.0987726	0.730452	599	3	0	0	12.2963	12.6316	35.6667	38
ENSG00000236338	chr7	135611542	135613214	NA	NA	0.94235	0.937752	0.00459889	0.00698519	0.0988032	0.730452	14513	2	0	0	14.9444	15.2237	36	38
ENSG00000263721	chr2	178077454	178077527	MIR4444-1;MIR4444-2	100616394;100846999	0.389398	0.372998	0.0164	0.0604903	0.0989634	0.730452	626	1	0	0	12.8889	12.5263	36	38
ENSG00000240846	chr19	1307403	1307720	RPS15P9	NA	0.90206	0.891205	0.0108547	0.0179594	0.0991163	0.730452	5375	3	0	0	15.2778	15.1228	35.3333	38
ENSG00000185495	chr1	224183659	224198309	NA	100287497	0.923183	0.915817	0.00736557	0.0114323	0.0992191	0.730452	9417	1	0	0	11.8611	12.7105	36	37
ENSG00000221479	chr12	97885678	97885761	MIR1251	100302289	0.940379	0.935752	0.00462736	0.00704158	0.099321	0.730452	14435	1	0	0	14.5	13.3684	36	38
ENSG00000226825	chr9	110182565	110193083	NA	101928720	0.074346	0.0698033	0.00454273	0.0798717	0.0994465	0.730452	4099	1	0	0	14.9722	13.7895	36	37
ENSG00000205186	chr8	82370576	82373814	FABP9	646480	0.891286	0.897868	-0.00658247	-0.0104983	0.0994541	0.730452	10243	1	0	0	15.0833	15.5526	36	38
ENSG00000253961	chr8	31024594	31034683	NA	NA	0.923946	0.917196	0.00675008	0.0104649	0.0995064	0.730452	10268	1	0	0	13.6389	14.0526	36	38
ENSG00000164266	chr5	147204131	147211349	SPINK1	6690	0.942864	0.939007	0.00385728	0.00585172	0.0995702	0.730452	16267	2	0	0	14.2083	13.9474	36	38
ENSG00000120563	chr10	29577990	29607257	LYZL1	84569	0.76822	0.776822	-0.00860263	-0.0192688	0.0995911	0.730452	4820	2	0	0	11.1806	10.9868	34.5	37
ENSG00000216042	chr3	197401367	197401447	MIR922	100126321	0.891056	0.897436	-0.00638056	-0.01018	0.0996383	0.730452	10566	1	0	0	12.1389	13.0263	36	37
ENSG00000226813	chr2	126867676	126875562	NA	NA	0.932041	0.927033	0.00500802	0.00769002	0.0996666	0.730452	13521	1	0	0	12.6389	12.4211	34	38
ENSG00000223626	chr13	112976881	112985539	LINC01044	NA	0.711712	0.693574	0.0181373	0.0669867	0.0997259	0.730452	612	21	0	0	13.2024	13.2444	35.7619	37.6667
ENSG00000196634	chr6	147480061	147502128	NA	NA	0.955083	0.951952	0.00313032	0.0046871	0.0997544	0.730452	18373	1	0	0	13.8056	12.5	35	38
ENSG00000254608	chr8	55561553	55782463	NA	NA	0.922454	0.925179	-0.00272465	-0.00421522	0.0998211	0.730452	19285	2	0	0	13.6806	12.8289	35.5	38
ENSG00000125817	chr20	3764498	3767337	CENPB	1059	0.618784	0.60769	0.0110937	0.052377	0.0999684	0.730452	850	4	0	0	13.0278	13.5	36	37.5
ENSG00000261257	chr11	125970400	125972308	NA	NA	0.854563	0.873512	-0.0189493	-0.0312791	0.100177	0.730452	2153	1	0	0	11.9167	11.6579	36	37
ENSG00000236975	chr1	229228562	229230652	NA	NA	0.892784	0.89895	-0.00616539	-0.00981912	0.100218	0.730452	10998	1	0	0	11.9167	11.9737	36	38
ENSG00000213424	chr17	38810917	38821433	KRT222	125113	0.191785	0.201998	-0.0102129	-0.106473	0.100274	0.730452	995	5	0	0	14.6056	14.4789	35.8	37.8
ENSG00000259348	chr15	96571318	96590159	NA	NA	0.268039	0.280008	-0.0119687	-0.060804	0.100561	0.730452	709	1	0	0	15.3889	13.9737	36	38
ENSG00000259652	chr15	77336022	77337502	NA	NA	0.779544	0.793265	-0.0137217	-0.0248576	0.100627	0.730452	3219	1	0	0	17.6389	16.2895	36	38
ENSG00000245466	chr14	71075515	71108015	NA	101928075	0.415835	0.420527	-0.00469192	-0.0435089	0.10065	0.730452	3916	4	0	0	14.0278	12.8684	36	37.5
ENSG00000249697	chr5	55609732	55617224	NA	NA	0.915198	0.920848	-0.0056502	-0.00878376	0.100753	0.730452	12185	1	0	0	13.4722	14.2105	36	38
ENSG00000169040	chr5	70671613	70681820	PMCHL2	5370	0.77041	0.784419	-0.0140088	-0.0256675	0.100825	0.730452	3051	1	0	0	15.6111	16.8421	36	38
ENSG00000146521	chr6	168185217	168197539	C6orf123	NA	0.491542	0.498904	-0.00736166	-0.012695	0.100831	0.730452	8449	9	0	0	12.213	12.345	35.6667	37.6667
ENSG00000225169	chr1	100678849	100679226	BRI3P1	NA	0.548771	0.535284	0.0134867	0.0352485	0.100899	0.730452	1726	1	0	0	12.3611	13.1842	35	38
ENSG00000261267	chr16	48593572	48621314	NA	NA	0.907098	0.899319	0.00777944	0.0122901	0.100906	0.730452	8755	1	0	0	14.1389	12.3158	36	38
ENSG00000272426	chr1	17230834	17231271	NA	NA	0.100066	0.0908182	0.00924817	0.126618	0.101025	0.730452	1215	1	0	0	13.8056	15.1842	36	38
ENSG00000143127	chr1	145524891	145543868	ITGA10	8515	0.710404	0.705687	0.00471663	0.0148737	0.101058	0.730452	6980	3	0	0	13.5926	14.3246	35.6667	38
ENSG00000262322	chr16	10815555	10816925	NA	NA	0.924395	0.917283	0.00711158	0.0110222	0.101092	0.730452	9752	1	0	0	14.0556	14.2105	36	38
ENSG00000146383	chr6	132891461	132892498	TAAR6	319100	0.924743	0.919778	0.00496433	0.00774762	0.10111	0.730452	13445	2	0	0	16.2361	16.25	36	38
ENSG00000163794	chr2	27530268	27531313	UCN	7349	0.428706	0.417232	0.0114735	0.0366346	0.101132	0.730452	1616	11	0	0	13.2929	13.2584	35.6364	37.5455
ENSG00000122674	chr7	5938356	5965605	CCZ1	51622;221960	0.887898	0.896499	-0.00860097	-0.0140249	0.101142	0.730452	7502	3	0	0	13.6852	13.2281	35.6667	38
ENSG00000272082	chr4	105412033	105412111	NA	NA	0.0247544	0.0261902	-0.00143582	-0.0584043	0.101229	0.730452	14476	1	0	0	9.44444	9.34211	35	34
ENSG00000207638	chr21	17911409	17911489	MIR99A	407055	0.929272	0.925298	0.00397349	0.00611612	0.101478	0.730452	15868	1	0	0	13.6111	15.2105	36	38
ENSG00000234190	chr1	147249700	147261065	NA	NA	0.538587	0.552684	-0.0140962	-0.0366023	0.101483	0.730452	1620	1	0	0	12.1667	12.8947	36	38
ENSG00000250299	chr13	53191693	53211581	MRPS31P4	NA	0.318904	0.316172	0.002732	0.0165589	0.101576	0.730452	7958	3	0	0	14.1204	13.9474	36	37.6667
ENSG00000187922	chr9	139632619	139637808	LCN10	414332	0.760756	0.777009	-0.0162538	-0.0567742	0.10166	0.730452	700	10	0	0	14.0639	14.6974	35.7	37.7
ENSG00000154007	chr1	76384558	76398116	ASB17	127247	0.933813	0.929297	0.00451663	0.0069172	0.10173	0.730452	14619	2	0	0	14.3472	14.8816	36	38
ENSG00000234531	chr10	134596683	134598269	NA	NA	0.722069	0.710344	0.0117244	0.0510734	0.101781	0.730452	856	5	0	0	14.7944	14.5947	36	38
ENSG00000250955	chr5	95300703	95322015	NA	NA	0.925785	0.921062	0.0047235	0.00729798	0.102041	0.730452	14066	2	0	0	13.0556	14.2237	36	38
ENSG00000270544	chr19	35393106	35395099	NA	NA	0.909254	0.901652	0.00760177	0.01198	0.102082	0.730452	8991	1	0	0	13.0278	13.5	36	38
ENSG00000261247	chr15	30427352	30437770	GOLGA8T	653073	0.811265	0.816953	-0.00568742	-0.0100564	0.102253	0.730452	10729	2	0	0	13.7639	13.0789	34.5	37.5
ENSG00000169836	chr4	104507188	104640973	TACR3	6870	0.306635	0.296843	0.00979273	0.133952	0.102501	0.730452	1079	7	0	0	13.3254	13.1128	35.8571	37.7143
ENSG00000231550	chr2	170623695	170625309	PTCHD3P2	NA	0.388328	0.406754	-0.0184268	-0.113367	0.102562	0.730452	644	4	0	0	12.8333	12.6842	36	37.25
ENSG00000170323	chr8	82390654	82395498	FABP4	2167	0.91964	0.912259	0.00738196	0.0116037	0.102736	0.730452	9288	2	0	0.5	13.2083	12.7895	35	37.5
ENSG00000188921	chr9	20995306	21031635	PTPLAD2	401494	0.94777	0.944763	0.00300736	0.00453714	0.103007	0.730452	18632	1	0	0	14.6944	15.6579	36	38
ENSG00000239572	chr3	87780552	87842779	NA	NA	0.517793	0.510169	0.0076243	0.0842649	0.103107	0.730452	1773	6	0	0	12.537	12.9825	34.8333	37.8333
ENSG00000243819	chr2	10830470	10832225	RN7SL832P	NA	0.149127	0.167151	-0.0180245	-0.16575	0.103141	0.730452	648	5	0	0	12.5778	12.6421	36	37.8
ENSG00000259334	chr14	24391456	24403777	LINC00596	NA	0.653134	0.637042	0.0160916	0.0354402	0.10326	0.730452	1712	1	0	0	16.3611	17.0526	36	38
ENSG00000177938	chr12	18891045	18892121	CAPZA3	93661	0.920045	0.922408	-0.0023628	-0.00377063	0.103495	0.730452	20213	3	0	0	16.2685	14.8509	36	37.6667
ENSG00000254542	chr11	20000245	20002883	NAV2-AS3	NA	0.913569	0.918071	-0.00450196	-0.00701536	0.103556	0.730452	14477	1	0	0	14	13.1579	36	37
ENSG00000257022	chr12	21980144	22040891	NA	NA	0.922477	0.917994	0.0044825	0.00695188	0.103556	0.730452	14564	1	0	0	13.9444	14.7632	36	38
ENSG00000260618	chr15	52870039	52890906	NA	NA	0.890275	0.877485	0.012791	0.0206446	0.103613	0.730452	4314	1	0	0	15.6111	16.0263	36	38
ENSG00000258168	chr12	70861860	70932859	NA	NA	0.857336	0.847162	0.0101735	0.0170222	0.103791	0.730452	5790	1	0	0	15.9167	13.7632	36	37
ENSG00000116194	chr1	178818840	178840187	ANGPTL1	9068	0.881821	0.887613	-0.00579212	-0.00974297	0.103958	0.730452	11092	3	0	0	15.1296	14.8421	36	38
ENSG00000251493	chr5	72740654	72744352	FOXD1	2297	0.0912784	0.0895128	0.00176561	0.00249511	0.104028	0.730452	23124	6	0	0	12.8426	13.0526	35.5	37.3333
ENSG00000230526	chr10	73638114	73638865	NA	NA	0.0462637	0.042602	0.00366173	0.0970876	0.104329	0.730452	5499	1	0	0	13	14.2632	36	38
ENSG00000259185	chr15	52201099	52201839	NA	NA	0.92197	0.915661	0.00630905	0.00979964	0.104397	0.730452	11020	1	0	0	12.25	14.0263	34	38
ENSG00000232453	chr1	59348540	59362375	NA	NA	0.825804	0.815617	0.0101865	0.0176912	0.104528	0.730452	5485	1	0	0	13.6111	13.6842	36	38
ENSG00000223709	chr11	89789145	89796167	TRIM64EP	NA	0.936958	0.931129	0.00582861	0.00890736	0.104561	0.730452	12039	1	0	0	13.0833	11.7632	35	38
ENSG00000099251	chr10	38645305	38667433	HSD17B7P2	158160	0.17877	0.199117	-0.0203473	-0.260005	0.104596	0.730452	661	6	0	0	13.7685	13.7149	36	37.6667
ENSG00000233354	chr20	30073581	30075377	LINC00028	140875	0.875537	0.8633	0.0122371	0.0200754	0.104637	0.730452	4519	1	0	0	15.6944	14.9211	36	38
ENSG00000219410	chr12	6772426	6781235	NA	NA	0.178762	0.1788	-3.79011e-05	-0.0151961	0.10505	0.730452	29263	6	0	0	13.25	12.8026	35.6667	37.5
ENSG00000249868	chr8	255306	281026	NA	NA	0.773047	0.785732	-0.0126851	-0.0287201	0.105096	0.730452	2526	4	0	0	12.6806	12.9539	36	37.25
ENSG00000253792	chr5	157600609	157603430	NA	NA	0.900354	0.909082	-0.00872825	-0.0137663	0.105125	0.730452	7671	1	0	0	12.9167	12.5263	36	38
ENSG00000253673	chr5	157602404	157627024	NA	NA	0.900354	0.909082	-0.00872825	-0.0137663	0.105125	0.730452	7671	1	0	0	12.9167	12.5263	36	38
ENSG00000127364	chr7	141478242	141479235	TAS2R4	50832	0.924021	0.928556	-0.00453513	-0.00698804	0.105242	0.730452	14512	1	0	0	14.6111	14.3158	35	38
ENSG00000211749	chr7	142353468	142353964	TRBV23-1	NA	0.0490709	0.0529803	-0.0039094	-0.0857331	0.105331	0.730452	5088	2	0	0	15.2778	15.0789	36	38
ENSG00000257683	chr12	116248164	116323942	NA	NA	0.568504	0.58446	-0.0159556	-0.0392519	0.105449	0.730452	1419	1	0	0	11.9722	11.8684	36	38
ENSG00000235947	chr3	4790876	4793274	EGOT	100126791	0.898403	0.888938	0.00946472	0.0151104	0.105607	0.730452	6848	1	0	0	14.1667	13.5263	36	37
ENSG00000152207	chr13	49280951	49283498	CYSLTR2	57105	0.93806	0.93039	0.00767026	0.0118016	0.105626	0.730452	9117	2	0	0	13.25	13.0658	36	38
ENSG00000138279	chr10	75134859	75173834	ANXA7	310	0.281621	0.282077	-0.000455703	-0.0476061	0.105663	0.730452	23782	10	0	0	13.6444	13.0605	35.1	37.2
ENSG00000188817	chr3	63638344	63664696	SNTN	132203	0.902971	0.916369	-0.0133979	-0.0210177	0.105687	0.730452	4197	1	0	0	7.44444	6.92105	29	33
ENSG00000226894	chr4	69054242	69083798	TMPRSS11BNL	NA	0.8215	0.812526	0.00897386	0.015314	0.105817	0.730452	6709	2	0	0	15.25	15.7368	36	38
ENSG00000269900	chr9	35657748	35658015	RMRP	6023	0.0413439	0.0441181	-0.00277421	-0.0759185	0.105992	0.730452	7814	1	0	0	14.6111	14.6316	36	38
ENSG00000258848	chr15	22026731	22026974	GRAMD4P6	NA	0.925947	0.930559	-0.00461208	-0.00709173	0.106165	0.730452	14354	1	0	0	14.25	13.4474	35	38
ENSG00000253618	chr5	148727679	148737205	GRPEL2-AS1	NA	0.84402	0.831476	0.0125437	0.0229748	0.106351	0.730452	3655	2	0	0	14.1389	14.4605	35.5	37.5
ENSG00000214546	chr17	37775866	37778766	NA	NA	0.876715	0.884669	-0.00795381	-0.0128832	0.106649	0.730452	8293	1	0	0	14.3889	14.7105	36	38
ENSG00000254630	chr11	75346928	75349632	NA	NA	0.909617	0.915295	-0.00567815	-0.00888049	0.106783	0.730452	12073	1	0	0	13.6389	13.0526	36	38
ENSG00000248103	chr5	180708376	180710653	NA	NA	0.806597	0.81803	-0.0114335	-0.0200597	0.106899	0.730452	4524	1	0	0	12.8889	12.5789	36	38
ENSG00000251875	chr1	179545403	179545484	RNU5F-2P	NA	0.128276	0.126193	0.00208279	-0.0297547	0.106934	0.730452	10544	2	0	0	13.875	14.1842	36	38
ENSG00000205020	chr17	34538310	34540280	CCL4L1	9560;388372	0.485715	0.57222	-0.0865051	-0.232054	0.106992	0.730452	682	1	0	0	14.1111	14.2105	36	38
ENSG00000254461	chr11	66027038	66029305	NA	NA	0.936409	0.931662	0.00474649	0.0072537	0.107177	0.730452	14121	1	0	0	15.1389	14.1579	36	37
ENSG00000248692	chr4	62937470	63031272	NA	NA	0.898907	0.892285	0.00662226	0.0105499	0.107186	0.730452	10180	1	0	0	12.7778	12.9211	36	38
ENSG00000224415	chr7	102781796	102782386	RPL19P12	100129424	0.720391	0.72885	-0.00845876	-0.016612	0.107479	0.730452	5992	1	0	0	13.5556	14.1053	36	38
ENSG00000235478	chr22	17602476	17612994	NA	NA	0.14939	0.146563	0.00282756	0.0514887	0.1076	0.730452	7637	4	0	0	13.0972	13.5	35.25	38
ENSG00000223345	chr1	120906028	120915073	HIST2H2BA	337875	0.818376	0.816673	0.00170279	0.003079	0.107616	0.730452	21734	3	0	0	15.3611	14.9649	35.6667	38
ENSG00000232358	chr20	49615907	49626556	NA	NA	0.826607	0.816857	0.00975019	0.0191957	0.107701	0.730452	4847	16	0	0	13.7465	13.6776	35.625	37.875
ENSG00000266901	chr18	77462721	77463651	NA	NA	0.950146	0.947768	0.00237784	0.00357732	0.108068	0.730452	20596	1	0	0	13.5556	10.8421	36	36
ENSG00000273179	chr4	1161566	1161962	NA	NA	0.122914	0.134293	-0.0113793	-0.152436	0.10807	0.730452	796	2	0	0	15.0139	15.2105	35.5	38
ENSG00000224660	chr3	15295691	15306000	SH3BP5-AS1	100505696	0.929941	0.924501	0.00544017	0.00837426	0.108244	0.730452	12648	1	0	0	15.1111	14.7632	36	38
ENSG00000245105	chr12	9217773	9220651	A2M-AS1	144571	0.771203	0.748803	0.0224	0.0475831	0.108254	0.730452	988	4	0	0	13.3472	12.8947	35.75	38
ENSG00000198366	chr6	26020718	26021186	HIST1H3A	8350;8351;8352;8353;8354;8355;8356;8357;8358;8968	0.0838757	0.0802739	0.00360187	0.0100419	0.108441	0.730452	10751	3	0	0	14.8889	16.307	36	37.6667
ENSG00000240350	chr2	112248850	112268567	NA	101928173	0.0769984	0.0845912	-0.00759287	-0.120718	0.108454	0.730452	1783	1	0	0	15.1389	14.2632	36	38
ENSG00000224959	chr2	112249520	112252388	NA	NA	0.0769984	0.0845912	-0.00759287	-0.120718	0.108454	0.730452	1783	1	0	0	15.1389	14.2632	36	38
ENSG00000196772	chr1	247978102	247979031	OR14A16	284532	0.94179	0.94401	-0.00221964	-0.00340797	0.108802	0.730452	20964	2	0	0	14.2917	14.7895	36	38
ENSG00000251478	chr5	41585984	41587889	NA	NA	0.956786	0.953367	0.00341901	0.00511109	0.108912	0.730452	17583	1	0	0	7.77778	8.63158	32	32
ENSG00000173862	chr7	33765593	33768068	NA	NA	0.896554	0.903186	-0.00663189	-0.0105156	0.109167	0.730452	10223	1	0	0	12.1111	11.8158	36	38
ENSG00000235376	chr10	105005644	105007773	RPEL1	729020	0.934155	0.930125	0.00402992	0.00617407	0.109249	0.730452	15779	2	0	0	13.3194	14.0789	36	38
ENSG00000233684	chr2	317912	342118	NA	NA	0.926121	0.929709	-0.00358765	-0.00551851	0.109352	0.730452	16870	1	0	0	14.25	13.9474	36	38
ENSG00000245468	chr4	7096298	7105112	NA	730971	0.127943	0.123612	0.00433098	0.0602601	0.109616	0.730452	4422	2	0	0	12.9028	13.5395	35.5	37.5
ENSG00000114771	chr3	151531825	151546276	AADAC	13	0.933416	0.92665	0.00676549	0.0104484	0.109643	0.730452	10291	2	0	0	13.7083	13.6974	36	38
ENSG00000230219	chr4	183958818	183961272	FAM92A1P2	403315	0.88789	0.895391	-0.00750075	-0.0120019	0.109806	0.730452	8982	1	0	0	15.4722	15.8684	36	38
ENSG00000234042	chr9	68298799	68299489	NA	NA	0.572407	0.610427	-0.0380194	-0.0912323	0.109935	0.730452	704	1	0	0	13.6944	12.7105	36	37
ENSG00000236582	chr10	17619361	17620211	PRPF38AP2	NA	0.446973	0.432496	0.0144773	0.0464454	0.109979	0.730452	1027	1	0	0	15.2222	15	36	38
ENSG00000224553	chr2	172231441	172231788	NA	NA	0.690806	0.679207	0.0115984	0.0239065	0.110015	0.730452	3434	2	0	0	12.375	12.2763	36	37.5
ENSG00000243304	chr5	114600366	114601161	NA	NA	0.94898	0.946174	0.00280579	0.00422723	0.110054	0.730452	19256	1	0	0	12.75	13.1316	36	38
ENSG00000248664	chr5	68408939	68432221	NA	NA	0.90361	0.894858	0.0087521	0.0138752	0.110143	0.730452	7598	2	0	0	15.2778	13.8947	36	37.5
ENSG00000233334	chr10	126392194	126402786	FAM53B-AS1	101927944	0.676036	0.683259	-0.00722286	-0.0143227	0.110185	0.730452	7298	2	0	0	15.5833	15.1579	36	38
ENSG00000196374	chr6	27782822	27783267	HIST1H2BM	8342	0.236589	0.228592	0.00799614	0.0529924	0.110225	0.730452	1631	4	0	0	14.7917	14.3487	35.75	38
ENSG00000173391	chr12	10310902	10324737	OLR1	4973	0.930533	0.92575	0.00478374	0.00735656	0.110414	0.730452	13969	1	0	0	15.3889	14.7632	36	38
ENSG00000257769	chr16	15702331	15704420	NA	NA	0.942113	0.937341	0.00477199	0.00724896	0.110573	0.730452	14127	1	0	0	14.5278	14.5	36	38
ENSG00000235100	chr10	91426938	91459428	NA	NA	0.817488	0.831237	-0.0137489	-0.0332758	0.11061	0.730452	1905	4	0	0	13.4722	13.3421	36	37.25
ENSG00000236081	chr7	1778266	1781927	NA	101927125	0.916283	0.914195	0.00208714	0.00312896	0.110705	0.730452	21611	3	0	0	12.5648	12.6579	36	38
ENSG00000203832	chr1	148250249	148347506	NBPF20	25832;343505;100132406;101060226	0.847895	0.836694	0.0112006	0.0189598	0.110778	0.730452	4930	1	0	0	13	12.0263	36	38
ENSG00000249199	chr5	17369334	17375686	NA	NA	0.943228	0.938524	0.00470421	0.00713738	0.110926	0.730452	14280	1	0	0	14.2778	14.6316	36	38
ENSG00000174572	chr6	27179023	27179692	NA	NA	0.925526	0.918596	0.00692942	0.0108312	0.110973	0.730452	9929	4	0	0	11.6319	11.9605	35.5	37.25
ENSG00000230156	chr13	107306264	107324511	LINC00443	100874173	0.9036	0.897181	0.00641834	0.0101712	0.110974	0.730452	10580	1	0	0	13.5278	12.3158	36	37
ENSG00000169508	chr13	99946784	99959659	GPR183	1880	0.669983	0.663639	0.00634375	0.0292151	0.111075	0.730452	2441	3	0	0	14.6296	14.4825	36	38
ENSG00000260066	chr5	1725264	1728287	NA	NA	0.746899	0.73371	0.0131887	0.0351132	0.111078	0.730452	1741	11	0	0	13.5783	13.8254	35.9091	37.6364
ENSG00000198523	chr6	118869461	118881893	PLN	5350	0.555365	0.549115	0.00624922	0.0448431	0.111165	0.730452	2480	3	0	0	14.3056	14.886	36	37.6667
ENSG00000177023	chr8	7327830	7332604	DEFB104B	140596;503618	0.897846	0.904445	-0.00659933	-0.0110255	0.111206	0.730452	9751	2	0	0	13.5417	13.3553	36	38
ENSG00000214612	chr20	18485277	18485710	RPS19P1	NA	0.5473	0.57037	-0.0230692	-0.0560113	0.111284	0.730452	723	2	0	0	13.5972	12.9474	36	38
ENSG00000077152	chr1	202300785	202311108	UBE2T	29089	0.0271948	0.0240779	0.00311687	0.127597	0.111387	0.730452	6781	4	0	0	14.5694	14.8553	36	38
ENSG00000095261	chr9	123577774	123605262	PSMD5	5711	0.451934	0.444156	0.00777825	0.103489	0.111409	0.730452	1709	4	0	0	14.2778	14.0263	36	37.75
ENSG00000233885	chr3	183524245	183528571	YEATS2-AS1	NA	0.944142	0.944099	4.26041e-05	5.02463e-05	0.11144	0.730452	29617	2	0	0	14.125	13.1447	35	37.5
ENSG00000180042	chr17	3289224	3290132	OR1R1P	NA	0.353768	0.370655	-0.0168869	-0.0778447	0.11167	0.730452	727	5	0	0	14.4	14.5368	35.8	37.8
ENSG00000206989	chr5	137896732	137896799	SNORD63	26785	0.923964	0.919674	0.00428919	0.00664078	0.111825	0.730452	14994	1	0	0	13.5	13.3421	35	38
ENSG00000118231	chr2	208986331	208989225	CRYGD	1421	0.661507	0.64788	0.0136272	0.0373202	0.111945	0.730452	1564	6	0	0	13.2685	13.4868	35.3333	37.5
ENSG00000253174	chr8	41397900	41402563	NA	NA	0.628753	0.65453	-0.0257771	-0.106761	0.112184	0.730452	730	2	0	0	15.8889	16.9079	36	38
ENSG00000121236	chr11	5617339	5634188	TRIM6	117854	0.475936	0.459234	0.0167021	0.1799	0.112633	0.730452	731	9	0	0	13.821	13.9357	35.7778	38
ENSG00000259972	chr16	74339100	74369244	NA	NA	0.928843	0.924691	0.00415227	0.00639483	0.112648	0.730452	15402	1	0	0	15.4167	14.6316	36	38
ENSG00000249149	chr5	72678211	72706336	NA	NA	0.467239	0.467562	-0.000323503	-0.0231787	0.112658	0.730452	25439	7	0	0	12.7619	12.6053	35.8571	37.7143
ENSG00000198829	chr3	151591431	151602405	SUCNR1	56670	0.917469	0.921486	-0.00401689	-0.00642686	0.112833	0.730452	15346	2	0	0	14.2083	14.5395	36	38
ENSG00000255829	chr12	8816607	8821607	NA	NA	0.930278	0.924749	0.00552892	0.00850821	0.112835	0.730452	12486	1	0	0	15.3611	14.7895	36	38
ENSG00000105219	chr19	40728115	40732597	CNTD2	79935	0.358755	0.346235	0.0125208	0.034578	0.112841	0.730452	1789	13	0	0	13.2158	13.0789	35.6154	37.5385
ENSG00000258525	chr14	31345385	31359014	NA	100506071	0.909019	0.899293	0.00972523	0.015341	0.113214	0.730452	6696	2	0	0	12.6389	12	36	38
ENSG00000166667	chr7	101986192	101996889	SPDYE6	NA	0.893819	0.898878	-0.00505904	-0.00786358	0.113323	0.730452	13297	4	0	0	14.9583	14.4803	36	38
ENSG00000269155	chr6	168196210	168198927	NA	NA	0.338641	0.338178	0.000463031	0.0143959	0.113396	0.730452	23700	13	0	0	13.7991	14.0526	36	37.9231
ENSG00000189409	chr1	1567474	1570639	MMP23B	8510	0.0908085	0.103594	-0.0127853	-0.172267	0.113535	0.730452	740	1	0	0	12.3333	11.5789	35	37
ENSG00000257995	chr12	91011536	91016599	NA	NA	0.911988	0.905709	0.00627872	0.00985834	0.113612	0.730452	10946	1	0	0	17.2222	17.3947	36	38
ENSG00000165644	chr10	76993727	76995788	COMTD1	118881	0.104774	0.108545	-0.00377163	-0.0763089	0.113665	0.730452	5289	5	0	0	15.1056	14.8684	36	37.8
ENSG00000232460	chr11	121232559	121233574	BMPR1APS2	NA	0.952914	0.950387	0.00252602	0.00378961	0.113741	0.730452	20180	1	0	0	12.2222	13.8684	36	37
ENSG00000221767	chr10	105154010	105154158	MIR1307	100302174	0.95162	0.946749	0.00487108	0.00732954	0.113841	0.730452	14008	2	0	0	11.9583	11.3816	35.5	37.5
ENSG00000165120	chr7	129847700	129856683	SSMEM1	136263	0.89181	0.860176	0.0316341	0.0561308	0.113911	0.730452	745	3	0	0	12.75	12.4912	35.6667	37.6667
ENSG00000265750	chr18	21739473	21742175	NA	NA	0.942798	0.93865	0.00414784	0.00629424	0.113956	0.730452	15562	1	0	0	16.6667	16.9474	36	38
ENSG00000122477	chr1	100614409	100643771	LRRC39	127495	0.937623	0.932557	0.00506544	0.00779075	0.114064	0.730452	13378	2	0	0	12	12.7237	35	38
ENSG00000196242	chr1	247693434	247697141	OR2C3	81472	0.761874	0.784972	-0.0230979	-0.0482439	0.114096	0.730452	960	8	0	0	13.7049	13.7829	35.875	37.875
ENSG00000271721	chr1	146647181	146649319	NA	NA	0.934963	0.930718	0.00424512	0.00649416	0.114186	0.730452	15242	3	0	0	12.25	13.3158	35.6667	38
ENSG00000270510	chr11	87034751	87035401	NA	NA	0.93641	0.932738	0.00367232	0.00560893	0.114225	0.730452	16714	1	0	0	15.5278	15.2895	36	38
ENSG00000152726	chr10	47894023	47949412	FAM21B	55747;101930591	0.90914	0.91634	-0.00719968	-0.0112567	0.114289	0.730452	9559	1	0	0	11.6667	12.0526	36	37
ENSG00000204022	chr10	90346510	90366733	LIPJ	142910	0.934964	0.936759	-0.00179429	-0.00283862	0.114363	0.730452	22272	2	0	0	16.0139	15.6974	35.5	38
ENSG00000177414	chr1	64669310	64733051	UBE2U	148581	0.932402	0.925945	0.00645762	0.00991564	0.114438	0.730452	10888	10	0	0	14.1722	14.3184	35.9	37.8
ENSG00000248634	chr5	127999671	128078522	NA	NA	0.914111	0.912539	0.00157207	0.00240315	0.11449	0.730452	23345	3	0	0	13.3981	13.3772	36	37.6667
ENSG00000255002	chr14	65679611	65689065	NA	100128233	0.917106	0.92355	-0.00644327	-0.00999186	0.114526	0.730452	10803	1	0	0	12.4444	12.1842	36	37
ENSG00000257482	chr7	63505821	63538927	ZNF727	442319	0.326201	0.319495	0.00670536	0.0846822	0.114569	0.730452	2206	4	0	0	13.1319	13.3618	35.75	38
ENSG00000214652	chr7	63505821	63545179	NA	442319	0.326201	0.319495	0.00670536	0.0846822	0.114569	0.730452	2206	4	0	0	13.1319	13.3618	35.75	38
ENSG00000232721	chr1	149230716	149232554	NA	NA	0.253617	0.248	0.00561628	0.0131385	0.11461	0.730452	8088	6	0	0	13.3333	13.5175	35.8333	37.6667
ENSG00000215571	chr13	21893231	21895005	GRK6P1	NA	0.859374	0.849731	0.00964315	0.01928	0.114655	0.730452	4816	7	0	0	13.9683	13.8496	35.8571	37.7143
ENSG00000088002	chr19	49055332	49102682	SULT2B1	6820	0.594988	0.601591	-0.00660299	-0.0648805	0.114729	0.730452	2266	18	0	0	13.821	13.7734	35.8889	37.9444
ENSG00000230415	chr1	1210603	1215800	NA	NA	0.869165	0.856964	0.0122005	0.0201566	0.114839	0.730452	4478	2	0	0	9.84722	10.5395	35.5	36.5
ENSG00000238158	chr6	3832167	3855971	NA	101927867	0.655836	0.642612	0.0132236	0.0358778	0.114928	0.730452	1674	41	0	0	12.8211	12.665	35.5366	37.4146
ENSG00000251270	chr3	140833966	140843024	NA	NA	0.949498	0.946443	0.00305463	0.00460025	0.114938	0.730452	18533	1	0	0	13.8056	12.6842	36	38
ENSG00000186440	chr1	158532441	158533394	OR6P1	128366	0.936026	0.910326	0.0256996	0.040333	0.114965	0.730452	1336	2	0	0	15.2778	15.0132	36	38
ENSG00000238284	chr7	42701325	42746046	NA	101928795	0.897983	0.895144	0.00283822	0.00470776	0.115086	0.730452	18331	3	0	0	13.5556	13.4474	35.3333	37.3333
ENSG00000170899	chr6	52842751	52860176	GSTA4	2941	0.365226	0.372589	-0.00736341	-0.0146704	0.11525	0.730452	7123	10	0	0	13.8222	13.0711	35.9	37.9
ENSG00000234030	chr21	45203004	45203454	TMEM97P1	NA	0.824721	0.83582	-0.0110989	-0.0190565	0.115369	0.730452	4890	1	0	0	16.3333	15.3684	36	38
ENSG00000213081	chr2	209225356	209226094	NA	NA	0.947452	0.948864	-0.00141149	-0.00218619	0.115393	0.730452	23885	2	0	0	13.6111	12.5	36	37.5
ENSG00000232082	chr6	166874151	166878871	RPS6KA2-IT1	100874353	0.479316	0.461902	0.0174147	0.0725884	0.115462	0.730452	769	7	0	0	13.881	13.4962	35.5714	37.7143
ENSG00000236637	chr9	21186617	21187598	IFNA4	3441	0.572663	0.587425	-0.0147619	-0.0360956	0.115478	0.730452	1661	1	0	0	14.9722	13.4211	36	38
ENSG00000256357	chr14	94896970	94931067	NA	NA	0.646648	0.643874	0.00277396	0.0288647	0.115585	0.730452	7815	3	0	0	13.9259	13.9474	35.3333	38
ENSG00000241125	chr10	38453576	38466958	NA	NA	0.798071	0.808269	-0.0101981	-0.0180933	0.115585	0.730452	5314	1	0	0	12.4444	13.6579	35	38
ENSG00000269761	chr19	7005023	7006085	NA	497049	0.844479	0.826718	0.0177607	0.030303	0.115707	0.730452	2284	1	0	0	14.8333	14.7632	36	38
ENSG00000111339	chr12	14978503	14996429	ART4	420	0.782895	0.799567	-0.0166728	-0.0335423	0.115849	0.730452	1879	2	0	0	13.0694	13.4605	36	38
ENSG00000121377	chr12	10954131	10955226	TAS2R7	50837	0.944516	0.947728	-0.00321215	-0.00484682	0.115891	0.730452	18068	1	0	0	14.2778	14.9737	36	38
ENSG00000226629	chr17	39705858	39710747	LINC00974	147093	0.820395	0.829495	-0.00909949	-0.0157231	0.115926	0.730452	6482	1	0	0	14.8056	13.4737	36	38
ENSG00000184203	chr3	195241221	195270209	PPP1R2	5504	0.443778	0.442098	0.00167996	0.0214587	0.115944	0.730452	12844	6	0	0	14.3333	14.0526	35.6667	37.8333
ENSG00000242741	chr3	73857752	73952017	NA	NA	0.880786	0.888902	-0.00811676	-0.0131128	0.115987	0.730452	8107	2	0	0	15.9028	16.1842	36	38
ENSG00000225969	chr7	73149368	73150384	LINC00035	171022	0.919879	0.913912	0.00596696	0.00928749	0.116055	0.730452	11585	1	0	0	12.75	13.5526	34	37
ENSG00000051596	chr5	175344876	175461683	THOC3	84321	0.588739	0.593787	-0.00504815	-0.00264704	0.11619	0.730452	22728	6	0	0	12.8565	12.9123	35.8333	37.3333
ENSG00000223873	chr2	182559169	182559627	NA	NA	0.954426	0.951556	0.0028704	0.00430234	0.116485	0.730452	19110	2	0	0	10.3889	11.1711	34	37.5
ENSG00000184795	chr11	67479173	67483476	UNC93B5	NA	0.594066	0.584952	0.00911412	0.0492693	0.116539	0.730452	1248	3	0	0	12.2407	12.7719	35.6667	37.6667
ENSG00000235837	chr7	16735496	16759523	NA	NA	0.928756	0.921907	0.0068493	0.0105647	0.116546	0.730452	10167	1	0	0	14.5278	15.7632	36	38
ENSG00000213079	chr6	155054459	155155192	SCAF8	22828	0.494052	0.492262	0.00179035	-0.0164778	0.116584	0.730452	12172	11	0	0	13.4318	13.4545	35.9091	37.8182
ENSG00000268076	chr12	25381515	25390840	NA	NA	0.939387	0.935984	0.00340288	0.00518033	0.116646	0.730452	17472	1	0	0	12.3333	14.0526	36	38
ENSG00000236082	chr11	131416556	131443494	NA	NA	0.721873	0.736838	-0.0149653	-0.0292026	0.116647	0.730452	2443	1	0	0	13.7778	12.2632	36	38
ENSG00000232792	chr1	185040699	185041167	FTH1P25	NA	0.94612	0.943162	0.00295757	0.00446961	0.116659	0.730452	18776	1	0	0	13.4444	14.0263	36	37
ENSG00000184351	chr21	31852018	31852663	KRTAP19-1	337882	0.917626	0.912712	0.00491414	0.00766306	0.116702	0.730452	13559	1	0	0	13.9444	17.9211	35	38
ENSG00000216621	chr6	150255663	150257918	NA	NA	0.786089	0.799107	-0.0130176	-0.0234	0.116728	0.730452	3553	1	0	0	12.3333	12.7632	36	38
ENSG00000249275	chr4	158558839	158588196	NA	NA	0.898618	0.888782	0.00983633	0.0157032	0.11681	0.730452	6493	1	0	0	13.8889	14.3684	35	38
ENSG00000263006	chr18	109065	122219	ROCK1P1	727758	0.135249	0.103467	0.0317819	0.356255	0.116867	0.730452	791	1	0	0	14.8889	15.1053	36	38
ENSG00000236366	chr6	142847592	142959026	NA	153910	0.705078	0.69339	0.0116882	0.0323652	0.116956	0.730452	2024	2	0	0	11.2083	11.3947	34	36
ENSG00000240401	chr2	55535628	55573185	NA	NA	0.917741	0.914069	0.00367198	0.00584214	0.116959	0.730452	16289	4	0	0	15.0347	14.2895	36	38
ENSG00000134640	chr11	92702886	92718232	MTNR1B	4544	0.651473	0.643521	0.00795127	0.0859614	0.116965	0.730452	1639	10	0	0	14.225	14.1184	35.9	37.7
ENSG00000163217	chr2	69092613	69098649	BMP10	27302	0.81909	0.822682	-0.00359197	-0.0111039	0.117051	0.730452	9674	3	0	0	13.5	13.9912	35.3333	38
ENSG00000257526	chr12	76956074	77009211	NA	NA	0.918715	0.91366	0.00505518	0.00787433	0.117431	0.730452	13283	1	0	0	15.1111	14.8947	36	37
ENSG00000172404	chr22	41255553	41258130	DNAJB7	150353	0.905481	0.89436	0.0111209	0.0183019	0.117574	0.730452	5209	2	0	0	13.2639	13.6579	36	38
ENSG00000243849	chr3	113122838	113152839	WDR52-AS1	100874029	0.927863	0.92221	0.00565293	0.0087221	0.117757	0.730452	12248	1	0	0	13.2778	13.1842	36	38
ENSG00000233472	chr10	28288717	28338544	NA	NA	0.891169	0.897113	-0.00594432	-0.00948512	0.117821	0.730452	11359	2	0	0	13.0139	13.1184	36	38
ENSG00000206885	chr2	232320511	232320647	SNORA75	654321	0.934028	0.928674	0.00535378	0.00820511	0.117837	0.730452	12853	1	0	0	12.9722	12.5526	36	38
ENSG00000266751	chr5	133561448	133561543	MIR3661	100500905	0.241507	0.232765	0.00874125	0.0510337	0.117908	0.730452	1363	1	0	0	14.4167	13.6579	36	38
ENSG00000237500	chr10	2541913	2542762	NA	NA	0.932233	0.923611	0.00862186	0.0132621	0.118053	0.730452	7990	1	0	0	14.4722	14.9474	36	38
ENSG00000186562	chr8	7679488	7681411	DEFB105A	245908;504180	0.906492	0.91244	-0.00594771	-0.00933233	0.118094	0.730452	11531	1	0	0	14.6389	13.6842	36	38
ENSG00000272341	chr6	16764577	16767114	NA	NA	0.920226	0.913742	0.00648425	0.0100917	0.118104	0.730452	10675	1	0	0	13.1667	13.3158	36	38
ENSG00000262133	chr17	781142	783333	NA	NA	0.196823	0.182466	0.0143569	0.103464	0.118145	0.730452	805	2	0	0	11.6111	11.4211	35	37
ENSG00000271208	chr6	112555366	112555959	NA	NA	0.931469	0.926263	0.00520641	0.00800038	0.118204	0.730452	13123	1	0	0	12.3333	14.1053	34	38
ENSG00000110852	chr12	10005583	10022735	CLEC2B	9976	0.230686	0.235213	-0.00452684	-0.096928	0.118243	0.730452	4128	5	0	0	14.6944	14.5737	36	38
ENSG00000127366	chr7	141490017	141491166	TAS2R5	54429	0.921806	0.9233	-0.00149383	-0.00231556	0.118325	0.730452	23547	2	0	0	15.4306	15.9342	36	38
ENSG00000255713	chr17	56247017	56247940	OR4D2	124538	0.410922	0.378881	0.0320406	0.114223	0.118351	0.730452	809	1	0	0	9.69444	10.3158	35	38
ENSG00000235477	chr1	161337812	161341754	NA	NA	0.928269	0.924643	0.00362587	0.00559435	0.118434	0.730452	16743	2	0	0	13.9583	13.8158	35.5	38
ENSG00000249988	chr4	14166079	14244437	NA	NA	0.923252	0.918337	0.00491508	0.0076182	0.118611	0.730452	13616	1	0	0	14.5556	15.3158	36	38
ENSG00000257718	chr12	39300253	39303394	NA	NA	0.312378	0.307275	0.00510393	0.0293294	0.118702	0.730452	3441	3	0	0	13.1852	14.5789	35.6667	38
ENSG00000272812	chr8	183119	183692	NA	NA	0.829894	0.842214	-0.0123196	-0.0210078	0.118813	0.730452	4200	1	0	0	14.9722	14.7632	36	38
ENSG00000224403	chr3	193711120	193711774	DPPA2P3	NA	0.951377	0.931804	0.019573	0.0296755	0.118933	0.730452	2367	1	0	0	11.1944	11.7368	36	38
ENSG00000253799	chr8	91605032	91618293	LINC01030	101937451	0.869384	0.857997	0.0113871	0.0197016	0.118994	0.730452	4653	2	0	0	12.5278	12.5526	36	37.5
ENSG00000258831	chr15	94425311	94429972	NA	NA	0.936721	0.931834	0.00488626	0.00746538	0.119056	0.730452	13799	1	0	0	11.8889	11.8421	36	38
ENSG00000117228	chr1	89518002	89531043	GBP1	2633	0.762362	0.771234	-0.00887179	-0.0200894	0.11915	0.730452	4510	3	0	0	13.4074	12.5789	35	37.3333
ENSG00000115290	chr2	165349322	165478358	GRB14	2888	0.320481	0.324949	-0.00446852	-0.0381981	0.119245	0.730452	4218	6	0	0	13.5787	13.7105	35.6667	37.8333
ENSG00000264424	chr17	10346607	10372876	MYH4	4622	0.881293	0.884818	-0.00352484	-0.00589891	0.11943	0.730452	16182	3	0	0	12.2407	12.5351	36	37
ENSG00000179813	chr13	43355686	43365683	FAM216B	144809	0.872614	0.872381	0.000233096	3.99425e-06	0.119473	0.730452	29743	4	0	0.25	14.0417	13.6053	36	37.75
ENSG00000157240	chr7	90893783	90898123	FZD1	8321	0.287765	0.264678	0.023087	0.0600043	0.119477	0.730452	821	9	0	0	14.0988	14.0234	35.8889	38
ENSG00000183378	chr11	7710669	7727968	OVCH2	341277	0.558742	0.575559	-0.0168162	-0.0420382	0.119666	0.730452	1236	1	0	0	13.0556	11.6316	36	37
ENSG00000185130	chr6	27775257	27775709	HIST1H2BL	8340	0.3694	0.360291	0.00910887	0.0450983	0.119831	0.730452	1249	3	0	0	15.0463	14.4386	36	38
ENSG00000229462	chr2	68672842	68676306	NA	NA	0.946022	0.94309	0.00293157	0.00443438	0.119879	0.730452	18839	3	0	0	12.9537	13.1053	36	37.3333
ENSG00000183055	chr10	60475314	60476017	FAM133CP	NA	0.885228	0.892981	-0.00775377	-0.0124417	0.120035	0.730452	8623	1	0	0	11.7222	13.1842	35	38
ENSG00000167360	chr11	5443341	5444436	OR51Q1	390061	0.907173	0.912744	-0.00557107	-0.00873668	0.12006	0.730452	12231	1	0	0	15.1944	14.1316	36	38
ENSG00000224512	chr17	76101532	76102949	NA	NA	0.914016	0.906911	0.00710551	0.0114482	0.120207	0.730452	9408	4	0	0	12.7222	12.3224	36	38
ENSG00000250202	chr4	87797491	87797805	NA	NA	0.794464	0.787458	0.00700577	0.0178094	0.120264	0.730452	5433	4	0	0	11.9306	12.1908	35.5	37.25
ENSG00000197459	chr6	26251879	26252303	HIST1H2BH	8345	0.154472	0.153706	0.000766786	-0.0183416	0.120319	0.730452	20271	4	0	0	12.3472	13.2105	34.75	37.5
ENSG00000226337	chr9	71155952	71259358	NA	NA	0.926707	0.92243	0.00427722	0.00662809	0.120494	0.730452	15011	2	0	0	14.1111	14.3289	36	38
ENSG00000260750	chr16	87526161	87549241	NA	101928737	0.118297	0.121468	-0.00317091	-0.054724	0.120508	0.730452	6622	4	0	0	12.1111	12.5658	35.75	37.25
ENSG00000169484	chr14	20482419	20483352	OR4K14	122740	0.426464	0.405505	0.0209596	0.0709989	0.120564	0.730452	832	1	0	0	15.6111	13.7632	36	38
ENSG00000268970	chr19	53100952	53102140	NA	NA	0.937753	0.9336	0.00415302	0.00633573	0.120803	0.730452	15501	1	0	0	13.5278	14.3947	36	38
ENSG00000249082	chr5	134374528	134375737	NA	101927953	0.0623548	0.064864	-0.00250915	-0.0584038	0.121336	0.730452	8754	4	0	0	13.0208	13.1118	35.75	38
ENSG00000257434	chr12	75414749	75438573	NA	NA	0.927666	0.923338	0.00432822	0.00667482	0.121395	0.730452	14941	1	0	0	14.5556	14.7368	36	38
ENSG00000251108	chr5	71713316	71714162	YBX1P5	NA	0.902698	0.893256	0.00944209	0.0152121	0.121417	0.730452	6782	3	0	0	13.3981	13.2719	36	38
ENSG00000232386	chr15	101389766	101402376	NA	NA	0.570798	0.568781	0.00201651	0.0598951	0.121487	0.730452	10909	8	0	0	13.125	12.9704	35.5	37.625
ENSG00000236941	chr4	165869231	165899980	NA	NA	0.397691	0.409794	-0.012103	-0.133415	0.121679	0.730452	838	22	0	0	13.2247	13.0981	35.8636	37.8182
ENSG00000237352	chr1	59522315	59553867	NA	NA	0.209034	0.213024	-0.00398984	0.0254081	0.121705	0.730452	4951	3	0	0	12.8704	12.5526	36	38
ENSG00000111801	chr6	26440700	26453643	BTN3A3	10384	0.637683	0.658735	-0.0210517	-0.0480848	0.121705	0.730452	967	3	0	0	13.5556	13.4474	35.6667	37
ENSG00000211890	chr14	106053226	106054732	IGHA2	NA	0.83587	0.839477	-0.00360705	-0.00595618	0.121823	0.730452	16093	4	0	0	13.7917	13.5132	36	37.75
ENSG00000214102	chr7	141408153	141431071	WEE2	494551	0.935289	0.93516	0.000129633	0.000144121	0.121866	0.730452	29333	4	0	0	13.4236	14.1842	35.5	38
ENSG00000254923	chr8	11985616	11986807	NA	392196	0.881189	0.84916	0.0320289	0.0528044	0.122116	0.730452	843	1	0	0	14.0556	13.9211	36	38
ENSG00000248319	chr4	170838912	170897053	NA	100506085	0.921691	0.915927	0.00576453	0.00895392	0.12221	0.730452	11980	1	0	0	12.1111	12.2632	36	38
ENSG00000251200	chr4	170867132	170884485	NA	NA	0.921691	0.915927	0.00576453	0.00895392	0.12221	0.730452	11980	1	0	0	12.1111	12.2632	36	38
ENSG00000188206	chr1	245003940	245018799	HNRNPU-AS1	284702	0.841104	0.841912	-0.000807692	-0.00509772	0.122449	0.730452	19825	3	0	0	13.9259	13.8947	36	37.6667
ENSG00000228528	chr2	105320216	105321967	NA	101927383	0.930164	0.924677	0.00548671	0.00845502	0.122461	0.730452	12558	2	0	0	13.6528	12.8421	36	37.5
ENSG00000269889	chr3	169487437	169489831	NA	NA	0.0584004	0.0645697	-0.00616933	-0.116773	0.122465	0.730452	2532	3	0	0	14.2315	13.4737	36	37.6667
ENSG00000050628	chr1	71318036	71513491	PTGER3	5733	0.515102	0.538475	-0.0233729	-0.036224	0.122645	0.730452	1651	9	0	0	13.858	13.1754	35.6667	37.7778
ENSG00000188229	chr9	140135665	140138159	TUBB4B	10383	0.372376	0.375224	-0.00284801	0.00214152	0.122719	0.730452	24004	3	0	0	13.0463	13.4825	36	38
ENSG00000250706	chr4	153067537	153099725	NA	NA	0.938993	0.934857	0.00413585	0.00630195	0.122751	0.730452	15551	2	0	0	14.6667	14.0132	35	38
ENSG00000245080	chr8	96079036	96085410	MIR3150A;MIR3150B	100422964;100500907	0.570531	0.586672	-0.0161409	-0.0519841	0.12277	0.730452	852	3	0	0	13.5833	13.6667	35.6667	37.6667
ENSG00000271885	chr11	94800361	94802388	NA	10929	0.149664	0.143958	0.00570659	-0.0200924	0.12286	0.730452	4509	3	0	0	13.2593	14.1228	36	38
ENSG00000158901	chr20	44179792	44207965	WFDC8	90199	0.884795	0.891895	-0.00710056	-0.0114221	0.122897	0.730452	9424	2	0	0	14.0417	14.5395	35.5	37
ENSG00000248590	chr4	57459170	57461847	GLDCP1	NA	0.847251	0.854833	-0.00758212	-0.0127041	0.122935	0.730452	8439	1	0	0	12.4444	12.4474	34	38
ENSG00000234183	chr7	44888015	44889167	NA	NA	0.172287	0.181491	-0.00920418	-0.0531822	0.123055	0.730452	1225	2	0	0	15.4722	15.3421	36	38
ENSG00000211792	chr14	22392239	22392827	TRAV14DV4	NA	0.213927	0.198068	0.0158588	0.105972	0.123144	0.730452	857	1	0	0	11.9167	13.9211	36	36
ENSG00000255433	chr11	56615954	56645554	NA	101927120	0.886796	0.893809	-0.00701302	-0.0112381	0.123146	0.730452	9573	1	0	0	11.0833	10.8421	35	37
ENSG00000265544	chr17	31856806	31860779	NA	100506677	0.952302	0.949627	0.00267535	0.0040165	0.123256	0.730452	19681	1	0	0	11.9444	12.3158	35	38
ENSG00000186572	chr8	7669242	7673238	DEFB107A	245910;503614	0.894424	0.903438	-0.00901426	-0.0143079	0.123329	0.730452	7306	1	0	0	15.4167	14.3421	36	38
ENSG00000271818	chr13	45697228	45697549	NA	NA	0.907815	0.912254	-0.00443921	-0.00696109	0.123394	0.730452	14548	1	0	0	13.6667	13.1842	35	38
ENSG00000127515	chr19	14951760	14952689	OR7A10	390892	0.934332	0.930955	0.00337722	0.00516877	0.123402	0.730452	17495	1	0	0	10.3889	10.3947	35	31
ENSG00000229988	chr11	5263184	5264767	HBBP1	3044	0.889553	0.902762	-0.0132092	-0.0210308	0.123404	0.730452	4192	1	0	0	16.0278	15.9211	36	38
ENSG00000167916	chr17	38854243	38860002	KRT24	192666	0.914089	0.918975	-0.00488565	-0.00770447	0.123433	0.730452	13503	3	0	0	15.5833	15.0965	36	38
ENSG00000254834	chr11	56344212	56345263	OR5M10	390167	0.809681	0.817369	-0.00768818	-0.0134507	0.123461	0.730452	7886	2	0	0	15.0972	14.9474	35.5	38
ENSG00000166803	chr15	64657193	64679886	KIAA0101	9768	0.314631	0.311775	0.00285596	0.0758667	0.123485	0.730452	7542	16	0	0	13.8194	13.8947	35.8125	37.8125
ENSG00000153922	chr5	98190908	98262240	CHD1	1105	0.919818	0.913541	0.00627718	0.0097637	0.123582	0.730452	11069	3	0	0	14.5463	14.4737	36	38
ENSG00000234773	chr19	12305830	12348582	NA	100289333	0.0682165	0.0624592	0.00575725	0.0834023	0.123587	0.730452	2862	6	0	0	15.162	15.6667	36	37.8333
ENSG00000196533	chr1	206238872	206288647	C1orf186	440712;101929219	0.859928	0.859257	0.000671218	-0.000515355	0.123634	0.730452	28307	5	0	0	13.8556	13.4	35.6	37.8
ENSG00000125482	chr9	135251008	135282209	TTF1	7270	0.566345	0.564728	0.00161665	0.0281661	0.123736	0.730452	13229	5	0	0	13.3556	13.1789	35.6	37.6
ENSG00000258854	chr14	52449238	52453937	NA	NA	0.944086	0.94084	0.00324555	0.00491603	0.123736	0.730452	17941	1	0	0	13	12.3684	36	38
ENSG00000206073	chr18	61304493	61311532	SERPINB4	6318	0.919186	0.924853	-0.00566706	-0.0087722	0.123766	0.730452	12200	1	0	0	13.3056	13.3684	35	37
ENSG00000213412	chr10	47133338	47133898	HNRNPA1P33	NA	0.742001	0.730371	0.0116291	0.0224845	0.123927	0.730452	3787	1	0	0	11.3611	11.9737	36	38
ENSG00000246095	chr4	13547699	13549425	LINC01096	NA	0.0915274	0.0913141	0.000213292	-0.000741092	0.124057	0.730452	27687	5	0	0	13.2333	14.0895	35.8	38
ENSG00000179695	chr12	55845998	55846936	OR6C2	341416	0.930315	0.926077	0.00423788	0.00651673	0.12415	0.730452	15199	1	0	0	12.6944	12.8947	35	38
ENSG00000228953	chr7	23695301	23695480	NA	NA	0.929827	0.920032	0.0097947	0.0151144	0.124168	0.730452	6846	1	0	0	11.8889	12.4474	36	38
ENSG00000267857	chr21	46520728	46534873	NA	NA	0.874843	0.871543	0.0033006	0.00482551	0.124374	0.730452	18113	5	0	0	14.3167	14.0526	35.8	38
ENSG00000260526	chr4	113150717	113152752	NA	NA	0.0564087	0.0580945	-0.00168576	-0.0289208	0.124432	0.730452	12808	4	0	0	14.8889	14.4079	35.75	38
ENSG00000107262	chr9	33247818	33264761	BAG1	573	0.482656	0.481746	0.000909783	-0.0348516	0.124831	0.730452	18818	2	0	0	14.9167	15.5921	35.5	38
ENSG00000258689	chr14	71165415	71178870	NA	NA	0.842379	0.834276	0.008103	0.0154415	0.124946	0.730452	6631	2	0	0	12.1528	11.8158	35.5	38
ENSG00000232057	chr2	1828184	1832439	NA	NA	0.89075	0.895596	-0.00484589	-0.00778164	0.124982	0.730452	13392	2	0	0	14.1111	13.8816	36	38
ENSG00000138271	chr3	151011891	151034740	GPR87	53836	0.911023	0.906818	0.00420484	0.00664287	0.124992	0.730452	14989	5	0	0	13.2944	13.8842	35.4	37.4
ENSG00000134827	chr11	59620273	59634048	TCN1	6947	0.853812	0.865705	-0.0118921	-0.0219505	0.124998	0.730452	3929	3	0	0	13.2407	13.0877	35.6667	37.3333
ENSG00000226609	chr9	115511182	115512736	NA	NA	0.146123	0.153209	-0.00708571	-0.0628975	0.125057	0.730452	2017	2	0	0	13.75	14.1316	36	38
ENSG00000259564	chr15	62126951	62144351	NA	NA	0.882206	0.883095	-0.000888649	-0.00173922	0.125188	0.730452	25022	3	0	0	13.7685	13.807	36	36.6667
ENSG00000249035	chr5	151056506	151104343	NA	101927096	0.426368	0.424428	0.0019398	0.0555465	0.125392	0.730452	11320	14	0	0	13.7103	13.4023	35.7857	37.5714
ENSG00000252906	chr1	175937534	175937676	SCARNA3	677679	0.941945	0.938047	0.00389839	0.00592024	0.125397	0.730452	16150	1	0	0	15.6111	17.2368	36	38
ENSG00000229421	chr3	25482655	25482993	NA	NA	0.813433	0.793315	0.0201171	0.0356839	0.125423	0.730452	1685	1	0	0	11.4722	11.1842	35	38
ENSG00000106080	chr7	30050203	30066300	FKBP14	55033	0.606047	0.611341	-0.00529352	-0.0187173	0.125818	0.730452	5030	4	0	0	15.0139	14.8026	36	37.75
ENSG00000255482	chr11	102337986	102369532	NA	NA	0.4929	0.492865	3.50145e-05	-0.0376922	0.125853	0.730452	29299	2	0	0	14.8056	14.1842	36	38
ENSG00000257357	chr14	20105463	20109540	NA	NA	0.759928	0.740309	0.0196195	0.0372397	0.125877	0.730452	1568	1	0	0	12.75	12.7895	36	38
ENSG00000203645	chr3	177012230	177041206	LINC00501	100820709	0.595978	0.611331	-0.0153534	-0.0360975	0.125928	0.730452	1659	1	0	0	15.9167	15.6579	36	38
ENSG00000235242	chr2	114879851	114880870	NA	NA	0.891312	0.883968	0.00734418	0.0118037	0.125944	0.730452	9114	1	0	0	12.6389	12.4737	35	38
ENSG00000223768	chr21	46713200	46717269	LINC00205	NA	0.804932	0.81529	-0.0103578	-0.0212805	0.126151	0.730452	4123	6	0	0	13.9213	13.9912	36	38
ENSG00000227558	chr9	69080240	69147854	PGM5P2	595135	0.420886	0.415966	0.00491929	-0.0151356	0.126419	0.730452	6831	3	0	0	13.1111	13.5614	35.3333	37.6667
ENSG00000238934	chr1	161110998	161111126	NA	NA	0.334947	0.316756	0.0181911	0.0781614	0.126466	0.730452	896	1	0	0	9.55556	10.5	36	37
ENSG00000104368	chr8	42032236	42065242	PLAT	5327	0.737774	0.748869	-0.0110946	-0.0372081	0.126588	0.730452	1569	14	0	0	12.7341	12.8383	35.2857	37.2857
ENSG00000146006	chr5	138204612	138211057	LRRTM2	26045	0.924352	0.920176	0.00417566	0.00677771	0.126615	0.730452	14798	3	0	0	15.0926	14.9386	36	38
ENSG00000151322	chr14	33404139	34273382	NPAS3	64067	0.557916	0.551047	0.00686939	0.0215042	0.12663	0.730452	4057	48	0	0.0416667	13.2031	12.943	35.6458	37.7292
ENSG00000207548	chr2	56210102	56210211	MIR217	406999	0.904761	0.895071	0.00969043	0.0153646	0.126681	0.730452	6680	1	0	0	14.0833	13.3158	36	36
ENSG00000233665	chr10	50184599	50201091	NA	NA	0.954651	0.951689	0.002962	0.00443667	0.127143	0.730452	18833	1	0	0	12.5278	11.7368	35	37
ENSG00000213702	chr5	96371586	96373214	NA	NA	0.931231	0.924974	0.00625752	0.00962339	0.127164	0.730452	11213	1	0	0	14.0278	13.9474	36	38
ENSG00000213863	chr6	171034285	171037576	NA	NA	0.556778	0.473321	0.0834569	0.229802	0.127175	0.730452	903	1	0	0	14.1389	13.9737	36	38
ENSG00000272366	chr10	22629306	22629544	NA	NA	0.0389745	0.041372	-0.0023975	-0.0689515	0.127465	0.730452	9143	1	0	0	15.3056	15.5526	36	38
ENSG00000121314	chr12	10958650	10959892	TAS2R8	50836	0.926233	0.91982	0.00641217	0.00991487	0.127489	0.730452	10889	1	0	0	15.3333	14.3158	36	38
ENSG00000104371	chr8	42231586	42234750	DKK4	27121	0.365167	0.355246	0.00992151	0.0909252	0.127533	0.730452	1054	5	0	0	15.2889	14.9421	35.8	37.8
ENSG00000258292	chr12	96196875	96217085	NA	NA	0.928767	0.923544	0.00522339	0.0080497	0.127537	0.730452	13038	1	0	0	14.9722	13.8421	36	38
ENSG00000224714	chr10	66660894	66684276	NA	101928887	0.732053	0.754008	-0.021955	-0.0420656	0.127549	0.730452	1235	1	0	0	14.9167	16.5789	36	38
ENSG00000271538	chr4	185427614	185458708	NA	NA	0.30523	0.303936	0.00129366	0.0211049	0.127572	0.730452	15525	5	0	0	13.0722	13.0105	35.8	37.8
ENSG00000226085	chr22	40271293	40272119	UQCRFS1P1	NA	0.940816	0.936529	0.00428704	0.00651954	0.127622	0.730452	15193	1	0	0	12.9722	13.8158	36	38
ENSG00000257164	chr12	43040385	43080503	NA	NA	0.912697	0.906691	0.00600659	0.00942696	0.127629	0.730452	11429	2	0	0	12.9861	13.0658	36	37.5
ENSG00000186943	chr9	107331449	107332411	OR13C8	138802	0.923648	0.919894	0.00375374	0.00581206	0.127633	0.730452	16339	1	0	0	19.0556	18.1842	36	38
ENSG00000250571	chr8	144349603	144359101	GLI4	2738	0.442604	0.419367	0.0232367	0.127049	0.127895	0.730452	913	9	0	0	14.2747	13.9357	35.5556	37.6667
ENSG00000172209	chr7	107110463	107116098	GPR22	2845	0.935125	0.931885	0.00323984	0.00499942	0.127939	0.730452	17770	2	0	0	15.5	15.2368	36	38
ENSG00000255146	chr11	57811582	57827610	NA	NA	0.909168	0.914138	-0.0049699	-0.00777957	0.127942	0.730452	13397	1	0	0	11.9722	12.8421	36	38
ENSG00000233991	chr2	91777536	91809447	NA	NA	0.535034	0.524733	0.0103006	0.0435093	0.127963	0.730452	1153	4	0	0	12.6736	12.8355	35.75	38
ENSG00000111731	chr12	22601517	22697480	C2CD5	9847	0.431173	0.435739	-0.00456649	-0.0282633	0.128182	0.730452	4075	9	0	0	13.25	13.3626	35.8889	37.8889
ENSG00000260032	chr20	34633544	34638882	LINC00657	647979	0.325367	0.317445	0.00792279	0.0677141	0.128191	0.730452	1652	6	0	0	14.0926	13.2982	35.6667	37.6667
ENSG00000009844	chr6	142468367	142545826	VTA1	51534	0.496543	0.493028	0.00351464	0.0160647	0.128205	0.730452	6289	6	0	0	13.4167	12.6667	35.5	37.8333
ENSG00000250644	chr11	1768897	1780281	NA	NA	0.5684	0.556911	0.0114886	0.032929	0.128241	0.730452	1948	27	0	0	13.0041	13.0507	35.5556	37.4815
ENSG00000179082	chr9	132083295	132087184	C9orf106	NA	0.641941	0.632459	0.00948173	0.0384713	0.128321	0.730452	1475	2	0	0	13.0556	12.5526	35.5	36.5
ENSG00000177646	chr3	128598439	128634910	ACAD9	28976	0.445988	0.447103	-0.00111574	-0.0290691	0.128446	0.730452	16955	6	0	0	13.3472	13.6974	35.5	37.5
ENSG00000227723	chr6	134957627	134963633	NA	NA	0.925295	0.920368	0.00492759	0.00762558	0.128563	0.730452	13609	2	0	0	14.0694	14.2237	36	38
ENSG00000260382	chr15	31174470	31175434	NA	NA	0.894251	0.887539	0.00671193	0.0114178	0.128642	0.730452	9428	3	0	0	12.25	11.9298	36	37.6667
ENSG00000244128	chr3	164924748	165373211	NA	NA	0.53809	0.544009	-0.0059195	-0.0319148	0.128681	0.730452	2715	3	0	0	12.4907	12.2018	35.6667	37.3333
ENSG00000136305	chr14	24774302	24780636	CIDEB	27141	0.539923	0.522401	0.0175222	0.103833	0.128761	0.730452	926	13	0	0	14.3932	14.0081	36	38
ENSG00000047662	chr4	17630929	17783135	FAM184B	27146	0.66911	0.669391	-0.000281851	-0.00229055	0.128794	0.730452	25988	17	0	0	13.0294	12.7167	35.8824	37.7059
ENSG00000241494	chr14	102144280	102144717	NA	NA	0.873891	0.879946	-0.00605495	-0.00984925	0.12881	0.730452	10961	1	0	0	11.3333	10.9211	35	37
ENSG00000255580	chr11	115234348	115248649	NA	NA	0.815239	0.827181	-0.0119427	-0.0207288	0.128827	0.730452	4286	1	0	0	12.8889	13.6579	35	38
ENSG00000250447	chr5	53072474	53115516	NA	NA	0.71491	0.717086	-0.00217621	0.00336282	0.128968	0.730452	21079	3	0	0	14.5463	14.7895	36	38
ENSG00000241850	chr22	24340828	24347258	GSTTP1	NA	0.887595	0.881394	0.00620122	0.0100017	0.129138	0.730452	10791	1	0	0	16.3056	13.5	36	38
ENSG00000094963	chr1	171154347	171181822	FMO2	2327	0.795839	0.804441	-0.00860249	-0.0163686	0.129195	0.730452	6120	4	0	0	15.1389	14.8158	36	38
ENSG00000258454	chr14	76702160	76729817	NA	NA	0.496263	0.465503	0.0307602	0.0904333	0.129281	0.730452	933	1	0	0	11.8333	12.5263	35	38
ENSG00000240567	chr3	161144215	161166030	NA	101243545	0.917072	0.912078	0.00499471	0.00779371	0.129405	0.730452	13377	1	0	0	12.25	13.1316	36	38
ENSG00000108953	chr17	1247566	1303672	YWHAE	7531	0.35334	0.351114	0.002226	0.0124346	0.129503	0.730452	9860	11	0	0	12.8283	13.11	35.8182	37.9091
ENSG00000226317	chr13	85937736	86118705	LINC00351	100874137	0.924312	0.919718	0.00459325	0.0071828	0.129621	0.730452	14211	4	0	0	14.1597	14.5395	36	38
ENSG00000150750	chr11	111126707	111157126	C11orf53	341032	0.831725	0.822914	0.00881056	0.0223957	0.129646	0.730452	3816	10	0	0	12.9389	12.4	35.4	37.4
ENSG00000254468	chr11	121279	125784	NA	NA	0.87876	0.871835	0.00692475	0.0112847	0.129691	0.730452	9539	1	0	0	12.2222	12.9737	36	37
ENSG00000270921	chr11	123312	126123	CICP23	NA	0.87876	0.871835	0.00692475	0.0112847	0.129691	0.730452	9539	1	0	0	12.2222	12.9737	36	37
ENSG00000213906	chr14	24774940	24781259	LTB4R2	56413	0.520637	0.501398	0.0192393	0.1057	0.129875	0.730452	940	19	0	0	13.6623	13.4584	35.8421	37.8947
ENSG00000258949	chr14	45368111	45381066	NA	101927418	0.834799	0.826791	0.00800763	0.0121872	0.130041	0.730452	8840	5	0	0.2	13.1556	12.6158	35.6	37.6
ENSG00000233360	chr22	38037839	38054384	NA	101927051	0.581584	0.582918	-0.0013341	-0.0367204	0.130049	0.730452	15198	3	0	0	15.4352	15.4737	36	38
ENSG00000236484	chr1	161348497	161349148	RRM2P2	NA	0.762752	0.738155	0.0245969	0.0440016	0.130149	0.730452	1134	3	0	0	13.9815	13.5877	36	37.6667
ENSG00000237004	chr7	32768181	32768623	ZNRF2P1	NA	0.0647288	0.0630301	0.00169872	0.0156288	0.130204	0.730452	12730	3	0	0	14.8241	14.8421	36	38
ENSG00000244025	chr21	31863782	31864275	KRTAP19-3	337970	0.898645	0.899923	-0.00127766	-0.00231513	0.130222	0.730452	23549	2	0	0	14.9167	13.8421	36	38
ENSG00000064835	chr3	87308554	87325737	POU1F1	5449	0.213502	0.199161	0.0143412	0.0956752	0.130226	0.730452	946	1	0	0	13.3889	12.2632	36	37
ENSG00000187172	chr21	10996026	11098980	BAGE2	NA	0.774737	0.778655	-0.00391833	-0.00878321	0.130315	0.730452	12186	6	0	0	13.2593	13.9737	35.6667	37.8333
ENSG00000162402	chr1	55532032	55680786	USP24	23358	0.667804	0.666086	0.00171893	-0.0188902	0.130467	0.730452	12599	12	0.0833333	0	13.7315	13.8816	35.8333	37.4167
ENSG00000238266	chr10	6821560	6884868	LINC00707	100507127	0.924968	0.922295	0.00267258	0.0041535	0.130538	0.730452	19410	3	0.333333	0.333333	13.6667	13.5439	35.6667	37.3333
ENSG00000205330	chr12	55714346	55715408	OR6C1	390321	0.947987	0.94491	0.00307752	0.0046421	0.130566	0.730452	18462	1	0	0	14.0556	16.7632	36	38
ENSG00000229056	chr2	197124748	197128928	NA	101927482	0.836754	0.815102	0.0216513	0.0373693	0.130568	0.730452	1558	1	0	0	14.3889	15.6316	36	38
ENSG00000258859	chr14	87819414	88039366	NA	NA	0.941733	0.936884	0.0048485	0.00736844	0.13081	0.730452	13954	1	0	0	9.63889	9.34211	33	36
ENSG00000249008	chr4	178163693	178169927	NA	NA	0.934672	0.929853	0.00481979	0.00737958	0.130955	0.730452	13940	1	0	0	14.5833	14.9474	36	38
ENSG00000199043	chr7	130135952	130136045	MIR335	442904	0.952564	0.948711	0.0038529	0.00578633	0.130975	0.730452	16395	1	0	0	14.2222	14.8684	36	38
ENSG00000103852	chr15	99676528	99791428	TTC23	64927	0.448179	0.469139	-0.0209592	-0.233563	0.131108	0.730452	955	13	0	0	13.7564	13.8198	35.6923	37.6923
ENSG00000221760	chr22	26951178	26951289	MIR548J	100313914	0.917628	0.912177	0.00545179	0.00850392	0.131109	0.730452	12492	1	0	0	14.9722	14.6316	36	37
ENSG00000241318	chr1	92000223	92001150	NA	NA	0.947192	0.944352	0.00284008	0.00429021	0.131234	0.730452	19131	3	0	0	11.5185	11.4561	35.3333	36.6667
ENSG00000101276	chr20	740724	749131	SLC52A3	113278	0.666015	0.659381	0.00663395	0.0742511	0.131476	0.730452	2248	7	0	0	13.869	13.485	35.5714	37.8571
ENSG00000257429	chr12	80977462	80987480	NA	NA	0.927087	0.922568	0.00451922	0.0069744	0.131506	0.730452	14527	1	0	0	12.0278	12.4737	35	38
ENSG00000253433	chr8	135850312	135854880	NA	NA	0.922632	0.917188	0.00544391	0.00851724	0.131741	0.730452	12473	2	0	0	13.8056	13.3289	36	37.5
ENSG00000228075	chr18	54814293	54817531	BOD1L2	284257	0.909471	0.900946	0.00852506	0.0140318	0.131775	0.730452	7495	3	0	0	12.4352	12.614	35.3333	38
ENSG00000254530	chr11	29357425	29615842	NA	NA	0.850164	0.858258	-0.00809429	-0.0135125	0.131796	0.730452	7840	1	0	0	12.25	12.8421	35	38
ENSG00000257741	chr12	81156933	81164496	NA	101928420	0.932026	0.935548	-0.00352116	-0.00538254	0.132082	0.730452	17107	1	0	0	14.6111	15.9737	36	38
ENSG00000230730	chr2	28856148	28887406	NA	NA	0.918108	0.922559	-0.00445132	-0.00692307	0.132084	0.730452	14610	6	0	0	14.2685	14.0702	36	38
ENSG00000133393	chr16	15959577	15982482	FOPNL	123811	0.389028	0.387873	0.00115457	-0.0239882	0.132303	0.730452	16633	5	0	0	13.05	12.8105	35.4	37.6
ENSG00000168843	chr4	162305049	163085187	FSTL5	56884	0.75834	0.761787	-0.00344731	0.00549588	0.132338	0.730452	16909	6	0	0	14.2222	14.2018	35.8333	37.6667
ENSG00000249684	chr5	177377336	177390961	NA	100128340	0.786321	0.773395	0.0129261	0.157798	0.132359	0.730452	967	6	0	0	14.2037	13.3772	36	37.8333
ENSG00000230794	chr21	37085437	37105240	NA	NA	0.700869	0.707887	-0.00701867	-0.0151419	0.13236	0.730452	6829	5	0	0	15.1722	14.7579	35.2	37.2
ENSG00000244464	chr3	99316908	99342664	NA	NA	0.93866	0.934928	0.00373226	0.00568711	0.132471	0.730452	16568	1	0	0	11.9722	12.3684	35	37
ENSG00000186965	chr21	31859362	31859755	KRTAP19-2	337969	0.929251	0.92614	0.00311171	0.00478753	0.132478	0.730452	18176	1	0	0	16.75	17.1579	36	38
ENSG00000259833	chr16	71114769	71127570	NA	NA	0.915259	0.920277	-0.00501739	-0.00780214	0.132743	0.730452	13364	1	0	0	11.6944	11.9211	34	38
ENSG00000150526	chr14	39699435	39722859	MIA2	117153	0.909354	0.902458	0.00689511	0.0108336	0.132876	0.730452	9925	4	0	0	12.6458	12.8684	35.25	36.5
ENSG00000249171	chr4	84589663	84652908	NA	NA	0.949419	0.945809	0.00361006	0.00543875	0.132889	0.730452	17005	1	0	0	13.2778	13.7632	36	38
ENSG00000257534	chr12	54555849	54558236	NA	NA	0.878831	0.88547	-0.00663882	-0.0107357	0.133138	0.730452	10004	1	0	0	13.5	13.5263	36	38
ENSG00000248576	chr12	54556923	54562379	NA	NA	0.878831	0.88547	-0.00663882	-0.0107357	0.133138	0.730452	10004	1	0	0	13.5	13.5263	36	38
ENSG00000234356	chr7	10516208	10516505	NA	NA	0.900197	0.906437	-0.00623997	-0.00985683	0.13319	0.730452	10949	1	0	0	10.4722	10.6053	35	37
ENSG00000248469	chr5	175476681	175489024	NA	NA	0.427332	0.379033	0.0482984	0.168834	0.133385	0.730452	977	1	0	0	11.9722	13.1316	35	38
ENSG00000247400	chr13	96300987	96329179	DNAJC3-AS1	100289274	0.0273502	0.0286174	-0.00126725	-0.0501609	0.133392	0.730452	15735	4	0	0	12.9653	13.3289	36	37.25
ENSG00000232100	chr1	218216847	218232482	NA	101929631	0.918471	0.91223	0.0062409	0.0097301	0.133598	0.730452	11108	1	0	0	15.0278	13.6316	36	38
ENSG00000214319	chr21	15048343	15049437	CXADRP1	NA	0.781677	0.794912	-0.013235	-0.0239192	0.133662	0.730452	3433	1	0	0	9.63889	9	33	35
ENSG00000231023	chr6	133409219	133427717	LINC00326	285735	0.909457	0.903801	0.00565638	0.00890268	0.133703	0.730452	12045	1	0	0	13.5556	14.9737	36	38
ENSG00000262663	chr17	80876158	80876661	NA	NA	0.946463	0.947245	-0.000782026	-0.00119656	0.133735	0.730452	26473	3	0	0	14.1852	12.9035	36	37.6667
ENSG00000207701	chr8	9599182	9599278	MIR597	693182	0.942829	0.939224	0.00360494	0.00546866	0.133783	0.730452	16955	1	0	0	14.9722	14.8684	36	38
ENSG00000207547	chr7	99691183	99691266	MIR25	407014	0.895702	0.899939	-0.00423698	-0.00673335	0.133787	0.730452	14859	1	0	0	16.1389	15.7895	36	38
ENSG00000211454	chr1	19592476	19600688	AKR7L	NA	0.596551	0.585672	0.0108798	0.108028	0.133945	0.730452	985	7	0	0	12.4802	12.5	35.5714	37.8571
ENSG00000161896	chr6	33689444	33714762	IP6K3	117283	0.811511	0.820579	-0.00906875	-0.0163617	0.134149	0.730452	6133	3	0	0	14.1296	14.3596	36	38
ENSG00000170777	chr9	6328349	6331900	TPD52L3	89882	0.869055	0.875164	-0.00610882	-0.0100451	0.134182	0.730452	10747	2	0	0	14.0556	13.8947	36	38
ENSG00000213935	chr7	4905063	4905435	NA	NA	0.89216	0.884585	0.00757526	0.0121652	0.134217	0.730452	8860	1	0	0	12.8333	12.3947	36	37
ENSG00000207862	chr19	54205991	54206073	MIR518B	574474	0.901345	0.893311	0.00803381	0.0127742	0.134262	0.730452	8391	1	0	0	15.6111	15.1053	36	38
ENSG00000178690	chr18	52254988	52266724	DYNAP	284254	0.629264	0.646094	-0.0168303	-0.0714255	0.134285	0.730452	990	4	0	0	12.9653	12.2697	34.5	37.5
ENSG00000148143	chr9	109625378	109775915	ZNF462	58499	0.86716	0.863648	0.00351218	0.00687677	0.134339	0.730452	14664	8	0	0	14.0347	13.2928	35.875	37.625
ENSG00000248494	chr4	54459123	54470214	LNX1-AS2	100873955	0.877977	0.884568	-0.00659123	-0.0106692	0.13441	0.730452	10059	1	0	0	11.75	11.5	36	38
ENSG00000260619	chr15	81283145	81285599	NA	NA	0.92003	0.913807	0.00622314	0.00968599	0.134424	0.730452	11151	1	0	0	12.1389	13.6053	36	38
ENSG00000060749	chr11	32914724	33014862	QSER1	79832	0.502034	0.505857	-0.0038223	-0.038671	0.134474	0.730452	5210	12	0	0	13.6852	13.5833	35.9167	37.6667
ENSG00000085382	chr6	105175968	105307794	HACE1	57531	0.380214	0.373755	0.00645865	0.0139151	0.134539	0.730452	7570	7	0	0	13.0397	13.2481	35.4286	37.2857
ENSG00000188306	chr3	169539710	169555563	LRRIQ4	344657	0.937725	0.937431	0.00029399	0.000403463	0.134605	0.730452	28602	4	0	0	12.5	12.1711	35.75	37.75
ENSG00000265142	chr18	19405448	19411371	MIR1-2;MIR133A1	406905;406922	0.926788	0.921638	0.0051504	0.00795291	0.134704	0.730452	13181	5	0	0.2	13.3389	13.1158	35.8	37.8
ENSG00000255355	chr11	59436785	59443514	NA	NA	0.56525	0.573872	-0.00862218	-0.0157734	0.134798	0.730452	6451	4	0	0	14.3333	13.9934	35.75	38
ENSG00000272369	chr12	46931285	47046333	NA	NA	0.92671	0.920607	0.00610245	0.00962392	0.134803	0.730452	11212	5	0	0	13.3056	13.6842	36	38
ENSG00000201899	chr14	101451114	101451185	SNORD114-24	767604	0.939103	0.93541	0.00369334	0.00562505	0.134971	0.730452	16679	1	0	0	13.1389	13.7632	36	37
ENSG00000273362	chr22	17001949	17008127	NA	NA	0.853029	0.862497	-0.00946819	-0.0164364	0.135013	0.730452	6080	3	0	0	15.1759	14.4649	35.6667	38
ENSG00000257550	chr12	53907768	53911392	NA	100652999	0.938579	0.935694	0.00288501	0.00439451	0.135308	0.730452	18916	1	0	0	13.2222	12.3158	36	38
ENSG00000249174	chr5	18965970	19142455	NA	NA	0.94576	0.94247	0.00329028	0.00497516	0.135345	0.730452	17818	1	0	0	12.25	14.1053	36	38
ENSG00000100906	chr14	35870717	35873955	NFKBIA	4792	0.248654	0.256267	-0.00761385	-0.0521708	0.135419	0.730452	1779	8	0	0	13.4028	13.5461	35.75	37.75
ENSG00000231971	chr6	134749378	134841723	NA	NA	0.90954	0.903847	0.00569375	0.00879681	0.135712	0.730452	12167	4	0	0	13.0556	13.4737	35.5	37.25
ENSG00000214089	chr10	44910097	44910601	NA	NA	0.929923	0.926809	0.00311354	0.00478693	0.135746	0.730452	18178	1	0	0	15.6389	15.5789	36	38
ENSG00000236098	chr1	94784035	94790125	NA	NA	0.930006	0.923887	0.00611932	0.00942246	0.135773	0.730452	11433	1	0	0	12.4167	11.5526	36	36
ENSG00000229921	chr6	168393502	168397757	KIF25-AS1	100505879	0.869053	0.874908	-0.00585488	-0.0102835	0.135798	0.730452	10475	11	0	0	13.2045	12.677	35.3636	37.1818
ENSG00000226933	chr3	46064788	46065648	NRBF2P2	NA	0.842251	0.849363	-0.00711171	-0.0119888	0.135973	0.730452	8989	1	0	0	17.0833	16.2368	36	38
ENSG00000089012	chr20	1609798	1638425	SIRPG	55423	0.326179	0.32747	-0.0012916	0.0623203	0.136009	0.730452	15543	2	0	0	14.3056	14	35.5	37.5
ENSG00000242439	chr17	29157919	29158336	NA	NA	0.642791	0.631728	0.0110632	0.0244654	0.136162	0.730452	3328	2	0	0	12.5139	12.9474	35.5	37.5
ENSG00000248874	chr5	23951457	24178372	C5orf17	NA	0.769717	0.777568	-0.007851	-0.0187945	0.136285	0.730452	5000	4	0	0	11.7222	11.5921	36	37.5
ENSG00000247774	chr12	47599681	47610239	PCED1B-AS1	100233209	0.369501	0.356552	0.0129492	0.0811249	0.136322	0.730452	1013	3	0	0	13.7593	13.7544	36	38
ENSG00000064989	chr2	188207856	188313187	CALCRL	10203	0.723911	0.725246	-0.0013351	0.0162179	0.136382	0.730452	15191	5	0	0	12.3389	11.8895	35.4	36.2
ENSG00000145592	chr5	40825364	40835437	RPL37	6167	0.353957	0.355248	-0.00129017	-0.00719304	0.136659	0.730452	15555	10	0	0	14.4056	14.3605	36	37.9
ENSG00000251224	chr3	32772127	32778946	CNOT10-AS1	NA	0.920807	0.914626	0.00618142	0.00961279	0.13666	0.730452	11228	1	0	0	15.8333	15.6842	36	38
ENSG00000170953	chr11	124412578	124413575	OR8B12	219858	0.500442	0.50006	0.000382792	0.0395416	0.13667	0.730452	24671	2	0	0	14.0278	14.3947	35.5	38
ENSG00000145757	chr5	94987885	95034415	SPATA9	83890	0.92082	0.916059	0.00476119	0.00750936	0.136778	0.730452	13749	8	0	0	14.2396	14.3158	36	37.5
ENSG00000233342	chr6	161347401	161348194	NA	NA	0.913415	0.918328	-0.00491298	-0.00765544	0.136809	0.730452	13569	1	0	0	13.9167	13.5526	36	38
ENSG00000272255	chr5	139024045	139024587	NA	NA	0.908242	0.912749	-0.00450674	-0.00706343	0.136877	0.730452	14390	1	0	0	10.8889	10.8947	34	35
ENSG00000147588	chr8	82352561	82359758	PMP2	5375	0.907514	0.902005	0.00550838	0.00879029	0.137033	0.730452	12177	4	0	0	15.4722	15.0724	36	38
ENSG00000106004	chr7	27180671	27183287	HOXA5	3202	0.824598	0.811552	0.0130456	0.025133	0.13704	0.730452	3167	11	0	0	12.298	12.5909	35	37.0909
ENSG00000243802	chr11	47212732	47213093	NA	NA	0.897717	0.904087	-0.00636946	-0.010088	0.137106	0.730452	10682	1	0	0	15.5833	13.7895	36	38
ENSG00000176253	chr14	20502003	20502919	OR4K13	390433	0.877126	0.88277	-0.00564343	-0.0091486	0.137303	0.730452	11745	1	0	0	14.3889	15.4211	35	38
ENSG00000234117	chr6	116813460	116818262	NA	NA	0.947566	0.944187	0.0033794	0.00510051	0.137305	0.730452	17601	1	0	0	12.4722	12.8947	35	37
ENSG00000264116	chr18	73118967	73130995	NA	NA	0.914547	0.909192	0.00535455	0.0083965	0.137524	0.730452	12619	2	0	0	13.1111	13.4342	35.5	37.5
ENSG00000232855	chr21	29811667	30047170	NA	NA	0.917988	0.910893	0.00709503	0.0110955	0.13754	0.730452	9682	3	0	0	14.1481	14.9211	35.6667	38
ENSG00000236656	chr1	158444244	158464676	NA	NA	0.766587	0.83981	-0.0732227	-0.129992	0.137552	0.730452	1028	1	0	0	14.9167	15.3947	36	38
ENSG00000198965	chr1	158449668	158450675	OR10R2	343406	0.766587	0.83981	-0.0732227	-0.129992	0.137552	0.730452	1028	1	0	0	14.9167	15.3947	36	38
ENSG00000260570	chr16	28841933	28848521	NA	NA	0.900537	0.895644	0.00489334	0.00777413	0.137629	0.730452	13408	1	0	0	14.7778	13.8421	36	38
ENSG00000250888	chr5	79232402	79263449	NA	NA	0.919985	0.914769	0.00521618	0.0082643	0.137811	0.730452	12783	2	0	0	13.4861	13.0263	36	37.5
ENSG00000226067	chr1	149284645	149286975	LINC00869	57234	0.348773	0.337706	0.0110669	0.0878391	0.137824	0.730452	1032	4	0	0	13.1319	12.7105	35.5	38
ENSG00000270133	chr5	93947611	93953827	NA	NA	0.915666	0.908942	0.00672397	0.0105179	0.137856	0.730452	10220	1	0	0	12.6111	11.9474	36	37
ENSG00000204977	chr13	50570024	50594617	TRIM13	10206	0.482998	0.480804	0.00219345	-0.0108516	0.137915	0.730452	10009	16	0	0	13.7153	13.9112	35.9375	37.8125
ENSG00000001561	chr6	46097730	46114436	ENPP4	22875	0.565681	0.561343	0.00433816	-0.00426343	0.138011	0.730452	19190	5	0	0	13.3	12.8895	35.4	37.6
ENSG00000266824	chr17	8080130	8086130	NA	NA	0.908387	0.907021	0.00136631	0.00222423	0.138032	0.730452	23783	2	0	0	14.2222	13.1842	36	38
ENSG00000225548	chr3	27844253	27932792	NA	NA	0.894479	0.898829	-0.00435042	-0.00749562	0.138097	0.730452	13768	3	0	0	12.7407	13.0965	35.3333	37
ENSG00000267295	chr17	58191154	58198048	NA	NA	0.342588	0.346363	-0.00377577	-0.0562753	0.138129	0.730452	5280	3	0	0	14.0463	13.1228	35.3333	37.6667
ENSG00000135175	chr7	97613996	97620481	OCM2	4951	0.814804	0.819374	-0.00456923	-0.00981699	0.138147	0.730452	11000	4	0	0	13.625	13.3026	36	37.5
ENSG00000262160	chr16	68259872	68263048	NA	NA	0.927343	0.921388	0.00595584	0.00919607	0.138188	0.730452	11696	1	0	0	13.25	14.4474	36	38
ENSG00000267024	chr19	34917017	34919178	NA	NA	0.136888	0.132412	0.00447624	-0.00636484	0.138246	0.730452	15447	6	0	0	13.037	14.4254	35.8333	37.8333
ENSG00000150681	chr1	192127587	192154945	RGS18	64407	0.937643	0.933893	0.00375069	0.00572009	0.138247	0.730452	16502	2	0	0	14.5833	14.3421	36	38
ENSG00000163611	chr3	113161565	113234034	SPICE1	152185	0.430908	0.429513	0.00139484	-0.0101361	0.138301	0.730452	14762	8	0	0	13.4896	13.6513	35.75	37.625
ENSG00000207501	chr1	148241465	148241628	RNVU1-14	101954266	0.337554	0.327958	0.00959591	0.0403928	0.138491	0.730452	1331	1	0	0	12.2222	11.6842	36	38
ENSG00000146085	chr6	49398073	49430904	MUT	4594	0.397052	0.398111	-0.00105951	-0.0464416	0.138519	0.730452	17479	5	0	0	14.7389	14.8526	35.8	37.6
ENSG00000227233	chr7	51449981	51452357	CICP17	NA	0.864529	0.871027	-0.00649802	-0.01068	0.138532	0.730452	10050	1	0	0	14.75	13.0526	36	37
ENSG00000226754	chr1	53704282	53708455	NA	100507564	0.366147	0.373376	-0.00722868	-0.0473959	0.138696	0.730452	1944	7	0	0	13.6905	13.7932	35.2857	38
ENSG00000198887	chr9	72873937	72969804	SMC5	23137	0.490969	0.489941	0.00102766	-0.0347493	0.138728	0.730452	17745	4	0	0	12.7431	12.8487	36	37.25
ENSG00000129991	chr19	55663137	55669141	TNNI3	7137	0.396684	0.371396	0.0252878	0.127879	0.138755	0.730452	1049	8	0	0	12.8056	13.0888	35.75	37.375
ENSG00000269921	chr4	57253791	57254319	NA	NA	0.0265048	0.0278877	-0.00138285	-0.0551768	0.138807	0.730452	14850	2	0	0	15.4861	14.75	36	37.5
ENSG00000198443	chr17	39340354	39341594	KRTAP4-1	85285	0.886578	0.881585	0.00499281	0.00805803	0.138837	0.730452	13026	3	0	0	13.8796	14.4561	35.3333	37.3333
ENSG00000258427	chr14	60864475	60864999	RBM8B	NA	0.927452	0.923849	0.00360276	0.00555517	0.138874	0.730452	16813	1	0	0	15.9444	16.3684	36	38
ENSG00000102683	chr13	23755091	23899304	SGCG	6445	0.772617	0.784134	-0.0115167	-0.0226105	0.138885	0.730452	3754	4	0	0	15.1319	15.0329	36	37.75
ENSG00000090382	chr12	69742121	69748014	LYZ	4069	0.633385	0.636336	-0.00295077	-0.0233341	0.139062	0.730452	7248	2	0	0	15.2083	16.3947	36	38
ENSG00000228486	chr2	98280680	98319527	LINC01125	728537	0.135454	0.138945	-0.00349072	-0.0415171	0.139299	0.730452	5863	7	0	0	13.3849	13.3534	35.8571	37.8571
ENSG00000271043	chr5	79945819	79946855	MTRNR2L2	100462981	0.245716	0.233584	0.0121326	0.0701267	0.139299	0.730452	1056	1	0	0	16.1389	16.5789	36	38
ENSG00000260967	chr16	34455954	34456419	RARRES2P5	NA	0.892121	0.883577	0.0085436	0.0137282	0.139437	0.730452	7695	1	0	0	13.0278	12.1053	36	38
ENSG00000196109	chr19	22361893	22379753	ZNF676	163223	0.819393	0.808735	0.0106582	0.0186597	0.139491	0.730452	5055	1	0	0	12.1111	11.6579	36	38
ENSG00000231881	chr6	44041650	44045689	NA	101929683	0.198661	0.206514	-0.00785244	-0.118811	0.139525	0.730452	1672	4	0	0	12.4722	12.625	36	38
ENSG00000253992	chr8	131947655	131961911	NA	NA	0.402133	0.387394	0.0147382	0.0953043	0.139543	0.730452	1060	3	0	0	13.787	13.2193	36	37.3333
ENSG00000200779	chr2	71606885	71606988	RNU6-105P	NA	0.796283	0.785058	0.0112255	0.0202272	0.139633	0.730452	4446	1	0	0	13.1944	12.7895	35	38
ENSG00000273061	chr9	4676600	4679502	NA	101929351	0.0363918	0.0386094	-0.00221763	-0.0546595	0.139641	0.730452	9894	3	0.333333	0	13.6574	13.886	35.3333	37.6667
ENSG00000152492	chr3	191046866	191116459	CCDC50	152137	0.516032	0.525419	-0.00938688	-0.0161188	0.139685	0.730452	6260	20	0	0	13.7139	13.7211	35.6	37.85
ENSG00000136546	chr2	167260083	167350757	SCN7A	6332	0.927613	0.925788	0.00182518	0.00278353	0.139738	0.730452	22406	5	0	0	13.9778	14.3368	36	38
ENSG00000248213	chr4	119557056	119559937	CICP16	NA	0.730208	0.744517	-0.0143083	-0.0276213	0.139744	0.730452	2700	1	0	0	12.2222	12.2368	35	38
ENSG00000236209	chr2	75146682	75151973	NA	NA	0.33748	0.330089	0.00739122	0.0853828	0.139775	0.730452	1871	6	0	0	13.5324	13.7632	35.8333	37.8333
ENSG00000268191	chr19	6494331	6495036	NA	NA	0.802894	0.795441	0.00745343	0.0132891	0.139805	0.730452	7971	1	0	0	10.8889	11.6053	34	37
ENSG00000259602	chr15	49230433	49240228	NA	NA	0.910014	0.91405	-0.00403556	-0.00649119	0.139879	0.730452	15245	2	0	0	12.5139	12.5263	35	37.5
ENSG00000128250	chr22	29834572	29838444	RFPL1	5988	0.838197	0.839961	-0.00176409	-0.00368244	0.13997	0.730452	20383	5	0	0	13.8611	13.8474	36	37.8
ENSG00000217783	chr6	157720077	157721158	LDHAL6FP	NA	0.953483	0.951565	0.00191877	0.00287165	0.139992	0.730452	22193	2	0	0	13.4861	13.7632	36	38
ENSG00000225364	chr5	132284185	132284410	ATP6V0E1P1	NA	0.949731	0.952309	-0.00257855	-0.00387095	0.140027	0.730452	20010	1	0	0	11.7778	12.8947	36	38
ENSG00000189343	chr17	19349246	19350169	RPS2P46	NA	0.89372	0.88741	0.00631003	0.0104047	0.140056	0.730452	10329	2	0	0	12.8611	12.3684	35.5	38
ENSG00000082258	chr2	135675805	135716912	CCNT2	905	0.292021	0.29058	0.00144064	0.00258939	0.140185	0.730452	22877	7	0	0	12.7421	13.0489	35.5714	37.7143
ENSG00000164749	chr8	76320149	76479078	HNF4G	3174	0.549221	0.552631	-0.00341019	-0.0310276	0.140252	0.730452	6040	7	0	0	12.2024	12.3045	34.4286	37
ENSG00000117226	chr1	89472349	89488577	GBP3	2635	0.502214	0.503877	-0.00166315	-0.0557072	0.140312	0.730452	12959	2	0	0	13.8333	12.7895	36	38
ENSG00000207031	chr12	57038811	57038885	SNORD59A	26789	0.051315	0.0557081	-0.00439312	-0.0998316	0.140421	0.730452	4322	1	0	0	12.8056	14.8947	35	38
ENSG00000214837	chr1	243242159	243265035	NA	100288102;101926901;101926936;101928344;101928976;101929827;101929966	0.411849	0.429699	-0.0178498	-0.156885	0.140464	0.730452	1077	3	0	0	14.9815	14.807	35.3333	38
ENSG00000272554	chr3	24537763	24541071	NA	NA	0.837038	0.832389	0.00464902	0.00780486	0.140553	0.730452	13360	3	0	0	12.2685	12.807	35	38
ENSG00000273008	chr10	43632272	43633782	NA	NA	0.344035	0.358552	-0.0145165	-0.0759138	0.140598	0.730452	1079	5	0	0	14.1889	13.9526	35.6	37.6
ENSG00000144227	chr2	139428342	139537918	NXPH2	11249	0.502769	0.50028	0.00248926	-0.013694	0.140612	0.730452	8831	15	0	0	13.4667	13.3491	35.6667	37.8667
ENSG00000263938	chr17	57043313	57044088	NA	NA	0.900243	0.892125	0.0081178	0.0129241	0.140612	0.730452	8263	1	0	0	14.4444	14.6316	36	38
ENSG00000254419	chr20	57285851	57286689	NA	NA	0.90635	0.912101	-0.00575074	-0.00902564	0.140689	0.730452	11910	1	0	0	13.5556	12.6842	36	38
ENSG00000262343	chr17	77821857	77823909	NA	NA	0.915018	0.921867	-0.00684806	-0.0106412	0.140737	0.730452	10084	1	0	0	14.6111	15.1316	36	38
ENSG00000267535	chr17	74846258	74857918	LINC00868	101928538	0.909829	0.916735	-0.0069059	-0.0112856	0.140739	0.730452	9538	2	0	0	14.0694	15.0921	35.5	38
ENSG00000250971	chr4	187981253	187982084	NA	NA	0.888463	0.882232	0.0062301	0.0100387	0.140808	0.730452	10753	1	0	0	11.7222	12.5526	36	38
ENSG00000172742	chr11	59282386	59283330	OR4D9	390199	0.718215	0.728988	-0.0107725	-0.0211856	0.140872	0.730452	4155	1	0	0	14.4167	13.7632	36	38
ENSG00000253886	chr5	153873136	153874303	NA	NA	0.572261	0.555384	0.0168776	0.0870486	0.140931	0.730452	1087	2	0	0	12.6111	12.6579	35.5	38
ENSG00000124196	chr20	42354804	42355638	GTSF1L	149699	0.824727	0.83309	-0.0083633	-0.0150898	0.141008	0.730452	6856	3	0	0	15.3796	14.8158	36	38
ENSG00000224924	chr21	22114908	22175534	LINC00320	387486	0.898058	0.903863	-0.00580508	-0.00950115	0.141174	0.730452	11339	2	0	0	14.7361	13.9079	35.5	38
ENSG00000128253	chr22	32586422	32600718	RFPL2	10739	0.520626	0.502185	0.0184416	0.068196	0.141354	0.730452	1090	12	0	0	13.8472	13.6689	36	37.9167
ENSG00000256705	chr14	102299772	102305868	NA	NA	0.942171	0.93882	0.00335152	0.00508706	0.141407	0.730452	17630	1	0	0	13.5	12.3684	36	37
ENSG00000259954	chr16	27458990	27464714	IL21R-AS1	283888	0.119342	0.119347	-4.6109e-06	-0.0326866	0.141619	0.730452	29697	3	0	0	12.2222	12.3947	36	37.3333
ENSG00000232790	chr7	20875050	21062767	LINC01162	NA	0.92773	0.923228	0.00450206	0.0069503	0.141677	0.730452	14568	3	0	0	14.5741	14.8684	36	38
ENSG00000120451	chr11	130745331	130786404	SNX19	399979	0.732092	0.738744	-0.006652	-0.00291525	0.141686	0.730452	22108	12	0	0	13.9468	13.5592	35.9167	37.9167
ENSG00000268836	chr16	235747	236293	NA	NA	0.653878	0.664848	-0.0109695	-0.0236434	0.141768	0.730452	3487	1	0	0	9.16667	8.39474	33	35
ENSG00000100985	chr20	44637547	44645200	MMP9	4318	0.233284	0.2421	-0.00881581	-0.0511304	0.141786	0.730452	1339	15	0	0	13.5519	13.1421	35.8	37.7333
ENSG00000263503	chr17	43678235	43679706	NA	NA	0.811705	0.808741	0.00296375	0.0144457	0.141918	0.730452	7234	4	0	0	14.9792	15.0329	36	38
ENSG00000269893	chr4	119199864	119200978	SNHG8	677809;100093630	0.0416937	0.0443088	-0.00261504	-0.0796768	0.141958	0.730452	8357	7	0	0	13.9365	13.0263	35.5714	37.1429
ENSG00000258910	chr2	119591276	119592686	NA	NA	0.0928886	0.0895564	0.00333222	0.0405595	0.142006	0.730452	6216	4	0	0	15.1597	15.1316	36	38
ENSG00000268869	chr1	17013834	17046652	ESPNP	284729	0.404969	0.396039	0.00892977	0.110266	0.142219	0.730452	1297	34	0	0	13.1176	13.0155	35.4706	37.6176
ENSG00000154589	chr8	74903587	74941322	LY96	23643	0.646312	0.671336	-0.0250247	-0.0554387	0.14227	0.730452	1101	2	0	0	14.6806	14.8947	36	38
ENSG00000270408	chr20	10625847	10627014	NA	NA	0.944064	0.940618	0.00344552	0.0052196	0.142272	0.730452	17389	1	0	0	12.5278	12.9211	35	38
ENSG00000270228	chr4	68584714	68589980	NA	NA	0.907314	0.91345	-0.00613564	-0.00961763	0.142376	0.730452	11218	1	0	0	14.5833	15.1842	35	38
ENSG00000208017	chr16	69966984	69967083	MIR140	406932	0.394192	0.423649	-0.0294575	-0.101489	0.142413	0.730452	1104	1	0	0	15.8333	15	36	38
ENSG00000256001	chr12	127629617	127631077	NA	NA	0.475158	0.478197	-0.0030389	0.0235764	0.142448	0.730452	6987	2	0	0	14.1667	14.9211	36	38
ENSG00000086506	chr16	230452	231180	HBQ1	3049	0.0356115	0.0379507	-0.00233919	-0.0720369	0.142504	0.730452	9370	2	0	0	11.5417	11.75	35	37.5
ENSG00000255495	chr8	12051976	12053789	FAM85A	619423	0.0469347	0.0497824	-0.0028477	-0.0780861	0.14254	0.730452	7562	4	0	0	14.2778	14.3421	35.5	38
ENSG00000198250	chr10	47657581	47701443	ANTXRL	195977	0.867397	0.871882	-0.00448506	-0.00710243	0.142602	0.730452	14335	6	0	0	14.0417	13.807	36	38
ENSG00000273472	chr4	141677682	141679075	NA	NA	0.0308654	0.0327509	-0.00188552	-0.0649799	0.142618	0.730452	11635	2	0	0	11.9722	12.3158	35.5	38
ENSG00000251095	chr4	90472507	90647654	NA	NA	0.929411	0.921149	0.00826227	0.0128628	0.142645	0.730452	8308	3	0	0	12.0833	12.7807	35	37.6667
ENSG00000124610	chr6	26017260	26018040	HIST1H1A	3024	0.355731	0.349174	0.00655665	0.0454342	0.142822	0.730452	2296	4	0	0	14.0417	14.1776	35.5	37.5
ENSG00000254300	chr8	77318889	77436591	LINC01111	101926978	0.690999	0.676547	0.0144522	0.0300544	0.142825	0.730452	2318	1	0	0	11.2222	11.3684	35	38
ENSG00000185674	chr2	99858709	99871745	LYG2	254773	0.885081	0.893409	-0.00832845	-0.0161413	0.14291	0.730452	6247	5	0	0	15.6444	14.9789	35.8	37.8
ENSG00000233756	chr21	41987304	42002693	DSCAM-IT1	100874326	0.918347	0.912395	0.00595205	0.00927955	0.143154	0.730452	11591	1	0	0	11.1389	12	35	38
ENSG00000205449	chr5	85578278	85592281	NBPF22P	285622	0.83688	0.84369	-0.00680953	-0.0115539	0.143239	0.730452	9329	1	0	0	14.1944	15	35	38
ENSG00000173627	chr1	183615541	183622451	APOBEC4	403314	0.869577	0.871675	-0.00209737	-0.00377968	0.143259	0.730452	20198	4	0	0	14.1389	14.6382	36	38
ENSG00000237937	chr11	116510139	116528969	NA	101929011	0.257587	0.27585	-0.0182626	-0.0952482	0.143278	0.730452	1117	1	0	0	11.2778	10.7895	36	36
ENSG00000144015	chr2	96257766	96265526	TRIM43	129868;653192	0.90359	0.901549	0.00204045	0.0030272	0.143527	0.730452	21845	2	0	0	11.8889	11.9079	35.5	37
ENSG00000124568	chr6	25783125	25832287	SLC17A1	6568	0.77599	0.766336	0.00965317	0.0311092	0.143658	0.730452	2176	6	0	0	14.7222	14.0702	35.8333	37.5
ENSG00000130529	chr19	49660998	49715093	TRPM4	54795	0.669005	0.657142	0.0118638	0.0363544	0.14388	0.730452	1641	31	0	0	13.4077	13.3727	35.8065	37.7419
ENSG00000256120	chr12	24376205	24390899	NA	NA	0.944421	0.941587	0.00283442	0.00428949	0.143929	0.730452	19134	2	0	0	13.6111	13.1711	36	38
ENSG00000205707	chr12	25348150	25362579	LYRM5	144363	0.429256	0.428163	0.0010922	-0.0194866	0.14396	0.730452	17168	11	0.0909091	0	13.0429	13.0574	35.7273	37.5455
ENSG00000224017	chr7	41141202	41173105	NA	101928773	0.886426	0.885398	0.00102835	0.00122764	0.144043	0.730452	26399	2	0	0	12.3889	12.3158	35.5	37
ENSG00000268852	chr17	80214131	80216080	NA	NA	0.883926	0.871029	0.0128961	0.0228238	0.144125	0.730452	3691	2	0	0	15.0556	14.8158	35.5	37.5
ENSG00000242731	chr7	6971315	6979234	FAM86LP	NA	0.882951	0.88857	-0.00561869	-0.009657	0.144159	0.730452	11178	4	0	0	14.0069	13.5921	36	38
ENSG00000202031	chr1	45243515	45243584	SNORD38A	94162	0.42846	0.441018	-0.0125578	-0.040739	0.144179	0.730452	1307	1	0	0	17.1944	17.8947	36	38
ENSG00000260848	chr16	73577840	73592421	NA	NA	0.101389	0.0900221	0.0113668	0.155287	0.14419	0.730452	1127	1	0	0	13.2222	13.9474	36	38
ENSG00000233590	chr10	69993008	70002136	NA	NA	0.914668	0.909706	0.00496165	0.00781835	0.14433	0.730452	13343	2	0	0	13.1806	13.6711	35.5	37.5
ENSG00000198221	chr6	168224556	168227389	MLLT4-AS1	653483	0.404101	0.403846	0.000254704	0.00012054	0.144332	0.730452	29405	10	0	0	13.8389	13.6947	35.7	37.7
ENSG00000259634	chr14	92524896	92525877	NA	4287	0.928357	0.923817	0.00453971	0.0069966	0.144351	0.730452	14502	1	0	0	12.2222	13.1579	34	38
ENSG00000265118	chr17	29632231	29645849	NA	NA	0.402059	0.401879	0.000180025	-0.0636654	0.144375	0.730452	27366	4	0	0	13.7431	14.3684	35.75	38
ENSG00000265975	chr17	8870840	8880312	NA	NA	0.917842	0.912529	0.00531301	0.0082849	0.144404	0.730452	12757	1	0	0	13.8889	14.0526	36	38
ENSG00000261347	chr11	69282366	69284473	NA	NA	0.753307	0.763603	-0.0102957	-0.0193295	0.144819	0.730452	4798	1	0	0	12.1944	12.6842	36	37
ENSG00000115129	chr2	24300303	24308731	TP53I3	9540	0.356515	0.362374	-0.00585919	-0.0322048	0.144892	0.730452	2768	12	0	0	14.9144	14.9649	35.9167	37.9167
ENSG00000213866	chr9	35971341	35972315	YBX1P10	NA	0.963128	0.961105	0.00202301	0.0030023	0.144907	0.730452	21894	1	0	0	13.1389	11.3684	36	37
ENSG00000242992	chr3	128483309	128483861	FTH1P4	NA	0.714338	0.702923	0.0114159	0.0260043	0.145048	0.730452	2978	2	0	0	14.8472	13.9474	36	37.5
ENSG00000250906	chr4	40814796	40828168	NA	NA	0.928262	0.924542	0.00372047	0.00574484	0.145411	0.730452	16458	7	0	0	13.0357	13.297	35.8571	37.5714
ENSG00000189014	chr10	47379727	47420712	FAM35DP	NA	0.662646	0.681521	-0.0188742	-0.039924	0.145503	0.730452	1376	1	0	0	8.52778	8.05263	33	31
ENSG00000226964	chr10	47396223	47396822	RHEBP2	101060032	0.662646	0.681521	-0.0188742	-0.039924	0.145503	0.730452	1376	1	0	0	8.52778	8.05263	33	31
ENSG00000229228	chr1	231727038	231747836	LINC00582	100287814	0.757615	0.793093	-0.0354787	-0.0656846	0.145544	0.730452	1140	2	0	0	14.0139	15.1974	36	38
ENSG00000228397	chr1	22350487	22351461	NA	101928043	0.147373	0.144344	0.00302869	0.0160614	0.145678	0.730452	7019	4	0	0	12.8819	12.6184	35.75	37.25
ENSG00000204794	chr9	68741234	68809906	PGM5P1	NA	0.198314	0.209418	-0.0111039	-0.0749212	0.145707	0.730452	1142	1	0	0	15.5833	15.6842	36	37
ENSG00000226124	chr2	200625267	200715896	FTCDNL1	NA	0.674171	0.668212	0.00595854	0.0336103	0.145721	0.730452	2684	7	0	0	13.7738	13.3045	35.8571	37.1429
ENSG00000183470	chr7	132333553	132413528	NA	286023	0.764402	0.769205	-0.00480271	-0.00428563	0.145731	0.730452	19142	7	0	0	13.3889	14.2481	35.7143	37.7143
ENSG00000271774	chr20	51872518	52103813	NA	NA	0.663066	0.655588	0.00747825	0.0304306	0.145773	0.730452	2260	2	0	0	16.0694	14.5789	36	37.5
ENSG00000124570	chr6	2948393	2972090	SERPINB6	5269	0.656346	0.648518	0.00782796	0.0053501	0.146219	0.730452	17169	18	0	0	13.2886	13.5292	35.5	37.9444
ENSG00000248944	chr8	7406575	7409584	FAM90A6P	NA	0.933566	0.937226	-0.00366058	-0.00558614	0.146225	0.730452	16753	1	0	0	11.75	11.2895	36	38
ENSG00000184022	chr1	248756052	248757100	OR2T10	127069	0.885542	0.906844	-0.0213014	-0.0339143	0.146316	0.730452	1834	1	0	0	15.75	15.3947	36	38
ENSG00000167332	chr11	4701401	4719084	OR51E2	81285	0.855839	0.857732	-0.00189315	-0.0076096	0.146362	0.730452	13635	6	0	0	14.7639	14.557	36	37.6667
ENSG00000255318	chr11	67385750	67394775	NA	NA	0.860955	0.863836	-0.00288032	-0.00560023	0.146458	0.730452	16734	4	0	0	11.8819	11.9211	35.5	37.5
ENSG00000133636	chr12	86268073	86276770	NTS	4922	0.077036	0.0720404	0.00499558	0.0852773	0.146463	0.730452	3568	1	0	0	13.0833	13	35	38
ENSG00000235602	chr12	8286368	8287447	POU5F1P3	642559	0.866258	0.873166	-0.00690791	-0.0115648	0.14658	0.730452	9317	3	0	0	10.5741	11.1842	35	37.6667
ENSG00000104899	chr19	2249308	2252072	AMH	268;100423031	0.184399	0.192814	-0.00841493	-0.103227	0.146675	0.730452	1471	11	0	0	14.0657	14.1651	35.9091	37.8182
ENSG00000261567	chr16	85391069	85393055	NA	NA	0.924288	0.92771	-0.00342203	-0.00527453	0.146706	0.730452	17294	1	0	0	14.3333	14.0789	36	38
ENSG00000218586	chr7	55001392	55005877	NA	NA	0.914128	0.906325	0.00780354	0.0122341	0.146814	0.730452	8798	1	0	0	13.4444	13.4474	36	38
ENSG00000250771	chr4	154561320	154602332	NA	NA	0.467083	0.465171	0.00191174	0.0667766	0.14684	0.730452	11464	2	0	0	11.4861	12.5132	36	37.5
ENSG00000256417	chr12	5399646	5492819	NA	NA	0.914292	0.909433	0.00485888	0.00767292	0.146904	0.730452	13545	2	0	0	14.2639	15.2105	36	38
ENSG00000264359	chr17	16569421	16570432	NEK4P2	NA	0.482417	0.481773	0.000644019	0.0186688	0.147047	0.730452	21595	2	0	0	13.25	13.2105	36	37.5
ENSG00000262881	chr17	43985036	43988145	NA	NA	0.723456	0.738623	-0.0151672	-0.0295294	0.147193	0.730452	2387	1	0	0	13.1944	13.3947	36	38
ENSG00000164485	chr6	137464968	137494785	IL22RA2	116379	0.7037	0.702631	0.00106899	-0.00926174	0.147201	0.730452	17398	4	0	0	14.1736	14.5461	35.75	38
ENSG00000238162	chr2	96151289	96151553	NA	NA	0.912582	0.918061	-0.00547897	-0.00850463	0.147208	0.730452	12490	2	0	0	15.7083	15.3026	36	38
ENSG00000126550	chr4	70916119	70924562	HTN1	3346	0.897662	0.898506	-0.000843648	-0.00156988	0.147334	0.730452	25464	2	0	0	13.375	13.8553	35.5	37.5
ENSG00000259055	chr14	51555675	51558006	NA	101927570	0.934968	0.930862	0.00410551	0.00628159	0.14744	0.730452	15589	1	0	0	11.1111	12	35	36
ENSG00000148584	chr10	52559169	52645435	A1CF	29974	0.862078	0.863166	-0.00108793	-0.00372278	0.147504	0.730452	20304	5	0	0	14.3611	13.7632	36	37.4
ENSG00000123338	chr12	54891495	54937726	NCKAP1L	3071	0.470468	0.474513	-0.00404459	-0.0571597	0.147538	0.730452	4861	5	0	0	14.7556	14.7737	35.8	37.6
ENSG00000182634	chr11	123908773	123909717	OR10G7	390265	0.922198	0.92723	-0.00503216	-0.00776697	0.147612	0.730452	13420	1	0	0	16.3056	17.5789	35	38
ENSG00000070718	chr8	42010464	42029191	AP3M2	10947	0.397954	0.393271	0.00468337	-0.00782069	0.14768	0.730452	13342	7	0	0	13.9881	13.9662	36	37.8571
ENSG00000265359	chr17	39007052	39019534	NA	NA	0.922062	0.916804	0.00525747	0.00835904	0.147715	0.730452	12669	3	0	0	12.6019	13.7018	35.3333	37.6667
ENSG00000136003	chr12	108956358	108963160	ISCU	23479	0.376174	0.372095	0.00407901	0.00422708	0.147775	0.730452	19257	5	0	0	13.6944	14.1737	36	38
ENSG00000208797	chr4	152024979	152025043	SNORD73A	8944	0.944862	0.941694	0.00316824	0.00479483	0.147796	0.730452	18163	1	0	0	13.5833	15.2632	35	38
ENSG00000248939	chr4	43135884	43236973	NA	NA	0.840251	0.849003	-0.00875226	-0.0147748	0.148103	0.730452	7051	1	0	0	14.5556	14	36	38
ENSG00000142615	chr1	15783223	15798586	CELA2A	63036	0.888939	0.88937	-0.000430844	-0.000677018	0.148119	0.730452	27865	3	0	0	14.1296	14.6316	36	38
ENSG00000205038	chr8	110374706	110542559	PKHD1L1	93035	0.670629	0.666444	0.00418501	0.00453796	0.148131	0.730452	18631	6	0	0	14.1852	13.614	36	37.5
ENSG00000196800	chr5	147549296	147554961	SPINK14	408187	0.898822	0.892064	0.00675773	0.0107675	0.148172	0.730452	9973	1	0	0	14.5556	14.3421	36	38
ENSG00000198876	chr9	34086385	34127397	DCAF12	25853	0.178709	0.180311	-0.00160179	-0.0391309	0.148227	0.730452	13320	7	0	0	12.8452	12.5	35.7143	37.7143
ENSG00000260889	chr16	46876544	46878530	CKBP1	NA	0.538717	0.525606	0.0131107	0.0593061	0.148321	0.730452	1176	2	0	0	16.7917	15.9211	36	38
ENSG00000203875	chr6	86370710	86388451	SNHG5	26799;692088	0.0395904	0.0427115	-0.00312107	-0.0834041	0.14838	0.730452	6763	10	0	0	14.2778	14.7816	35.8	37.9
ENSG00000167139	chr15	74165949	74181555	TBC1D21	161514	0.480273	0.485815	-0.00554208	-0.0327515	0.148476	0.730452	3044	3	0	0	13.5648	13.9474	35.6667	37
ENSG00000268500	chr19	52115344	52150142	NA	8778	0.444413	0.466872	-0.0224587	-0.0449139	0.148492	0.730452	1179	4	0	0	13.1528	13.4868	33	36.25
ENSG00000109182	chr4	48988264	49064098	CWH43	80157	0.585931	0.590654	-0.00472353	-0.0357698	0.148504	0.730452	3870	4	0	0	14.6528	15.1184	36	38
ENSG00000203401	chr16	67466595	67468931	NA	NA	0.825226	0.83425	-0.0090244	-0.0155043	0.148536	0.730452	6600	1	0	0	13.9444	14.3684	35	38
ENSG00000225770	chr3	196263403	196263573	NA	NA	0.556068	0.541593	0.0144745	0.03737	0.148547	0.730452	1557	1	0	0	12.5833	12.6842	35	38
ENSG00000141452	chr18	21083473	21111746	C18orf8	29919	0.256493	0.25574	0.000753064	-0.0266456	0.148551	0.730452	20420	4	0	0	14.125	14.4079	35.5	37.75
ENSG00000258405	chr19	52956829	53015407	ZNF578	147660	0.344322	0.334589	0.00973318	0.0652751	0.148617	0.730452	1184	11	0	0	13.7374	14.1029	35.7273	37.8182
ENSG00000199673	chr15	66795150	66795248	SNORD16	NA	0.759972	0.774262	-0.0142906	-0.0265307	0.148755	0.730452	2888	1	0	0	14.6111	14.5	36	38
ENSG00000236117	chr22	43796337	43805687	NA	NA	0.938632	0.933783	0.00484854	0.00739265	0.148757	0.730452	13914	1	0	0	13.8889	13.1316	36	38
ENSG00000240045	chr3	155008018	155011564	NA	100507537	0.898857	0.89382	0.00503664	0.00801726	0.148837	0.730452	13098	1	0	0	15.5278	15.9211	36	38
ENSG00000242790	chr3	155008977	155011965	NA	NA	0.898857	0.89382	0.00503664	0.00801726	0.148837	0.730452	13098	1	0	0	15.5278	15.9211	36	38
ENSG00000251178	chr3	129753396	129754382	OR7E21P	NA	0.935493	0.92966	0.0058326	0.00892732	0.148998	0.730452	12015	1	0	0	10.0556	10.5789	35	38
ENSG00000235491	chr2	126468546	126523419	NA	NA	0.802056	0.815808	-0.0137524	-0.0242279	0.149037	0.730452	3373	1	0	0	13.25	12.2895	36	37
ENSG00000227658	chr7	40815157	40824816	NA	NA	0.92637	0.922125	0.00424473	0.00655485	0.149106	0.730452	15123	1	1	0	13.8611	13.4737	36	38
ENSG00000187667	chr15	23187728	23208737	WHAMMP3	339005	0.365382	0.35915	0.00623226	0.0646802	0.149389	0.730452	2498	5	0	0	13.75	13.4632	36	37.6
ENSG00000128692	chr2	171608221	171609562	EIF2S2P4	NA	0.535966	0.537903	-0.00193723	0.00137471	0.14949	0.730452	25993	3	0	0	13.2963	13.614	35.3333	37.3333
ENSG00000257999	chr12	105496250	105500957	NA	NA	0.612278	0.610583	0.00169478	-0.0375556	0.14949	0.730452	12758	3	0	0	13.8611	14.2105	36	38
ENSG00000138430	chr2	174937175	175113426	OLA1	29789	0.741153	0.739331	0.00182224	-0.00589433	0.149588	0.730452	16187	10	0	0.1	13.6528	12.8421	35.8	37.5
ENSG00000261192	chr17	55122839	55124158	RNF126P1	376412	0.306208	0.296843	0.00936559	0.0501709	0.149673	0.730452	1196	5	0	0	13.0278	13.6368	36	38
ENSG00000255423	chr3	73110810	73112488	EBLN2	55096	0.940854	0.936104	0.00475057	0.00728252	0.149787	0.730452	14085	2	0	0	15.4861	15.1316	36	38
ENSG00000238622	chr11	10823014	10823155	SNORD97	692223	0.731264	0.708651	0.022613	0.0446962	0.150023	0.730452	1198	1	0	0	12	12.7368	35	38
ENSG00000132801	chr20	44486256	44507761	ZSWIM3	140831	0.273879	0.271813	0.0020661	0.0566166	0.150032	0.730452	10640	4	0	0	14.0417	14.4342	36	37.75
ENSG00000237854	chr17	66098049	66111659	LINC00674	NA	0.183545	0.181444	0.00210084	0.0499605	0.150077	0.730452	10458	6	0	0	13.8009	13.3114	35.8333	38
ENSG00000134198	chr1	115590632	115632121	TSPAN2	10100	0.506998	0.50668	0.000317647	-0.0272462	0.150137	0.730452	25508	8	0	0	12.6944	12.7862	35.75	37.625
ENSG00000259048	chr14	38503492	38663486	NA	NA	0.93601	0.933024	0.00298638	0.00459057	0.150396	0.730452	18544	5	0	0	14.4	13.9737	36	37.6
ENSG00000272969	chr4	56413279	56414056	NA	NA	0.0433769	0.0484921	-0.00511526	-0.132028	0.150695	0.730452	3429	1	0	0	14.4167	13.8421	36	38
ENSG00000250986	chr4	3760475	3765117	NA	NA	0.111418	0.133437	-0.0220183	-0.240427	0.150716	0.730452	1204	1	0	0	12.4722	12.4211	36	38
ENSG00000268208	chr14	78227711	78228033	NA	NA	0.0495071	0.053408	-0.00390093	-0.0916039	0.150867	0.730452	5101	1	0	0	11.3333	11.6053	36	38
ENSG00000106244	chr7	98989671	99006452	PDAP1	11333	0.415341	0.409909	0.00543209	0.0248032	0.151072	0.730452	3238	20	0	0	13.575	13.3276	35.7	37.75
ENSG00000176261	chr1	33065773	33116504	ZBTB8OS	339487	0.171306	0.170815	0.000490373	0.0204172	0.151269	0.730452	23349	9	0	0	14.0525	14.2573	35.6667	38
ENSG00000224891	chr2	37375673	37376447	NA	NA	0.840565	0.843484	-0.002919	-0.00759816	0.151388	0.730452	13650	3	0	0	14.9167	15.0789	36	38
ENSG00000261350	chr16	34725545	34726766	NA	NA	0.860923	0.869517	-0.00859428	-0.0141668	0.151509	0.730452	7397	1	0	0	14.25	15.1053	36	38
ENSG00000257175	chr14	19411432	19413685	NA	NA	0.832908	0.839313	-0.00640587	-0.0109226	0.151589	0.730452	9844	1	0	0	14.5278	14.5526	36	38
ENSG00000258364	chr14	19412520	19413898	NA	NA	0.832908	0.839313	-0.00640587	-0.0109226	0.151589	0.730452	9844	1	0	0	14.5278	14.5526	36	38
ENSG00000187472	chr6	99228133	99241868	NA	NA	0.582228	0.56566	0.0165674	0.0441925	0.151599	0.730452	1212	2	0	0	13.5139	14.2237	36	38
ENSG00000253106	chr8	125500751	125503884	NA	NA	0.876751	0.864042	0.0127097	0.0208275	0.151638	0.730452	4254	1	0	0	14.0278	11.6842	36	38
ENSG00000249837	chr4	125070532	125173199	NA	NA	0.926128	0.922608	0.00352036	0.00543556	0.151655	0.730452	17012	1	0	0	13.3611	13.2632	35	37
ENSG00000249856	chr5	74213551	74319753	NA	NA	0.58911	0.58378	0.00532952	-0.0086463	0.151657	0.730452	12335	3	0	0	13.2963	13.3596	35.6667	37.6667
ENSG00000145945	chr6	3849620	3851551	FAM50B	26240	0.660954	0.649033	0.0119209	0.0294902	0.151691	0.730452	2394	10	0	0	12.9583	13.1289	35.7	37.4
ENSG00000267565	chr19	20003242	20006656	NA	NA	0.919568	0.911991	0.00757706	0.0118078	0.151693	0.730452	9109	1	0	0	13.6944	13.6579	36	38
ENSG00000259762	chr15	86293567	86296132	NA	NA	0.400302	0.379913	0.020389	0.073534	0.151719	0.730452	1218	1	0	0	12.25	11.5	35	38
ENSG00000201240	chr14	101432366	101432437	SNORD114-9	767585	0.927509	0.923605	0.00390388	0.00602006	0.151851	0.730452	15995	1	0	0	14.9722	14.8421	36	37
ENSG00000184274	chr21	46720160	46725172	LINC00315	NA	0.845783	0.853609	-0.00782637	-0.0134284	0.151863	0.730452	7893	7	0	0	13.8294	14.0075	35.7143	38
ENSG00000180745	chr10	129676105	129691211	CLRN3	119467	0.872143	0.869404	0.00273888	0.00541596	0.15201	0.730452	17045	6	0	0	12.3056	12.807	35.5	37.8333
ENSG00000160563	chr9	134735494	134955295	MED27	9442	0.82456	0.821255	0.00330579	0.00448313	0.152062	0.730452	18751	13	0	0	14.0641	14.0061	35.7692	37.9231
ENSG00000264985	chr17	71509824	71514909	NA	101928251	0.947011	0.949406	-0.00239548	-0.00360668	0.152069	0.730452	20541	1	0	0	14.4167	15.1053	36	38
ENSG00000131944	chr19	33463115	33469128	C19orf40	91442	0.403497	0.41174	-0.00824272	-0.0550238	0.152069	0.730452	1539	4	0	0	13.5486	13.5724	35.5	38
ENSG00000235999	chr1	149287451	149291743	NA	NA	0.448527	0.438989	0.00953798	0.0383562	0.152082	0.730452	1479	4	0	0	12.7431	12.7171	35.5	37.5
ENSG00000235631	chr7	122341718	122343021	RNF148	378925	0.92219	0.904435	0.0177546	0.0277428	0.152121	0.730452	2678	1	0	0	13.75	13	36	38
ENSG00000224592	chr1	38512986	38584697	NA	NA	0.485357	0.492336	-0.006979	-0.0248716	0.15213	0.730452	3216	10	0	0	14.0556	14.5342	36	37.6
ENSG00000223335	chr6	32320654	32320760	RNU6-603P	NA	0.931967	0.927598	0.00436821	0.00670963	0.152324	0.730452	14889	2	0	0	13.1111	13.8553	35.5	38
ENSG00000269728	chr3	179113877	179115965	NA	NA	0.944881	0.942053	0.00282709	0.00427768	0.152334	0.730452	19161	1	0	0	15.4167	14.4737	36	38
ENSG00000242539	chr3	179114749	179116979	NA	NA	0.944881	0.942053	0.00282709	0.00427768	0.152334	0.730452	19161	1	0	0	15.4167	14.4737	36	38
ENSG00000152944	chr12	27175479	27219276	MED21	9412;101928625	0.35946	0.363699	-0.0042394	-0.0380643	0.152365	0.730452	4539	6	0	0	13.0741	12.5746	35.8333	37.6667
ENSG00000253607	chr8	124014800	124042991	NA	NA	0.943955	0.94104	0.00291557	0.00442544	0.152469	0.730452	18848	3	0	0	15.8519	14.886	36	38
ENSG00000257331	chr12	45457256	45459134	NA	NA	0.867757	0.87407	-0.00631211	-0.0103067	0.152517	0.730452	10450	2	0	0	13.0556	13.0132	36	38
ENSG00000088926	chr4	187187099	187210835	F11	2160	0.772713	0.778805	-0.00609169	-0.0139915	0.152627	0.730452	7517	4	0	0	13.5764	14.1382	35.75	38
ENSG00000266010	chr18	19746859	19748929	GATA6-AS1	100128893	0.0873695	0.0881873	-0.000817861	-0.0135326	0.152659	0.730452	19713	4	0	0	12.5486	12.3092	34.75	36.75
ENSG00000256637	chr2	104490768	104694236	NA	NA	0.77808	0.780509	-0.00242848	-0.00886067	0.152792	0.730452	12092	5	0	0	14.9611	14.4789	35.8	37.8
ENSG00000204793	chr9	69199480	69202204	FOXD4L6	653404	0.352763	0.367385	-0.0146222	-0.0570106	0.152851	0.730452	1237	1	0	0	13.8611	13.8421	36	38
ENSG00000248449	chr5	140805853	140808219	PCDHGB8P	56120	0.48224	0.468774	0.0134668	0.0673141	0.152917	0.730452	1238	7	0	0	13	13.7744	35.5714	38
ENSG00000182165	chr7	86954541	86974831	TP53TG1	11257	0.325199	0.32573	-0.000531713	-0.0243244	0.153097	0.730452	22832	6	0	0	14.5139	14.8377	35.5	38
ENSG00000226903	chr13	112554299	112555490	LINC00354	101928616	0.784786	0.787566	-0.00278026	-0.00358859	0.153206	0.730452	20572	3	0	0	12.8333	13.0088	36	37.3333
ENSG00000267670	chr19	14141667	14142369	NA	NA	0.565733	0.556795	0.00893756	0.0171875	0.153211	0.730452	5716	4	0	0	12.4931	12.2961	35.75	37.75
ENSG00000234437	chr1	169411876	169429690	NA	101930556	0.0996675	0.106803	-0.0071351	-0.0909363	0.15325	0.730452	1991	1	0	0	12.8611	12.7105	36	37
ENSG00000152580	chr3	151143172	151176497	IGSF10	285313	0.815406	0.811727	0.00367946	0.00934131	0.153502	0.730452	11518	5	0	0	14.5389	14.7421	35.8	38
ENSG00000198750	chr7	74807499	74867509	GATSL2	389523;729438	0.676429	0.690289	-0.0138598	-0.0288396	0.153542	0.730452	2512	1	0	0	11.7778	11.3421	36	36
ENSG00000258776	chr14	57284288	57360428	NA	NA	0.397533	0.398058	-0.000524542	0.000908326	0.153757	0.730452	27263	5	0	0	13.0944	13.2895	35.4	37.6
ENSG00000186579	chr8	7682694	7686575	DEFB106A	245909;503841	0.904601	0.910728	-0.00612707	-0.00963263	0.153936	0.730452	11206	1	0	0	11.1944	11.9737	36	37
ENSG00000254271	chr10	62494100	62501586	NA	NA	0.911778	0.910557	0.00122182	0.00210154	0.153983	0.730452	24110	3	0	0	14.1204	14.6667	36	38
ENSG00000253171	chr8	88986393	89031341	NA	NA	0.932201	0.921873	0.0103283	0.0159019	0.154007	0.730452	6372	1	0	0	12.5556	11.9474	36	36
ENSG00000266885	chr17	21934719	21938362	NA	NA	0.660852	0.674136	-0.0132838	-0.0319199	0.154019	0.730452	2074	5	0	0	13.2	13.1	35.6	37.6
ENSG00000156469	chr8	97251626	97273838	MTERFD1	51001	0.512324	0.515238	-0.00291351	-0.0164755	0.154044	0.730452	7351	5	0	0	14.0889	13.8789	35.8	38
ENSG00000188868	chr19	12428291	12444534	ZNF563	147837	0.393936	0.388428	0.00550794	0.102658	0.154049	0.730452	3074	5	0	0	14.0333	13.5211	36	38
ENSG00000146425	chr6	159057506	159065771	DYNLT1	6993	0.40901	0.409558	-0.000548189	-0.0173765	0.154052	0.730452	22650	11	0	0	13.3207	13.2679	35.4545	37.9091
ENSG00000180279	chr19	51320937	51322134	NA	284365	0.0782616	0.0693578	0.00890375	0.154109	0.154087	0.730452	1303	4	0	0	15.6667	15.5658	36	38
ENSG00000215788	chr1	6521211	6526255	TNFRSF25	8718	0.521686	0.516444	0.00524206	0.0105738	0.154236	0.730452	10157	11	0	0	13.9015	13.4641	35.8182	37.8182
ENSG00000166578	chr12	113633246	113658899	IQCD	115811	0.358057	0.351215	0.00684247	0.0149524	0.154281	0.730452	6931	5	0	0	14.9	15.1474	35.8	38
ENSG00000259354	chr15	45740625	45805965	NA	NA	0.898715	0.893164	0.00555107	0.00891812	0.154338	0.730452	12024	4	0	0	13.8819	14.1974	36	38
ENSG00000263232	chr16	72038936	72040442	ATP5A1P3	NA	0.681651	0.691045	-0.0093935	-0.0194618	0.154344	0.730452	4743	1	0	0	13.3611	14.2632	36	38
ENSG00000225778	chr10	11891612	11936699	PROSER2-AS1	219731	0.880818	0.870582	0.0102357	0.0246053	0.154583	0.730452	3284	18	0	0	13.1883	13.2281	35.7222	37.6111
ENSG00000239125	chr10	112336118	112336219	NA	NA	0.931317	0.92712	0.00419675	0.00644647	0.154608	0.730452	15318	1	0	0	11.4167	12.3421	35	38
ENSG00000183291	chr1	87328132	87380107	NA	9403	0.261944	0.263617	-0.00167318	-0.0613399	0.154714	0.730452	12891	7	0	0	12.1667	12.6842	35.1429	37.4286
ENSG00000256615	chr12	21815247	21912966	NA	NA	0.889423	0.910083	-0.0206594	-0.0337144	0.154726	0.730452	1856	3	0	0	13.1296	12.6754	35.3333	37.6667
ENSG00000120756	chr3	142315229	142432506	PLS1	5357	0.670567	0.669193	0.00137467	-0.000169326	0.154815	0.730452	29275	8	0.25	0	13.684	14.5066	35.625	37.625
ENSG00000232783	chr3	197836983	197838749	NA	NA	0.78021	0.79846	-0.0182504	-0.032941	0.154931	0.730452	1943	1	0	0	14.2778	14.6842	35	38
ENSG00000143387	chr1	150768684	150780799	CTSK	1513	0.717277	0.721744	-0.00446637	-0.0278428	0.155017	0.730452	4222	5	0	0	15.1556	14.9474	36	37.8
ENSG00000235207	chr7	55713313	55714644	TUBBP6	NA	0.943449	0.940704	0.0027455	0.00416029	0.155312	0.730452	19388	1	0	0	11.3889	11.2105	36	37
ENSG00000151287	chr13	103418340	103426161	TEX30	93081	0.196413	0.196949	-0.000536009	-0.00320555	0.155443	0.730452	22781	5	0	0	11.7278	11.8632	35.2	37
ENSG00000258186	chr16	21531151	21531686	SLC7A5P2	NA	0.0501424	0.0529806	-0.0028382	-0.057928	0.155507	0.730452	7602	2	0	0	11.6806	11.1184	35.5	36
ENSG00000072080	chr2	234959323	234985778	SPP2	6694	0.868819	0.877031	-0.00821203	-0.0140278	0.155508	0.730452	7500	2	0	0	13.1667	13.8553	36	37.5
ENSG00000207444	chr14	71865054	71865124	SNORD56B	319139	0.943397	0.939638	0.00375837	0.00569847	0.155554	0.730452	16544	1	0	0	13.9167	14.6579	36	38
ENSG00000213463	chr14	70838148	70883778	SYNJ2BP	55333;100529257	0.0466919	0.0496596	-0.00296773	-0.0711207	0.155567	0.730452	7189	2	0	0	13.1944	11.7895	35.5	37.5
ENSG00000196305	chr9	94972489	95056038	IARS	3376	0.252491	0.254871	-0.00238046	-0.0490107	0.155714	0.730452	9217	4	0	0	13.7917	13.1513	36	37.5
ENSG00000206549	chr3	46753605	46854064	PRSS50	29122	0.742123	0.730811	0.0113116	0.0345449	0.155729	0.730452	1792	36	0	0	13.7901	13.6615	35.8889	37.8056
ENSG00000125414	chr17	10424465	10453274	MYH2	4620	0.67164	0.666021	0.00561925	0.0109497	0.155733	0.730452	9816	6	0	0	14.9954	15.2456	35.5	37.8333
ENSG00000159063	chr11	77811982	77850706	ALG8	79053	0.199782	0.19764	0.00214172	-0.0279567	0.155739	0.730452	10258	5	0	0	13.7111	13.9053	35.6	37.4
ENSG00000264577	chr17	27048505	27049895	NA	26773	0.858785	0.863316	-0.00453169	-0.00740778	0.155817	0.730452	13883	5	0	0	14.5778	14.4	35.8	37.6
ENSG00000224814	chr2	234602080	234617345	NA	NA	0.896177	0.900866	-0.00468973	-0.00797064	0.155893	0.730452	13161	2	0	0	12.2778	12.6579	35.5	37
ENSG00000131738	chr17	39519746	39526052	KRT33B	3884	0.868797	0.87332	-0.00452308	-0.00796737	0.156137	0.730452	13163	4	0	0	13.1389	13.0658	35.5	38
ENSG00000213981	chr2	171475138	171551884	NA	100130256	0.898504	0.891745	0.00675933	0.0107739	0.156153	0.730452	9970	1	0	0	14.8611	13.8947	36	38
ENSG00000124743	chr6	53512699	53530506	KLHL31	401265	0.490702	0.489253	0.00144913	-0.0142377	0.156175	0.730452	14370	8	0	0	14.1736	14.2138	36	38
ENSG00000230090	chr2	5758459	5831250	NA	NA	0.463754	0.464018	-0.000263658	-0.00577206	0.156197	0.730452	26253	10	0	0	14.2583	13.8316	35.6	37.2
ENSG00000227981	chr2	216444130	216447358	NA	NA	0.919944	0.913551	0.00639348	0.00995296	0.156214	0.730452	10847	1	0	0	12.6667	13.5789	34	37
ENSG00000266176	chr17	65989996	65992547	NA	NA	0.37031	0.366765	0.00354481	0.0231781	0.156242	0.730452	5750	6	0	0	14.5231	14.2061	35.8333	37.8333
ENSG00000189058	chr3	195295573	195311076	APOD	347	0.867189	0.857987	0.00920214	0.0161222	0.156309	0.730452	6257	5	0	0	13.6889	13.1474	35.8	38
ENSG00000234452	chr10	91215821	91227897	NA	101926906	0.910618	0.904959	0.00565885	0.00888997	0.156458	0.730452	12063	2	0	0	14.4306	13.7368	36	37.5
ENSG00000255148	chr1	144858174	144865800	NA	NA	0.456061	0.467541	-0.0114798	-0.0351053	0.156578	0.730452	1744	1	0	0	12.5833	13.3421	36	38
ENSG00000232667	chr7	79959508	80014295	NA	101927269	0.921356	0.919893	0.00146325	0.00231196	0.156587	0.730452	23558	3	0	0	13.7593	13.2368	35.6667	38
ENSG00000258297	chr11	66433507	66435845	NA	NA	0.90885	0.903595	0.00525495	0.00827454	0.156633	0.730452	12771	1	0	0	15.0833	13.9211	36	37
ENSG00000127922	chr7	96110938	96339203	SHFM1	7979	0.689292	0.69264	-0.0033483	-0.0151959	0.15671	0.730452	6795	15	0	0	13.3204	13.3211	35.4667	37.3333
ENSG00000246263	chr8	103251622	103265561	NA	NA	0.49815	0.49447	0.00368035	0.00234737	0.156824	0.730452	23479	6	0	0	13.3056	12.9561	35.8333	37.8333
ENSG00000104814	chr19	39078281	39109522	MAP4K1	11184	0.528151	0.523812	0.00433915	0.00466281	0.156971	0.730452	18420	14	0	0	13.8214	14.2406	35.2857	37.2857
ENSG00000228283	chr6	147123495	147124960	KATNBL1P6	729176	0.582928	0.568813	0.0141151	0.0379164	0.157008	0.730452	1512	2	0	0	12.4028	12.2237	36	37
ENSG00000177468	chr6	137813336	137815531	OLIG3	167826	0.101047	0.100613	0.000433834	0.00609205	0.157011	0.730452	24028	9	0	0	13.8025	13.6988	35.8889	37.6667
ENSG00000270361	chr1	154909846	154910535	NA	NA	0.043912	0.0412047	0.00270724	0.0707226	0.157025	0.730452	8036	3	0	0	11.8241	12.3158	36	38
ENSG00000128283	chr22	37956454	37965412	CDC42EP1	11135	0.319	0.315031	0.00396917	0.0355047	0.157032	0.730452	4986	11	0	0	13.7348	14.1962	35.7273	37.7273
ENSG00000214970	chr17	10482357	10526353	NA	NA	0.940259	0.937166	0.00309285	0.00470326	0.157044	0.730452	18341	1	0	0	14.0556	14.5526	36	37
ENSG00000181800	chr10	11358797	11361847	CELF2-AS1	414196	0.915429	0.913143	0.00228679	0.0034211	0.157097	0.730452	20929	2	0.5	0	13.2361	11.9211	36	37.5
ENSG00000156206	chr15	81299374	81441516	C15orf26	161502	0.384169	0.404272	-0.0201027	-0.189511	0.157103	0.730452	1297	25	0	0	13.9222	13.8989	35.6	37.84
ENSG00000119121	chr9	77337411	77503010	TRPM6	140803	0.59095	0.593482	-0.00253251	-0.015157	0.157142	0.730452	8668	7	0	0	12.3532	12.4624	35.5714	37.7143
ENSG00000256220	chr11	60994640	61016005	NA	NA	0.794089	0.803218	-0.00912815	-0.0167127	0.157374	0.730452	5952	4	0	0	14.9722	14.4605	36	38
ENSG00000238211	chr6	31108504	31108690	POLR2LP	NA	0.889171	0.894601	-0.00542972	-0.00868564	0.157416	0.730452	12292	1	0	0	14.9444	14.5789	36	38
ENSG00000224173	chr2	67789199	67801176	NA	NA	0.931515	0.931802	-0.000287229	-0.00054581	0.157529	0.730452	28213	3	0	0	14.1667	13.9737	36	38
ENSG00000237792	chr9	65585692	65661972	NA	NA	0.717764	0.708669	0.00909475	0.0193625	0.157532	0.730452	4785	2	0	0	14.4028	14.1184	36	38
ENSG00000169313	chr3	151055168	151102600	P2RY12	64805	0.753558	0.751726	0.00183211	0.00433773	0.157614	0.730452	19034	10	0	0	13.9556	14.2579	35.8	37.9
ENSG00000273082	chr22	34318410	34318754	NA	NA	0.0709644	0.0660763	0.00488816	0.0898417	0.157724	0.730452	3683	1	0	0	17.3056	17.5	36	38
ENSG00000199092	chr14	101532249	101532328	MIR410	574434	0.935399	0.933319	0.00208047	0.00313634	0.157866	0.730452	21585	2	0	0	14.5972	14.9342	35.5	38
ENSG00000165555	chr14	77860364	77889860	NOXRED1	122945	0.933928	0.931271	0.00265705	0.00413177	0.157967	0.730452	19455	3	0	0	14.3889	14.3772	35.6667	38
ENSG00000259910	chr16	1209548	1210176	NA	NA	0.102675	0.115754	-0.0130788	-0.158434	0.158232	0.730452	1307	1	0	0	12.9167	11.9474	36	38
ENSG00000261604	chr5	43287703	43290941	NA	NA	0.950545	0.947153	0.00339262	0.00510457	0.158238	0.730452	17590	1	0	0	14.0833	14.6053	36	38
ENSG00000189152	chr17	19030782	19062489	GRAPL	400581	0.87808	0.872282	0.0057975	0.00944898	0.158271	0.730452	11397	1	0	0	13.6667	13.2105	36	38
ENSG00000262319	chr17	19044330	19047002	NA	NA	0.87808	0.872282	0.0057975	0.00944898	0.158271	0.730452	11397	1	0	0	13.6667	13.2105	36	38
ENSG00000237758	chr2	231589858	231590118	BANF1P3	NA	0.837143	0.844183	-0.00703995	-0.0119396	0.158351	0.730452	9024	1	0	0	10.1944	11.3684	36	38
ENSG00000265125	chr17	31892783	31951141	NA	NA	0.849876	0.857022	-0.00714639	-0.0119299	0.158357	0.730452	9034	3	0	0	13.7037	14.1667	35.6667	38
ENSG00000249781	chr5	9641417	9903938	NA	285692	0.899159	0.899737	-0.000578158	-0.00107666	0.158358	0.730452	26803	9	0	0	14.1759	13.9064	35.7778	37.6667
ENSG00000219492	chr4	9385743	9390709	NA	NA	0.781877	0.790821	-0.00894445	-0.0162043	0.158532	0.730452	6214	1	0	0	9.77778	10.5789	31	38
ENSG00000224298	chr17	34400226	34417480	NA	NA	0.479453	0.455954	0.0234987	0.0704643	0.158548	0.730452	1315	3	0	0	14.0463	14.4298	35.6667	38
ENSG00000006075	chr17	34415602	34417515	CCL3	6348	0.479453	0.455954	0.0234987	0.0704643	0.158548	0.730452	1315	3	0	0	14.0463	14.4298	35.6667	38
ENSG00000266676	chr10	131641563	131641638	MIR4297	100422873	0.92506	0.929855	-0.00479454	-0.00737855	0.158685	0.730452	13941	1	0	0	11.3056	11.3421	36	37
ENSG00000253184	chr8	16461764	16522388	NA	NA	0.940427	0.944013	-0.00358571	-0.00543266	0.15878	0.730452	17018	1	0	0	11.7222	11.1842	36	38
ENSG00000106809	chr9	95146249	95166978	OGN	4969	0.923236	0.917104	0.00613254	0.00951161	0.158882	0.730452	11327	2	0	0	13.7361	13.5263	36	38
ENSG00000248367	chr5	179720245	179722253	NA	NA	0.303627	0.260919	0.0427087	0.211192	0.158923	0.730452	1320	1	0	0	12.75	14.5526	36	38
ENSG00000166321	chr10	74870217	74891586	NUDT13	25961	0.54735	0.552837	-0.00548638	-0.047721	0.158998	0.730452	3090	5	0	0	14.2333	14.6053	36	37.4
ENSG00000132357	chr5	40841286	40860275	CARD6	84674	0.320277	0.326634	-0.00635705	-0.0704544	0.159031	0.730452	2425	6	0	0	14.2546	13.9956	35.6667	37.3333
ENSG00000253710	chr13	52586534	52603800	ALG11	440138	0.81393	0.813576	0.000354172	-0.0105844	0.159076	0.730452	25044	8	0	0	13.9028	13.7237	36	38
ENSG00000000971	chr1	196621008	196716634	CFH	3075	0.937939	0.934058	0.00388038	0.00596169	0.159153	0.730452	16086	2	0	0	13.6806	13.8026	36	38
ENSG00000165997	chr10	18948334	18970568	ARL5B	221079	0.489058	0.487627	0.00143106	-0.0193704	0.159198	0.730452	14505	6	0	0	13.2407	13.3465	35.8333	37.1667
ENSG00000261127	chr16	32300868	32321876	NA	390705	0.867722	0.875256	-0.00753352	-0.0123299	0.159282	0.730452	8724	1	0	0	11.9167	13.0526	35	37
ENSG00000137078	chr9	35649292	35650937	SIT1	27240	0.798181	0.783327	0.0148537	0.0276354	0.159439	0.730452	2696	3	0	0	13.1574	13.4211	35.6667	38
ENSG00000233396	chr1	145373054	145382434	NA	101928979	0.630894	0.635358	-0.00446415	-0.0069642	0.159544	0.730452	14543	2	0	0	13.125	13.2105	36	38
ENSG00000231459	chr9	27245682	27282791	LINC00032	158035	0.897354	0.902829	-0.00547473	-0.00883851	0.159657	0.730452	12119	3	0	0	14.5833	14.4912	36	37.6667
ENSG00000214132	chr5	20304154	20305557	NA	NA	0.911468	0.915727	-0.00425895	-0.00665265	0.159667	0.730452	14978	1	0	0	14.0556	14.1053	36	38
ENSG00000003436	chr2	188328957	188430487	TFPI	7035	0.695818	0.694637	0.00118185	-0.0265374	0.159718	0.730452	16417	8	0	0	13.7118	13.9375	35.875	37.625
ENSG00000234232	chr1	149649060	149719362	NA	NA	0.392322	0.378671	0.0136511	0.061058	0.159728	0.730452	1332	19	0	0	12.4956	12.6537	35.6316	37.6842
ENSG00000112462	chr6	29341200	29343068	OR12D3	81797	0.862107	0.874996	-0.0128893	-0.0271437	0.159819	0.730452	2780	12	0	0	13.2593	13.2917	35.6667	37.75
ENSG00000235408	chr20	37053843	37053979	SNORA71B	26776	0.874073	0.881616	-0.00754304	-0.0122571	0.159849	0.730452	8785	1	0	0	13.4444	13.3158	35	38
ENSG00000197445	chr16	73160536	73178346	C16orf47	388289	0.939653	0.936364	0.00328897	0.00500586	0.15986	0.730452	17751	2	0	0	14.0556	14.5395	35.5	37
ENSG00000253363	chr8	36394909	36636682	NA	NA	0.829351	0.830722	-0.00137096	-0.00390488	0.159867	0.730452	19925	2	0	0	13.5139	13.3026	36	37.5
ENSG00000235582	chr1	197704766	197705237	NA	NA	0.935757	0.93166	0.0040971	0.00633918	0.159882	0.730452	15496	3	0	0	13.0648	12.693	35.6667	37.6667
ENSG00000172497	chr5	80625824	80689998	ACOT12	134526	0.579356	0.6113	-0.031944	-0.0651803	0.159895	0.730452	1338	5	0	0	13.6222	13.2947	35.6	38
ENSG00000243197	chr3	116428082	116442428	TUSC7	285194	0.888127	0.894012	-0.00588448	-0.0100103	0.159956	0.730452	10780	5	0	0	14.3111	14.4263	35.8	38
ENSG00000235026	chr2	115888512	115918920	DPP10-AS1	389023	0.0624694	0.0667374	-0.00426804	-0.0825588	0.159977	0.730452	4494	1	0	0	15.4722	14.5789	36	37
ENSG00000186409	chr1	42929001	43120335	CCDC30	728621	0.667962	0.671664	-0.00370178	-0.0207523	0.160095	0.730452	5420	13	0	0	13.8996	14.0992	36	37.7692
ENSG00000260134	chr16	34809205	34809865	NA	NA	0.671889	0.683833	-0.0119443	-0.0283065	0.160106	0.730452	2592	3	0	0	14.3704	15.3947	36	38
ENSG00000259274	chr15	60822172	60837358	NA	NA	0.877429	0.873415	0.00401395	0.00636167	0.160166	0.730452	15454	2	0	0	15.0417	14.0132	36	38
ENSG00000124657	chr6	27925019	27925960	OR2B6	26212	0.711063	0.724835	-0.0137722	-0.0272954	0.160229	0.730452	2757	1	0	0	13.2222	12.2105	36	37
ENSG00000122585	chr7	24323782	24331484	NPY	4852	0.247204	0.243703	0.00350161	0.0905091	0.160266	0.730452	5835	12	0	0	13.5185	13.2719	35.8333	37.5
ENSG00000183090	chr4	144498455	144621828	FREM3	166752	0.573042	0.574737	-0.00169539	-0.00314878	0.160318	0.730452	21558	5	0	0	13.6722	13.3316	35.8	37.6
ENSG00000134028	chr8	24241798	24263526	ADAMDEC1	27299	0.689876	0.683934	0.00594239	0.0235314	0.16034	0.730452	3517	3	0	0	12.9444	12.7456	36	37.3333
ENSG00000214754	chr7	47092391	47093272	NA	NA	0.661758	0.652402	0.00935609	0.0538365	0.160795	0.730452	1348	4	0	0	13.5694	13.4539	36	37.75
ENSG00000234791	chr11	3210776	3211159	NA	NA	0.872292	0.886722	-0.0144303	-0.023405	0.161158	0.730452	3551	1	0	0	13.1944	11.8158	35	38
ENSG00000251567	chr4	137039830	137316626	NA	NA	0.830718	0.836315	-0.00559654	-0.0101916	0.161192	0.730452	10557	7	0	0	13.3413	13.2932	35.7143	37.7143
ENSG00000175336	chr12	56754353	56756607	APOF	319	0.934931	0.931373	0.00355773	0.00552082	0.161259	0.730452	16867	3	0	0	14.4167	14.5965	36	38
ENSG00000163982	chr4	4190530	4228616	OTOP1	133060	0.615595	0.609073	0.00652132	0.0375542	0.1615	0.730452	2317	8	0	0	12.9861	12.8651	35.75	37.25
ENSG00000226717	chr9	10613202	10620420	NA	101929428	0.326559	0.32812	-0.00156042	-0.00655195	0.16152	0.730452	15126	3	0	0	13.3889	13.9737	35.3333	38
ENSG00000230444	chr7	1654226	1654961	TFAMP1	260341	0.901188	0.897107	0.00408123	0.00647637	0.161526	0.730452	15273	1	0	0	13.3611	14.1842	35	38
ENSG00000260551	chr15	24407901	24415095	PWRN2	791115	0.899056	0.892607	0.00644892	0.0102711	0.161584	0.730452	10491	1	0	0	13.1111	12.7632	35	37
ENSG00000176555	chr11	48327775	48328704	OR4S1	256148	0.851818	0.859636	-0.00781765	-0.0130278	0.161621	0.730452	8176	1	0	0	13.7222	13.1842	36	38
ENSG00000207719	chr13	100008385	100008482	MIR623	693208	0.400701	0.409921	-0.00921982	-0.0320288	0.161626	0.730452	2059	1	0	0	15.6667	14.4737	36	38
ENSG00000187772	chr6	105404923	105531207	LIN28B	389421	0.66902	0.668856	0.000164164	-0.0258423	0.161699	0.730452	27588	7	0	0	13.2698	13.1165	35.7143	37.2857
ENSG00000151655	chr10	7745232	7791483	ITIH2	3698	0.919673	0.922338	-0.00266433	-0.00422734	0.161769	0.730452	19255	5	0	0	12.2222	12.4105	35.6	37.6
ENSG00000226070	chr6	40326483	40337213	NA	101929515	0.851218	0.859766	-0.00854842	-0.0142495	0.161838	0.730452	7338	1	0	0	11.75	12.7368	36	37
ENSG00000101132	chr20	52824386	52844591	PFDN4	5203	0.260315	0.256729	0.00358596	0.0201855	0.161891	0.730452	5661	9	0	0	13.3333	13.0263	35.6667	37.7778
ENSG00000248673	chr5	73665201	73832801	NA	NA	0.681463	0.683061	-0.00159807	-0.015895	0.162165	0.730452	13339	6	0	0	14.3981	14.4693	36	37.8333
ENSG00000230709	chr17	16879313	16884667	NA	284191	0.923718	0.919055	0.00466338	0.00722348	0.16217	0.730452	14163	1	0	0	13.5556	13.2632	36	37
ENSG00000260190	chr9	139831621	139832440	NA	NA	0.910247	0.902491	0.00775522	0.0122096	0.162171	0.730452	8820	1	0	0	15.5	15.1053	36	38
ENSG00000149289	chr11	109964087	110042566	ZC3H12C	85463	0.579485	0.579186	0.000298868	-0.0243966	0.162241	0.730452	25757	8	0	0	13.1528	13.1579	35.625	37.875
ENSG00000226273	chr2	178042423	178042983	NA	NA	0.942914	0.942221	0.000693128	0.00102816	0.162244	0.730452	26930	3	0	0	12.1296	11.4825	36	38
ENSG00000236744	chr10	57007515	57356993	NA	NA	0.938553	0.935835	0.00271769	0.00413938	0.162303	0.730452	19442	1	0	0	12.3333	14.8158	35	38
ENSG00000174529	chr1	205052258	205053645	TMEM81	388730	0.931815	0.933374	-0.00155906	-0.00245058	0.162303	0.730452	23224	2	0	0	14.3611	14.4342	36	38
ENSG00000197121	chr2	197697728	197792520	PGAP1	80055	0.275122	0.272918	0.00220362	-0.01797	0.162326	0.730452	9959	7	0	0	13.4683	13.3496	35.8571	37.8571
ENSG00000267054	chr19	33668962	33669557	NA	NA	0.233296	0.242605	-0.00930887	-0.0541699	0.162381	0.730452	1370	1	0	0	12.3611	12.3947	36	37
ENSG00000255273	chr8	6940493	6940850	NA	NA	0.882527	0.896311	-0.0137843	-0.0222557	0.16242	0.730452	3861	3	0	0	13.7778	12.9035	35.6667	37.6667
ENSG00000229797	chr2	131501111	131513452	NA	NA	0.315366	0.31102	0.0043458	0.0267513	0.162494	0.730452	4394	14	0	0	13.3373	13.4605	35.7143	37.8571
ENSG00000248858	chr8	93711970	93889865	NA	441369	0.905267	0.907942	-0.00267583	-0.00447141	0.162567	0.730452	18772	3	0	0	13.2407	12.5	35.3333	38
ENSG00000271659	chr9	98276327	98276802	NA	NA	0.869822	0.860932	0.00889029	0.0146521	0.162585	0.730452	7134	1	0	0	15.0833	15.9474	36	38
ENSG00000254717	chr11	58645775	58660933	GLYATL1P2	NA	0.925181	0.920769	0.00441168	0.00682196	0.162631	0.730452	14748	1	0	0	14.6944	15.0526	36	38
ENSG00000268059	chr6	13615728	13621126	NA	NA	0.626065	0.623929	0.0021358	-0.0109143	0.162632	0.730452	10288	3	0	0	13.3796	13.3947	35.3333	38
ENSG00000239311	chr3	111185160	111215942	NA	NA	0.940185	0.936498	0.00368717	0.00560923	0.162758	0.730452	16712	1	0	0	14.0833	15.3684	36	38
ENSG00000102891	chr16	56598961	56602869	MT4	84560	0.841334	0.851179	-0.00984486	-0.0165877	0.162792	0.730452	6007	1	0	0	15.6389	15.9211	36	38
ENSG00000258509	chr14	45356637	45356944	NA	NA	0.897081	0.89008	0.00700063	0.0120677	0.162813	0.730452	8936	3	0	0	14.6852	15.0175	36	38
ENSG00000165972	chr12	96260826	96336752	CCDC38	120935	0.325723	0.330626	-0.00490317	-0.0581488	0.162819	0.730452	3666	7	0	0	14.2421	14.5263	35.5714	38
ENSG00000171495	chr5	40998119	41071444	MROH2B	133558	0.890563	0.896937	-0.00637462	-0.0101761	0.162915	0.730452	10573	1	0	0	13.2778	13.4211	36	38
ENSG00000204513	chr1	12884468	12891264	PRAMEF11	440560	0.833666	0.825632	0.00803426	0.0148542	0.162951	0.730452	7004	3	0	0	13.0741	12.9474	35.6667	37.6667
ENSG00000163781	chr3	133317019	133380737	TOPBP1	11073	0.383149	0.38053	0.00261826	-0.00984529	0.162979	0.730452	10967	5	0	0	13.85	13.3105	35.8	37.4
ENSG00000259010	chr14	65066961	65068362	NA	NA	0.911728	0.917782	-0.00605336	-0.00944378	0.162983	0.730452	11404	1	0	0	11.4444	13.1842	35	38
ENSG00000240750	chr1	28358397	28358691	RN7SL559P	NA	0.935604	0.932152	0.00345198	0.00527628	0.163115	0.730452	17289	1	0	0	12.4722	12.5263	36	37
ENSG00000178836	chr2	234662951	234663991	NA	100286922	0.859533	0.873278	-0.0137458	-0.0230438	0.163148	0.730452	3641	3	0	0	13.8704	13.7632	35.3333	38
ENSG00000273204	chr1	101360484	101360912	NA	NA	0.0462718	0.0487783	-0.00250648	-0.0480353	0.163222	0.730452	8767	4	0	0	14.0764	13.9868	35.75	38
ENSG00000254160	chr8	1196789	1198760	NA	NA	0.859882	0.865544	-0.00566225	-0.0090414	0.163251	0.730452	11892	5	0	0	11.8278	11.9474	35.6	37.2
ENSG00000224484	chr7	57836678	57837227	NA	NA	0.90628	0.911401	-0.00512078	-0.0080403	0.163281	0.730452	13058	1	0	0	13.4167	14.5263	36	38
ENSG00000266256	chr18	74327169	74337897	LINC00683	NA	0.715483	0.711397	0.00408666	0.00942515	0.163301	0.730452	11430	4	0	0	13.9514	14.3355	36	38
ENSG00000259501	chr15	22646603	22647417	NA	NA	0.257477	0.24671	0.0107674	0.0575794	0.163314	0.730452	1391	4	0	0	12.7778	12.9342	36	37.75
ENSG00000226443	chr1	120076372	120077369	GAPDHP32	NA	0.918013	0.913206	0.00480703	0.00749247	0.163316	0.730452	13776	1	0	0	13.5556	12.6316	36	37
ENSG00000227896	chr10	88281702	88284858	NA	NA	0.0340742	0.0353888	-0.00131453	-0.0440374	0.163351	0.730452	15337	4	0	0	13.3125	12.9013	36	37.75
ENSG00000229102	chr3	178819154	178865761	NA	101928739	0.294964	0.294591	0.000373366	-0.0294298	0.163544	0.730452	24789	7	0	0.142857	14.2222	14.9474	35.7143	38
ENSG00000171084	chr3	125635463	125648867	FAM86JP	100125556	0.0572993	0.0533998	0.00389956	0.071107	0.163566	0.730452	5104	2	0	0	14.1806	13.0526	36	38
ENSG00000214851	chr12	9208182	9217666	LINC00612	253128	0.394174	0.362482	0.0316922	0.178425	0.163694	0.730452	1396	6	0	0	13.2731	13.7018	36	37.8333
ENSG00000243364	chr1	155036207	155042029	EFNA4	1945	0.238395	0.23602	0.00237483	0.0320471	0.163695	0.730452	9238	5	0	0	12.6611	13.5474	35.6	37.8
ENSG00000174799	chr4	56815037	56899529	CEP135	9662	0.428174	0.428888	-0.000713872	-0.0159661	0.163727	0.730452	20845	10	0	0	14.3861	14.1132	35.9	38
ENSG00000253506	chr17	59667794	59668563	NACA2	342538	0.793764	0.790691	0.00307267	0.00531491	0.163776	0.730452	17226	2	0	0	14.4167	14.6579	36	37.5
ENSG00000270764	chr7	104829637	104830261	NA	NA	0.934488	0.937553	-0.00306496	-0.00467411	0.163907	0.730452	18399	1	0	0	15.1667	14.6053	36	38
ENSG00000170035	chr2	181831975	181941312	UBE2E3	10477	0.647641	0.645808	0.00183344	0.0256039	0.16395	0.730452	11926	19	0	0	13.3845	13.3435	35.7895	37.7368
ENSG00000127129	chr1	41944446	41950344	EDN2	1907	0.832153	0.824148	0.00800567	0.0154303	0.16399	0.730452	6636	4	0	0	15.2083	14.7895	36	37.5
ENSG00000255968	chr12	26471886	26574395	NA	NA	0.778534	0.773966	0.00456829	0.0213543	0.164046	0.730452	4106	5	0	0	13.3111	13.3474	36	37.8
ENSG00000255655	chr12	109883215	109885302	NA	NA	0.753419	0.767069	-0.0136499	-0.0255675	0.164105	0.730452	3073	1	0	0	12.2222	12.4211	35	38
ENSG00000138095	chr2	44113647	44223144	LRPPRC	10128	0.462703	0.461085	0.00161803	-0.00522439	0.16411	0.730452	17379	6	0.166667	0	14.2639	13.6623	35.8333	37.6667
ENSG00000196098	chr3	98072698	98073663	OR5K4	403278	0.922266	0.91815	0.004116	0.00638367	0.164112	0.730452	15423	1	0	0	14.6389	13.2895	36	38
ENSG00000269117	chr20	31823091	31823387	NA	NA	0.935527	0.932075	0.00345165	0.0052762	0.164114	0.730452	17290	1	0	0	15.4167	15.1579	36	38
ENSG00000258355	chr12	106639391	106640734	NA	NA	0.900444	0.906177	-0.00573338	-0.00905667	0.164228	0.730452	11869	1	0	0	14.9444	13.7632	36	38
ENSG00000218175	chr2	177065636	177065980	NA	NA	0.696986	0.710393	-0.0134069	-0.0271024	0.164463	0.730452	2790	1	0	0	12.9444	13.1053	36	38
ENSG00000271551	chr6	157097494	157098211	NA	NA	0.0365236	0.0394098	-0.00288617	-0.0786703	0.164489	0.730452	7436	2	0	0	14.75	15.8816	36	38
ENSG00000236499	chr22	20193920	20196047	LINC00896	150197	0.427038	0.445964	-0.0189258	-0.0611607	0.164492	0.730452	1411	1	0	0	17.9167	16.6053	36	38
ENSG00000259073	chr14	90042560	90043821	FOXN3-AS2	29018	0.883881	0.875048	0.00883315	0.0143273	0.164674	0.730452	7294	1	0	0	15.9444	16.4737	36	38
ENSG00000188386	chr9	104353897	104357283	PPP3R2	5535	0.752102	0.75915	-0.00704817	-0.0186107	0.164697	0.730452	5078	2	0	0	11.3194	11.9868	35	36.5
ENSG00000239774	chr3	180284506	180319723	NA	NA	0.627474	0.626623	0.000850822	-0.0195756	0.164962	0.730452	19384	7	0	0	13.496	13.9248	35.7143	37.8571
ENSG00000240423	chr3	107602095	107647754	LINC00636	285205	0.441106	0.440508	0.000598347	0.0090522	0.165097	0.730452	22097	13	0	0	14.1218	14.2814	35.6923	37.7692
ENSG00000266513	chr18	3770017	3771430	NA	NA	0.317183	0.287906	0.0292769	0.0995204	0.165103	0.730452	1416	3	0	0	13.3611	13.2807	36	38
ENSG00000223718	chr7	135344787	135345401	NA	NA	0.501683	0.488608	0.0130754	0.0373454	0.16514	0.730452	1560	1	0	0	13.0556	13.8158	36	38
ENSG00000162980	chr2	152645498	152685006	ARL5A	26225;101929356	0.41885	0.420912	-0.00206217	-0.00772198	0.165203	0.730452	13482	5	0	0	14.1167	13.8632	36	37.6
ENSG00000212534	chr2	203141154	203141241	SNORD70	692110	0.919724	0.915299	0.0044249	0.00688271	0.165205	0.730452	14655	1	0	0	11.8889	13.2632	36	38
ENSG00000198791	chr8	17086737	17104387	CNOT7	29883	0.502052	0.501076	0.000976732	0.00575269	0.165217	0.730452	18200	10	0	0	14.6389	14.5184	35.8	37.8
ENSG00000172167	chr8	121457640	121554373	MTBP	27085	0.247717	0.250991	-0.00327366	-0.0417011	0.165231	0.730452	6350	8	0	0	12.4028	12.5789	34.5	37
ENSG00000270335	chr2	62576083	62577874	NA	NA	0.946256	0.94343	0.0028256	0.00426927	0.165257	0.730452	19178	1	0	0	14.1667	13.2368	36	37
ENSG00000249917	chr8	116962736	117337297	LINC00536	100859921	0.866678	0.871517	-0.00483859	-0.00924881	0.165269	0.730452	11631	10	0	0	13.4389	13.3763	35.7	37.6
ENSG00000180764	chr10	95717948	95721297	PIPSL	266971	0.808793	0.809772	-0.000978512	-0.000250359	0.165278	0.730452	29062	5	0	0	13.1833	13.3789	35.8	37.8
ENSG00000268140	chr19	22320733	22321783	PCGF7P	NA	0.641239	0.644011	-0.002772	0.000423242	0.165295	0.730452	28546	4	0	0	13.125	13.1908	35.25	37.5
ENSG00000145649	chr5	54398476	54406080	GZMA	3001	0.621093	0.6219	-0.000806097	-0.0316468	0.165296	0.730452	19847	3	0	0	13.8333	14.0965	36	37.3333
ENSG00000231394	chr7	55661470	55662699	NA	NA	0.803541	0.813494	-0.00995215	-0.0175416	0.165359	0.730452	5555	1	0	0	15.1389	15.1053	36	38
ENSG00000239552	chr17	46634624	46637695	HOXB-AS2	NA	0.93448	0.931624	0.00285641	0.00436978	0.165495	0.730452	18959	1	0	0	12.4167	12.0263	36	38
ENSG00000260132	chr16	1458835	1462249	NA	101929440	0.919748	0.917638	0.00211034	0.00342143	0.165508	0.730452	20928	2	0	0	14.5278	14.1711	36	38
ENSG00000253403	chr5	161114353	161116414	NA	NA	0.922659	0.918041	0.00461863	0.00716213	0.165522	0.730452	14240	1	0	0	11.7778	12.3158	36	37
ENSG00000255565	chr12	15933002	15935054	NA	NA	0.921852	0.917666	0.00418597	0.00649533	0.165653	0.730452	15240	1	0	0	13.1944	12.8684	36	37
ENSG00000260280	chr16	29466412	29476283	SLX1B-SULT1A4	100526831	0.375851	0.37526	0.000590646	-0.0229061	0.165679	0.730452	22175	3	0	0	13.3704	13.2719	36	38
ENSG00000196668	chr12	116971227	116974323	LINC00173	100287569	0.0442412	0.0467231	-0.00248197	-0.0608077	0.165773	0.730452	8852	3	0	0	13.1852	13.1842	36	38
ENSG00000260608	chr15	83681413	83730597	NA	NA	0.933177	0.928275	0.00490172	0.00755961	0.165808	0.730452	13691	3	0	0.333333	12.5833	12.9035	35.3333	37.3333
ENSG00000142515	chr19	51358171	51364020	KLK3	354	0.772276	0.789137	-0.0168611	-0.0318884	0.165973	0.730452	2081	4	0	0	13.4375	13.8026	36	37.75
ENSG00000235453	chr9	32551142	32567003	TOPORS-AS1	100129250	0.368962	0.368296	0.000665755	-0.0272013	0.166057	0.730452	21359	8	0	0	14.2951	13.9934	35.875	37.625
ENSG00000232985	chr10	130757036	130758326	NA	NA	0.873571	0.877625	-0.00405402	-0.00910991	0.166094	0.730452	11794	6	0	0	13.7685	13.6842	35.6667	37.8333
ENSG00000187461	chr6	13469513	13486415	NA	NA	0.504621	0.510203	-0.00558213	-0.0416007	0.166189	0.730452	3011	7	0	0	13.1468	13.8271	35.1429	37.5714
ENSG00000213139	chr3	186256230	186264491	CRYGS	1427	0.717542	0.715915	0.00162754	-0.0196652	0.1663	0.730452	13156	4	0	0	14.1806	13.6908	36	37.25
ENSG00000271627	chr2	91911049	91911631	NA	NA	0.407581	0.394854	0.0127276	0.0446566	0.16635	0.730452	1440	1	0	0	17.1389	17.1053	36	38
ENSG00000228863	chr1	160640568	160653698	NA	NA	0.681738	0.684793	-0.00305514	-0.0138387	0.166404	0.730452	7618	2	0	0	14.0278	14.7763	36	37.5
ENSG00000156234	chr4	78432907	78532988	CXCL13	10563	0.911368	0.907208	0.00416016	0.00641478	0.16642	0.730452	15368	4	0	0	14	14.0855	36	37.25
ENSG00000266701	chr17	58119907	58119988	NA	NA	0.958076	0.960229	-0.0021532	-0.00320529	0.166465	0.730452	21440	1	0	0	10.4167	11.1842	35	38
ENSG00000235972	chr6	150361683	150363169	NA	NA	0.747579	0.758264	-0.0106857	-0.0202072	0.166474	0.730452	4460	1	0	0	14.4444	13.3158	36	38
ENSG00000152042	chr1	146032647	146082765	NBPF11	200030;728912;101928050	0.51534	0.516177	-0.000836431	-0.0329339	0.166524	0.730452	19514	2	0	0	10.5833	11.0395	35.5	38
ENSG00000232637	chr1	146032648	146253110	NA	NA	0.51534	0.516177	-0.000836431	-0.0329339	0.166524	0.730452	19514	2	0	0	10.5833	11.0395	35.5	38
ENSG00000184845	chr5	174867042	174871211	DRD1	1812	0.497206	0.495665	0.00154103	0.0129687	0.16661	0.730452	13715	4	0	0	14.5417	14.9276	35.75	37.5
ENSG00000254006	chr8	65713793	65730130	NA	NA	0.679192	0.691882	-0.0126903	-0.0263232	0.166714	0.730452	2917	1	0	0	11.3611	10.9474	35	37
ENSG00000241326	chr1	10043199	10044626	NA	NA	0.544736	0.556177	-0.011441	-0.0294517	0.166886	0.730452	2401	1	0	0	15.3889	15.1579	36	38
ENSG00000234085	chr7	57714528	57715098	NA	NA	0.914777	0.916744	-0.00196668	-0.00303042	0.166893	0.730452	21841	2	0	0	14.3472	13.4605	36	38
ENSG00000223361	chr5	17353804	17354733	FTH1P10	2498	0.75352	0.746171	0.00734939	0.0216535	0.166926	0.730452	4015	3	0	0	13.75	13.8509	36	37.6667
ENSG00000248223	chr5	17354019	17355008	NA	NA	0.75352	0.746171	0.00734939	0.0216535	0.166926	0.730452	4015	3	0	0	13.75	13.8509	36	37.6667
ENSG00000221961	chr2	240981230	240982399	PRR21	643905	0.843122	0.852615	-0.00949337	-0.0159654	0.166928	0.730452	6341	1	0	0	16.6111	15.8421	36	38
ENSG00000183486	chr21	42733870	42781317	MX2	4600	0.417061	0.403856	0.0132055	0.0789688	0.16698	0.730452	1454	6	0	0	12.5926	12.9167	35.3333	38
ENSG00000240429	chr3	178976816	178979061	LRRFIP1P1	NA	0.621532	0.614521	0.0070116	0.0418992	0.167168	0.730452	2057	6	0	0	12.4769	12.6272	35.8333	37.6667
ENSG00000232359	chr2	151451616	151476581	NA	NA	0.924101	0.923732	0.000368436	0.000433942	0.167173	0.730452	28520	3	0	0	15.6944	14.8509	36	38
ENSG00000138472	chr3	108626639	108672742	GUCA1C	9626	0.464734	0.462966	0.00176793	-0.0228167	0.167185	0.730452	12305	2	0	0	14.75	15.2368	35.5	38
ENSG00000170848	chr19	43406231	43423715	PSG6	5675	0.814569	0.815715	-0.00114566	-0.00183227	0.167245	0.730452	24795	6	0	0	14.3148	14.4912	36	37.6667
ENSG00000196774	chr9	67926761	67969840	ANKRD20A1	84210	0.683794	0.698841	-0.0150468	-0.0309544	0.167311	0.730452	2187	1	0	0	13.1111	12.4737	36	38
ENSG00000243811	chr22	39410368	39429281	APOBEC3D	140564	0.618489	0.619299	-0.00081004	0.0262479	0.167327	0.730452	19792	8	0	0	13.559	13.6776	35.625	37.75
ENSG00000139610	chr12	51722227	51740463	CELA1	1990	0.908868	0.910159	-0.00129089	-0.00223534	0.167353	0.730452	23757	2	0	0	12.0417	12.5	35.5	37.5
ENSG00000137558	chr8	75736772	75767264	PI15	51050	0.685156	0.686457	-0.00130046	0.00101281	0.167381	0.730452	26985	2	0	0	13.3611	13.5	35.5	37.5
ENSG00000214770	chr14	64796149	64805317	NA	NA	0.300222	0.297094	0.00312773	-0.021422	0.167436	0.730452	6745	3	0	0	13.1204	13.7895	35.3333	37.6667
ENSG00000156689	chr11	58601542	58671688	GLYATL2	219970	0.637511	0.625436	0.0120754	0.0548028	0.167446	0.730452	1464	15	0	0	12.8037	12.5281	35.6667	37.2667
ENSG00000236336	chr6	4774760	4775642	NA	101927913	0.124372	0.12105	0.00332157	-0.0241542	0.167475	0.730452	6241	6	0	0	14.3472	14.2807	35.6667	37.8333
ENSG00000234707	chr7	54827118	54872621	NA	100996654	0.468245	0.476229	-0.00798363	-0.0374633	0.167536	0.730452	1634	7	0	0	13.5437	13.7857	35.7143	37.7143
ENSG00000230865	chr17	17359741	17360573	TSEN15P1	NA	0.966154	0.964518	0.00163618	0.0024202	0.167545	0.730452	23305	1	0	0	10.5	10.6316	35	38
ENSG00000262395	chr17	53531407	53535811	NA	NA	0.640703	0.653757	-0.0130541	-0.0286563	0.167646	0.730452	2544	1	0	0	14.8889	13.8421	36	38
ENSG00000158411	chr2	99777890	99797521	MITD1	129531	0.321236	0.320207	0.0010294	-0.0182726	0.167679	0.730452	17729	9	0	0	12.7747	12.8421	35.4444	37.4444
ENSG00000244393	chr10	51253146	51371338	NA	NA	0.853456	0.846551	0.0069057	0.0118394	0.167686	0.730452	9092	2	0	0	13.3889	12.7895	35	38
ENSG00000168803	chr15	43622872	43646096	ADAL	161823	0.378592	0.378619	-2.74813e-05	-0.0269562	0.167701	0.730452	29403	11	0	0	14.2096	14.0383	35.9091	37.8182
ENSG00000137745	chr11	102813724	102826463	MMP13	4322	0.828909	0.829541	-0.000632757	-0.0036992	0.167763	0.730452	21713	4	0	0	15.0972	14.25	36	38
ENSG00000145626	chr5	35951112	36001130	UGT3A1	133688	0.635193	0.629486	0.00570692	0.0236345	0.167805	0.730452	3489	9	0	0	14.4414	14.1871	36	37.8889
ENSG00000233060	chr2	70316853	70323232	NA	NA	0.387681	0.379746	0.00793508	0.0725502	0.167845	0.730452	1647	2	0	0	12.7778	12.5789	35.5	38
ENSG00000165156	chr8	124260696	124287781	ZHX1	11244	0.376946	0.376343	0.000602359	-0.00698239	0.167854	0.730452	22054	17	0	0	13.3268	13.4443	35.4706	37.8235
ENSG00000257754	chr12	104213388	104215863	NA	NA	0.841598	0.849425	-0.0078266	-0.0131985	0.168053	0.730452	8046	1	0	0	11.6944	11.7105	36	38
ENSG00000255946	chr12	121178273	121199395	NA	NA	0.9126	0.906393	0.00620708	0.00980753	0.168073	0.730452	11009	5	0	0	13.0556	12.9737	35.6	37.6
ENSG00000205863	chr13	24465238	24476794	C1QTNF9B	387911	0.862353	0.865329	-0.00297551	-0.00547242	0.168174	0.730452	16949	10	0	0	14.4667	14.0474	36	37.9
ENSG00000162618	chr1	79355449	79472403	ELTD1	64123	0.286957	0.281808	0.00514894	0.042339	0.168218	0.730452	3396	4	0	0	13.2431	12.5855	35.75	37.75
ENSG00000272628	chr8	86566862	86568611	REXO1L3P	NA	0.842966	0.851591	-0.0086247	-0.0147286	0.168309	0.730452	7087	4	0	0	15.0764	15.0592	36	38
ENSG00000229345	chr9	98361827	98368568	NA	NA	0.875511	0.881946	-0.00643467	-0.0104456	0.168341	0.730452	10297	1	0	0	13.4444	13.8158	36	36
ENSG00000136826	chr9	110247133	110252763	KLF4	9314	0.131516	0.130176	0.00133994	0.0108556	0.168374	0.730452	15149	10	0	0	12.9972	12.9579	35.9	37.6
ENSG00000206104	chr21	32015183	32015455	KRTAP20-3	337985	0.901167	0.907092	-0.00592578	-0.0093522	0.16838	0.730452	11505	1	0	0	12.1944	12.6316	36	36
ENSG00000124222	chr20	57226328	57254582	STX16	8675	0.31651	0.319257	-0.00274636	-0.0187105	0.168484	0.730452	7904	5	0	0	14.5889	14.9579	35.8	38
ENSG00000256943	chr12	132851977	132854915	NA	NA	0.744402	0.755726	-0.011324	-0.0261753	0.168595	0.730452	2948	9	0	0	12.2623	12.6287	35.1111	37.2222
ENSG00000226276	chr2	216804031	216806442	NA	NA	0.936667	0.933163	0.00350385	0.00534968	0.168702	0.730452	17171	1	0	0	14.3333	12.1316	36	38
ENSG00000137965	chr1	79115481	79129763	IFI44	10561	0.895823	0.888407	0.0074163	0.0118605	0.168807	0.730452	9076	1	0	0	14.2222	14.3421	36	38
ENSG00000177710	chr8	11188397	11189717	SLC35G5	83650;646000	0.891542	0.886863	0.00467865	0.00822215	0.168811	0.730452	12832	3	0	0	14.1389	14.0965	35.6667	38
ENSG00000226053	chr1	98676303	98738214	NA	729987	0.939053	0.942113	-0.00305991	-0.00464401	0.168873	0.730452	18459	1	0	0	12.6111	12.5789	35	38
ENSG00000236526	chr20	11890052	11899325	NA	NA	0.638283	0.651673	-0.01339	-0.0396448	0.168896	0.730452	1490	7	0	0	14.3849	14.9023	35.5714	37.8571
ENSG00000214880	chr11	55746179	55753881	OR7E5P	219445	0.756203	0.748299	0.00790332	0.013217	0.169002	0.730452	8031	2	0	0	11.6528	12.25	36	38
ENSG00000180353	chr3	121350246	121379774	HCLS1	3059	0.482903	0.479873	0.00302983	0.0115567	0.16913	0.730452	9324	2	0	0	14.5	14.8553	36	37.5
ENSG00000225676	chr22	30580633	30603098	NA	NA	0.254494	0.278541	-0.0240466	-0.125093	0.169169	0.730452	1493	2	0	0	14.8056	15.3289	35.5	38
ENSG00000199143	chr19	54291959	54292027	MIR373	442918	0.928307	0.923841	0.00446601	0.00688311	0.169202	0.730452	14654	1	0	0	14.75	16.2105	36	38
ENSG00000109270	chr4	100799493	100815647	LAMTOR3	8649	0.22853	0.226194	0.00233661	0.0380888	0.169266	0.730452	9377	5	0	0	13.2056	12.6526	36	36.8
ENSG00000233588	chr13	29296523	29298158	CYP51A1P2	NA	0.946219	0.943548	0.00267144	0.00403617	0.16929	0.730452	19638	1	0	0	8.13889	9	35	37
ENSG00000250186	chr17	47481443	47482559	NA	NA	0.53913	0.529774	0.00935568	0.0247914	0.169409	0.730452	3239	1	0	0	15	15.0789	36	37
ENSG00000169347	chr16	20320894	20339130	GP2	2813	0.890405	0.893457	-0.00305209	-0.00509632	0.169424	0.730452	17612	4	0	0	15.2778	15.125	36	38
ENSG00000116752	chr1	115110178	115124260	BCAS2	10286	0.255152	0.255186	-3.39127e-05	-0.0388695	0.16947	0.730452	29316	4	0	0	14.1667	13.9934	36	38
ENSG00000134612	chr11	89371683	89431886	FOLH1B	NA	0.837345	0.851032	-0.0136873	-0.024053	0.169525	0.730452	3411	4	0	0	13.9236	13.5987	35.5	37.75
ENSG00000173262	chr12	7965108	8043744	SLC2A14	144195	0.535494	0.531352	0.00414148	0.048329	0.169574	0.730452	4681	18	0	0	12.8843	12.5994	35.6111	37.4444
ENSG00000078687	chr17	76000249	76104916	TNRC6C	57690	0.823419	0.81482	0.00859932	0.0198049	0.169647	0.730452	4620	27	0	0	13.6461	13.5487	35.8148	37.7778
ENSG00000260049	chr6	22260653	22318027	NA	NA	0.919992	0.918689	0.00130297	0.00199778	0.169897	0.730452	24382	8	0	0	14.5799	14.6086	35.75	38
ENSG00000258601	chr14	37278076	37297934	NA	NA	0.895411	0.900915	-0.00550415	-0.00874384	0.170063	0.730452	12223	1	0	0	12.9167	12.9737	36	38
ENSG00000164024	chr4	99916771	99983964	METAP1	23173	0.472427	0.470328	0.00209933	-0.0227785	0.17007	0.730452	10463	12	0	0	13.8843	13.9408	35.8333	37.5833
ENSG00000101057	chr20	42295754	42345136	MYBL2	4605	0.525294	0.524766	0.000528299	-0.0253762	0.170138	0.730452	22869	4	0	0	13.5972	14.4539	36	38
ENSG00000212768	chr15	35270552	35272268	NA	NA	0.919625	0.922771	-0.00314557	-0.0048734	0.170164	0.730452	18009	1	0	0	14	12.6053	36	38
ENSG00000225329	chr7	104558007	104567077	NA	NA	0.431342	0.420883	0.0104592	0.0346014	0.170227	0.730452	1788	1	0	0	14.9722	14.6053	36	38
ENSG00000231184	chr13	19956348	19957525	FAM58DP	NA	0.702527	0.683887	0.0186401	0.0437679	0.170292	0.730452	1509	3	0	0	13.5833	12.7544	35.6667	38
ENSG00000188167	chr3	33131913	33138293	TMPPE	643853	0.566796	0.564218	0.0025777	-0.0100501	0.170303	0.730452	10742	5	0	0	14.2833	13.9105	35.8	37.6
ENSG00000269408	chr9	138150512	138151275	NA	NA	0.867172	0.869216	-0.00204327	-0.00443536	0.170417	0.730452	18836	2	0	0	14.7222	15.1184	36	38
ENSG00000137818	chr15	69745123	69748255	RPLP1	6176	0.183788	0.185694	-0.00190681	-0.0495449	0.170482	0.730452	11493	6	0	0	13.0324	13.3509	35.5	37.6667
ENSG00000212102	chr22	22007270	22007347	MIR301B	100126318	0.414121	0.42861	-0.0144888	-0.048462	0.1705	0.730452	1513	1	0	0	15.4722	17.7632	36	38
ENSG00000255987	chr17	33841785	33842205	NA	NA	0.57113	0.557065	0.0140657	0.0353486	0.170573	0.730452	1718	1	0	0	11.8889	11.5526	36	38
ENSG00000143207	chr1	175913967	176176629	RFWD2	64326	0.511098	0.512322	-0.00122404	-0.00466958	0.170672	0.730452	18407	16	0	0	13.0156	13.7796	35.625	37.5
ENSG00000250714	chr8	23082746	23088428	NA	NA	0.327305	0.321387	0.00591781	0.0729419	0.170836	0.730452	2717	10	0	0	13.6167	13.4132	35.9	37.8
ENSG00000266006	chr11	61276068	61276129	MIR4488	100616470	0.0324204	0.0310203	0.0014001	0.0484202	0.170844	0.730452	14719	1	0	0	12.5	13.0263	36	38
ENSG00000199090	chr11	75046136	75046230	MIR326	442900	0.80184	0.810939	-0.00909864	-0.016079	0.17094	0.730452	6280	1	0	0	14	13.1842	36	37
ENSG00000270601	chr1	13108842	13112679	PRAMEF23	NA	0.57514	0.522072	0.0530673	0.137159	0.170944	0.730452	1519	1	0	0	13.5833	14.7895	36	38
ENSG00000109762	chr4	186125391	186291339	SNX25	83891	0.542205	0.537987	0.00421825	0.0173737	0.171537	0.730452	5642	28	0	0	13.7847	13.4352	35.8214	37.7143
ENSG00000233044	chr6	157428861	157440840	NA	NA	0.949326	0.951659	-0.00233246	-0.00350344	0.171781	0.730452	20744	1	0	0	13.0833	12.5526	36	38
ENSG00000170482	chr5	138702885	138720242	SLC23A1	9963	0.742039	0.733194	0.00884518	0.0127188	0.171867	0.730452	8432	15	0	0	14.0241	14.1596	35.8667	37.8667
ENSG00000260406	chr15	43594294	43594970	NA	NA	0.876505	0.879838	-0.00333285	-0.00534542	0.171879	0.730452	17180	5	0	0	15.0056	14.7895	35.6	37.4
ENSG00000226969	chr1	1980642	1981509	NA	NA	0.144994	0.136493	0.00850075	0.0761212	0.171893	0.730452	1524	3	0	0	15.5556	15.5175	36	38
ENSG00000056586	chr9	125606835	125667620	RC3H2	54542	0.324351	0.323354	0.000997193	-0.020532	0.171919	0.730452	18031	6	0	0	13.125	12.9693	36	38
ENSG00000188674	chr2	209030067	209054797	C2orf80	389073	0.636558	0.644571	-0.00801305	-0.0370159	0.172024	0.730452	1622	4	0	0	15.0347	14.8355	36	38
ENSG00000149231	chr11	96085933	96123087	CCDC82	79780	0.192124	0.192225	-0.000101578	-0.0190678	0.172031	0.730452	28415	6	0	0	14.0926	13.6491	35.6667	37.8333
ENSG00000260681	chr16	19422051	19422984	NA	NA	0.223936	0.227094	-0.0031579	0.0121878	0.172041	0.730452	8838	3	0	0	13.75	13.9912	35.6667	37.6667
ENSG00000204362	chr1	17516278	17524112	NA	400743	0.901019	0.893359	0.00766062	0.0124231	0.172078	0.730452	8638	2	0	0	12.8889	12.9868	36	38
ENSG00000135315	chr6	84833960	84937353	KIAA1009	22832	0.617237	0.615597	0.00164012	0.00191425	0.172092	0.730452	24571	10	0	0	13.9889	14.2737	35.6	37.7
ENSG00000213386	chr5	172189524	172190261	NA	NA	0.914364	0.908281	0.00608334	0.00981658	0.172167	0.730452	11001	2	0	0	12.0833	12.8026	36	38
ENSG00000153802	chr4	68686594	68749750	TMPRSS11D	9407	0.926573	0.92093	0.00564292	0.00868359	0.172202	0.730452	12297	2	0	0	14.6528	14.2632	36	38
ENSG00000243305	chr3	152175548	152214602	NA	NA	0.675961	0.695738	-0.0197761	-0.0410044	0.17226	0.730452	1533	1	0	0	14.2778	14.5789	36	38
ENSG00000266240	chr4	13629489	13629581	MIR5091	100847023	0.0247889	0.0260693	-0.00128034	-0.0521419	0.172429	0.730452	15623	1	0	0	12.3056	13.1579	36	37
ENSG00000083814	chr19	58231119	58238992	ZNF671	79891	0.296014	0.296728	-0.000714403	-0.0307595	0.172469	0.730452	20833	7	0	0	12.0595	12.7256	35.5714	37.7143
ENSG00000164256	chr5	23507264	23528706	PRDM9	56979	0.705141	0.724794	-0.0196525	-0.0392635	0.17249	0.730452	1536	11	0	0	13.8131	13.8732	35.7273	38
ENSG00000207692	chr7	126698142	126698238	MIR592	693177	0.903939	0.896953	0.00698591	0.01107	0.172526	0.730452	9702	1	0	0	15.8611	17	36	38
ENSG00000241469	chr3	107559075	107600847	LINC00635	151658	0.845665	0.84471	0.000955594	6.3243e-05	0.172593	0.730452	29585	4	0	0	14.5	15.0461	36	38
ENSG00000264765	chr17	16557218	16558101	NA	NA	0.562192	0.56897	-0.00677895	-0.035643	0.172656	0.730452	2166	3	0	0	13.3611	13.3947	35.6667	37.6667
ENSG00000223715	chr3	176321931	176353320	NA	100505547	0.919142	0.924395	-0.00525352	-0.00813427	0.172727	0.730452	12935	1	0	0	14.5	13.9211	36	38
ENSG00000101331	chr20	30598245	30619984	CCM2L	140706	0.370578	0.367305	0.00327321	-0.00738522	0.172748	0.730452	13930	19	0	0	13.538	13.3809	35.7895	37.6316
ENSG00000186117	chr11	55578854	55579952	OR5L1	219437	0.905141	0.91164	-0.0064993	-0.0102098	0.172844	0.730452	10542	1	0	0	13.5	14.7105	36	38
ENSG00000254011	chr5	173600104	173608817	NA	NA	0.45895	0.480608	-0.0216587	-0.0651387	0.172902	0.730452	1543	1	0	0	10.8056	10.8684	36	37
ENSG00000242341	chr5	177804925	177805219	RN7SL646P	NA	0.908794	0.903858	0.00493522	0.00777021	0.172958	0.730452	13414	1	0	0	12.2778	13.0263	36	38
ENSG00000143702	chr1	243287730	243418650	CEP170	9859	0.637611	0.635279	0.00233187	-0.00105826	0.173028	0.730452	26846	12	0	0	13.3704	13.0219	35.6667	37.25
ENSG00000142632	chr1	16524349	16539104	ARHGEF19	128272	0.540033	0.548226	-0.00819304	-0.0285236	0.173094	0.730452	2564	17	0	0	13.4755	13.4133	35.7059	37.6471
ENSG00000225243	chr1	171168383	171196927	NA	NA	0.866687	0.873033	-0.00634633	-0.0103546	0.1731	0.730452	10395	2	0	0	13.9583	14.1711	36	38
ENSG00000100285	chr22	29876219	29887379	NEFH	4744	0.225155	0.23071	-0.0055547	-0.0680394	0.173104	0.730452	3033	6	0	0	13.1065	12.6404	35.5	36.6667
ENSG00000205267	chr7	100845043	100846807	DGAT2L7P	NA	0.203221	0.206147	-0.00292674	-0.062331	0.173106	0.730452	7303	6	0	0	13.5787	13.75	35.3333	38
ENSG00000261448	chr16	17228361	17232593	NA	NA	0.930729	0.93545	-0.0047207	-0.00727719	0.173194	0.730452	14094	2	0	0	14.125	14.0658	36	37.5
ENSG00000213900	chr6	29457048	29457453	RPS17P1	NA	0.82829	0.821	0.00728978	0.0135337	0.173373	0.730452	7823	2	0	0	14.2778	12.7632	36	36.5
ENSG00000132031	chr2	20191872	20212455	MATN3	4148	0.418607	0.414018	0.00458914	0.0378177	0.173423	0.730452	4051	5	0	0	14.2722	13.9158	35.8	37.8
ENSG00000230850	chr1	143119061	143233417	NA	NA	0.70844	0.71158	-0.00313977	-0.00417478	0.173486	0.730452	19360	3	0	0	13.4907	13	36	37.6667
ENSG00000253295	chr5	172185229	172189559	NA	NA	0.913195	0.901585	0.0116101	0.0182516	0.173543	0.730452	5232	2	0	0	10.5833	10.3553	34.5	36
ENSG00000263547	chr18	73834953	73857210	NA	339298	0.947524	0.94499	0.00253351	0.00382228	0.173575	0.730452	20106	1	0	0	10.6389	10.5526	35	36
ENSG00000004846	chr7	20654830	20816658	ABCB5	340273	0.727598	0.730317	-0.00271976	-0.00427479	0.173618	0.730452	19166	17	0	0	13.4183	13.5077	35.6471	37.6471
ENSG00000070019	chr12	14765576	14849519	GUCY2C	2984	0.755424	0.755114	0.000310456	-0.00696289	0.17368	0.730452	25612	6	0	0	12.5602	12.4123	35.1667	36.8333
ENSG00000128607	chr7	129710350	129775560	KLHDC10	23008	0.482187	0.483079	-0.000891689	-0.024042	0.173749	0.730452	18997	6	0	0	13.3611	13.3289	35.8333	37.6667
ENSG00000235545	chr1	63154153	63176365	NA	400756	0.191569	0.194288	-0.00271977	-0.0337679	0.173754	0.730452	8004	6	0	0	13.287	12.8202	35.8333	37.5
ENSG00000177143	chr18	580367	581524	CETN1	1068	0.914628	0.915504	-0.000875353	-0.00140357	0.173827	0.730452	25915	3	0	0	15.1944	15.1316	36	38
ENSG00000264431	chr17	22192652	22194158	NA	NA	0.822295	0.877508	-0.0552124	-0.10057	0.173886	0.730452	1561	2	0	0	14.375	14.3421	35.5	38
ENSG00000248764	chr4	147855153	147866623	NA	NA	0.721562	0.730454	-0.00889237	-0.0256426	0.17395	0.730452	3057	2	0	0	13.5833	13.75	35.5	38
ENSG00000201239	chr17	80375102	80375197	NA	NA	0.876789	0.86813	0.00865929	0.0141568	0.173995	0.730452	7406	1	0	0	12.6667	12.6579	35	36
ENSG00000047621	chr12	4596894	4647674	C12orf4	57102	0.377349	0.379756	-0.0024062	-0.0198241	0.174017	0.730452	9119	5	0	0	13.9667	14.1	35.2	37.8
ENSG00000141642	chr18	48494361	48514491	ELAC1	55520	0.467814	0.466364	0.00145062	0.0295951	0.174068	0.730452	14358	4	0	0	12.7361	13.5592	35.5	37.75
ENSG00000239941	chr3	151835962	151869513	NA	NA	0.732702	0.696458	0.0362435	0.0721787	0.17413	0.730452	1566	1	0	0	12.6111	12.7632	36	36
ENSG00000207500	chr13	27829201	27829272	SNORD102	26771	0.947235	0.944799	0.00243547	0.0036753	0.174189	0.730452	20400	1	0	0	13.4444	15.9737	36	38
ENSG00000229105	chr9	119266562	119324572	NA	100128505	0.761686	0.77404	-0.0123538	-0.022913	0.174255	0.730452	3669	1	0	0	12.5556	10.7895	35	36
ENSG00000269205	chr16	2031633	2032918	NA	NA	0.691006	0.700254	-0.00924888	-0.0206288	0.1743	0.730452	4318	4	0	0	13.5694	14.0132	36	37.75
ENSG00000138152	chr10	124030821	124097677	BTBD16	118663	0.712827	0.721175	-0.00834784	-0.016723	0.174331	0.730452	5945	7	0	0	14.627	14.3872	35.5714	38
ENSG00000105856	chr7	106809406	106842974	HBP1	26959	0.512536	0.512437	9.83919e-05	-0.0202612	0.174335	0.730452	28472	12	0	0	13.8727	13.6711	35.5	37.9167
ENSG00000237343	chr1	148760504	148761583	NA	NA	0.095647	0.0905349	0.00511215	0.075212	0.174358	0.730452	3431	2	0	0	13.2778	12.9605	36	38
ENSG00000233586	chr1	148760506	148761018	NA	NA	0.095647	0.0905349	0.00511215	0.075212	0.174358	0.730452	3431	2	0	0	13.2778	12.9605	36	38
ENSG00000239492	chr10	47740330	47747200	FAM25HP	NA	0.803191	0.803796	-0.000605258	-0.00165223	0.174375	0.730452	25252	5	0	0	14.4167	14.5368	35.8	38
ENSG00000247872	chr5	816461	817116	SPCS2P3	NA	0.803474	0.785577	0.0178965	0.0320938	0.174526	0.730452	2049	1	0	0	10.75	10.3421	36	36
ENSG00000254874	chr11	92698963	92699769	NA	NA	0.934019	0.930706	0.00331258	0.00507135	0.174577	0.730452	17656	1	0	0	13.0556	13.4474	36	38
ENSG00000227681	chr6	147981839	148275073	NA	NA	0.918134	0.915215	0.0029197	0.00451088	0.174626	0.730452	18683	6	0	0	12.8981	13.136	35.5	37.8333
ENSG00000231445	chr2	162933867	162934161	TIMM8AP1	NA	0.494294	0.480981	0.0133121	0.0385954	0.174691	0.730452	1578	1	0	0	11.6944	12.2632	36	37
ENSG00000204193	chr9	113065801	113100127	TXNDC8	255220	0.938281	0.934625	0.0036558	0.00557261	0.174703	0.730452	16781	1	0	0	13.9722	13.6316	36	38
ENSG00000180867	chr1	146649692	146651206	PDIA3P1	171423	0.504495	0.4909	0.0135947	0.0552043	0.174725	0.730452	1580	4	0	0	14.9306	14.8421	35.5	38
ENSG00000167723	chr17	3413796	3461289	TRPV3	162514	0.66554	0.663502	0.00203828	0.00244847	0.174745	0.730452	23230	23	0	0	14.0072	13.9611	35.8261	37.913
ENSG00000263723	chr2	238778547	238778625	NA	NA	0.815385	0.82274	-0.00735499	-0.0127989	0.174853	0.730452	8368	1	0	0	11.8611	11.5	36	38
ENSG00000241728	chr21	45748827	45750104	NA	NA	0.839595	0.833745	0.00584997	0.00996818	0.174866	0.730452	10830	1	0	0	14.2222	14.6579	36	38
ENSG00000225391	chr6	137303302	137314371	NA	100294720	0.039423	0.0395094	-8.63584e-05	-0.0186743	0.174906	0.730452	28651	3	0	0	12.3056	13.1842	36	38
ENSG00000174914	chr11	56467864	56468781	OR9G1	390174	0.551012	0.563054	-0.0120415	-0.0306382	0.175031	0.730452	2231	1	0	0	14.5	14.2368	35	38
ENSG00000132466	chr4	73939093	74124515	ANKRD17	26057	0.653902	0.651903	0.00199888	0.0109376	0.175044	0.730452	11005	12	0	0.0833333	12.9028	13.0022	35.6667	37.9167
ENSG00000198856	chr4	109571740	109588976	OSTC	58505;646567	0.494015	0.490656	0.00335971	-0.00988243	0.175245	0.730452	10914	5	0	0	13.8444	14.0526	36	38
ENSG00000259344	chr15	23095170	23115256	NA	283683	0.531648	0.517957	0.0136908	0.0433594	0.175268	0.730452	1588	4	0	0	12.4653	12.0395	35.75	37.75
ENSG00000226438	chr1	39715510	39723321	NA	NA	0.933033	0.928217	0.00481614	0.00738683	0.175297	0.730452	13924	1	0	0	14.3611	15.4737	36	38
ENSG00000196183	chr14	105302331	105303221	RPS2P4	NA	0.816131	0.808185	0.0079464	0.0139442	0.175325	0.730452	7546	1	0	0	12.3056	11.8158	36	37
ENSG00000255648	chr12	18867729	18890812	NA	NA	0.871172	0.868103	0.0030692	0.00473832	0.175428	0.730452	18266	3	0	0	14.1574	14.4386	36	37.6667
ENSG00000236383	chr17	41368960	41383338	LINC00854	100874261	0.875485	0.882235	-0.00674989	-0.0110841	0.175506	0.730452	9689	6	0	0	13.9491	13.2588	35.8333	37.8333
ENSG00000175416	chr5	175819456	175843570	CLTB	1212	0.526399	0.528549	-0.00214994	-0.0124654	0.17551	0.730452	10214	7	0	0	13.2698	13.8722	35.7143	37.1429
ENSG00000204792	chr2	75145275	75165545	NA	NA	0.421468	0.415336	0.00613231	0.0728724	0.175607	0.730452	2559	7	0	0	13.7103	13.797	35.8571	37.8571
ENSG00000130772	chr1	28655513	28662476	MED18	54797;100996782	0.335655	0.335204	0.000451651	-0.0147575	0.175637	0.730452	23826	6	0	0	15.0093	14.4825	35.8333	37.8333
ENSG00000230448	chr2	13850656	14541087	LINC00276	100499171	0.923608	0.913762	0.00984626	0.0155486	0.175692	0.730452	6573	7	0	0	13.3413	13.6541	36	37.7143
ENSG00000143333	chr1	182567758	182573543	RGS16	6004	0.473544	0.476196	-0.00265175	-0.0204769	0.175816	0.730452	8231	8	0	0	13.5451	13.4836	35.625	37.75
ENSG00000253659	chr8	80209952	80226706	NA	NA	0.906196	0.900688	0.00550877	0.0087006	0.175825	0.730452	12275	1	0	0	12.8611	12.5	35	37
ENSG00000261925	chr16	31237281	31238481	NA	NA	0.878844	0.883215	-0.00437181	-0.00695634	0.175883	0.730452	14559	2	0	0	12.6944	13.2368	35	38
ENSG00000112290	chr6	110421022	110501207	WASF1	8936	0.247284	0.248605	-0.00132042	-0.0235096	0.176025	0.730452	15291	8	0	0	13.3576	13.273	36	37.375
ENSG00000225093	chr6	108325561	108326772	RPL3P7	NA	0.90762	0.89964	0.00797972	0.0126007	0.176205	0.730452	8510	1	0	0	9.69444	10.3421	35	35
ENSG00000150269	chr11	56229945	56230877	OR5M9	390162	0.943508	0.940244	0.00326414	0.00494724	0.176272	0.730452	17870	1	0	0	10.8056	11.1842	36	37
ENSG00000258458	chr14	23171820	23235771	NA	NA	0.477554	0.476785	0.000768972	-0.00337978	0.176352	0.730452	21036	10	0	0	13.9333	14.3684	35.8	37.9
ENSG00000253719	chr12	74931551	74935223	ATXN7L3B	552889	0.170111	0.173152	-0.00304098	-0.0129454	0.176377	0.730452	8236	6	0	0	13.5046	13.5746	35.8333	38
ENSG00000254115	chr8	87719775	87777251	NA	NA	0.862613	0.863454	-0.00084077	-0.00249276	0.176388	0.730452	23136	4	0	0.25	14.6319	15.1118	36	38
ENSG00000259353	chr15	59149030	59157262	NA	NA	0.469777	0.481923	-0.0121458	-0.0970092	0.176441	0.730452	1606	4	0	0	12.75	12.9211	35.75	38
ENSG00000254003	chr7	87845975	87848541	NA	NA	0.269635	0.268657	0.000977945	-0.015917	0.17647	0.730452	18192	4	0	0	13.8681	14.5395	35.75	37.75
ENSG00000253766	chr5	21616371	21779631	NA	NA	0.856767	0.842869	0.0138983	0.0233205	0.176547	0.730452	3577	1	0	0	12.9444	12.2632	35	36
ENSG00000185821	chr12	55820038	55820976	OR6C76	390326	0.943309	0.939614	0.00369467	0.00560222	0.176585	0.730452	16731	1	0	0	13.7222	13.5789	36	38
ENSG00000100030	chr22	22108789	22221970	MAPK1	5594	0.608481	0.609441	-0.000960369	0.00804016	0.176632	0.730452	18346	9	0	0	12.5	12.7368	35.1111	37.6667
ENSG00000148634	chr10	69681665	69835105	HERC4	26091	0.565105	0.562776	0.00232879	-0.00101843	0.176639	0.730452	26963	10	0	0	13.9694	14.2368	35.7	37.9
ENSG00000249341	chr4	54525375	54603323	NA	100506444	0.509057	0.511183	-0.002126	-0.0132389	0.17672	0.730452	10348	5	1	1.2	13.6722	13.0474	35.8	37.8
ENSG00000270898	chr2	53897430	54087297	NA	51130;100302652	0.42665	0.421625	0.00502503	0.00630344	0.1768	0.730452	15549	43	0	0	13.562	13.44	35.6744	37.6977
ENSG00000164841	chr8	109619079	109799844	TMEM74	157753	0.512286	0.509879	0.00240715	-0.016663	0.176809	0.730452	9117	11	0	0	14.1439	13.8206	35.9091	37.6364
ENSG00000271167	chr8	77316293	77319373	LINC01109	NA	0.848212	0.854919	-0.00670688	-0.0112308	0.176874	0.730452	9586	1	0	0	12.5278	13.6053	36	38
ENSG00000250328	chr5	121772192	121814782	NA	153163	0.872969	0.877352	-0.00438253	-0.00742779	0.176972	0.730452	13851	5	0	0	12.9611	12.8579	35.6	37.4
ENSG00000163131	chr1	150702672	150738433	CTSS	1520	0.446584	0.451529	-0.00494429	-0.0800787	0.177159	0.730452	3618	4	0	0	13.6528	14.0987	35.75	38
ENSG00000122970	chr12	110562140	110656602	IFT81	28981	0.267167	0.262336	0.00483075	0.0182433	0.177223	0.730452	5242	8	0	0	13.1493	13.0428	35.75	37.875
ENSG00000220745	chr6	153280494	153280740	NA	NA	0.944316	0.94085	0.0034658	0.00524899	0.177258	0.730452	17333	1	0	0	11.1944	11.2105	36	37
ENSG00000022976	chr14	102783714	102809044	ZNF839	55778	0.385052	0.384662	0.000389574	-0.00803803	0.177379	0.730452	24578	10	0	0	13.6944	14.4684	35.7	37.8
ENSG00000118495	chr6	144261437	144385735	PLAGL1	5325	0.630883	0.625585	0.00529752	0.0148756	0.177404	0.730452	6977	42	0	0	13.5787	13.5608	35.6667	37.7619
ENSG00000229511	chr9	38486856	38488335	NA	NA	0.55486	0.542658	0.0122021	0.031781	0.177437	0.730452	2090	4	0	0	12.9306	12.8224	36	37.75
ENSG00000249852	chr7	227554	229557	NA	NA	0.924498	0.92488	-0.000382037	-0.000702375	0.177438	0.730452	27798	7	0	0	14.0357	13.7857	35.7143	37.7143
ENSG00000233827	chr1	200182656	200183643	FAM58BP	NA	0.927728	0.926537	0.00119081	0.001746	0.177458	0.730452	25006	3	0	0	13.4444	13.5526	35.6667	38
ENSG00000164308	chr5	96211643	96255420	ERAP2	64167	0.579435	0.577539	0.00189568	-0.0105623	0.177466	0.730452	11568	5	0	0	13.4889	13.2316	35.2	37.4
ENSG00000164729	chr17	33519539	33521412	SLC35G3	146861	0.684911	0.669975	0.014936	0.0313466	0.177495	0.730452	2141	1	0	0	13.1944	13.4211	35	38
ENSG00000101166	chr20	57608200	57617964	SLMO2	51012	0.622241	0.627395	-0.00515424	-0.0459114	0.177499	0.730452	3390	10	0	0	14.2167	14.4711	35.9	38
ENSG00000166118	chr11	133710526	133715433	SPATA19	219938	0.923538	0.921827	0.00171093	0.00270356	0.177545	0.730452	22597	3	0	0	14.0833	15.2368	35.6667	38
ENSG00000168090	chr7	99686577	99689823	COPS6	10980	0.325767	0.329749	-0.00398172	-0.0321262	0.177702	0.730452	4964	3	0	0	14.2963	13.5614	36	38
ENSG00000124155	chr20	44044717	44054884	PIGT	51604	0.340988	0.342756	-0.00176764	0.00672301	0.177727	0.730452	14872	8	0	0	13.9201	13.9276	35.75	38
ENSG00000091483	chr1	241660903	241683061	FH	2271	0.251877	0.250209	0.00166814	-0.00853791	0.177766	0.730452	12925	7	0	0	13.504	13.2256	35.7143	37.8571
ENSG00000111729	chr12	8276228	8291203	CLEC4A	50856	0.643688	0.651433	-0.00774445	-0.0194812	0.177841	0.730452	4731	5	0	0	11.9611	12.0632	35.4	37.4
ENSG00000257239	chr12	42223700	42326394	NA	NA	0.465679	0.463883	0.00179654	-0.0195285	0.177957	0.730452	12143	2	0	0	12.6389	12.8158	35.5	38
ENSG00000229051	chr1	71172136	71252151	NA	101927244	0.322922	0.28486	0.0380617	0.175152	0.177961	0.730452	1634	1	0	0	9.91667	9.55263	36	35
ENSG00000237264	chr8	82433917	82434467	FTH1P11	NA	0.942388	0.939462	0.00292629	0.00443962	0.178081	0.730452	18823	1	0	0	12.3056	11.7895	36	38
ENSG00000258687	chr14	51314840	51332377	NA	NA	0.835709	0.840073	-0.00436365	-0.00804147	0.17813	0.730452	13055	3	0	0	13.287	12.8596	36	37.3333
ENSG00000268175	chr3	149689066	149690535	NA	NA	0.0313122	0.0319103	-0.000598157	-0.0258153	0.178206	0.730452	22098	3	0	0	14.6204	14.5526	35.6667	37.6667
ENSG00000162639	chr1	109190912	109204148	HENMT1	113802	0.536433	0.537249	-0.000816056	-0.0149538	0.178213	0.730452	19731	5	0	0	13.3722	14.2474	35	37.6
ENSG00000168904	chr15	99791567	99930934	LRRC28	123355	0.543214	0.544739	-0.00152453	-0.0336781	0.178219	0.730452	13824	7	0	0	13.6944	13.5414	35.5714	37.7143
ENSG00000244078	chr3	159944270	159945841	NA	NA	0.0388048	0.0384035	0.000401265	0.0107047	0.178224	0.730452	24429	2	0	0	15.7639	15.0921	36	37.5
ENSG00000230122	chr2	233214464	233216019	ECEL1P3	NA	0.447355	0.43747	0.00988457	0.0631667	0.178463	0.730452	1641	2	0	0	12.5833	12.3158	35.5	37.5
ENSG00000088448	chr13	111530887	111567416	ANKRD10	55608	0.809292	0.809662	-0.000370556	-0.00578623	0.178476	0.730452	24825	17	0	0	13.5229	13.596	35.4118	37.2353
ENSG00000203506	chr3	29657466	29684300	RBMS3-AS2	NA	0.931281	0.927422	0.00385932	0.00592732	0.178549	0.730452	16143	1	0	0	8.97222	9.78947	31	35
ENSG00000197697	chr6	26183958	26184454	HIST1H2BE	8339;8343;8344;8346;8347	0.207798	0.207324	0.00047382	-0.0255342	0.178734	0.730452	23544	3	0	0	13.6667	14.3509	35.6667	38
ENSG00000271228	chr2	32238130	32238437	NA	NA	0.93482	0.930348	0.00447143	0.00684386	0.178827	0.730452	14714	1	0	0	12.3333	12.6579	35	37
ENSG00000164867	chr7	150688083	150711676	NOS3	4846	0.630715	0.626567	0.00414843	0.012528	0.178841	0.730452	8565	29	0	0	14.1494	13.9256	35.4138	37.5862
ENSG00000189227	chr15	67813406	67819628	C15orf61	145853	0.290369	0.293941	-0.00357183	-0.0316615	0.178849	0.730452	5687	5	0	0	14.2667	14.5526	35.8	38
ENSG00000154485	chr10	127455022	127464390	MMP21	118856	0.873183	0.865421	0.00776231	0.0155715	0.178878	0.730452	6564	12	0	0	13.7106	13.693	35.9167	37.9167
ENSG00000124818	chr6	47749718	47800516	OPN5	221391	0.609729	0.603603	0.00612567	0.00521237	0.17894	0.730452	17402	10	0	0	14.2972	14.15	35.8	38
ENSG00000196224	chr11	1628795	1629693	KRTAP5-3	387266	0.472644	0.467262	0.00538147	0.00286049	0.179048	0.730452	22227	2	0	0	14.4444	14.0395	36	38
ENSG00000114200	chr3	165490692	165555260	BCHE	590	0.623498	0.627732	-0.00423443	-0.0183705	0.179096	0.730452	5167	3	0	0	13.5463	13.9649	36	37
ENSG00000205537	chr12	48276432	48295308	NA	NA	0.529002	0.531028	-0.00202655	0.04173	0.179112	0.730452	10857	3	0	0	13.6574	14.2632	35.6667	37.6667
ENSG00000184500	chr3	93591881	93692910	PROS1	5627	0.623298	0.6195	0.00379741	0.00581588	0.179119	0.730452	16334	10	0	0	14.6444	14.4947	35.8	38
ENSG00000267913	chr21	45587818	45593580	NA	NA	0.773257	0.783401	-0.0101443	-0.018565	0.179125	0.730452	5093	1	0	0	14.6944	15.5526	36	38
ENSG00000224130	chr11	58672897	58676071	NA	NA	0.257132	0.248645	0.0084874	0.0696581	0.179125	0.730452	1655	7	0	0	12.7183	12.8647	35.4286	37.8571
ENSG00000229089	chr2	95476791	95523027	ANKRD20A8P	440482	0.477314	0.477507	-0.000192641	0.016441	0.179131	0.730452	27212	7	0	0	13.373	13.703	35.2857	37.8571
ENSG00000111684	chr12	7085348	7125814	LPCAT3	10162	0.577436	0.575589	0.00184729	-0.00392281	0.179213	0.730452	19886	10	0	0	12.7556	13.1368	35.7	37.5
ENSG00000203785	chr1	153065611	153078660	SPRR2E	6704	0.859391	0.86519	-0.00579981	-0.0101018	0.179216	0.730452	10662	3	0	0	14.6852	14.3509	35.6667	38
ENSG00000267372	chr19	1321224	1322863	NA	NA	0.917784	0.922352	-0.00456871	-0.00708686	0.179304	0.730452	14357	1	0	0	13.5	13.6579	36	38
ENSG00000214511	chr12	51347705	51364289	HIGD1C	613227	0.921645	0.917148	0.00449634	0.00697965	0.179311	0.730452	14521	1	0	0	13.0556	14.0789	34	38
ENSG00000167797	chr11	67273968	67276120	CDK2AP2	10263	0.35095	0.349777	0.00117292	-0.0168646	0.179368	0.730452	16488	4	0	0	14.2153	13.4737	35.5	37.75
ENSG00000196268	chr19	21579921	21610375	ZNF493	284443	0.410766	0.404217	0.00654919	0.0677784	0.179398	0.730452	2303	5	0	0	12.2944	13.2421	35.4	38
ENSG00000121807	chr3	46395225	46402419	CCR2	729230	0.689283	0.688519	0.000763764	-0.0139839	0.1794	0.730452	20303	4	0	0.25	15.3889	15.1184	36	37.5
ENSG00000135847	chr1	180244515	180472089	ACBD6	84320	0.553071	0.55082	0.00225126	-0.000111494	0.179423	0.730452	29436	12	0	0	13.7269	13.7018	35.8333	37.9167
ENSG00000175518	chr11	5535623	5537935	UBQLNL	143630	0.929433	0.928635	0.000797981	0.0011677	0.179435	0.730452	26537	2	0	0	15.8056	16.2763	36	38
ENSG00000253079	chr9	129170320	129170689	NRON	641373	0.922293	0.91524	0.00705285	0.0109556	0.179445	0.730452	9811	1	0	0	14.9167	14.7105	36	38
ENSG00000152952	chr3	145787227	145881440	PLOD2	5352	0.451914	0.460449	-0.00853514	-0.0397834	0.179446	0.730452	1667	20	0	0	14.1444	14.0237	35.95	37.9
ENSG00000225632	chr1	54751078	54753044	NA	NA	0.852978	0.843449	0.009529	0.0160188	0.179503	0.730452	6316	1	0	0	13.2222	13.5263	36	38
ENSG00000259200	chr15	45997276	46223267	NA	NA	0.555644	0.553666	0.00197776	-0.00104707	0.179551	0.730452	26876	6	0	0	12.9583	13.2807	35.8333	37.8333
ENSG00000114270	chr3	48601506	48632700	COL7A1	1294	0.591803	0.589156	0.00264703	0.0605217	0.179551	0.730452	8245	19	0	0	13.4298	13.3767	35.7895	37.6316
ENSG00000267707	chr18	34823739	34827179	NA	NA	0.499258	0.498544	0.000714209	-0.0303293	0.179608	0.730452	20835	4	0	0	14.3264	14.5461	36	38
ENSG00000134202	chr1	110276554	110284384	GSTM3	2947	0.261133	0.266494	-0.00536114	-0.0524116	0.179706	0.730452	3196	7	0	0	13.373	13.3383	35.7143	37.7143
ENSG00000067798	chr12	78224685	78606790	NAV3	89795	0.852526	0.851344	0.00118281	0.00244546	0.179798	0.730452	23236	14	0	0	14.0198	14.5075	35.7857	37.9286
ENSG00000234722	chr7	153097005	153111048	NA	NA	0.849722	0.867372	-0.0176496	-0.0331233	0.17981	0.730452	1918	8	0	0	13.691	14.0066	36	37.625
ENSG00000258725	chr15	91509575	91531854	PRC1-AS1	100507118	0.932551	0.932193	0.000358305	0.00039524	0.179973	0.730452	28636	4	0	0	13.2222	13.0329	36	38
ENSG00000001629	chr7	91875548	92030698	ANKIB1	54467	0.558827	0.556359	0.00246799	-0.00476678	0.18	0.730452	18211	10	0	0	13.8528	13.6947	35.9	37.6
ENSG00000230515	chr2	7811735	7812377	NA	NA	0.517405	0.532231	-0.0148262	-0.0399969	0.180034	0.730452	1677	1	0	0	13.6944	13.9474	36	37
ENSG00000168454	chr18	9885763	9889272	TXNDC2	84203	0.915709	0.917295	-0.00158556	-0.00265258	0.180041	0.730452	22719	5	0	0	14.3667	14.4158	35.8	37.8
ENSG00000140451	chr15	65107831	65117867	PIF1	80119	0.374915	0.381109	-0.00619405	-0.0814216	0.18009	0.730452	2518	9	0	0	12.8364	13.0351	35.7778	37.8889
ENSG00000176390	chr17	29096406	29151794	CRLF3	51379	0.297736	0.294363	0.00337309	-0.0200364	0.180102	0.730452	6125	6	0	0	13.6019	13.3684	36	37.8333
ENSG00000205334	chr2	27928653	27938599	NA	NA	0.241485	0.244281	-0.00279584	0.014873	0.180205	0.730452	7752	3	0	0	13.1296	13.2544	35.3333	38
ENSG00000237586	chr8	125313556	125314045	NA	NA	0.819814	0.812294	0.00752004	0.0145955	0.180276	0.730452	7160	3	0	0	16.7778	16.7018	36	38
ENSG00000183657	chr3	171509580	171527714	NA	NA	0.610617	0.616031	-0.00541322	-0.0329219	0.180377	0.730452	3151	6	0	0	13.8611	13.8553	36	37.8333
ENSG00000250821	chr4	56686169	56703548	NA	644145	0.562793	0.581901	-0.0191074	-0.0473406	0.180405	0.730452	1684	1	0	0	16.0556	17.7368	36	38
ENSG00000257000	chr12	132562348	132565005	NA	NA	0.924391	0.921994	0.00239751	0.00380778	0.18043	0.730452	20141	4	0	0	13.2917	13.0592	35.5	37.5
ENSG00000121871	chr3	164904508	164914897	SLITRK3	22865	0.216177	0.215599	0.000578348	-0.0118648	0.180498	0.730452	22318	20	0	0	14.2528	14.2618	35.95	37.8
ENSG00000253796	chr8	109907258	110075646	NA	NA	0.10731	0.102029	0.00528099	0.0627317	0.180505	0.730452	3272	2	0	0	15.9444	15.4605	36	37
ENSG00000248538	chr8	9046521	9060364	NA	101929128	0.829966	0.838341	-0.00837472	-0.015656	0.180618	0.730452	6512	2	0	0	13.0139	12.8684	36	37.5
ENSG00000124882	chr4	75230860	75254468	EREG	2069	0.258635	0.257382	0.00125375	-0.0125808	0.180647	0.730452	15822	4	0	0	12.9236	12.8421	35.75	37.75
ENSG00000170605	chr12	55523465	55524586	OR9K2	441639	0.715804	0.728358	-0.0125537	-0.02474	0.18072	0.730452	3252	1	0	0	15	14.7632	36	38
ENSG00000228842	chr13	67399301	67489163	PCDH9-AS2	100874064	0.909869	0.905261	0.00460735	0.00730037	0.180838	0.730452	14062	4	0	0	13.2153	12.4145	36	37.25
ENSG00000230651	chr2	108439519	108443347	RGPD4-AS1	729121	0.905703	0.897391	0.00831205	0.0132679	0.1811	0.730452	7985	5	0	0	11.95	11.5684	35	36.2
ENSG00000230506	chr20	10154168	10177638	NA	NA	0.887723	0.895286	-0.00756303	-0.0121033	0.181136	0.730452	8907	1	0	0	13.0556	13.1842	34	38
ENSG00000165006	chr9	34179003	34252521	UBAP1	51271	0.428212	0.426932	0.0012802	0.0262093	0.181185	0.730452	15626	4	0	0	13.7083	13.3553	36	37.75
ENSG00000086991	chr11	89057524	89322779	NOX4	50507	0.358843	0.352855	0.00598854	0.0351196	0.181198	0.730452	2663	19	0	0	12.9152	13.2161	35.7895	37.6842
ENSG00000258425	chr14	75018884	75026751	NA	NA	0.901321	0.886678	0.0146431	0.0244471	0.181211	0.730452	3331	2	0	0	12.2361	12.5789	36	37
ENSG00000259799	chr11	68923378	68927220	NA	NA	0.545747	0.530548	0.0151995	0.055834	0.181272	0.730452	1697	6	0	0	13.2269	12.9561	35.5	37.8333
ENSG00000127481	chr1	19401000	19536770	UBR4	23352	0.677344	0.67531	0.00203337	0.00820807	0.181274	0.730452	12850	24	0	0	13.2731	13.205	35.5417	37.875
ENSG00000110148	chr11	6280966	6293357	CCKBR	887	0.572725	0.55546	0.017265	0.035226	0.181322	0.730452	1730	21	0	0	13.6878	13.3421	35.7619	37.7619
ENSG00000139329	chr12	91496406	91505608	LUM	4060	0.624252	0.623831	0.00042095	0.0213781	0.18138	0.730452	24194	3	0	0	12.6574	14.5	35.3333	37.6667
ENSG00000091138	chr7	107405912	107443670	SLC26A3	1811	0.941212	0.930786	0.0104252	0.0160417	0.18139	0.730452	6306	2	0	0	14.7917	14.7237	36	37.5
ENSG00000169877	chr16	31539185	31540124	AHSP	51327	0.868426	0.880095	-0.0116683	-0.0190375	0.181475	0.730452	4899	1	0	0	13.4722	13.5526	36	38
ENSG00000272975	chr17	10286461	10527203	NA	NA	0.854861	0.851922	0.00293869	0.00497453	0.181488	0.730452	17820	27	0	0	14.3529	14.462	35.7037	37.7407
ENSG00000066468	chr10	123237848	123357972	FGFR2	2263	0.707254	0.714376	-0.00712249	-0.0284347	0.181512	0.730452	2575	52	0	0	13.3403	13.2282	35.7115	37.4231
ENSG00000176018	chr5	89811428	89825401	LYSMD3	116068	0.616992	0.611975	0.0050176	-0.00145761	0.181528	0.730452	25766	6	0	0	14.2269	13.9825	35.8333	37.8333
ENSG00000163380	chr3	69156023	69172183	LMOD3	56203	0.914075	0.913834	0.000241018	0.000211527	0.181587	0.730452	29156	5	0	0	14.9778	14.9842	35.8	38
ENSG00000183347	chr1	89829617	89852020	GBP6	163351	0.929903	0.92717	0.00273374	0.00428006	0.181612	0.730452	19155	4	0	0	14.6458	14.3026	35.75	37.75
ENSG00000154898	chr17	20224477	20306870	CCDC144CP	NA	0.569919	0.561859	0.00806005	0.0327106	0.181641	0.730452	1976	7	0	0	12.1111	11.7744	35.7143	38
ENSG00000249532	chr4	113567632	113571207	MIR302B	442894	0.934631	0.930584	0.00404781	0.00620763	0.181642	0.730452	15724	6	0	0	14.1157	14.1184	35.8333	37.8333
ENSG00000199071	chr17	28444097	28444190	MIR423	494335;100423003	0.0259417	0.0281783	-0.00223664	-0.0829502	0.181685	0.730452	9816	2	0	0	13.6944	13	36	38
ENSG00000266919	chr17	28444097	28444190	MIR3184	494335;100423003	0.0259417	0.0281783	-0.00223664	-0.0829502	0.181685	0.730452	9816	2	0	0	13.6944	13	36	38
ENSG00000138483	chr3	107096188	107097481	CCDC54	84692	0.429801	0.391285	0.0385158	0.132223	0.181829	0.730452	1712	1	0	0	11.3056	13.1579	36	38
ENSG00000119917	chr10	91087651	91100728	IFIT3	3437	0.313991	0.312607	0.00138443	0.0048428	0.18185	0.730452	18077	4	0	0	14.8472	14.2368	36	38
ENSG00000257017	chr16	72088491	72094954	HP	3240	0.687816	0.708689	-0.0208732	-0.0595833	0.181994	0.730452	1714	2	0	0	15.6667	15.7368	36	38
ENSG00000243008	chr13	25141011	25171814	NA	NA	0.709739	0.697163	0.0125756	0.0254303	0.182059	0.730452	3093	1	0	0	14.7222	14.3158	36	38
ENSG00000266261	chr17	15554904	15557803	NA	NA	0.0523896	0.0481312	0.00425844	0.101994	0.182071	0.730452	4509	1	0	0	13.6944	13.6842	36	38
ENSG00000165678	chr10	85899196	85913001	GHITM	27069	0.298523	0.300465	-0.00194165	-0.0217013	0.182111	0.730452	11307	4	0	0	14.6875	14.5789	36	38
ENSG00000175183	chr12	77252495	77272840	CSRP2	1466	0.460737	0.459232	0.00150543	0.0176421	0.182125	0.730452	13960	8	0	0	13.3368	13.6447	35.875	37.875
ENSG00000158201	chr18	19230858	19284766	ABHD3	171586	0.103643	0.107901	-0.00425877	-0.0327233	0.18213	0.730452	4508	5	0	0	14.4611	14.9368	36	38
ENSG00000223475	chr7	55640864	55656029	NA	NA	0.939072	0.938255	0.000816385	0.00122907	0.182171	0.730452	26394	2	0	0	15.5972	15.0921	36	38
ENSG00000048649	chr11	77371041	77532063	RSF1	51773	0.696118	0.692322	0.00379533	-0.000404909	0.182236	0.730452	28594	20	0	0	13.5514	13.5684	35.85	37.65
ENSG00000228340	chr20	58662895	59102516	NA	284757;729296	0.726487	0.72658	-9.29015e-05	0.015405	0.182396	0.730452	28561	8	0	0	14.4062	14.0855	35.625	37.75
ENSG00000259888	chr16	24621587	24652278	NA	NA	0.0270124	0.0280854	-0.00107296	-0.0412279	0.182417	0.730452	17354	1	0	0	12.7222	14.1579	36	38
ENSG00000136457	chr17	48541857	48546327	CHAD	1101	0.384069	0.379034	0.00503469	0.0403016	0.182619	0.730452	3517	10	0	0	13.95	14.05	36	37.6
ENSG00000263709	chr17	27467501	27482507	NA	NA	0.0406898	0.0438771	-0.00318732	-0.0879775	0.182753	0.730452	6576	1	0	0	12.75	12.5263	36	38
ENSG00000070915	chr16	56899119	56949762	SLC12A3	6559	0.882308	0.872672	0.00963535	0.0163638	0.182758	0.730452	6129	3	0	0.333333	14.3333	14.4298	36	38
ENSG00000230257	chr7	102613969	102629303	NFE4	NA	0.904206	0.899863	0.00434275	0.00686956	0.182776	0.730452	14679	1	0	0	12.8333	14.2105	36	38
ENSG00000169752	chr15	76228310	76352136	NRG4	145957	0.325358	0.328392	-0.00303486	-0.0648212	0.182788	0.730452	6999	16	0	0	12.9566	12.9852	35.75	37.75
ENSG00000245729	chr5	8333596	8457671	NA	729506	0.628853	0.615123	0.0137302	0.0595908	0.182793	0.730452	1729	2	0	0	13.2778	12.5395	36	37.5
ENSG00000249159	chr5	8387751	8457677	NA	NA	0.628853	0.615123	0.0137302	0.0595908	0.182793	0.730452	1729	2	0	0	13.2778	12.5395	36	37.5
ENSG00000270828	chr6	146058047	146058309	NA	NA	0.939526	0.936014	0.00351179	0.00534566	0.182798	0.730452	17179	1	0	0	14.0833	13.6842	36	38
ENSG00000154473	chr10	124913793	124924886	BUB3	9184	0.360369	0.362821	-0.00245143	-0.0184727	0.182827	0.730452	8956	10	0	0	14.1972	13.9316	35.8	37.6
ENSG00000138796	chr4	108910870	108956331	HADH	3033	0.294236	0.290938	0.00329832	0.0356371	0.182843	0.730452	6287	11	0	0	13.8157	13.8254	36	37.8182
ENSG00000224172	chr7	64196311	64197121	NA	NA	0.903534	0.908446	-0.00491169	-0.00773599	0.182883	0.730452	13461	1	0	0	15.1944	14.7895	36	38
ENSG00000215695	chr1	15986364	15988217	RSC1A1	6248;84301	0.928781	0.925088	0.00369356	0.00568736	0.182885	0.730452	16566	1	0	0	12.5556	12.5263	36	38
ENSG00000185246	chr14	45553302	45585485	PRPF39	55015	0.533296	0.53397	-0.000674469	-0.00585308	0.182922	0.730452	21253	8	0	0	13.6181	13.7533	35.75	37.75
ENSG00000254339	chr8	115294296	115308068	NA	NA	0.894181	0.899703	-0.00552248	-0.00878477	0.182985	0.730452	12182	1	0	0	13.4722	12.8947	36	38
ENSG00000112249	chr6	100956070	101329248	ASCC3	10973	0.652345	0.648845	0.0034999	0.00536266	0.182996	0.730452	17147	14	0	0	13.5556	13.8966	35.7857	37.8571
ENSG00000254101	chr8	137543041	137997178	NA	NA	0.893612	0.895176	-0.00156442	-0.00311944	0.183031	0.730452	21637	6	0	0	14.412	13.8947	36	37.8333
ENSG00000268520	chr19	51864966	51868798	NA	NA	0.500293	0.520376	-0.0200837	-0.0556916	0.183067	0.730452	1740	1	0	0	13.3611	13.9737	36	37
ENSG00000205361	chr16	56677617	56678698	MT1DP	NA	0.278913	0.287336	-0.00842306	-0.06331	0.183163	0.730452	1741	4	0	0	14.5764	14.0592	36	37.75
ENSG00000197414	chr15	22736246	22746002	GOLGA6L1	283767;440243;645202	0.892901	0.887825	0.00507583	0.00813326	0.1832	0.730452	12936	1	0	0	15.2778	14.9737	36	38
ENSG00000204703	chr6	29053985	29055090	OR2B3	442184	0.904017	0.906744	-0.00272682	-0.00452057	0.183255	0.730452	18667	4	0	0	13.0694	13.2763	35.25	37.5
ENSG00000114204	chr3	167159577	167196792	SERPINI2	5276	0.930798	0.926451	0.00434716	0.00668791	0.18334	0.730452	14928	6	0	0	13.4259	13.8377	35.5	37.8333
ENSG00000135355	chr6	90604188	90605839	GJA10	84694	0.911969	0.904374	0.00759544	0.0119346	0.183358	0.730452	9027	1	0	0	14.0556	14.1579	36	38
ENSG00000253311	chr5	159203779	159298391	NA	101927766	0.869096	0.875482	-0.00638551	-0.0104607	0.183386	0.730452	10275	4	0	0	13	13.3355	35.75	37.75
ENSG00000224063	chr2	187867947	188419390	NA	NA	0.75141	0.751623	-0.000212893	-0.00247053	0.183451	0.730452	26913	13	0	0	13.1902	13.0324	35.6923	37.1538
ENSG00000170279	chr7	148287657	148312952	C7orf33	202865	0.934531	0.935626	-0.00109503	-0.00169323	0.183457	0.730452	25144	5	0	0	15.0056	15.4368	35.8	37.6
ENSG00000125249	chr13	98086476	98121382	RAP2A	5911	0.599716	0.600065	-0.000348752	-0.0240814	0.183491	0.730452	25116	8	0.375	0	13.2535	12.9211	35.375	37.625
ENSG00000237436	chr1	6843952	6844903	NA	NA	0.0658766	0.0673838	-0.00150718	-0.0401267	0.183699	0.730452	13944	4	0	0	12.8542	13.0789	35.5	38
ENSG00000197083	chr5	150310207	150325851	ZNF300P1	NA	0.913822	0.91388	-5.73288e-05	-0.000117091	0.183739	0.730452	29420	3	0	0	13.2222	12.7632	36	38
ENSG00000185037	chr7	62751896	62764434	ZNF733P	643955	0.843992	0.854338	-0.0103465	-0.0173738	0.183797	0.730452	5641	1	0	0	12.6667	14.2895	35	37
ENSG00000185885	chr11	313506	315272	IFITM1	8519	0.404418	0.397407	0.00701076	0.00949027	0.183834	0.730452	11349	9	0	0	14.7593	14.6053	36	37.8889
ENSG00000198612	chr2	237993955	238009109	COPS8	10920	0.327068	0.325909	0.00115865	-0.0026167	0.183877	0.730452	22805	12	0	0	13.4954	13.2193	35.9167	37.5833
ENSG00000250492	chr5	39719086	39721615	INTS6P1	NA	0.831631	0.826918	0.00471304	0.0107215	0.183886	0.730452	10019	4	0	0	14.1319	14.3618	36	38
ENSG00000271912	chr8	144683416	144685394	NA	NA	0.116505	0.110014	0.00649163	0.075999	0.183996	0.730452	2334	1	0	0	9.69444	11.6842	33	38
ENSG00000173467	chr7	16899029	16921611	AGR3	155465	0.927091	0.923836	0.00325535	0.00500436	0.184038	0.730452	17760	2	0	0	14.1667	13.7237	36	38
ENSG00000165471	chr10	54525140	54531460	MBL2	4153	0.924446	0.929076	-0.00462978	-0.00713029	0.184085	0.730452	14288	1	0	0	13	13.1316	36	38
ENSG00000078668	chr8	42249142	42263415	VDAC3	7419	0.160486	0.160745	-0.000259546	0.0049606	0.184151	0.730452	26302	7	0	0	14.2579	14.9549	36	38
ENSG00000184100	chr3	159818478	159820661	BRD7P2	NA	0.699779	0.694464	0.00531484	0.0124151	0.184153	0.730452	8643	2	0	0	11.375	11.4342	35	37
ENSG00000214360	chr5	171621176	171630456	EFCAB9	285588	0.916439	0.909786	0.00665302	0.0107088	0.184192	0.730452	10028	2	0.5	0.5	14.2222	13.4474	35.5	38
ENSG00000257647	chr15	25272883	25277194	NA	NA	0.909502	0.903748	0.00575402	0.0090564	0.18423	0.730452	11870	1	0	0	12.5278	13.2632	35	38
ENSG00000228944	chr7	24236281	24295338	NA	NA	0.908761	0.907149	0.0016122	0.00260318	0.184238	0.730452	22844	2	0	0	15.375	14.25	36	38
ENSG00000248245	chr5	132496130	132560105	NA	NA	0.846296	0.849687	-0.00339097	-0.00584093	0.184296	0.730452	16293	2	0	0	12.2083	11.6184	36	37.5
ENSG00000213318	chr16	75226363	75227145	NA	NA	0.901838	0.899843	0.00199483	0.00316339	0.184343	0.730452	21532	2	0	0	11.1944	12.0921	35	36.5
ENSG00000243444	chr9	112403068	112713755	PALM2	114299	0.522742	0.526865	-0.00412342	-0.0136544	0.184347	0.730452	7751	14	0	0	13.4425	13.3534	35.5714	37.5714
ENSG00000197238	chr6	27791884	27792257	HIST1H4J	8294;8359;8360;8361;8362;8363;8364;8365;8366;8367;8368;8370;121504;554313	0.0648183	0.062109	0.00270932	0.054479	0.184424	0.730452	8030	2	0	0	15.4028	15.5526	36	38
ENSG00000068878	chr2	54091204	54197977	PSME4	23198	0.21472	0.219734	-0.00501343	-0.046138	0.184504	0.730452	3549	8	0	0	15.1875	15.4145	36	37.75
ENSG00000242384	chr17	34581086	34808061	TBC1D3H	729877	0.777377	0.776479	0.00089841	0.00418771	0.184634	0.730452	19333	20	0	0	14.3819	14.1618	35.95	37.8
ENSG00000249776	chr5	91745963	91996570	NA	NA	0.61733	0.618316	-0.000986116	0.010739	0.184701	0.730452	18115	3	0	0	13.6759	13.2632	35.6667	37.6667
ENSG00000268981	chr19	22848354	22899793	NA	NA	0.673637	0.678108	-0.00447135	-0.022866	0.18474	0.730452	4214	6	0	0	13.9676	14.3947	35.8333	37.8333
ENSG00000255737	chr12	58120054	58122139	AGAP2-AS1	NA	0.913609	0.906355	0.0072539	0.0117552	0.184817	0.730452	9165	4	0	0	12.6944	12.8421	35.5	37.5
ENSG00000171951	chr2	224461658	224467221	SCG2	7857	0.372867	0.371026	0.00184117	-0.0112351	0.184965	0.730452	11878	5	0	0	13.9167	13.4	35.6	37.8
ENSG00000228295	chr13	74138381	74162207	LINC00392	NA	0.93527	0.931883	0.00338686	0.00517839	0.185009	0.730452	17476	1	0	0	12.2778	13.2105	36	38
ENSG00000261737	chr1	87169185	87170145	NA	NA	0.0449355	0.0479382	-0.00300268	-0.0735112	0.18501	0.730452	7079	7	0	0	14.0675	13.8835	35.8571	37.8571
ENSG00000263171	chr17	7256006	7258263	NA	NA	0.912787	0.912282	0.000505476	0.000906106	0.185069	0.730452	27268	5	0	0	12.6444	12.5842	34.4	36.6
ENSG00000226581	chr7	63361201	63378372	NA	101930193	0.528244	0.530895	-0.00265114	0.010386	0.185233	0.730452	10353	6	0	0	13.5463	13.8947	35.5	37.8333
ENSG00000253374	chr8	82433853	82445510	NA	NA	0.852612	0.849435	0.00317662	0.00625837	0.185299	0.730452	15636	6	0	0	14.0231	13.614	35.6667	37.6667
ENSG00000257802	chr12	72243008	72244208	MRS2P2	729633	0.936391	0.932638	0.0037528	0.00573221	0.185341	0.730452	16481	1	0	0	17	16.8421	36	38
ENSG00000256450	chr12	16666379	16667305	NA	NA	0.943295	0.938686	0.00460851	0.00699134	0.185378	0.730452	14508	1	0	0	12.3056	12.5	36	38
ENSG00000178750	chr3	93733213	93747454	STX19	415117	0.932442	0.927217	0.00522466	0.00804924	0.185445	0.730452	13039	3	0	0	14.287	14.6404	35.3333	38
ENSG00000133020	chr17	10293639	10325267	MYH8	4626	0.92016	0.915754	0.00440614	0.00685252	0.185526	0.730452	14707	2	0	0	14.3472	13.7763	35.5	38
ENSG00000243107	chr7	91829328	91836171	NA	NA	0.921102	0.916976	0.00412649	0.00640799	0.185546	0.730452	15379	1	0	0	13.1944	11.8158	36	37
ENSG00000162613	chr1	78409740	78444794	FUBP1	8880	0.350439	0.351191	-0.000751627	-0.0211208	0.185592	0.730452	20439	10	0	0	14.0056	13.8184	35.5	37.4
ENSG00000176826	chr7	55748767	55780945	FKBP9L	360132	0.595562	0.596155	-0.000592899	0.015063	0.185594	0.730452	22157	7	0	0	13.4524	13.718	36	37.5714
ENSG00000205879	chr8	12029711	12036084	FAM90A2P	389633;729689	0.816126	0.822543	-0.00641699	-0.0121544	0.185595	0.730452	8866	4	0	0	12.7986	13.1447	35.25	37.5
ENSG00000175104	chr11	36508577	36531822	TRAF6	7189	0.330449	0.330146	0.000303573	-0.0211648	0.185639	0.730452	25697	10	0	0	13.8611	13.3895	35.9	37.9
ENSG00000139656	chr13	44717679	44735393	SMIM2	79024	0.938044	0.936376	0.00166797	0.00252405	0.185767	0.730452	23064	2	0	0	13.8056	13.75	36	37.5
ENSG00000211783	chr14	22279674	22280149	TRAV9-1	NA	0.662907	0.581325	0.0815821	0.186456	0.185804	0.730452	1789	1	0	0	15.3056	13.4737	36	38
ENSG00000261244	chr15	78208864	78214361	NA	NA	0.861436	0.868728	-0.00729189	-0.0120218	0.185805	0.730452	8965	1	0	0	14.9167	14.0526	36	38
ENSG00000242066	chr15	78209065	78209324	RN7SL214P	NA	0.861436	0.868728	-0.00729189	-0.0120218	0.185805	0.730452	8965	1	0	0	14.9167	14.0526	36	38
ENSG00000105700	chr19	18668572	18680197	KXD1	79036	0.487502	0.48635	0.00115175	0.00149384	0.185857	0.730452	25656	4	0	0	14.0833	14.7829	36	38
ENSG00000253183	chr7	139187199	139188558	NA	NA	0.95335	0.95107	0.00227972	0.00341811	0.185928	0.730452	20942	1	0	0	11.6944	12.8421	36	38
ENSG00000226114	chr2	87161585	87161945	NA	NA	0.956279	0.953992	0.00228697	0.00341859	0.186053	0.730452	20941	1	0	0	9.66667	9.65789	35	37
ENSG00000004766	chr7	92861653	92988338	CCDC132	55610	0.253698	0.252665	0.00103275	0.00245321	0.186081	0.730452	23218	4	0	0	13.5556	13.5921	36	37.75
ENSG00000154080	chr18	24495595	24765281	CHST9	83539	0.227855	0.22378	0.00407456	0.0364395	0.186106	0.730452	4806	6	0	0	14.2731	13.9868	36	38
ENSG00000246477	chr8	11173374	11182938	NA	101929290	0.939365	0.935133	0.00423184	0.00644526	0.186174	0.730452	15319	1	0	0	13.5556	13.5	36	38
ENSG00000127184	chr5	85913721	85916779	COX7C	1350	0.368604	0.360383	0.00822158	0.0577305	0.186266	0.730452	1798	4	0	0	12.0486	12.3487	35.75	37.75
ENSG00000226578	chr10	38064299	38073059	NA	NA	0.678931	0.683917	-0.00498553	-0.00648532	0.186323	0.730452	15261	6	0	0	14.2037	14.3026	35.6667	38
ENSG00000261584	chr6	26686469	26688192	NA	101929855	0.907735	0.912348	-0.00461292	-0.00723342	0.186377	0.730452	14152	1	0	0	13.6667	13.8421	36	38
ENSG00000241990	chr22	46449585	46453090	NA	NA	0.602969	0.585823	0.0171457	0.0458342	0.186499	0.730452	1801	9	0	0	12.8981	13.1023	35.6667	37.7778
ENSG00000245205	chr12	19609178	19610582	EEF1A1P4	NA	0.915685	0.919606	-0.00392105	-0.00609812	0.186536	0.730452	15889	1	0	0	13.6944	12.3158	36	37
ENSG00000255633	chr6	62284008	62284534	MTRNR2L9	100463487	0.908846	0.90342	0.00542558	0.00854405	0.186548	0.730452	12447	1	0	0	13.8333	12	36	37
ENSG00000172785	chr9	121041	188979	CBWD1	55871;150472;220869;445571;644019	0.599963	0.600285	-0.000321853	-0.0442199	0.186554	0.730452	25457	3	0	0	14.287	14.7368	36	38
ENSG00000198570	chr1	211649864	211666259	RD3	343035	0.596628	0.587053	0.00957431	0.0517098	0.186562	0.730452	1805	10	0	0	13.4583	13.9395	35.6	37.9
ENSG00000207996	chr17	57228497	57228582	MIR301A	407027	0.881219	0.873214	0.00800492	0.0130168	0.186574	0.730452	8181	1	0	0	13.7222	13.5263	36	38
ENSG00000273413	chr10	88729994	88730583	NA	NA	0.407646	0.429635	-0.0219888	-0.0712881	0.186682	0.730452	1807	3	0	0	14.9074	14.5263	36	37.6667
ENSG00000250397	chr11	856880	859795	NA	NA	0.840187	0.84248	-0.00229374	-0.00405356	0.186692	0.730452	19601	6	0	0	13.1389	13.0395	35.8333	37.5
ENSG00000198346	chr19	53970989	54006950	ZNF813	126017	0.466758	0.465499	0.00125972	0.0307654	0.186724	0.730452	15784	4	0	0	15.2917	15.1645	36	37.25
ENSG00000141434	chr18	29765032	29800367	MEP1B	4225	0.919287	0.918955	0.000331715	0.000576031	0.18673	0.730452	28126	3	0	0	14.7037	15.6491	36	38
ENSG00000234709	chr9	102760583	102761351	UPF3AP3	NA	0.951504	0.949082	0.00242128	0.00363761	0.186797	0.730452	20469	1	0	0	11.6111	12.9737	36	38
ENSG00000117501	chr1	170904612	171033906	MROH9	80133	0.733004	0.742912	-0.0099079	-0.0238936	0.186835	0.730452	3441	2	0	0	16.7917	16.4737	36	38
ENSG00000180219	chr12	100041531	100043824	FAM71C	196472	0.827172	0.83634	-0.00916872	-0.0163722	0.186865	0.730452	6118	4	0	0	13.4167	13.7368	36	37.75
ENSG00000143119	chr1	111415775	111442550	CD53	963	0.165635	0.167659	-0.0020248	-0.0556009	0.186939	0.730452	10864	4	0	0	14.4861	15.1579	35.5	38
ENSG00000112494	chr6	167684657	167729507	UNC93A	54346	0.807025	0.81282	-0.00579498	-0.0161691	0.186996	0.730452	6241	18	0	0	13.8272	13.6769	35.7222	37.5
ENSG00000247092	chr14	95998634	96001209	SNHG10	NA	0.0853531	0.0831072	0.00224588	-0.0296109	0.187107	0.730452	9765	8	0	0	12.8958	12.602	35.625	37.125
ENSG00000223457	chr6	33205576	33207467	NA	NA	0.864302	0.871286	-0.00698378	-0.0114782	0.187117	0.730452	9392	1	0	0	13.8056	12.9737	36	38
ENSG00000235020	chr10	18523097	18550123	NA	NA	0.692267	0.701662	-0.00939469	-0.0326227	0.187148	0.730452	1991	9	0	0	13.4043	13.6988	36	37.7778
ENSG00000253614	chr8	58173785	58179172	NA	286177	0.861007	0.860984	2.25003e-05	-0.000517646	0.18717	0.730452	29461	2	0	0	13.4444	13.6316	35.5	38
ENSG00000148826	chr10	134598297	134599556	NKX6-2	84504	0.100924	0.0948002	0.0061241	0.0797181	0.187241	0.730452	2564	7	0	0	11.5754	11.8872	35.2857	37.8571
ENSG00000255241	chr11	87831759	87849003	NA	NA	0.574387	0.561398	0.0129897	0.0796658	0.18725	0.730452	1821	2	0	0	13.6111	12.8816	35.5	37.5
ENSG00000123545	chr6	97337189	97345757	NDUFAF4	29078	0.49308	0.493839	-0.000758617	-0.00143487	0.18725	0.730452	25828	8	0	0	13.8715	13.3947	36	37.875
ENSG00000183615	chr1	32712834	32714457	FAM167B	84734	0.224754	0.224198	0.000555797	0.0108963	0.187326	0.730452	22553	6	0	0	13.662	14.3377	35.8333	37.8333
ENSG00000228538	chr2	21861303	21872435	NA	NA	0.673854	0.672951	0.000903236	0.00392044	0.187336	0.730452	19891	2	0	0	14.7917	14.6316	36	38
ENSG00000231948	chr2	20790535	20792308	HS1BP3-IT1	100874343	0.800248	0.789129	0.0111187	0.0199346	0.187397	0.730452	4567	1	0	0	12.1389	12.1579	36	38
ENSG00000211895	chr14	106173457	106175002	IGHA1	NA	0.86959	0.87477	-0.00518004	-0.00909252	0.187488	0.730452	11823	7	0	0	12.4524	12.5	35.7143	37.8571
ENSG00000166845	chr18	51884287	51911588	C18orf54	162681	0.128955	0.13065	-0.00169567	-0.051652	0.18749	0.730452	12750	10	0	0	14.0917	14.1289	35.5	37.9
ENSG00000258605	chr14	81879314	81879583	NA	NA	0.548009	0.518308	0.0297006	0.0789081	0.187643	0.730452	1828	1	0	0	11	10.4211	36	37
ENSG00000253859	chr8	82351671	82434053	NA	NA	0.906593	0.901723	0.00486945	0.00769433	0.187745	0.730452	13516	19	0	0.0526316	14.731	14.3878	35.7895	37.7368
ENSG00000231147	chr2	130763773	130766696	ARHGAP42P2	NA	0.716835	0.722504	-0.00566925	-0.015192	0.187778	0.730452	6798	2	0	0	13.6667	13.8026	36	38
ENSG00000254990	chr11	111639392	111649074	NA	NA	0.923525	0.918533	0.00499155	0.00777637	0.187792	0.730452	13402	2	0	0	13.1944	13.2105	35.5	38
ENSG00000181631	chr3	151044100	151047336	P2RY13	53829	0.468448	0.481348	-0.0128996	-0.0785398	0.187845	0.730452	1832	3	0	0	14.75	13.6754	36	38
ENSG00000235168	chr6	149882288	149885085	NA	NA	0.926783	0.922805	0.00397829	0.00613982	0.187892	0.730452	15832	1	0	0	13.1944	12.3684	36	37
ENSG00000110060	chr11	125763381	125773116	PUS3	83480	0.598941	0.597751	0.00118937	-0.01718	0.188028	0.730452	16341	8	0	0	12.9826	13.0526	35.5	37.5
ENSG00000163283	chr2	233243244	233247599	ALPP	250	0.583494	0.573221	0.0102729	0.0577019	0.188097	0.730452	1835	9	0	0	12.4568	12.2865	35.5556	37.1111
ENSG00000215458	chr21	45225639	45232448	NA	284837	0.708465	0.695349	0.0131162	0.0265811	0.188121	0.730452	2878	1	0	0	12.7222	13.7895	36	37
ENSG00000168367	chr16	86365450	86383289	LINC00917	732275	0.636325	0.650949	-0.0146231	-0.0388532	0.188168	0.730452	1837	15	0	0	13.0111	13.1632	35.9333	37.8
ENSG00000064201	chr11	2323227	2339430	TSPAN32	10077	0.359884	0.364024	-0.00414004	-0.0588339	0.188225	0.730452	4685	14	0	0	13.4087	13.4662	35.5714	37.5714
ENSG00000025156	chr6	122720691	122754264	HSF2	3298	0.366575	0.366627	-5.2705e-05	-0.0219032	0.188277	0.730452	29073	8	0	0	13.2743	13.7961	35.5	37.875
ENSG00000185904	chr10	42970991	42990784	LINC00839	84856	0.464111	0.458992	0.00511924	0.0518747	0.188288	0.730452	3422	8	0	0	13.7361	13.5789	36	37.5
ENSG00000225791	chr6	52442105	52448783	TRAM2-AS1	401264	0.223885	0.22424	-0.000355055	-0.0181857	0.188399	0.730452	25031	5	0	0	14.8111	14.8842	36	38
ENSG00000119041	chr2	197627756	197664449	GTF3C3	9330	0.383344	0.381917	0.00142744	-0.0272945	0.188468	0.730452	14537	5	0	0	14.6444	14.7053	36	37.8
ENSG00000171487	chr19	56511092	56573179	NLRP5	126206	0.700186	0.716662	-0.0164757	-0.0329505	0.188499	0.730452	1941	2	0	0	12.9861	13.7632	36	38
ENSG00000136143	chr13	48510622	48612125	SUCLA2	8803	0.22357	0.228052	-0.00448218	-0.0370921	0.18864	0.730452	4200	29	0	0	13.1226	13.4428	35.5517	37.4828
ENSG00000232346	chr22	32435477	32435883	NA	NA	0.7124	0.710964	0.00143552	0.00646117	0.188725	0.730452	15296	5	0	0	13.7556	13.7632	35.8	37.8
ENSG00000178055	chr3	46871032	46875585	PRSS42	339906	0.920352	0.917781	0.00257109	0.00396355	0.188746	0.730452	19784	9	0	0	14.6852	13.8392	35.8889	37.7778
ENSG00000248593	chr12	6993846	6994950	DSTNP2	171220	0.897274	0.901661	-0.00438768	-0.00696023	0.188811	0.730452	14550	1	0	0	14.25	13.1842	36	38
ENSG00000253500	chr8	88554214	88767946	NA	NA	0.852639	0.856294	-0.00365525	-0.00710614	0.188861	0.730452	14325	2	0	0	14.9583	13.7368	36	38
ENSG00000180776	chr13	21950263	22033509	ZDHHC20	253832	0.453337	0.454599	-0.00126156	-0.0195337	0.188866	0.730452	15773	14	0	0.142857	12.2599	12.1692	35.5	37.7143
ENSG00000135776	chr1	229652329	229694442	ABCB10	23456	0.371348	0.382213	-0.0108655	-0.038671	0.188912	0.730452	1850	4	0	0	14.4583	13.7829	36	37
ENSG00000168228	chr4	25314407	25372005	ZCCHC4	29063	0.473949	0.471965	0.00198321	0.018013	0.189105	0.730452	11092	6	0	0	14.0926	14.2105	36	38
ENSG00000187862	chr1	156549519	156556562	TTC24	164118	0.691925	0.70267	-0.0107454	-0.0656817	0.189162	0.730452	1852	6	0	0	12.9398	13.0833	36	38
ENSG00000254694	chr11	126078506	126078922	NA	NA	0.932733	0.928472	0.00426134	0.00653605	0.189195	0.730452	15155	1	0	0	15.3056	15.9474	36	38
ENSG00000249061	chr5	86263138	86433529	NA	NA	0.918441	0.91403	0.00441055	0.0068683	0.189325	0.730452	14683	2	0	0	13.9167	12.9079	35	36
ENSG00000131778	chr1	146714291	146767443	CHD1L	9557	0.3857	0.384955	0.000745293	-0.0235051	0.189334	0.730452	20508	13	0	0	14.1325	14.3482	35.8462	37.9231
ENSG00000231731	chr2	128221218	128263373	NA	NA	0.874476	0.870186	0.00429046	0.00652038	0.189377	0.730452	15190	3	0	0	14.4444	13.5175	36	37.6667
ENSG00000256618	chr17	22022437	22023991	MTRNR2L1	100462977	0.638693	0.634169	0.00452385	0.0233499	0.189385	0.730452	4135	4	0	0	12.3056	12.4342	35.75	38
ENSG00000268626	chr17	72346906	72348271	NA	NA	0.345601	0.341473	0.00412862	0.019836	0.189654	0.730452	4702	3	0	0	13.6944	14.3246	36	37.6667
ENSG00000101084	chr20	35234137	35240960	C20orf24	55969	0.334521	0.335253	-0.000731979	-0.0265342	0.189668	0.730452	20647	6	0	0	14.0093	13.8596	36	37.6667
ENSG00000230581	chr9	6834456	6835577	NA	NA	0.833456	0.827453	0.00600254	0.0103038	0.18971	0.730452	10453	1	0	0	15.3889	14.5789	36	38
ENSG00000154429	chr1	229456758	229479041	CCSAP	126731	0.282966	0.284323	-0.00135768	-0.0162839	0.189717	0.730452	15025	10	0	0	12.5917	12.7237	35.7	37.8
ENSG00000134200	chr1	115572415	115576941	TSHB	7252	0.939596	0.936628	0.00296857	0.00452434	0.189725	0.730452	18655	2	0	0	14.3889	14.8289	36	38
ENSG00000233297	chr7	102322283	102330916	RASA4DP	NA	0.334285	0.337482	-0.00319696	-0.0846865	0.1898	0.730452	6543	3	0	0	12.6389	12.807	35.3333	38
ENSG00000250258	chr5	79070171	79112013	NA	NA	0.934826	0.930779	0.00404737	0.00619337	0.189806	0.730452	15740	1	0	0	16.4722	15.4211	36	38
ENSG00000229474	chr15	44957930	45003514	PATL2	197135	0.56605	0.558661	0.00738908	0.0083528	0.189957	0.730452	12674	11	0	0	14.2273	14.2727	35.8182	37.8182
ENSG00000250360	chr5	50261521	50262842	NA	NA	0.0990197	0.0964534	0.00256624	0.00509793	0.189982	0.730452	17607	3	0	0	13.9444	14.2368	35.6667	38
ENSG00000268085	chr8	23412287	23420651	NA	NA	0.851127	0.836231	0.0148959	0.0251744	0.189982	0.730452	3162	1	0	0	14.8056	14.9211	36	38
ENSG00000148672	chr10	88810243	88854623	GLUD1	2746	0.26664	0.273099	-0.00645947	-0.0894288	0.190043	0.730452	2350	6	0	0	14.125	13.2719	35.8333	37.5
ENSG00000260854	chr16	34213115	34214215	NA	100505948	0.714048	0.72477	-0.0107224	-0.0275687	0.190142	0.730452	2710	2	0	0	12.375	12.6579	35.5	37.5
ENSG00000170677	chr18	67956137	67997436	SOCS6	9306	0.404127	0.405595	-0.00146767	-0.0382503	0.190156	0.730452	14208	5	0	0	12.5389	12.7579	35.4	37.4
ENSG00000224223	chr7	54624663	54639419	NA	285878	0.926615	0.922529	0.00408631	0.00631608	0.190205	0.730452	15533	2	0	0	12.3056	11.7895	35	38
ENSG00000174482	chr9	27948076	28670283	LINGO2	158038	0.921857	0.921301	0.000556285	0.000872132	0.190248	0.730452	27359	3	0	0	12.3241	12.4825	36	37.3333
ENSG00000236943	chr1	144456138	144521970	NA	728875;101927520;101929438	0.395805	0.394219	0.00158556	0.00930976	0.190248	0.730452	13423	11	0	0	13.6187	13.689	35.8182	37.5455
ENSG00000165060	chr9	71650175	71715094	FXN	2395	0.700481	0.701225	-0.000743593	-0.00891729	0.190298	0.730452	20526	14	0	0	13.6508	13.5883	35.7857	37.7143
ENSG00000184863	chr7	155437145	155574179	RBM33	155435	0.687657	0.686642	0.00101554	-0.000390398	0.190428	0.730452	28654	36	0.0555556	0.0833333	13.3164	13.3684	35.7778	37.8333
ENSG00000130368	chr6	160327974	160329108	MAS1	4142	0.929432	0.925703	0.00372942	0.0057387	0.190461	0.730452	16467	1	0	0	15.5556	16.7632	36	38
ENSG00000172469	chr6	96025419	96057333	MANEA	79694	0.202086	0.202116	-2.91441e-05	-0.0215584	0.190461	0.730452	29378	6	0	0	14.2407	14.4781	35.8333	37.8333
ENSG00000170858	chr19	55219700	55224955	LILRP2	79166	0.539581	0.535974	0.00360662	0.0408154	0.190461	0.730452	5618	2	0	0	14.2083	14.5921	36	38
ENSG00000136929	chr9	100689073	100707138	HEMGN	55363	0.671743	0.676644	-0.00490124	-0.0328172	0.190577	0.730452	3670	4	0	0	14.4653	14.3289	36	37.75
ENSG00000124635	chr6	27093676	27100541	HIST1H2BJ	8970	0.157154	0.159657	-0.00250252	-0.0668151	0.19062	0.730452	8784	8	0	0	13.9306	13.5099	35.875	37.75
ENSG00000135148	chr12	112563305	112591407	TRAFD1	10906	0.339047	0.338032	0.00101542	-0.0227954	0.19067	0.730452	17856	9	0	0	12.6914	12.9357	35	37.6667
ENSG00000159882	chr19	44507100	44518078	ZNF230	7773	0.506504	0.503374	0.00312986	-0.00537825	0.190701	0.730452	17116	5	0	0	13.6056	13.8737	35.8	38
ENSG00000159224	chr17	47035916	47045958	GIP	2695	0.594217	0.598556	-0.00433995	-0.038611	0.190817	0.730452	4404	3	0	0	13.9259	14.1316	36	38
ENSG00000207798	chr2	56216085	56216194	MIR216A	406998	0.866037	0.872178	-0.00614069	-0.0100775	0.190832	0.730452	10696	1	0	0	14.6111	15.2895	35	38
ENSG00000258247	chr12	95770984	95774672	NA	NA	0.818331	0.82821	-0.00987966	-0.0175948	0.190924	0.730452	5527	2	0	0	12.2083	11.4737	36	37
ENSG00000213365	chr11	71991195	71992222	NA	NA	0.937525	0.933954	0.00357082	0.0054799	0.191012	0.730452	16935	2	0	0	11.3889	12.4079	33.5	37.5
ENSG00000138434	chr2	182756560	182795465	SSFA2	6744	0.427119	0.427689	-0.000570314	-0.0221937	0.191037	0.730452	22411	7	0	0	14.2302	14.2406	35.7143	37.8571
ENSG00000259611	chr15	98628856	98646941	NA	NA	0.686348	0.679232	0.00711617	0.0175861	0.191079	0.730452	5535	4	0	0	11.4236	11.3421	35.5	37.5
ENSG00000230371	chr13	113784730	113786368	KARSP2	NA	0.900894	0.894394	0.00649961	0.0103311	0.191095	0.730452	10418	1	0	0	13.4444	13.9737	36	38
ENSG00000196323	chr11	130096572	130184581	ZBTB44	29068	0.4615	0.463099	-0.00159944	-0.0335869	0.191119	0.730452	13335	8	0	0.5	12.691	13.1809	35.75	37.375
ENSG00000163098	chr19	53792856	53794875	BIRC8	112401	0.90765	0.909409	-0.00175949	-0.00298801	0.191212	0.730452	21929	5	0	0	15.1222	14.9684	35.8	37.8
ENSG00000148426	chr10	11865338	11914276	PROSER2	254427	0.725748	0.714453	0.0112958	0.0266269	0.191239	0.730452	2872	17	0	0	13.7696	13.63	35.7059	37.3529
ENSG00000162482	chr1	19609052	19615744	AKR7A3	22977	0.324864	0.317816	0.00704777	0.0906477	0.191285	0.730452	2031	16	0	0	13.3872	13.4671	35.75	37.3125
ENSG00000259884	chr12	52452243	52453287	NA	NA	0.922005	0.926629	-0.00462361	-0.00713941	0.191309	0.730452	14276	1	0	0	15.8056	16.6579	36	38
ENSG00000119328	chr9	111696461	111713024	FAM206A	54942	0.43643	0.437861	-0.00143101	-0.0201464	0.191478	0.730452	14507	8	0	0	13.5208	13.5395	35.625	37.75
ENSG00000224516	chr2	233244345	233246384	NA	NA	0.667872	0.657181	0.0106907	0.0320054	0.19149	0.730452	2065	6	0	0	12.8611	12.9167	35.5	37
ENSG00000257252	chr12	93710911	93771512	NA	643339	0.437059	0.433696	0.00336291	0.0201153	0.191494	0.730452	6146	5	0	0	14.4056	14.2842	35.6	37.8
ENSG00000250325	chr4	83322731	83323609	IGBP1P4	NA	0.926309	0.927846	-0.00153734	-0.00254079	0.191498	0.730452	23019	2	0	0	10.5833	10.3684	34.5	38
ENSG00000123838	chr1	207277607	207318317	C4BPA	722	0.933591	0.933487	0.000103666	0.000155806	0.191543	0.730452	29308	2	0	0	14.5278	14.6579	36	38
ENSG00000229413	chr7	128293740	128293989	NA	NA	0.820016	0.827547	-0.0075309	-0.0130308	0.191582	0.730452	8170	1	0	0	10.9167	10.8684	36	37
ENSG00000175604	chr16	12180603	12184159	NA	NA	0.358936	0.341882	0.0170538	0.0690449	0.191812	0.730452	1901	5	0	0	12.25	12.3316	36	38
ENSG00000239922	chr3	147657791	147724542	NA	NA	0.887865	0.884223	0.00364169	0.00571419	0.191831	0.730452	16517	5	0	0	12.9444	12.6158	35.2	37
ENSG00000112706	chr6	76630832	76782395	IMPG1	3617	0.458148	0.461163	-0.00301437	-0.0133883	0.191858	0.730452	7912	14	0	0	13.7599	13.5226	35.7143	37.6429
ENSG00000117586	chr1	173152873	173176452	TNFSF4	7292	0.447756	0.43915	0.00860632	0.0572448	0.191906	0.730452	1904	5	0	0	14.0944	13.4211	35.8	37.6
ENSG00000200530	chr19	50000977	50001063	SNORD35B	NA	0.880522	0.887171	-0.00664815	-0.0107304	0.191977	0.730452	10010	1	0	0	14.75	16.4211	36	38
ENSG00000264304	chr17	27219487	27220360	NA	NA	0.142103	0.132952	0.00915028	0.0895108	0.191988	0.730452	1906	1	0	0	13.8611	12.2632	35	35
ENSG00000172243	chr12	10269376	10282857	CLEC7A	64581	0.922783	0.919184	0.00359897	0.00561267	0.192006	0.730452	16704	3	0	0	14.1574	14.0702	36	38
ENSG00000214113	chr6	5102827	5261172	LYRM4	57128	0.685987	0.686324	-0.000336999	0.00207532	0.192014	0.730452	25272	26	0	0	13.485	13.3674	35.7308	37.8462
ENSG00000267312	chr17	33786500	33787569	NA	NA	0.403749	0.404145	-0.000395421	0.0223818	0.19208	0.730452	24501	3	0	0	13.7778	13.3772	35.6667	38
ENSG00000070476	chr3	126156444	126194762	ZXDC	79364	0.422533	0.425212	-0.00267941	4.49657e-05	0.192123	0.730452	29632	10	0	0	13.875	13.9842	35.7	37.7
ENSG00000239282	chr22	30681106	30685616	GATSL3	652968	0.255406	0.254904	0.0005019	0.0334979	0.192148	0.730452	23193	4	0	0	13.0139	13.2368	35.75	37.5
ENSG00000079150	chr2	179328391	179343327	FKBP7	51661	0.565782	0.563995	0.0017864	-0.0138737	0.19231	0.730452	12204	5	0	0	12.9056	12.6789	35.8	36.8
ENSG00000258436	chr14	21058352	21058982	RNASE12	493901	0.607228	0.631547	-0.0243193	-0.0557522	0.192404	0.730452	1913	1	0	0	13.9722	14.4737	36	38
ENSG00000262097	chr16	14103137	14109873	NA	101927311	0.953276	0.951043	0.00223298	0.00334821	0.192416	0.730452	21119	1	0	0	12.9444	12.7105	36	36
ENSG00000249727	chr4	55702327	55711568	NA	NA	0.924546	0.928913	-0.00436699	-0.00672579	0.192458	0.730452	14867	1	0	0	14.1111	14.7368	35	38
ENSG00000123200	chr13	46528600	46626894	ZC3H13	23091	0.68057	0.677301	0.00326902	-0.00206258	0.192499	0.730452	24210	21	0	0	13.1442	13.1541	35.7619	37.7143
ENSG00000154438	chr7	117003276	117068177	ASZ1	136991	0.892806	0.894484	-0.00167835	-0.00293435	0.192507	0.730452	22059	14	0	0	13.8056	13.6372	35.6429	37.8571
ENSG00000243896	chr7	143955700	143956815	OR2A7	401427	0.782104	0.790982	-0.00887847	-0.0160808	0.192617	0.730452	6278	1	0	0	12.0278	12.8421	36	38
ENSG00000105855	chr7	20370325	20455377	ITGB8	3696	0.426759	0.425061	0.00169788	0.0298996	0.192646	0.730452	12735	9	0	0	13.0864	13.1228	35.6667	37.5556
ENSG00000222032	chr2	238337563	238343465	NA	NA	0.633547	0.61735	0.0161963	0.0367734	0.19277	0.730452	1920	1	0	0	15.5278	15.0263	36	38
ENSG00000131203	chr8	39759794	39785963	IDO1	3620	0.650294	0.651826	-0.00153265	-0.00758311	0.192785	0.730452	13765	3	0	0	13	13.4825	35.6667	38
ENSG00000175170	chr20	25744102	25848861	FAM182B	548321;100132948;100133121;101930018	0.439324	0.435594	0.00372979	0.0090146	0.192829	0.730452	11922	3	0	0	14.75	15.1491	36	38
ENSG00000196539	chr1	248636627	248637634	OR2T3	343173	0.897564	0.904221	-0.00665658	-0.0105429	0.192861	0.730452	10189	1	0	0	8.16667	8.84211	32	36
ENSG00000238142	chr1	17215033	17216144	NA	NA	0.106333	0.122797	-0.0164641	-0.183607	0.192894	0.730452	1924	5	0	0	13.2	13.1316	35.2	37.8
ENSG00000255094	chr11	28000216	28041122	NA	NA	0.936723	0.934297	0.00242565	0.00369724	0.192901	0.730452	20356	2	0	0	14.75	13.9605	36	37.5
ENSG00000162771	chr1	212797789	212800120	FAM71A	149647	0.9467	0.948649	-0.00194902	-0.00294124	0.192929	0.730452	22037	3	0	0	14.0278	13.2632	36	38
ENSG00000273233	chr2	29033147	29033572	NA	NA	0.0398635	0.0413771	-0.0015136	-0.0324012	0.19299	0.730452	13901	3	0	0	15.8611	15.386	35.6667	38
ENSG00000128829	chr15	40226347	40327797	EIF2AK4	440275	0.695399	0.68682	0.00857905	0.0141823	0.193053	0.730452	7380	15	0	0	13.0648	13.1789	35.7333	37.8
ENSG00000233953	chr2	60722821	60727099	NA	NA	0.939017	0.935809	0.0032087	0.00488613	0.19306	0.730452	17991	1	0	0	16.3611	15.2895	36	38
ENSG00000249993	chr3	133148113	133174620	BFSP2-AS1	85003	0.508243	0.525572	-0.017329	-0.0474519	0.193088	0.730452	1930	1	0	0	13.3889	11.7895	36	37
ENSG00000113327	chr5	161494546	161582542	GABRG2	2566	0.112671	0.110097	0.00257332	0.018195	0.193152	0.730452	8517	6	0	0	15.3796	15.5965	36	37.8333
ENSG00000049319	chr2	31747550	31806136	SRD5A2	NA	0.446889	0.443712	0.00317781	0.0464448	0.193262	0.730452	6605	7	0	0	14.631	15.1466	35.8571	38
ENSG00000115524	chr2	198254508	198299815	SF3B1	23451	0.326364	0.327036	-0.000672153	-0.0181476	0.193281	0.730452	21276	8	0	0	12.8229	12.5559	35.625	37.75
ENSG00000235295	chr22	18512151	18520734	NA	100192420	0.938488	0.909301	0.0291872	0.0450924	0.193332	0.730452	1934	1	0	0	12.0833	12.4211	35	38
ENSG00000181284	chr17	7338762	7340998	TMEM102	284114	0.349325	0.342198	0.00712776	0.0243096	0.193418	0.730452	3352	7	0	0	14.6786	14.1241	36	38
ENSG00000260577	chr16	68679283	68680071	NA	NA	0.0722518	0.0794339	-0.00718217	-0.128114	0.193437	0.730452	1968	3	0	0	14.4074	14.5702	36	38
ENSG00000180332	chr13	45766988	45775175	KCTD4	386618	0.818813	0.821791	-0.00297757	-0.00875309	0.193461	0.730452	12215	5	0	0	14.3667	14.4947	35.8	37.6
ENSG00000228877	chr9	137419028	137437090	NA	100506532	0.767065	0.788045	-0.0209804	-0.0406351	0.193597	0.730452	1938	2	0	0	14.0417	14.0789	36	37.5
ENSG00000158428	chr2	219221579	219232822	C2orf62	375307	0.332586	0.333689	-0.00110327	0.0286812	0.193607	0.730452	17064	5	0	0	14.3611	14.6	36	37.8
ENSG00000168152	chr4	83821837	83841122	THAP9	79725	0.0642652	0.0630845	0.00118071	0.00266457	0.193653	0.730452	22686	4	0	0	12.875	12.8618	35.5	37
ENSG00000258884	chr14	91288709	91294472	NA	NA	0.240683	0.224097	0.0165864	0.117911	0.193761	0.730452	1941	2	0	0	13.5556	12.6842	35.5	38
ENSG00000163060	chr2	95537178	95542574	TEKT4	150483	0.579461	0.56674	0.0127216	0.0422087	0.193804	0.730452	1942	14	0	0	13.8373	13.8797	35.7143	37.6429
ENSG00000185792	chr19	56219798	56249768	NLRP9	338321	0.875821	0.878778	-0.00295726	-0.00511867	0.193811	0.730452	17568	3	0	0	13.8056	14.4035	36	38
ENSG00000109113	chr17	27041299	27045447	RAB34	83871;100861437	0.348385	0.357896	-0.00951043	-0.0685808	0.193818	0.730452	1944	13	0	0	13.6923	13.6275	35.9231	38
ENSG00000263015	chr17	406411	414587	NA	NA	0.804163	0.796018	0.00814516	0.0152308	0.193838	0.730452	6765	6	0	0	13.0741	12.9912	35.8333	37.6667
ENSG00000223700	chr2	84104851	84105677	NA	NA	0.82676	0.841166	-0.0144054	-0.0257142	0.194004	0.730452	3042	6	0	0	12.8241	12.4912	35.5	37.6667
ENSG00000113140	chr5	151040657	151066726	SPARC	6678	0.383555	0.381374	0.00218065	0.0523781	0.194086	0.730452	10072	12	0	0	13.875	14.1184	35.9167	37.75
ENSG00000197258	chr7	104308196	104310023	EIF4BP6	NA	0.807076	0.810814	-0.00373781	-0.00831371	0.194235	0.730452	12722	4	0	0	13.6458	14.5789	35.75	38
ENSG00000227517	chr17	67573392	67899141	NA	101928122	0.787355	0.78701	0.000345776	0.00619162	0.194239	0.730452	25162	15	0	0	13.1407	13.0281	35.7333	37.6667
ENSG00000184939	chr16	68563993	68609975	ZFP90	146198	0.313762	0.312231	0.00153096	0.00614801	0.194335	0.730452	15823	17	0	0	13.3121	13.5155	35.6471	37.5882
ENSG00000213153	chr11	133734772	133735522	NA	NA	0.890375	0.880808	0.00956718	0.0163779	0.194395	0.730452	6117	4	0	0	13.9583	14.2895	35.75	37.75
ENSG00000272053	chr6	25015180	25042398	NA	NA	0.620494	0.609747	0.0107471	0.0426223	0.194399	0.730452	1952	12	0	0	13.5486	13.3816	35.4167	37.8333
ENSG00000166181	chr11	43333513	43366079	API5	8539	0.383584	0.385614	-0.00202974	-0.0161805	0.194426	0.730452	10832	7	0	0	14.4524	14.4361	35.8571	38
ENSG00000266070	chr9	130548112	130548202	MIR3960	100616250	0.136824	0.131533	0.00529163	0.0529557	0.194479	0.730452	3263	1	0	0	17	16.3158	36	38
ENSG00000111241	chr12	4537321	4554780	FGF6	2251	0.819016	0.817314	0.00170156	0.00534975	0.194508	0.730452	17170	10	0	0	14.5167	14.5974	35.9	38
ENSG00000228061	chr11	31658875	31789501	NA	NA	0.867078	0.866502	0.000575809	-0.000124511	0.194582	0.730452	29394	4	0	0	13.7986	13.3026	35.5	38
ENSG00000270232	chr5	99381632	99382078	NA	NA	0.923877	0.920469	0.00340765	0.00554483	0.194662	0.730452	16832	2	0	0	12.0139	12	36	38
ENSG00000159259	chr21	37757676	37791313	CHAF1B	8208	0.625438	0.624293	0.00114434	-0.0174432	0.194692	0.730452	16729	3	0	0	13.5648	12.7807	36	37.6667
ENSG00000254768	chr11	22305276	22359791	NA	NA	0.190838	0.18823	0.00260753	0.0215965	0.194712	0.730452	8385	8	0	0	14.1875	13.8289	36	37.875
ENSG00000232654	chr6	3045618	3046034	FAM136BP	NA	0.9353	0.93042	0.00487965	0.0074665	0.194747	0.730452	13797	1	0	0	15.4167	15.6316	36	38
ENSG00000231982	chr3	186544338	186545126	NA	NA	0.0357074	0.0362848	-0.00057745	-0.0229355	0.194789	0.730452	22326	4	0	0	13.7569	14.0658	36	38
ENSG00000267745	chr17	33733703	33736787	NA	NA	0.823753	0.815984	0.00776905	0.0153409	0.1948	0.730452	6697	3	0	0	15.6852	15.0702	36	37.6667
ENSG00000255870	chr11	113659964	113660749	NA	NA	0.87704	0.890679	-0.0136394	-0.0219899	0.194807	0.730452	3919	2	0	0	11.9167	12.7105	34	36.5
ENSG00000230782	chr9	109737114	109865269	NA	340512	0.923381	0.92313	0.000251104	0.000362846	0.194817	0.730452	28731	3	0	0	13.6481	12.7456	36	37.6667
ENSG00000243832	chr3	133774100	133776492	NA	100507210	0.915633	0.921789	-0.00615619	-0.00956329	0.194968	0.730452	11280	1	0	0	13	13.1053	34	38
ENSG00000264308	chr20	30865503	30865591	NA	NA	0.0373432	0.0388009	-0.00145765	-0.0434197	0.195163	0.730452	14292	2	0	0	14.0694	14.3158	35.5	38
ENSG00000233778	chr8	93156316	93156663	NA	NA	0.620085	0.620609	-0.000523706	0.00943366	0.195211	0.730452	22928	4	0	0	14.1597	13.9211	35.75	38
ENSG00000185015	chr8	86132816	86196302	CA13	377677;100507258	0.330592	0.328535	0.00205685	0.00338193	0.195219	0.730452	21032	28	0	0	14.0526	13.9887	35.75	37.7857
ENSG00000147669	chr8	101162812	101166230	POLR2K	5440	0.0530488	0.0562715	-0.00322268	-0.0749602	0.19523	0.730452	6483	2	0.5	0	13.8889	13.2763	35.5	37.5
ENSG00000007001	chr2	158733214	158992666	UPP2	151531	0.836597	0.835237	0.00136012	0.00742262	0.195294	0.730452	15009	11	0	0	14.9444	14.7919	35.9091	37.8182
ENSG00000239519	chr3	86041333	86077157	CADM2-AS1	100874038	0.664328	0.653319	0.0110085	0.0239199	0.195389	0.730452	3432	2	0	0	9.43056	9.27632	34.5	36.5
ENSG00000268423	chr19	47050313	47104118	NA	NA	0.133573	0.127795	0.00577873	0.0582727	0.195588	0.730452	2841	3	0	0	13.0463	12.6228	36	38
ENSG00000179817	chr11	18194384	18195827	MRGPRX4	117196	0.768848	0.77715	-0.00830173	-0.0161115	0.195619	0.730452	6265	3	0	0	14.3889	13.8947	35.6667	37.3333
ENSG00000269667	chr16	86015356	86018329	NA	NA	0.250268	0.270529	-0.0202604	-0.103335	0.195695	0.730452	1974	2	0	0	11.7361	12.1447	36	38
ENSG00000171860	chr12	8210898	8219067	C3AR1	719	0.469228	0.478865	-0.00963699	-0.0431629	0.195745	0.730452	1975	5	0.2	0	14.4722	14.0947	35.6	37.6
ENSG00000229686	chr20	2637270	2637340	SNORD56	26793	0.877317	0.882407	-0.00508966	-0.00825167	0.195766	0.730452	12796	1	0	0	13.0833	13.5	36	38
ENSG00000164976	chr9	34366668	34376851	KIAA1161	57462	0.726012	0.720856	0.00515619	0.0143086	0.195769	0.730452	7305	13	0	0	13.9316	13.6134	35.5385	37.6154
ENSG00000258667	chr14	62182276	62217815	HIF1A-AS2	NA	0.574156	0.576085	-0.00192864	0.0339771	0.195783	0.730452	11379	3	0	0	14.963	14.5702	36	38
ENSG00000120071	chr17	44107282	44302733	KANSL1	284058;101929776	0.653497	0.652209	0.00128762	-0.00491381	0.195874	0.730452	17951	29	0	0	13.2653	13.5091	35.7241	37.7586
ENSG00000166211	chr12	101869199	101880775	SPIC	121599	0.845415	0.844107	0.00130863	0.00320418	0.195882	0.730452	21443	3	0	0	14.7407	14.6053	35.3333	38
ENSG00000270823	chr7	130135635	130138268	NA	442904	0.947059	0.943824	0.00323435	0.00487886	0.195885	0.730452	18006	2	0	0	14.25	14.4868	36	38
ENSG00000248240	chr5	43515376	43525412	NA	NA	0.412965	0.418968	-0.00600314	-0.0389306	0.195942	0.730452	2653	6	0	0	14.4491	14.557	36	37.6667
ENSG00000163704	chr3	9987226	9994078	PRRT3	285368	0.521343	0.51843	0.00291305	0.0245932	0.19597	0.730452	7356	13	0	0	13.859	13.7551	35.6154	37.6923
ENSG00000197727	chr16	691039	691688	NA	100130285	0.110861	0.111804	-0.000942974	-0.0273973	0.196076	0.730452	18506	5	0	0	13.95	14	35.6	38
ENSG00000246448	chr4	144621410	144786225	NA	NA	0.266956	0.265234	0.00172265	0.00468818	0.196171	0.730452	18369	8	0	0	13.5833	13.9309	35.875	37.625
ENSG00000180245	chr4	110749150	110765760	RRH	10692	0.927181	0.926082	0.00109879	0.00173728	0.196192	0.730452	25025	2	0	0	12.5556	12.1447	35	37.5
ENSG00000176783	chr5	178977559	179037027	RUFY1	80230	0.623246	0.606421	0.0168257	0.0778739	0.196288	0.730452	1987	28	0	0.0357143	13.8006	13.6429	35.9286	37.9286
ENSG00000260633	chr3	134066130	134068075	NA	NA	0.918883	0.914503	0.00437986	0.00681867	0.196302	0.730452	14751	1	0	0	12.9444	13.5789	36	38
ENSG00000259818	chr1	53686335	53689925	NA	NA	0.295682	0.299113	-0.00343118	-0.0252116	0.196304	0.730452	5994	6	0	0	13.5648	13.4123	35.6667	37.5
ENSG00000255470	chr11	18161733	18211042	NA	NA	0.851691	0.859219	-0.00752788	-0.0135911	0.196394	0.730452	7791	11	0	0	13.7323	13.6172	35.6364	37.6364
ENSG00000248740	chr4	104177316	104374815	NA	101929448	0.819401	0.818233	0.00116726	0.000596708	0.196607	0.730452	28070	2	0	0	14.2778	14.0789	36	38
ENSG00000255874	chr13	111521578	111522162	LINC00346	NA	0.591104	0.607219	-0.0161154	-0.0381687	0.196691	0.730452	1992	1	0	0	10.0556	8.97368	36	36
ENSG00000169981	chr3	44690219	44702283	ZNF35	7584	0.313801	0.310668	0.00313311	0.00780085	0.196781	0.730452	13368	7	0	0	14.1468	14.2143	35.8571	37.8571
ENSG00000198300	chr19	57321445	57352096	PEG3	5178	0.709006	0.70381	0.00519576	0.0143104	0.196813	0.730452	7303	32	0	0	13.3724	13.2303	35.7188	37.6562
ENSG00000075415	chr12	98987369	98995946	SLC25A3	5250	0.43108	0.42934	0.00174014	-0.0138658	0.196848	0.730452	12459	9	0	0	14.5216	14.1257	35.8889	37.8889
ENSG00000007038	chr16	2867164	2876305	PRSS21	10942	0.806299	0.793962	0.0123366	0.027515	0.196891	0.730452	2718	9	0	0	12.9691	13.3187	35.8889	38
ENSG00000169989	chr4	153690506	153700916	TIGD4	201798	0.271864	0.274843	-0.00297839	-0.018307	0.196891	0.730452	7152	6	0	0	13.8796	13.7982	35.5	37.8333
[truncated: 27,757 more rows]

## Sheet: medium n-3_vs_low n-3 PUFAs(B)
Supplementary Table 1B
Differential methylated region: Promoter regions
id	Chromosome	Start	End	symbol	entrezID	mean.mean.Medium	mean.mean.Low	mean.mean.diff	mean.mean.quot.log2	comb.p.val	comb.p.adj.fdr	combinedRank	num.sites	mean.num.na.Medium	mean.num.na.Low	mean.mean.covg.Medium	mean.mean.covg.Low	mean.nsamples.covg.thres5.Medium	mean.nsamples.covg.thres5.Low
ENSG00000227232	chr1	29307	31306	WASH7P	653635;100287171	0.0735503	0.072068	0.00148224	0.000217651	0.381544	0.777921	29361	3	0	0	11.3241	11.3333	35.6667	37.3333
ENSG00000243485	chr1	28054	30053	MIR1302-10;MIR1302-11;MIR1302-2;MIR1302-9	100302278;100422831;100422834;100422919	0.0735503	0.072068	0.00148224	0.000217651	0.381544	0.777921	29361	3	0	0	11.3241	11.3333	35.6667	37.3333
ENSG00000186092	chr1	67591	69590	OR4F5	79501	0.563365	0.584539	-0.0211745	-0.0523187	0.275046	0.777921	4484	1	0	0	14.0278	13.6316	36	38
ENSG00000239664	chr1	532379	534378	NA	NA	0.875369	0.880112	-0.00474329	-0.00771273	0.538665	0.777921	19469	2	0	0	14.1528	14.6053	36	38
ENSG00000223659	chr1	563891	565890	NA	101928626	0.173825	0.172563	0.00126212	0.00993953	0.871266	0.894165	29167	1	0	0	12.3889	12.6316	36	38
ENSG00000225630	chr1	563520	565519	MTND2P28	NA	0.173825	0.172563	0.00126212	0.00993953	0.871266	0.894165	29167	1	0	0	12.3889	12.6316	36	38
ENSG00000237973	chr1	564954	566953	NA	101926970;102465432	0.214671	0.203513	0.0111578	0.0680862	0.417691	0.777921	11633	3	0	0	13.7037	13.8772	35.6667	38
ENSG00000229344	chr1	566637	568636	NA	NA	0.245189	0.242811	0.00237784	0.0197138	0.563971	0.777921	20864	10	0	0	14.3806	13.9658	35.9	37.7
ENSG00000240409	chr1	567415	569414	MTATP8P1	NA	0.272438	0.271384	0.00105469	0.0157091	0.646141	0.777921	24851	4	0	0	13.0278	12.6711	36	37.5
ENSG00000248527	chr1	567576	569575	MTATP6P1	NA	0.287146	0.285719	0.00142739	0.0173481	0.623838	0.777921	23890	4	0	0	13.1319	12.5526	36	37.25
ENSG00000198744	chr1	568256	570255	NA	101929612	0.294602	0.294887	-0.000284768	-0.00477647	0.792332	0.836099	28368	5	0	0	13.6167	13.3263	36	37.4
ENSG00000224956	chr1	663028	665027	NA	NA	0.95092	0.952843	-0.0019227	-0.0028838	0.5624	0.777921	23430	1	0	0	13.5833	14.4737	36	38
ENSG00000228327	chr1	713507	715506	NA	100288069;101929540	0.0608685	0.0572447	0.00362383	0.100218	0.571978	0.777921	21291	8	0	0	13.6944	13.9276	35.75	37.875
ENSG00000237491	chr1	712650	714649	NA	100287934;101930657	0.0608685	0.0572447	0.00362383	0.100218	0.571978	0.777921	21291	8	0	0	13.6944	13.9276	35.75	37.875
ENSG00000240453	chr1	752593	754592	NA	NA	0.949451	0.946157	0.00329402	0.00496164	0.07386	0.777921	19858	1	0	0	12.0833	12.4737	36	38
ENSG00000225880	chr1	762403	764402	LINC00115	79854;101927535	0.0215707	0.0215803	-9.59599e-06	-0.00101459	0.796023	0.838664	29780	7	0	0	13.2937	13.3609	35.8571	37.7143
ENSG00000228794	chr1	761488	763487	LINC01128	643837	0.0234349	0.0236881	-0.000253205	-0.00979968	0.63465	0.777921	26203	9	0	0	13.787	13.7719	35.8889	37.7778
ENSG00000230368	chr1	811784	813783	FAM41C	284593	0.853822	0.855345	-0.00152241	-0.0027933	0.686905	0.784985	26194	5	0	0	15.05	14.6368	36	37.8
ENSG00000272438	chr1	838714	840713	NA	NA	0.34118	0.332936	0.00824332	0.0369305	0.50861	0.777921	17561	4	0	0	14.3264	14.5197	35.75	38
ENSG00000230699	chr1	845315	847314	NA	284600	0.571855	0.572976	-0.00112111	-0.00451782	0.671549	0.780923	25742	6	0	0	13.0787	12.5132	35.3333	37.3333
ENSG00000241180	chr1	848051	850050	NA	NA	0.407288	0.407332	-4.41856e-05	0.00155886	0.806273	0.84592	29250	5	0	0	13.2667	13.1684	35.4	38
ENSG00000223764	chr1	855897	857896	NA	NA	0.42482	0.425224	-0.000403472	0.0175769	0.380672	0.777921	24060	5	0	0	12.9889	12.6579	35.6	37.4
ENSG00000187634	chr1	858760	860759	SAMD11	148398	0.0792254	0.0800499	-0.000824581	-0.0166905	0.660625	0.77921	25373	8	0	0	12.6667	12.875	35.375	37.375
ENSG00000268179	chr1	865946	867945	NA	NA	0.93169	0.932558	-0.000868282	-0.00135916	0.763772	0.819216	27909	2	0	0	12.625	12.9605	36	37
ENSG00000188976	chr1	894190	896189	NOC2L	26155	0.26259	0.262273	0.000316504	-0.00753452	0.532479	0.777921	25306	9	0	0	12.9352	13.0614	35.6667	37.8889
ENSG00000187961	chr1	894467	896466	KLHL17	339451	0.25317	0.252296	0.000874056	0.00200723	0.667893	0.780121	25627	11	0	0	12.6338	12.4569	35.5455	37.6364
ENSG00000187583	chr1	900377	902376	PLEKHN1	84069	0.406895	0.410977	-0.00408192	-0.0354828	0.292088	0.777921	5544	11	0	0	14.6086	15.0383	35.7273	38
ENSG00000187642	chr1	916998	918997	C1orf170	84808	0.743455	0.743797	-0.000341857	-0.00139209	0.524243	0.777921	26640	9	0	0	13.0833	12.9152	35.5556	37.8889
ENSG00000272512	chr1	932932	934931	NA	NA	0.160869	0.162635	-0.00176629	-0.0129295	0.600544	0.777921	22788	10	0	0	13.1306	13.4658	35.1	37.4
ENSG00000188290	chr1	935053	937052	HES4	57801	0.0507416	0.0503604	0.000381248	0.0106194	0.512108	0.777921	24380	12	0	0	12.1644	12.4474	35.3333	37.5833
ENSG00000231702	chr1	943110	945109	NA	NA	0.718327	0.711976	0.00635037	0.0092669	0.257306	0.777921	14482	7	0	0	13.6587	13.6316	35.8571	37.8571
ENSG00000224969	chr1	948074	950073	NA	NA	0.434171	0.435303	-0.0011317	-0.00940146	0.576754	0.777921	21545	10	0.1	0	14.1056	14.3763	35.9	37.9
ENSG00000187608	chr1	947303	949302	ISG15	9636	0.200208	0.20296	-0.00275145	-0.0166727	0.384224	0.777921	9660	6	0.166667	0	14.1065	14.3816	36	37.8333
ENSG00000188157	chr1	954003	956002	AGRN	375790	0.0769599	0.0775591	-0.000599183	-0.023168	0.459278	0.777921	21584	9	0	0	13.034	13.1784	35.8889	37.6667
ENSG00000242590	chr1	988913	990912	NA	NA	0.927546	0.92716	0.000386689	0.000595941	0.940693	0.950826	29616	7	0	0	13.6746	14.3308	35.5714	37.8571
ENSG00000217801	chr1	993614	995613	NA	100288175	0.0451826	0.0472968	-0.00211415	-0.0526589	0.39071	0.777921	10799	5	0	0	12.7278	12.6316	35.4	38
ENSG00000273443	chr1	998169	1000168	NA	NA	0.166361	0.174663	-0.00830176	-0.0238973	0.227857	0.777921	5186	6	0	0	14.6111	14.3114	35.8333	37.6667
ENSG00000237330	chr1	1009188	1011187	RNF223	401934	0.826589	0.825662	0.000927194	0.00156572	0.764013	0.819269	27916	2	0	0	14.9583	14.8947	35.5	37.5
ENSG00000131591	chr1	1051242	1053241	C1orf159	54991	0.2411	0.240071	0.00102982	-0.0149324	0.432389	0.777921	17132	13	0	0	13.141	13.3239	35.7692	37.6154
ENSG00000223823	chr1	1070897	1072896	NA	254099	0.204078	0.201541	0.00253638	0.0086608	0.649555	0.778229	24982	4	0	0	13.3333	13.1776	35.75	38
ENSG00000207730	chr1	1100984	1102983	MIR200B	406984	0.867061	0.869314	-0.00225263	-0.00384157	0.639901	0.777921	24587	9	0	0	12.784	12.8596	35.7778	37.6667
ENSG00000207607	chr1	1101743	1103742	MIR200A	406983	0.904424	0.906296	-0.00187274	-0.00301606	0.518789	0.777921	23198	10	0	0	13.2778	13.6737	35.8	37.6
ENSG00000198976	chr1	1102885	1104884	MIR429	554210	0.844598	0.846256	-0.00165832	-0.00295642	0.668365	0.780233	25643	12	0	0	13.463	13.7127	35.75	37.5
ENSG00000272141	chr1	1103237	1105236	NA	NA	0.842192	0.843799	-0.00160699	-0.00289386	0.712759	0.793501	26889	9	0	0	13.5216	13.617	35.6667	37.4444
ENSG00000205231	chr1	1114436	1116435	TTLL10-AS1	100506376	0.892895	0.8885	0.00439538	0.0070378	0.566474	0.777921	20995	13	0	0	12.9295	13.0891	35.8462	37.6923
ENSG00000162571	chr1	1107764	1109763	TTLL10	254173	0.399813	0.384131	0.015682	0.0592061	0.269601	0.777921	4325	9	0	0	13.392	13.269	35.7778	37.7778
ENSG00000186891	chr1	1141572	1143571	TNFRSF18	8784	0.168965	0.173766	-0.00480061	-0.0329889	0.316818	0.777921	6195	10	0	0	13.4389	13.6132	35.8	37.8
ENSG00000186827	chr1	1149019	1151018	TNFRSF4	7293	0.536989	0.535898	0.00109101	0.0084773	0.695133	0.787049	26439	10	0	0	14.0722	14.1974	36	38
ENSG00000078808	chr1	1166912	1168911	SDF4	51150	0.425309	0.422974	0.00233486	0.015678	0.530218	0.777921	19026	8	0	0	12.5208	12.3092	35.75	37.625
ENSG00000176022	chr1	1166129	1168128	B3GALT6	126792	0.0959442	0.0935221	0.00242212	0.0171753	0.50088	0.777921	17053	6	0	0	13.3194	13.0833	35.8333	37.6667
ENSG00000184163	chr1	1181603	1183602	FAM132A	388581	0.225979	0.230541	-0.00456234	-0.0302456	0.468502	0.777921	14834	8	0	0	13.4583	13.5493	35.5	37.875
ENSG00000260179	chr1	1186215	1188214	NA	NA	0.803446	0.803126	0.000320771	-0.000336581	0.509551	0.777921	29092	3	0	0	13.1667	13.7895	36	38
ENSG00000160087	chr1	1208766	1210765	UBE2J2	118424	0.201399	0.202272	-0.000873191	-0.0361931	0.254837	0.777921	18584	5	0	0	13.8833	14.0211	35.8	37.8
ENSG00000230415	chr1	1209103	1211102	NA	NA	0.201399	0.202272	-0.000873191	-0.0361931	0.254837	0.777921	18584	5	0	0	13.8833	14.0211	35.8	37.8
ENSG00000162572	chr1	1214316	1216315	SCNN1D	6339	0.869165	0.856964	0.0122005	0.0201566	0.114839	0.777921	6713	2	0	0	9.84722	10.5395	35.5	36.5
ENSG00000131584	chr1	1244490	1246489	ACAP3	116983	0.751537	0.753205	-0.00166861	-0.0038847	0.703561	0.79001	26658	8	0	0	13.9722	13.6579	36	37.75
ENSG00000169972	chr1	1242447	1244446	PUSL1	126789	0.0444314	0.0447623	-0.00033089	-0.003789	0.519871	0.777921	25075	11	0	0	13.351	13.811	35.9091	37.6364
ENSG00000127054	chr1	1259572	1261571	CPSF3L	54973;102465435	0.246798	0.246759	3.89646e-05	-0.00944704	0.677744	0.782401	29337	8	0	0	13.0243	12.8684	35.5	37.75
ENSG00000240731	chr1	1253570	1255569	NA	NA	0.875832	0.875653	0.000178389	0.000666183	0.602868	0.777921	28314	4	0	0	13.3472	13.625	35.5	38
ENSG00000224051	chr1	1258636	1260635	GLTPD1	80772	0.160304	0.160404	-9.93278e-05	-0.0110379	0.647463	0.777921	28397	7	0	0	12.246	12.0902	35.4286	37.7143
ENSG00000169962	chr1	1265194	1267193	TAS1R3	83756	0.817708	0.818854	-0.00114588	-0.00193668	0.572065	0.777921	25389	9	0	0	14.3025	14.0789	35.8889	37.8889
ENSG00000107404	chr1	1284231	1286230	DVL1	1855	0.0349785	0.0361591	-0.0011806	-0.0253453	0.492009	0.777921	16434	5	0	0	13.2944	13.5211	35.6	37.6
ENSG00000162576	chr1	1296658	1298657	MXRA8	54587	0.562224	0.570174	-0.00795021	-0.0246626	0.316029	0.777921	6155	6	0	0	13.0417	13.2456	35.8333	38
ENSG00000175756	chr1	1310376	1312375	AURKAIP1	54998	0.302043	0.30359	-0.00154739	-0.0101812	0.64675	0.777921	24878	6	0	0	14.1019	14.3553	35.3333	37.8333
ENSG00000223663	chr1	1312546	1314545	NA	NA	0.939094	0.934596	0.00449881	0.00685479	0.120488	0.777921	17230	1	0	0	9.55556	9.26316	33	37
ENSG00000221978	chr1	1334209	1336208	CCNL2	81669	0.0382692	0.039024	-0.00075478	-0.0164789	0.570496	0.777921	21212	12	0	0	13.9421	13.7982	35.6667	37.75
ENSG00000224870	chr1	1333402	1335401	NA	NA	0.0729661	0.0740443	-0.00107824	-0.00476008	0.651515	0.778288	25050	10	0	0	13.0139	12.9632	35.6	37.6
ENSG00000242485	chr1	1342194	1344193	MRPL20	55052	0.108652	0.108745	-9.35001e-05	-0.00260417	0.764995	0.819649	28477	12	0	0.0833333	13.6204	13.6031	35.8333	37.75
ENSG00000264293	chr1	1340633	1342632	RN7SL657P	NA	0.0407551	0.042072	-0.00131683	-0.0168249	0.644114	0.777921	24757	5	0	0.2	12.3389	12.6579	35.6	37.6
ENSG00000272455	chr1	1342976	1344975	NA	NA	0.187844	0.18788	-3.57252e-05	0.00179301	0.71855	0.796099	29395	6	0	0	13.9583	13.6974	36	37.8333
ENSG00000235098	chr1	1356650	1358649	ANKRD65	441869	0.827281	0.829658	-0.00237785	-0.00419862	0.689562	0.785606	26272	7	0	0	14.4127	14.2519	35.8571	37.5714
ENSG00000225905	chr1	1354125	1356124	NA	NA	0.79948	0.80807	-0.0085896	-0.0163997	0.258272	0.777921	8681	2	0	0	13.1111	14.6711	35.5	38
ENSG00000205116	chr1	1360008	1362007	TMEM88B	643965	0.602322	0.601938	0.000383673	0.00248401	0.469171	0.777921	24335	7	0	0	13.9802	14.2368	36	37.8571
ENSG00000225285	chr1	1369454	1371453	NA	NA	0.0892692	0.0923968	-0.00312759	-0.0486238	0.556913	0.777921	20450	10	0	0	13.275	13.5763	35.7	37.6
ENSG00000179403	chr1	1368741	1370740	VWA1	64856	0.188032	0.189587	-0.00155473	-0.0187003	0.567801	0.777921	21058	8	0	0	13.0451	13.2763	35.75	37.5
ENSG00000215915	chr1	1383569	1385568	ATAD3C	219293	0.788081	0.790858	-0.00277674	-0.00507125	0.592209	0.777921	22353	6	0	0	14.2083	14.5307	36	38
ENSG00000160072	chr1	1405643	1407642	ATAD3B	83858	0.098143	0.0983235	-0.000180588	-0.00390327	0.459093	0.777921	27212	9	0	0	12.8951	13.348	35.5556	37.7778
ENSG00000197785	chr1	1446031	1448030	ATAD3A	55210;83858	0.0559265	0.0550981	0.000828337	-0.000926134	0.359718	0.777921	27699	7	0	0	13.2024	13.1053	35.8571	37.8571
ENSG00000205090	chr1	1475334	1477333	TMEM240	339453	0.588309	0.587765	0.000543054	-0.00255233	0.53199	0.777921	24087	12	0	0	12.588	12.5482	35.25	37.5
ENSG00000160075	chr1	1509750	1511749	SSU72	29101	0.0468866	0.0467441	0.000142563	-0.00564384	0.506082	0.777921	27762	10	0	0	13.6278	13.7395	35.9	37.8
ENSG00000215791	chr1	1499405	1501404	NA	NA	0.942957	0.94168	0.00127647	0.00193095	0.621182	0.777921	25401	3	0	0	13.6481	13.2895	35.6667	38
ENSG00000215014	chr1	1508855	1510854	NA	NA	0.0357659	0.0362641	-0.000498228	-0.0144147	0.566826	0.777921	22869	10	0	0	13.6806	13.9184	35.9	37.8
ENSG00000236684	chr1	1513636	1515635	NA	NA	0.783982	0.784512	-0.00052937	-0.000961564	0.905125	0.921251	29411	1	0	0	11.6389	12.3947	36	36
ENSG00000228594	chr1	1534977	1536976	C1orf233	643988	0.259376	0.256105	0.00327067	-0.00121038	0.372812	0.777921	27038	4	0	0	12.5417	13.1579	35.5	38
ENSG00000272106	chr1	1550676	1552675	NA	NA	0.111457	0.111238	0.000218724	0.0007593	0.61822	0.777921	28068	8	0	0	12.8785	12.9178	36	37.5
ENSG00000197530	chr1	1549295	1551294	MIB2	142678	0.114842	0.115403	-0.000560707	0.00457201	0.513294	0.777921	22075	14	0	0	12.9167	12.9699	35.8571	37.7143
ENSG00000189409	chr1	1565974	1567973	MMP23B	8510	0.170554	0.173694	-0.00314026	-0.0314078	0.395564	0.777921	10298	8	0	0	12.8924	12.9309	35.75	37.75
ENSG00000248333	chr1	1589974	1591973	CDK11B	984;728642	0.0342306	0.033986	0.000244591	0.00489178	0.504743	0.777921	26321	8	0	0	12.3646	12.5921	35.875	37.875
ENSG00000272004	chr1	1589286	1591285	NA	NA	0.05299	0.0515569	0.00143309	0.0127986	0.495483	0.777921	16671	9	0	0	12.4444	12.5556	35.8889	37.8889
ENSG00000189339	chr1	1623668	1625667	SLC35E2B	728661	0.226832	0.229335	-0.00250302	-0.0223772	0.613954	0.777921	23426	4	0.25	0.25	14.4653	14.2566	35.75	38
ENSG00000269737	chr1	1601929	1603928	NA	NA	0.934165	0.932687	0.00147839	0.0022962	0.488647	0.777921	24597	8	0.125	0	14.5833	14.4572	36	38
ENSG00000269227	chr1	1603214	1605213	NA	NA	0.927597	0.926045	0.00155138	0.00245919	0.537647	0.777921	24264	3	0	0	14.8611	14.7719	36	38
ENSG00000215914	chr1	1629869	1631868	MMP23A	NA	0.771732	0.770454	0.001278	0.00214483	0.737846	0.805082	27435	4	0	0	14.1319	14	35.75	37.75
ENSG00000008128	chr1	1655267	1657266	CDK11A	984;728642	0.331205	0.332673	-0.00146857	-0.00580385	0.426194	0.777921	18623	6	0	0	14.1296	14.0044	36	38
ENSG00000268575	chr1	1668628	1670627	NA	NA	0.919068	0.916487	0.00258045	0.00407675	0.612199	0.777921	23333	4	0	0	11.6667	11.2632	35.75	37.5
ENSG00000227775	chr1	1654451	1656450	NA	NA	0.0634749	0.0615983	0.00187658	0.0108278	0.628612	0.777921	24093	5	0	0	14.2278	14.2579	36	38
ENSG00000215790	chr1	1676932	1678931	SLC35E2	9906;728661	0.0366118	0.0356382	0.000973671	0.0281693	0.478689	0.777921	17621	8	0	0	13.6632	13.6612	35.875	38
ENSG00000008130	chr1	1711397	1713396	NADK	65220	0.434366	0.434866	-0.000499777	0.0071783	0.769855	0.822491	28017	2	0	0	15.1944	15.1579	36	38
ENSG00000078369	chr1	1821996	1823995	GNB1	2782	0.0480785	0.0483028	-0.000224227	-0.00436491	0.767749	0.821209	27986	9	0	0	13.0494	13.0058	35.7778	37.7778
ENSG00000231050	chr1	1821410	1823409	NA	NA	0.0478343	0.0482003	-0.000365982	-0.00722252	0.744861	0.808612	27574	11	0	0	12.9268	12.7967	35.5455	37.6364
ENSG00000169885	chr1	1844766	1846765	CALML6	163688	0.862244	0.864778	-0.00253339	-0.00456293	0.491052	0.777921	20522	9	0	0	13.2469	13.2895	35.7778	37.7778
ENSG00000178821	chr1	1850213	1852212	TMEM52	339456	0.288323	0.289027	-0.0007048	-0.0150502	0.513863	0.777921	20304	22	0	0	12.9028	13.0191	35.7273	37.4091
ENSG00000142609	chr1	1934777	1936776	C1orf222	85452	0.366281	0.367959	-0.00167825	-0.00293248	0.733953	0.802863	27365	8	0	0	13.1806	13.0855	35.75	37.5
ENSG00000233542	chr1	1946470	1948469	NA	NA	0.463154	0.478779	-0.0156255	-0.046874	0.0500381	0.777921	1404	1	0	0	9.75	10.0526	36	37
ENSG00000187730	chr1	1949280	1951279	GABRD	2563	0.282842	0.285727	-0.00288516	-0.0193726	0.460808	0.777921	14355	6	0	0	12.213	12.4342	35.6667	37.1667
ENSG00000226969	chr1	1981010	1983009	NA	NA	0.164057	0.161461	0.00259648	0.0174289	0.403043	0.777921	10741	10	0	0	13.4472	13.3974	36	37.8
ENSG00000067606	chr1	1980409	1982408	PRKCZ	5590	0.100054	0.0961977	0.00385655	0.0306759	0.289162	0.777921	5971	6	0	0	14.1389	13.8421	36	37.8333
ENSG00000271806	chr1	2076219	2078218	NA	NA	0.731821	0.725298	0.00652237	0.0127408	0.771784	0.823501	28054	1	0	0	11.9444	12.0526	35	38
ENSG00000182873	chr1	2115329	2117328	NA	NA	0.937978	0.938143	-0.000165136	-0.000277213	0.522798	0.777921	29222	4	0	0	14.5694	14.8158	35.75	38
ENSG00000162585	chr1	2143660	2145659	C1orf86	199990	0.558942	0.560275	-0.00133302	0.00522673	0.569974	0.777921	21178	6	0	0	12.6667	12.4254	35.5	38
ENSG00000269554	chr1	2119737	2121736	NA	NA	0.554184	0.538244	0.0159402	0.0606876	0.382992	0.777921	9591	6	0	0	13.3009	13.3947	35.5	37.6667
ENSG00000203301	chr1	2145121	2147120	NA	NA	0.868094	0.872964	-0.00487023	-0.00800704	0.539282	0.777921	19498	3	0	0	12.8704	12.7456	35.3333	38
ENSG00000243558	chr1	2143514	2145513	NA	NA	0.558942	0.560275	-0.00133302	0.00522673	0.569974	0.777921	21178	6	0	0	12.6667	12.4254	35.5	38
ENSG00000234396	chr1	2142462	2144461	NA	NA	0.343201	0.341366	0.00183583	0.017029	0.443828	0.777921	13268	3	0	0	12.3611	12.7632	35.3333	38
ENSG00000157933	chr1	2158634	2160633	SKI	6497	0.0387738	0.0388241	-5.03418e-05	0.00216061	0.636857	0.777921	29160	9	0	0	12.858	12.8626	35.7778	37.5556
ENSG00000116151	chr1	2322647	2324646	MORN1	79906	0.291349	0.293791	-0.00244161	-0.0196614	0.270137	0.777921	9570	13	0	0	13.1538	13.2692	35.7692	37.7692
ENSG00000272161	chr1	2257633	2259632	NA	NA	0.913657	0.914525	-0.000867904	-0.00136412	0.67884	0.7828	26692	8	0	0	12.8194	12.4836	35.5	37.625
ENSG00000269753	chr1	2257081	2259080	NA	NA	0.905735	0.905355	0.000379793	0.000667724	0.802753	0.843261	28497	5	0	0	12.0111	11.4947	35.2	37.4
ENSG00000269896	chr1	2283760	2285759	NA	100129534	0.908776	0.908966	-0.000189802	-0.000434762	0.501359	0.777921	28874	6	0	0	13.4583	13.0965	35.1667	37.5
ENSG00000238240	chr1	2282797	2284796	NA	NA	0.904578	0.905642	-0.00106398	-0.0017462	0.479749	0.777921	25830	5	0	0	12.2389	12.3474	35.2	37.4
ENSG00000271921	chr1	2306293	2308292	NA	NA	0.928799	0.926159	0.00264022	0.00406306	0.358333	0.777921	21344	1	0	0	14.6111	15.0789	36	38
ENSG00000271847	chr1	2309300	2311299	NA	NA	0.907469	0.908718	-0.00124926	-0.0020442	0.58616	0.777921	25154	3	0	0	13.8426	14.0439	36	37.6667
ENSG00000178642	chr1	2315311	2317310	NA	NA	0.891757	0.89332	-0.00156309	-0.0023802	0.40103	0.777921	24449	5	0	0	13.9222	13.6947	35.8	38
ENSG00000157916	chr1	2321767	2323766	RER1	11079	0.107039	0.108112	-0.00107302	-0.0185613	0.415388	0.777921	16797	11	0	0	13.447	13.5359	35.8182	38
ENSG00000157911	chr1	2344737	2346736	PEX10	5192	0.609384	0.613435	-0.00405076	-0.012416	0.607972	0.777921	23157	13	0	0	11.7607	11.9777	35.2308	37.5385
ENSG00000149527	chr1	2355919	2357918	PLCH2	9651	0.822606	0.820165	0.00244109	0.004236	0.599964	0.777921	22754	1	0	0	13.6389	13.1579	36	38
ENSG00000224387	chr1	2424198	2426197	NA	NA	0.848338	0.849414	-0.0010762	-0.0026937	0.633135	0.777921	24320	6	0	0	12.9306	12.5263	35.8333	37.3333
ENSG00000229393	chr1	2425419	2427418	NA	NA	0.898193	0.897051	0.00114241	0.00186033	0.659598	0.77921	25571	3	0	0	12.0093	12.3684	35.6667	37.3333
ENSG00000157881	chr1	2457540	2459539	PANK4	55229	0.144659	0.143811	0.000847819	0.00151615	0.345392	0.777921	26376	17	0.294118	0.176471	13.4085	13.6037	35.8824	37.7647
ENSG00000197921	chr1	2461185	2463184	HES5	388585	0.123232	0.123407	-0.000175465	-0.0087956	0.478445	0.777921	27281	10	0	0	12.9222	13.1763	35.7	37.9
ENSG00000272449	chr1	2476404	2478403	NA	NA	0.183408	0.185917	-0.00250873	-0.0174749	0.569495	0.777921	21138	5	0	0	12.8556	13.0842	35.8	37.6
ENSG00000157870	chr1	2516430	2518429	FAM213B	127281	0.066815	0.0650595	0.00175551	0.0184774	0.498759	0.777921	16905	15	0	0	13.0741	13.0596	35.8	37.8667
ENSG00000142606	chr1	2563982	2565981	MMEL1	79258	0.810078	0.810947	-0.000869446	-0.00157584	0.62043	0.777921	26238	7	0	0	13.6508	13.9586	36	37.7143
ENSG00000237058	chr1	2562507	2564506	NA	NA	0.909584	0.90973	-0.000145917	-0.000202105	0.846271	0.874668	29389	2	0	0	13.2917	14.1316	36	38
ENSG00000215912	chr1	2717787	2719786	TTC34	100287898	0.809693	0.803898	0.00579553	0.0102366	0.364762	0.777921	13479	1	0	0	15.75	15.6053	36	38
ENSG00000231630	chr1	2731064	2733063	NA	NA	0.833692	0.83413	-0.00043729	-0.000680145	0.800591	0.841817	28469	2	0	0	14.1528	14.2895	36	38
ENSG00000169717	chr1	2936546	2938545	ACTRT2	140625	0.741779	0.743229	-0.00144991	-0.00362616	0.553876	0.777921	22097	7	0	0	13.3929	13.9098	35.8571	37.5714
ENSG00000177133	chr1	2984502	2986501	LINC00982	440556	0.0422701	0.0420466	0.000223507	0.010907	0.59447	0.777921	26626	14	0	0	13.2421	13.1109	35.7857	37.8571
ENSG00000256761	chr1	2978460	2980459	NA	NA	0.922499	0.91355	0.00894884	0.0141078	0.0747041	0.777921	10241	7	0	0	11.9246	12.1692	35.4286	38
ENSG00000142611	chr1	2984232	2986231	PRDM16	63976	0.0613605	0.0622525	-0.000892078	-0.00378469	0.470891	0.777921	21833	17	0	0	13.1618	13.2322	35.7647	37.7647
ENSG00000226286	chr1	3049774	3051773	NA	NA	0.932685	0.932572	0.000112975	0.000144323	0.515698	0.777921	29555	5	0	0	13.4889	13.8053	35.6	38
ENSG00000272235	chr1	3226161	3228160	NA	NA	0.952776	0.953465	-0.000688706	-0.00103164	0.563392	0.777921	27452	1	0	0	12.6111	11.5526	36	38
ENSG00000130762	chr1	3369490	3371489	ARHGEF16	27237	0.200561	0.202106	-0.00154449	-0.0083514	0.308004	0.777921	15472	5	0	0	14.1833	14.5105	35.8	38
ENSG00000162591	chr1	3527560	3529559	MEGF6	1953	0.134406	0.136194	-0.00178782	-0.0225488	0.369398	0.777921	12211	10	0	0	13.9389	14.1421	35.9	38
ENSG00000207776	chr1	3476855	3478854	MIR551A	693135	0.910018	0.91057	-0.000551201	-0.00101136	0.276703	0.777921	27515	7	0	0	12.7302	13.5752	35.4286	37.8571
ENSG00000238260	chr1	3540808	3542807	NA	NA	0.110729	0.109922	0.000807505	0.0199787	0.466871	0.777921	19232	12	0	0	12.8495	12.8969	35.9167	37.6667
ENSG00000158109	chr1	3540066	3542065	TPRG1L	127262	0.145257	0.143618	0.00163943	0.0192087	0.413004	0.777921	12973	12	0	0	12.7431	12.875	36	37.5833
ENSG00000116213	chr1	3568826	3570825	WRAP73	49856	0.0779415	0.0788066	-0.000865128	0.000184425	0.57417	0.777921	29433	4	0	0	11.5903	11.6316	34.75	37
ENSG00000078900	chr1	3567584	3569583	TP73	7161	0.062126	0.0606244	0.00150166	0.0158744	0.4052	0.777921	13739	24	0	0	11.4977	11.4803	35.125	37.1667
ENSG00000227589	chr1	3584837	3586836	NA	NA	0.705031	0.707163	-0.00213175	-0.00626213	0.769936	0.822498	28022	2	0	0	12.9583	13.6579	36	37.5
ENSG00000235131	chr1	3630363	3632362	NA	NA	0.82482	0.820945	0.00387457	0.00671142	0.436927	0.777921	17387	1	0	0	13.3333	14.1579	35	37
ENSG00000227372	chr1	3663401	3665400	TP73-AS1	57212	0.373133	0.372402	0.000730837	0.00529423	0.62165	0.777921	23780	13	0	0	12.844	13.1032	34.8462	36.6154
ENSG00000162592	chr1	3667462	3669461	CCDC27	148870	0.861671	0.868769	-0.00709783	-0.0120867	0.498147	0.777921	16858	6	0	0	13.5741	13.1009	36	37.6667
ENSG00000235169	chr1	3687852	3689851	SMIM1	388588	0.230833	0.233008	-0.00217515	-0.0160856	0.589159	0.777921	22203	11	0	0	13.5101	13.2632	35.9091	37.8182
ENSG00000130764	chr1	3712569	3714568	LRRC47	57470	0.106626	0.106795	-0.000169278	-0.0141344	0.559977	0.777921	27373	11	0	0	14.2702	14.1459	35.6364	37.6364
ENSG00000272153	chr1	3700072	3702071	NA	NA	0.93602	0.932568	0.00345276	0.00539876	0.2599	0.777921	19171	5	0	0	14.7944	14.7053	35.8	38
ENSG00000116198	chr1	3773279	3775278	CEP104	9731	0.258086	0.25813	-4.35669e-05	-0.00594267	0.605797	0.777921	29263	17	0	0	13.7729	13.9505	35.6471	37.8824
ENSG00000169598	chr1	3772345	3774344	DFFB	1677	0.108511	0.108599	-8.79168e-05	-0.00981849	0.517558	0.777921	28583	14	0	0	13.1409	13.3195	35.5	37.7857
ENSG00000198912	chr1	3816358	3818357	C1orf174	339448	0.0594112	0.0601193	-0.000708035	-0.0239888	0.472258	0.777921	20276	13	0	0	12.9829	13.1883	35.8462	37.6923
ENSG00000236423	chr1	3815436	3817435	LINC01134	100133612	0.0822524	0.0848149	-0.00256252	-0.0301043	0.319819	0.777921	9155	11	0	0	12.8737	13.2488	35.8182	37.8182
ENSG00000233304	chr1	3999173	4001172	NA	728716	0.788457	0.778514	0.00994339	0.0243066	0.104115	0.777921	5046	3	0	0	13.7407	14.7281	36	37.3333
ENSG00000235054	chr1	4470611	4472610	NA	284661	0.88486	0.883398	0.00146123	0.0018585	0.331844	0.777921	25575	9	0	0	13.7531	13.8392	35.8889	37.6667
ENSG00000196581	chr1	4713292	4715291	AJAP1	55966	0.0452554	0.0463689	-0.00111348	-0.0273635	0.470095	0.777921	16432	7	0	0	13.0357	13.2632	36	37.8571
ENSG00000236948	chr1	5727856	5729855	NA	NA	0.515952	0.510369	0.00558278	0.0167389	0.52849	0.777921	18909	2	0	0	11.5	11.4079	33	35.5
ENSG00000264101	chr1	5922302	5924301	MIR4689	100616421	0.921834	0.922986	-0.0011519	-0.00180942	0.65427	0.778513	25685	7	0	0	13.3056	13.3008	35.7143	37.7143
ENSG00000131697	chr1	6052034	6054033	NPHP4	261734	0.0320756	0.0320441	3.15558e-05	0.00058855	0.668573	0.780334	29456	11	0	0	12.4924	12.933	35.9091	37.9091
ENSG00000069424	chr1	6050026	6052025	KCNAB2	8514	0.211925	0.212533	-0.000607526	-0.00938723	0.6079	0.777921	23150	5	0	0	12.5667	12.6789	36	37.8
ENSG00000268332	chr1	6100900	6102899	NA	NA	0.794825	0.796012	-0.00118717	-0.0021265	0.911154	0.926286	29446	1	0	0	12.6389	13.4211	36	37
ENSG00000116254	chr1	6239684	6241683	CHD5	26038;101928723	0.0583443	0.0582183	0.000125955	-0.000538433	0.317368	0.777921	28628	11	0	0	13.5505	13.6818	35.9091	38
ENSG00000116251	chr1	6268950	6270949	RPL22	6146	0.0668335	0.0680739	-0.00124039	-0.0179905	0.607974	0.777921	23158	4	0	0	14.0694	14.2697	36	37.75
ENSG00000226944	chr1	6265341	6267340	NA	NA	0.0594351	0.0619655	-0.00253036	-0.0445037	0.367404	0.777921	9261	10	0	0	13.3028	13.1553	35.7	37.9
ENSG00000158286	chr1	6264035	6266034	RNF207	388591	0.128349	0.131224	-0.00287527	-0.0294699	0.341969	0.777921	8247	9	0	0	12.8117	12.5819	35.8889	37.5556
ENSG00000116237	chr1	6295533	6297532	ICMT	23463	0.333606	0.330202	0.00340404	0.00891585	0.413706	0.777921	14870	10	0	0	13.0528	13.4237	36	37.8
ENSG00000225077	chr1	6294800	6296799	LINC00337	148645	0.270512	0.268307	0.00220503	0.00420815	0.449245	0.777921	21100	12	0	0	12.9398	13.0658	35.5833	37.5833
ENSG00000173673	chr1	6302752	6304751	HES3	390992	0.164032	0.164729	-0.000696518	0.00107908	0.418828	0.777921	27344	11	0	0	13.7525	13.6483	35.6364	37.6364
ENSG00000158292	chr1	6320536	6322535	GPR153	387509	0.107634	0.108294	-0.000660226	-0.00743486	0.620673	0.777921	23744	9	0	0	13.1111	12.769	35.6667	37.4444
ENSG00000097021	chr1	6453952	6455951	ACOT7	11332	0.133072	0.133741	-0.000669157	-0.00111572	0.587839	0.777921	27258	8	0	0	13.4097	13.3092	35.75	37.875
ENSG00000271746	chr1	6452115	6454114	NA	NA	0.0511445	0.0508213	0.000323205	0.00218805	0.625813	0.777921	25188	10	0	0	13	13.0816	35.8	38
ENSG00000069812	chr1	6484231	6486230	HES2	54626	0.159135	0.15938	-0.000245096	-0.015768	0.500979	0.777921	26309	7	0	0	12.9881	13.1955	35.5714	37.5714
ENSG00000187017	chr1	6483348	6485347	ESPN	83715	0.138926	0.138271	0.000654803	9.99158e-05	0.485796	0.777921	29677	10	0	0	12.85	13.0421	35.7	37.7
ENSG00000231868	chr1	6506567	6508566	NA	NA	0.0580816	0.0582444	-0.000162746	-0.0014851	0.616555	0.777921	27474	6	0	0	12.8148	12.8114	35.6667	37.6667
ENSG00000215788	chr1	6525756	6527755	TNFRSF25	8718	0.332999	0.33365	-0.000651398	-0.0252741	0.219678	0.777921	20955	13	0	0	13.9124	13.6053	35.8462	37.6923
ENSG00000171680	chr1	6579622	6581621	PLEKHG5	57449	0.822807	0.818355	0.00445184	0.00890628	0.420863	0.777921	14881	6	0	0	14.7361	14.5658	36	37.8333
ENSG00000162408	chr1	6614096	6616095	NOL9	79707	0.324609	0.325977	-0.00136738	-0.0343192	0.436426	0.777921	14605	15	0	0	13.6259	13.7544	35.9333	37.6
ENSG00000173662	chr1	6613741	6615740	TAS1R1	80835	0.324609	0.325977	-0.00136738	-0.0343192	0.436426	0.777921	14605	15	0	0	13.6259	13.7544	35.9333	37.6
ENSG00000204859	chr1	6638561	6640560	ZBTB48	3104	0.170176	0.168792	0.00138359	0.0163014	0.49573	0.777921	16693	10	0	0	12.7111	12.9658	35.8	37.6
ENSG00000162413	chr1	6674168	6676167	KLHL21	9903	0.0466284	0.0471297	-0.000501379	-0.0106348	0.527665	0.777921	22827	4	0	0	13.6111	13.7697	36	37.75
ENSG00000116273	chr1	6672245	6674244	PHF13	148479	0.122048	0.121663	0.000384733	-0.00458552	0.523093	0.777921	24321	11	0	0	12.7753	12.4761	35.7273	36.9091
ENSG00000041988	chr1	6683426	6685425	THAP3	90326	0.293161	0.292267	0.000894469	0.00775376	0.63071	0.777921	24190	8	0	0	14.0972	14.1283	35.75	38
ENSG00000007923	chr1	6761485	6763484	DNAJC11	55735	0.446294	0.448486	-0.00219172	-0.00736875	0.360414	0.777921	16610	9	0	0	13.8025	14.193	36	38
ENSG00000228750	chr1	6783197	6785196	NA	100505887	0.946175	0.94535	0.000825203	0.00124562	0.617341	0.777921	26926	1	0	0	14.1389	12.3158	36	38
ENSG00000237436	chr1	6844404	6846403	NA	NA	0.0395723	0.0393164	0.000255876	-0.00188914	0.566113	0.777921	26170	15	0	0	12.8593	13.0947	35.6667	37.9333
ENSG00000171735	chr1	6843884	6845883	CAMTA1	23261	0.0421808	0.0425873	-0.000406448	-0.0149746	0.460777	0.777921	24027	16	0	0	12.9184	13.2368	35.5625	37.9375
ENSG00000269978	chr1	7760531	7762530	NA	NA	0.716338	0.729802	-0.0134639	-0.0339976	0.168896	0.777921	2714	2	0	0	14.0139	12.6316	34.5	37.5
ENSG00000049245	chr1	7829829	7831828	VAMP3	9341	0.266129	0.267258	-0.00112921	-0.023399	0.440914	0.777921	16299	12	0	0	13.6829	13.6272	35.9167	37.8333
ENSG00000049246	chr1	7842880	7844879	PER3	8863	0.149007	0.144821	0.00418589	0.0356401	0.262317	0.777921	5364	9	0	0	13.6852	13.5819	35.6667	37.8889
ENSG00000236266	chr1	7886903	7888902	NA	NA	0.778936	0.799751	-0.0208156	-0.0387375	0.184004	0.777921	2073	6	0	0	12.9167	12.4561	35.8333	37.6667
ENSG00000049247	chr1	7913073	7915072	UTS2	10911	0.867777	0.867261	0.000516204	0.000700485	0.426439	0.777921	28223	6	0	0	14.4167	14.5351	35.6667	37.6667
ENSG00000049249	chr1	8000427	8002426	TNFRSF9	3604	0.513314	0.522162	-0.00884851	-0.0258838	0.179469	0.777921	4540	6	0	0	13.7685	13.4079	36	37.8333
ENSG00000270330	chr1	8000932	8002931	NA	NA	0.357667	0.363349	-0.00568139	-0.0125375	0.194148	0.777921	11429	9	0	0	13.2994	13.2398	35.8889	37.7778
ENSG00000116288	chr1	8012851	8014850	PARK7	11315	0.0493474	0.0494973	-0.000149903	-0.00338925	0.723695	0.798377	27663	6	0	0	12.8935	13.3684	35.6667	37.5
ENSG00000200344	chr1	8042544	8044543	NA	NA	0.655553	0.657564	-0.00201108	-0.00435278	0.835836	0.86722	28851	1	0	0	14.1111	13.9211	36	38
ENSG00000116285	chr1	8085869	8087868	ERRFI1	54206	0.330963	0.33719	-0.00622638	-0.0129324	0.241367	0.777921	11102	8	0	0	14.0868	14.6414	35.875	37.75
ENSG00000238290	chr1	8085298	8087297	NA	NA	0.0821699	0.0843339	-0.00216402	-0.0200173	0.425028	0.777921	12097	9	0	0	13.7562	13.731	35.7778	37.7778
ENSG00000233645	chr1	8280090	8282089	NA	NA	0.930182	0.928576	0.00160609	0.00246663	0.543851	0.777921	24246	1	0	0	12.8611	13.1842	36	38
ENSG00000162426	chr1	8376386	8378385	SLC45A1	50651	0.420157	0.41808	0.0020765	-0.000327346	0.371105	0.777921	29106	8	0	0	13.1562	13.0033	35.75	37.625
ENSG00000252254	chr1	8386627	8388626	NA	NA	0.818943	0.817982	0.000961282	0.000985718	0.410164	0.777921	27567	3	0	0	13.3056	14.0439	35.6667	37.6667
ENSG00000142599	chr1	8877203	8879202	RERE	473	0.0323458	0.0330944	-0.00074856	-0.019627	0.556217	0.777921	20415	13	0	0	12.9274	12.6538	35.8462	37.6923
ENSG00000232912	chr1	8483205	8485204	NA	NA	0.0505448	0.051595	-0.00105021	-0.0107317	0.545468	0.777921	19844	10	0	0	13.5111	13.1947	35.9	37.8
ENSG00000224315	chr1	8846473	8848472	RPL7P7	NA	0.943574	0.940639	0.00293482	0.00444705	0.13412	0.777921	20712	1	0	0	12.9167	13.0526	36	38
ENSG00000229716	chr1	8889566	8891565	NA	NA	0.0724981	0.0691566	0.00334152	0.0596517	0.20982	0.777921	7027	1	0	0	14.2222	14.4737	36	38
ENSG00000074800	chr1	8938809	8940808	ENO1	2023	0.0850512	0.0867813	-0.00173007	-0.0135262	0.464104	0.777921	14577	8	0	0	13.7882	13.7928	35.75	38
ENSG00000236269	chr1	8937567	8939566	ENO1-IT1	NA	0.0318274	0.0320061	-0.000178749	-0.00426949	0.476482	0.777921	27229	14	0	0	13.0536	12.9455	35.7857	37.8571
ENSG00000230679	chr1	8937394	8939393	ENO1-AS1	100505975	0.034372	0.0350583	-0.000686276	-0.0106099	0.469664	0.777921	20542	14	0	0	13.0913	12.8947	35.7857	37.8571
ENSG00000238249	chr1	8951968	8953967	HMGN2P17	NA	0.965257	0.963453	0.00180384	0.00267123	0.211066	0.777921	23833	2	0	0	12.0972	12.4211	36	38
ENSG00000131686	chr1	9004426	9006425	CA6	765	0.853488	0.852092	0.00139557	0.00289431	0.343435	0.777921	23412	7	0	0	14.4206	14.4887	35.8571	37.4286
ENSG00000197241	chr1	9085905	9087904	SLC2A7	155184	0.853785	0.855662	-0.00187744	-0.00339724	0.513937	0.777921	22490	6	0	0	13.7407	14.1579	35.5	38
ENSG00000142583	chr1	9148038	9150037	SLC2A5	6518	0.689554	0.699519	-0.00996458	-0.0207811	0.247223	0.777921	6401	2	0	0	16.1667	15.9474	36	38
ENSG00000180758	chr1	9188730	9190729	GPR157	80045	0.122849	0.124434	-0.00158535	-0.0292898	0.591411	0.777921	22312	13	0	0	13.7158	13.3988	35.8462	37.6154
ENSG00000207865	chr1	9211337	9213336	MIR34A	407040	0.828556	0.831756	-0.00320069	-0.00603843	0.493034	0.777921	18284	4	0	0	14.5903	13.8421	35.75	37.5
ENSG00000228526	chr1	9262179	9264178	NA	NA	0.350597	0.340036	0.0105609	0.0428837	0.341322	0.777921	7306	1	0	0	13.0556	12.7105	36	37
ENSG00000234546	chr1	9240763	9242762	NA	NA	0.282986	0.282767	0.000219202	0.00715419	0.577259	0.777921	26684	4	0	0	12.9444	12.5263	35.75	37
ENSG00000049239	chr1	9293334	9295333	H6PD	9563	0.16292	0.161466	0.00145374	0.0147566	0.503583	0.777921	17217	9	0	0	13.6327	13.4854	35.4444	37.6667
ENSG00000171621	chr1	9351439	9353438	SPSB1	80176	0.12662	0.129414	-0.00279348	-0.0180162	0.522281	0.777921	18466	6	0	0	12.9213	12.6447	35.8333	37.6667
ENSG00000252956	chr1	9497338	9499337	RNA5SP40	NA	0.859702	0.865315	-0.00561312	-0.00928135	0.403552	0.777921	14467	1	0	0	13.6944	13.4737	36	37
ENSG00000171612	chr1	9598041	9600040	SLC25A33	84275	0.34803	0.346086	0.00194363	0.00503744	0.517168	0.777921	19741	12	0	0	13.1065	13.1009	35.5833	37.9167
ENSG00000231181	chr1	9634985	9636984	NA	NA	0.945431	0.944628	0.00080252	0.00121231	0.780276	0.828871	28180	1	0	0	12.7778	12.1579	36	37
ENSG00000188807	chr1	9647432	9649431	TMEM201	199953	0.291461	0.300433	-0.0089712	-0.0430069	0.347698	0.777921	7639	7	0	0	12.3452	12.6579	35.7143	38
ENSG00000171608	chr1	9710290	9712289	PIK3CD	5293	0.313887	0.312863	0.00102399	-0.000380524	0.694073	0.786504	29002	9	0	0	13.3426	13.4035	35.8889	37.7778
ENSG00000179840	chr1	9714145	9716144	C1orf200	NA	0.21647	0.214759	0.00171098	-0.00682628	0.475387	0.777921	17265	7	0	0	13.7619	13.8722	35.8571	37.7143
ENSG00000231789	chr1	9747114	9749113	NA	101929074	0.36275	0.360315	0.00243435	-0.00153059	0.606957	0.777921	26340	4	0	0	12.1319	11.4408	35	37
ENSG00000171603	chr1	9884085	9886084	CLSTN1	22883	0.13196	0.131346	0.00061389	-0.00135413	0.462855	0.777921	26716	12	0	0	12.6366	12.9035	35.6667	37.8333
ENSG00000178585	chr1	9969895	9971894	CTNNBIP1	56998	0.0343283	0.035148	-0.000819726	-0.0255913	0.487643	0.777921	19117	12	0	0	13.0417	12.9342	35.6667	37.6667
ENSG00000162441	chr1	10002966	10004965	LZIC	84328	0.0424794	0.0424196	5.97702e-05	-0.00915363	0.465043	0.777921	29030	9	0	0	13.6728	13.7193	35.5556	37.7778
ENSG00000228150	chr1	10001481	10003480	NA	NA	0.123759	0.12365	0.000109709	-0.00724938	0.488528	0.777921	28248	11	0	0	14.0631	14.0694	35.5455	37.8182
ENSG00000173614	chr1	10001986	10003985	NMNAT1	64802	0.0402814	0.0404818	-0.000200381	-0.01446	0.45612	0.777921	26943	12	0	0	14.0718	13.9912	35.5833	37.8333
ENSG00000241326	chr1	10041699	10043698	NA	NA	0.856324	0.861774	-0.0054495	-0.00904666	0.381478	0.777921	14730	1	0	0	17.2778	19.2105	36	38
ENSG00000162444	chr1	10055764	10057763	RBP7	116362	0.104349	0.104412	-6.22848e-05	0.0490047	0.528278	0.777921	28980	11	0	0	13.5303	13.3708	35.9091	37.9091
ENSG00000130939	chr1	10091390	10093389	UBE4B	10277	0.236947	0.237405	-0.000457607	-0.0109918	0.58059	0.777921	23353	9	0	0	13.2809	13.0585	35.7778	37.3333
ENSG00000233623	chr1	10117229	10119228	PGAM1P11	NA	0.933067	0.931471	0.00159632	0.0024441	0.487866	0.777921	24296	1	0	0	12.3056	13.2368	34	38
ENSG00000054523	chr1	10269363	10271362	KIF1B	23095	0.0443436	0.0448549	-0.000511324	-0.0199746	0.43311	0.777921	22710	11	0	0	12.6389	13.1699	35.7273	37.3636
ENSG00000142657	chr1	10457149	10459148	PGD	5226	0.0313054	0.031772	-0.000466607	-0.0146316	0.552501	0.777921	23246	12	0	0	12.7431	12.5614	35.5833	37.5833
ENSG00000271989	chr1	10490235	10492234	NA	NA	0.0812122	0.0806451	0.000567116	0.00744691	0.663262	0.779275	25476	8	0	0	14.5035	14.4013	35.875	37.875
ENSG00000175279	chr1	10488659	10490658	APITD1	378708;100526739	0.349836	0.352832	-0.00299546	-0.00365751	0.52184	0.777921	22018	11	0	0	13.6667	13.5837	36	37.8182
ENSG00000251503	chr1	10488659	10490658	APITD1-CORT	100526739	0.349836	0.352832	-0.00299546	-0.00365751	0.52184	0.777921	22018	11	0	0	13.6667	13.5837	36	37.8182
ENSG00000241563	chr1	10508276	10510275	CORT	1325	0.807743	0.809541	-0.00179776	-0.00361828	0.649061	0.778226	24966	9	0	0	15.3765	14.7281	36	38
ENSG00000160049	chr1	10532084	10534083	DFFA	1676	0.112589	0.114054	-0.00146532	-0.0309276	0.321038	0.777921	13962	13	0	0	13.0876	13.2227	35.6154	37.9231
ENSG00000142655	chr1	10530845	10532844	PEX14	5195	0.0704776	0.0715706	-0.00109295	-0.0238242	0.470044	0.777921	16612	11	0	0	13.2525	13.2249	35.9091	37.9091
ENSG00000243267	chr1	10675393	10677392	RN7SL614P	NA	0.840717	0.841803	-0.00108605	-0.00334843	0.510593	0.777921	22582	6	0	0	13.7083	13.6842	35.8333	38
ENSG00000130940	chr1	10856208	10858207	CASZ1	54897	0.199556	0.198678	0.000878698	-0.00826648	0.510358	0.777921	18530	9	0	0	13.2037	13.2982	35.7778	37.7778
ENSG00000272078	chr1	10697798	10699797	NA	NA	0.384082	0.359151	0.0249313	0.144183	0.111022	0.777921	925	4	0	0	12.3056	12.4737	36	38
ENSG00000175262	chr1	11041595	11043594	C1orf127	148345	0.837063	0.836109	0.000953227	0.00244743	0.377258	0.777921	24288	5	0	0	14.4	14.7474	35.8	38
ENSG00000120948	chr1	11070914	11072913	TARDBP	23435	0.258661	0.258691	-2.96846e-05	0.00488513	0.594124	0.777921	29487	4	0	0	11.3889	11.8487	35	37.5
ENSG00000009724	chr1	11106791	11108790	MASP2	10747	0.922052	0.922641	-0.000588031	-0.000928554	0.619734	0.777921	27697	7	0	0	14.381	13.8496	35.8571	37.5714
ENSG00000116649	chr1	11119582	11121581	SRM	6723	0.0325736	0.0333532	-0.000779577	-0.0201025	0.600538	0.777921	22786	9	0	0	13.5833	13.7661	35.8889	37.5556
ENSG00000171824	chr1	11159439	11161438	EXOSC10	5394	0.117414	0.116925	0.000489093	-0.0115804	0.3835	0.777921	22986	14	0	0	12.9921	13.5075	35.7143	37.7143
ENSG00000230337	chr1	11158232	11160231	NA	101929136	0.118197	0.118181	1.57364e-05	-0.015306	0.37289	0.777921	29707	16	0	0	13.6042	13.9852	35.6875	37.8125
ENSG00000198793	chr1	11322065	11324064	MTOR	2475	0.0815581	0.0807516	0.000806462	-0.0127131	0.52186	0.777921	19248	13	0	0	13.9701	14.1822	35.7692	37.6154
ENSG00000253086	chr1	11210907	11212906	RNU6-537P	NA	0.910677	0.912434	-0.00175739	-0.00277038	0.584591	0.777921	23630	2	0	0	12.0417	13.1053	35	37.5
ENSG00000171819	chr1	11247898	11249897	ANGPTL7	10218	0.9429	0.942027	0.000872574	0.00133016	0.4995	0.777921	26761	6	0	0	14.2685	13.443	35.6667	37.8333
ENSG00000120942	chr1	11331763	11333762	UBIAD1	29914	0.151764	0.151696	6.72305e-05	-0.00601283	0.569827	0.777921	28909	10	0	0	13.3528	12.9868	35.5	37.7
ENSG00000204624	chr1	11537723	11539722	PTCHD2	57540	0.134809	0.135251	-0.000442423	-0.000863638	0.754856	0.81371	27843	7	0	0	13.0317	13.4173	35.7143	37.8571
ENSG00000116661	chr1	11715343	11717342	FBXO2	26232	0.936595	0.937838	-0.00124276	-0.00194672	0.508871	0.777921	25360	3	0	0	12.0833	12.0614	36	37.3333
ENSG00000132879	chr1	11712932	11714931	FBXO44	93611	0.414116	0.417111	-0.0029954	-0.00670981	0.445326	0.777921	17388	14	0	0	13.0813	13.1109	35.8571	37.7143
ENSG00000116663	chr1	11722681	11724680	FBXO6	26270	0.0943999	0.0949185	-0.000518636	-0.0117619	0.442822	0.777921	22613	8	0	0	12.6042	12.0164	35.375	37.625
ENSG00000116670	chr1	11751208	11753207	MAD2L2	10459	0.10234	0.100253	0.002087	0.00523146	0.336186	0.777921	19414	10	0	0	13.7694	13.7211	35.9	38
ENSG00000162490	chr1	11750286	11752285	DRAXIN	374946	0.0558072	0.0547443	0.00106291	0.0138765	0.457354	0.777921	16870	11	0	0	14.048	13.8828	35.8182	38
ENSG00000177674	chr1	11794641	11796640	AGTRAP	57085	0.241448	0.245961	-0.00451383	-0.0259028	0.421976	0.777921	11900	15	0	0	13.8278	13.8526	35.8	37.8667
ENSG00000215910	chr1	11820344	11822343	C1orf167	NA	0.0946607	0.0956187	-0.000958027	-0.0147482	0.759633	0.816796	27840	3	0	0	16.2037	15.0877	36	37.6667
ENSG00000177553	chr1	11839177	11841176	NA	NA	0.865841	0.859266	0.00657563	0.0108723	0.730496	0.801383	27284	1	0	0	14.6389	13.3684	36	36
ENSG00000177000	chr1	11866478	11868477	MTHFR	4524	0.302281	0.301489	0.000791616	0.0146101	0.482027	0.777921	19393	4	0	0	13.1389	13.2632	35.5	38
ENSG00000011021	chr1	11864707	11866706	CLCN6	1185	0.07833	0.0792003	-0.000870354	-0.0142328	0.437825	0.777921	18616	16	0	0	13.2448	13.3947	35.6875	37.625
ENSG00000242349	chr1	11899574	11901573	NPPA-AS1	100379251	0.896641	0.899232	-0.00259029	-0.00411593	0.459533	0.777921	21273	1	0	0	15.5556	15.8158	36	37
ENSG00000175206	chr1	11907903	11909902	NPPA	4878	0.817135	0.810143	0.00699217	0.0143214	0.321139	0.777921	10102	6	0	0	14.213	13.9474	35.8333	38
ENSG00000120937	chr1	11918489	11920488	NPPB	4879	0.172877	0.171514	0.00136314	0.0134617	0.510146	0.777921	17660	11	0	0	13.8712	13.4569	35.7273	37.6364
ENSG00000224904	chr1	11936327	11938326	NA	NA	0.910461	0.913224	-0.00276246	-0.00432329	0.455622	0.777921	20920	1	0	0	14.1944	14.1842	36	38
ENSG00000199347	chr1	11966709	11968708	RNU5E-1	26829	0.0804471	0.0864833	-0.00603626	-0.0895531	0.259398	0.777921	4010	3	0.333333	0.333333	12.6111	12.4211	35.6667	38
ENSG00000201801	chr1	11969485	11971484	RNU5E-4P	NA	0.0758848	0.0781389	-0.00225407	-0.0386832	0.127905	0.777921	10256	2	0	0	13.9028	13.4211	36	38
ENSG00000116685	chr1	11985986	11987985	KIAA2013	90231;101930060	0.348803	0.333246	0.0155568	0.046543	0.039107	0.777921	1424	8	0	0	14.1354	13.9572	36	37.625
ENSG00000083444	chr1	11992762	11994761	PLOD1	5351	0.0446621	0.0455956	-0.000933506	-0.0200519	0.61876	0.777921	23652	7	0	0	13.631	13.4662	35.5714	37.8571
ENSG00000116688	chr1	12038738	12040737	MFN2	9927	0.255385	0.257129	-0.00174462	-0.0118685	0.469751	0.777921	14933	12	0	0	13.8356	13.8333	35.9167	38
ENSG00000270914	chr1	12076866	12078865	NA	NA	0.93091	0.9318	-0.000889846	-0.001458	0.437116	0.777921	26488	2	0	0	13.9444	13.9079	35.5	37.5
ENSG00000116691	chr1	12078023	12080022	MIIP	60672	0.174102	0.173982	0.000119386	0.000235714	0.441552	0.777921	29311	15	0	0	13.9426	13.3	35.8	37.7333
ENSG00000120949	chr1	12121934	12123933	TNFRSF8	943	0.152727	0.15365	-0.000922193	-0.0201371	0.599462	0.777921	22725	8	0	0	13.0486	12.9408	35.75	37.875
ENSG00000201135	chr1	12137542	12139541	RNU6-777P	NA	0.859748	0.863335	-0.00358683	-0.00593742	0.453513	0.777921	18438	1	0	0	13.2778	13.4737	36	38
ENSG00000028137	chr1	12225560	12227559	TNFRSF1B	7133	0.384705	0.384832	-0.000126489	-0.0110287	0.529986	0.777921	28008	10	0	0	13.0444	12.5342	35.6	37.5
ENSG00000263676	chr1	12250270	12252269	MIR4632	100616438	0.935082	0.935509	-0.000426321	-0.000693714	0.598437	0.777921	28240	5	0	0	14.4056	14.4474	35.6	37.8
ENSG00000048707	chr1	12288624	12290623	VPS13D	55187	0.556055	0.555416	0.000639537	0.00593688	0.698419	0.788032	26529	5	0	0	13.6	13.5158	36	38
ENSG00000239149	chr1	12565800	12567799	SNORA59A	677882;677885	0.894565	0.893399	0.00116605	0.00214445	0.486015	0.777921	24929	8	0	0	14.0347	14.2533	36	37.875
ENSG00000229484	chr1	12586266	12588265	NA	NA	0.900662	0.881075	0.0195862	0.0331997	0.354994	0.777921	8071	3	0	0	10.2685	10.5175	29	32.3333
ENSG00000162496	chr1	12677238	12679237	DHRS3	9249	0.0416697	0.0419584	-0.000288728	-0.0122753	0.577529	0.777921	25712	13	0	0	13.5769	13.9008	35.8462	37.6923
ENSG00000272482	chr1	12678751	12680750	NA	NA	0.0524906	0.0528071	-0.000316409	-0.0120619	0.650896	0.778288	25307	5	0	0	13.7333	13.5632	36	37.6
ENSG00000204518	chr1	12703066	12705065	AADACL4	343066	0.927673	0.928748	-0.00107521	-0.00172496	0.585173	0.777921	25877	3	0	0	14.5926	14.8509	36	37.3333
ENSG00000188984	chr1	12774618	12776617	AADACL3	126767	0.704784	0.709714	-0.00493002	-0.0163616	0.471886	0.777921	15080	5	0	0	14.4833	14.5263	35.8	38
ENSG00000157330	chr1	12804663	12806662	C1orf158	93190	0.763626	0.762634	0.000991247	0.00235258	0.670372	0.780429	25713	3	0	0	14.1852	14.1842	35.3333	38
ENSG00000116726	chr1	12833484	12835483	PRAMEF12	390999	0.906693	0.906323	0.000370495	0.000377718	0.236694	0.777921	29011	3	0	0	13.5926	14.3158	35.6667	38
ENSG00000116721	chr1	12850046	12852045	PRAMEF1	65121	0.872281	0.87061	0.00167051	0.00288767	0.351027	0.777921	23427	3	0	0	16.1481	16.2105	36	38
ENSG00000204513	chr1	12890765	12892764	PRAMEF11	440560	0.719603	0.721897	-0.002294	-0.00463635	0.750363	0.81117	27691	2	0	0	13.8333	14.8289	36	37.5
ENSG00000179172	chr1	12908079	12910078	HNRNPCL1	343069;440563;649330;101060301	0.880041	0.883478	-0.00343689	-0.00648928	0.515309	0.777921	18020	5	0	0	13.1278	14.0737	35.6	38
ENSG00000120952	chr1	12915441	12917440	PRAMEF2	65122	0.9237	0.923436	0.000264207	0.000408294	0.887112	0.907019	29278	1	0	0	13.0556	13.1579	36	38
ENSG00000243073	chr1	12945526	12947525	PRAMEF4	400735	0.89708	0.890997	0.00608316	0.00973519	0.191482	0.777921	13970	2	0	0	17.5278	18.5658	36	38
ENSG00000204508	chr1	13034043	13036042	PRAMEF22	653606	0.719321	0.732602	-0.0132814	-0.0260361	0.242205	0.777921	4488	1	0	0	15.0833	16.1579	36	38
ENSG00000179412	chr1	13183827	13185826	HNRNPCP5	NA	0.917295	0.91624	0.00105464	0.00168573	0.760644	0.817519	27852	4	0	0	13.7222	13.9013	35.75	37.5
ENSG00000204486	chr1	13514566	13516565	PRAMEF21	391001;645425	0.868258	0.862852	0.00540623	0.00899751	0.268283	0.777921	14787	2	0	0	14.9722	14.3553	36	38
ENSG00000204478	chr1	13735407	13737406	PRAMEF20	391001;645425	0.891218	0.887523	0.00369579	0.00614925	0.697453	0.787858	26498	3	0	0	15.2222	15.1754	36	38
ENSG00000162494	chr1	13840044	13842043	LRRC38	126755	0.0443027	0.0453701	-0.00106742	-0.0277743	0.404399	0.777921	16839	6	0	0	13.5417	13.5044	35.6667	38
ENSG00000259961	chr1	13838215	13840214	NA	NA	0.109285	0.108276	0.00100836	0.00449999	0.235275	0.777921	20624	4	0	0	13.4444	13.6908	35.5	38
ENSG00000215909	chr1	13879996	13881995	NA	NA	0.904172	0.901899	0.00227302	0.00401904	0.672939	0.7816	25771	5	0	0	13.7056	13.9053	35.6	37.8
ENSG00000162493	chr1	13908460	13910459	PDPN	10630	0.207784	0.203546	0.00423769	0.0238564	0.293335	0.777921	5292	11	0	0	13.6515	14.2799	35.9091	37.7273
ENSG00000253085	chr1	14022195	14024194	NA	NA	0.946675	0.946223	0.000451945	0.000681709	0.73453	0.803224	28270	1	0	0	13.75	13.4474	36	38
ENSG00000116731	chr1	14025193	14027192	PRDM2	7799	0.256539	0.256494	4.51926e-05	-0.00659547	0.481117	0.777921	29232	12	0	0	13.0162	13.4167	35.75	37.8333
ENSG00000189337	chr1	14923700	14925699	KAZN	23254	0.159553	0.159843	-0.000289975	0.013142	0.524538	0.777921	25693	11	0	0	13.1591	13.0287	35.6364	37.9091
ENSG00000175147	chr1	15478461	15480460	TMEM51-AS1	200197	0.126804	0.12714	-0.000336611	-0.0137452	0.414573	0.777921	25003	15	0	0	14.2796	14.5439	35.8667	37.9333
ENSG00000171729	chr1	15477528	15479527	TMEM51	55092	0.286216	0.287215	-0.000998826	-0.0196619	0.330594	0.777921	17389	12	0	0	14.6782	15.0219	35.9167	38
ENSG00000142621	chr1	15572268	15574267	FHAD1	114827	0.34481	0.344907	-9.65582e-05	-0.00385546	0.705305	0.790656	28445	9	0	0	14.6914	14.8889	36	37.8889
ENSG00000228140	chr1	15735430	15737429	NA	NA	0.0423072	0.0429489	-0.000641697	-0.0153169	0.523163	0.777921	21066	10	0	0	13.3694	13.1289	35.7	37.9
ENSG00000142634	chr1	15734891	15736890	EFHD2	79180	0.0431632	0.0437821	-0.000618906	-0.0136671	0.486924	0.777921	21345	8	0	0	13.8264	13.4671	35.875	37.875
ENSG00000162438	chr1	15763435	15765434	CTRC	11330	0.909431	0.910012	-0.000580663	-0.00127803	0.663373	0.779275	26858	7	0	0	14.5516	14.8308	36	37.8571
ENSG00000142615	chr1	15781723	15783722	CELA2A	63036	0.897548	0.902707	-0.00515854	-0.00817754	0.243395	0.777921	15684	4	0	0	14.6944	15.3487	36	38
ENSG00000132906	chr1	15852530	15854529	CASP9	842	0.0324991	0.0330893	-0.00059016	-0.0159905	0.459809	0.777921	21697	10	0	0	12.5722	12.8947	35.7	37.7
ENSG00000116138	chr1	15851808	15853807	DNAJC16	23341	0.0500366	0.0498517	0.000184952	-0.0100391	0.442161	0.777921	27149	11	0	0	12.649	12.933	35.7273	37.6364
ENSG00000116771	chr1	15911106	15913105	AGMAT	79814	0.519794	0.517655	0.00213922	0.0127445	0.468923	0.777921	14865	6	0	0	13.8426	14.1535	36	38
ENSG00000237301	chr1	15929622	15931621	NA	NA	0.272233	0.272157	7.58418e-05	-0.00736438	0.680025	0.782942	28762	9	0	0	13.4136	13.5585	35.8889	37.7778
ENSG00000235084	chr1	15929577	15931576	CHCHD2P6	NA	0.272233	0.272157	7.58418e-05	-0.00736438	0.680025	0.782942	28762	9	0	0	13.4136	13.5585	35.8889	37.7778
ENSG00000197312	chr1	15942495	15944494	DDI2	6248;84301	0.0377584	0.0387126	-0.000954156	-0.0264112	0.343719	0.777921	17789	9	0	0.222222	13.3056	13.5205	35.6667	38
ENSG00000215695	chr1	15984864	15986863	RSC1A1	6248;84301	0.929345	0.926349	0.00299618	0.00461076	0.22299	0.777921	20426	3	0	0	13.9444	13.9649	35.6667	37.3333
ENSG00000271742	chr1	16009124	16011123	NA	NA	0.313034	0.315011	-0.00197621	-0.0214491	0.293018	0.777921	11345	7	0	0	13.3968	13.2594	35.5714	37.5714
ENSG00000116786	chr1	16009327	16011326	PLEKHM2	23207	0.27782	0.279725	-0.0019053	-0.0248151	0.304031	0.777921	11652	8	0	0	13.4722	13.3684	35.625	37.625
ENSG00000264048	chr1	16009467	16011466	NA	NA	0.230202	0.232015	-0.00181284	-0.0281951	0.320443	0.777921	12086	10	0	0	13.4139	13.3553	35.7	37.7
ENSG00000237938	chr1	16062892	16064891	NA	NA	0.891198	0.892618	-0.00142034	-0.00231957	0.727122	0.799911	27211	4	0	0	13.0139	14.0789	36	38
ENSG00000162461	chr1	16061400	16063399	SLC25A34	284723	0.855599	0.856979	-0.00137999	-0.00501053	0.559737	0.777921	20617	10	0	0	14.175	14.1895	35.9	38
ENSG00000224459	chr1	16075892	16077891	NA	NA	0.750458	0.756691	-0.00623237	-0.0117755	0.342612	0.777921	12042	1	0	0	14.0833	13.1053	36	37
ENSG00000162460	chr1	16067417	16069416	TMEM82	388595	0.465834	0.46629	-0.00045558	0.00467618	0.303298	0.777921	23377	6	0	0	14.0556	14.4386	35.8333	37.8333
ENSG00000162458	chr1	16081602	16083601	FBLIM1	54751	0.145868	0.149372	-0.00350411	-0.0320745	0.492998	0.777921	16499	1	0	0	11.6944	10.7105	34	37
ENSG00000233954	chr1	16133695	16135694	NA	NA	0.746236	0.744498	0.00173798	0.00333735	0.373426	0.777921	22605	6	0	0	12.6991	12.2193	36	37.5
ENSG00000178715	chr1	16153224	16155223	NA	NA	0.658327	0.65913	-0.000802654	-0.00153615	0.629043	0.777921	26326	2	0	0	12.3472	11.8421	36	38
ENSG00000179743	chr1	16174143	16176142	NA	729614	0.0331372	0.033451	-0.000313785	-0.013527	0.486188	0.777921	25365	11	0	0.0909091	13.8308	13.9498	35.8182	38
ENSG00000065526	chr1	16172859	16174858	SPEN	23013	0.0317888	0.0324439	-0.000655108	-0.0200743	0.536158	0.777921	20906	11	0	0	13.9975	14.1459	35.8182	38
ENSG00000116809	chr1	16302128	16304127	ZBTB17	7709	0.263296	0.263191	0.000105642	0.00574008	0.693654	0.786386	28300	11	0	0	13.3611	13.4498	35.9091	37.8182
ENSG00000183888	chr1	16329231	16331230	C1orf64	149563	0.873675	0.878148	-0.00447248	-0.00725127	0.361643	0.777921	16739	3	0	0	13.713	13.2018	35.6667	38
ENSG00000233078	chr1	16332667	16334666	NA	NA	0.94663	0.946707	-7.75729e-05	-0.000116983	0.938527	0.948892	29620	1	0	0	16.0278	16.5526	36	38
ENSG00000173641	chr1	16345590	16347589	HSPB7	27129	0.78377	0.790197	-0.00642687	-0.0121026	0.557805	0.777921	20507	5	0	0	14.6667	14.6842	35.8	38
ENSG00000186510	chr1	16343870	16345869	CLCNKA	1187	0.814847	0.806014	0.00883289	0.0319857	0.536349	0.777921	19344	6	0	0	14.162	13.7763	35.6667	37.6667
ENSG00000184908	chr1	16368772	16370771	CLCNKB	1188	0.859026	0.863679	-0.00465333	-0.00802131	0.400005	0.777921	15852	8	0	0	13.5556	13.5822	36	37.625
ENSG00000185519	chr1	16399628	16401627	FAM131C	348487	0.231701	0.233181	-0.00147934	0.0120725	0.504587	0.777921	17276	9	0	0	12.4753	12.5088	35.4444	37.6667
ENSG00000142627	chr1	16482083	16484082	EPHA2	1969	0.299589	0.301805	-0.00221587	-0.0190813	0.572548	0.777921	21327	8	0	0	12.875	13.3059	35.625	37.75
ENSG00000227959	chr1	16480206	16482205	NA	101927479	0.0314992	0.0313729	0.000126278	0.00158582	0.215315	0.777921	28013	4	0	0	12.5556	12.9474	35	37.75
ENSG00000224621	chr1	16484261	16486260	NA	NA	0.501377	0.496193	0.00518357	0.0146985	0.576827	0.777921	21548	1	0	0	12.8611	11.7105	36	37
ENSG00000142632	chr1	16538605	16540604	ARHGEF19	128272	0.691429	0.69109	0.000339026	0.0016534	0.557427	0.777921	26050	5	0	0	13.35	13.3737	35.4	37.6
ENSG00000237276	chr1	16554023	16556022	ANO7P1	101927507	0.16413	0.156981	0.00714936	0.0312858	0.365939	0.777921	8693	5	0	0	12.85	13	35.6	38
ENSG00000204377	chr1	16555539	16557538	C1orf134	NA	0.872835	0.876805	-0.00396944	-0.00656132	0.499329	0.777921	17588	2	0	0	12.3611	12.5132	35	37.5
ENSG00000132881	chr1	16563158	16565157	RSG1	79363	0.313083	0.31334	-0.00025653	-0.00441451	0.596448	0.777921	26157	10	0	0	13.3667	13.3158	35.6	37.9
ENSG00000037637	chr1	16678450	16680449	FBXO42	54455	0.140201	0.140717	-0.000516129	-0.0512617	0.327832	0.777921	22642	12	0	0	13.412	13.5088	35.5	37.5
ENSG00000055070	chr1	16677570	16679569	SZRD1	26099	0.106243	0.108595	-0.00235224	-0.0588881	0.332051	0.777921	9903	12	0	0	13.9306	14.0307	35.8333	37.9167
ENSG00000226457	chr1	16695526	16697525	NA	NA	0.467381	0.470453	-0.0030719	-0.00925385	0.87285	0.895394	29180	1	0	0	11.8889	13.0789	36	38
ENSG00000187144	chr1	16763420	16765419	SPATA21	374955	0.902538	0.902712	-0.000173942	-0.000536428	0.424636	0.777921	28637	5	0	0	13.1556	13.8263	35.6	37.4
ENSG00000157191	chr1	16765667	16767666	NECAP2	55707	0.243858	0.243919	-6.08911e-05	-0.00959745	0.467098	0.777921	29008	13	0	0	13.9038	13.9798	35.8462	37.9231
ENSG00000080947	chr1	16825253	16827252	CROCCP3	114819	0.0871231	0.0837581	0.00336501	0.0312976	0.46342	0.777921	14531	5	0	0	13.3778	13.3684	35.4	37.4
ENSG00000206652	chr1	16840281	16842280	RNU1-1	6060;26863;26865;26866;26869;26870;26871	0.294894	0.314466	-0.0195722	-0.0897607	0.00723173	0.777921	369	1	0	0	15.3889	13.9737	36	37
ENSG00000261135	chr1	16839640	16841639	NA	NA	0.294894	0.314466	-0.0195722	-0.0897607	0.00723173	0.777921	369	1	0	0	15.3889	13.9737	36	37
ENSG00000224174	chr1	16845689	16847688	NA	NA	0.39202	0.391748	0.000271938	0.027867	0.658222	0.779178	25934	5	0	0	14.4056	13.6158	36	38
ENSG00000233421	chr1	16861645	16863644	NA	NA	0.523625	0.514509	0.00911618	0.030368	0.267439	0.777921	4268	7	0	0	13.0992	13.4662	35.7143	37.8571
ENSG00000268674	chr1	16864061	16866060	FAM231B	100133301	0.899277	0.893469	0.00580833	0.00924529	0.49525	0.777921	16648	1	0	0	11.2778	11.2105	36	36
ENSG00000266584	chr1	16873909	16875908	NA	NA	0.762907	0.760362	0.00254482	0.00475796	0.814884	0.852057	28629	1	0	0	15.2222	13.7895	36	38
ENSG00000219481	chr1	16939558	16941557	NBPF1	55672;200030;284565	0.191668	0.18828	0.0033887	0.0097885	0.369666	0.777921	13913	9	0	0	13.179	13.117	35.6667	37.8889
ENSG00000271732	chr1	16942386	16944385	NA	NA	0.832129	0.840507	-0.00837804	-0.0151775	0.593893	0.777921	22442	5	0	0	13.25	13.1368	35	37.8
ENSG00000215908	chr1	16970679	16972678	CROCCP2	84809	0.193086	0.195447	-0.00236051	-0.0204933	0.467542	0.777921	14762	10	0	0	14.2972	14.0605	36	37.9
ENSG00000186301	chr1	16970569	16972568	MST1P2	101930052	0.193086	0.195447	-0.00236051	-0.0204933	0.467542	0.777921	14762	10	0	0	14.2972	14.0605	36	37.9
ENSG00000264742	chr1	17006250	17008249	NA	NA	0.815132	0.815206	-7.39661e-05	-0.00012932	0.943883	0.953309	29639	1	0	0	11.4167	12.1842	36	38
ENSG00000236698	chr1	17012051	17014050	EIF1AXP1	NA	0.304214	0.29507	0.00914444	0.0428903	0.875935	0.897645	29211	2	0	0	11.9722	12	35.5	38
ENSG00000268869	chr1	17046153	17048152	ESPNP	284729	0.826785	0.827734	-0.000948932	-0.000425876	0.630551	0.777921	28897	7	0	0	14.8413	14.2068	36	38
ENSG00000227684	chr1	17075228	17077227	CROCCP4	NA	0.878403	0.860844	0.0175589	0.0287997	0.0289536	0.777921	3751	1	0	0	15.9444	15.4474	36	38
ENSG00000263811	chr1	17185017	17187016	MIR3675	100500876	0.746608	0.738558	0.00805007	0.0185735	0.298393	0.777921	7461	2	0	0	12.3611	13.2763	35	37.5
ENSG00000228549	chr1	17195940	17197939	NA	440570;100132147;101927806	0.791809	0.784167	0.00764165	0.0158117	0.266328	0.777921	9043	5	0	0	13.6222	13.4263	35.6	38
ENSG00000238142	chr1	17215645	17217644	NA	NA	0.186763	0.192298	-0.00553558	-0.0438848	0.594694	0.777921	22482	4	0	0	13.8819	13.9408	35.5	38
ENSG00000235241	chr1	17214090	17216089	NA	NA	0.106333	0.122797	-0.0164641	-0.183607	0.192894	0.777921	2270	5	0	0	13.2	13.1316	35.2	37.8
ENSG00000207005	chr1	17220975	17222974	RNU1-2	6060;26863;26865;26866;26869;26870;26871	0.283947	0.287953	-0.0040061	-0.00295163	0.253132	0.777921	23318	3	0	0	14.4167	14.2807	35.3333	38
ENSG00000272426	chr1	17230772	17232771	NA	NA	0.0585543	0.0551507	0.00340359	0.0439594	0.205153	0.777921	6902	6	0	0	14.287	14.5044	36	38
ENSG00000117122	chr1	17306831	17308830	MFAP2	4237	0.624786	0.625125	-0.000338939	-0.00218095	0.748673	0.810427	27654	10	0	0	13.4	13.8211	35.4	37.8
ENSG00000226526	chr1	17303921	17305920	NA	NA	0.748567	0.750276	-0.00170947	-0.00332535	0.841415	0.871467	28902	3	0	0	14.463	14.7456	36	37.6667
ENSG00000159363	chr1	17337924	17339923	ATP13A2	23400	0.188447	0.187748	0.000699612	0.00290098	0.491642	0.777921	23398	10	0	0	13.2028	12.9132	35.6	37.6
ENSG00000117118	chr1	17380166	17382165	SDHB	6390	0.355642	0.35573	-8.74507e-05	0.00633074	0.546305	0.777921	28591	11	0	0	12.5076	12.89	35.7273	37.5455
ENSG00000117115	chr1	17445449	17447448	PADI2	11240	0.0738043	0.0751737	-0.00136944	-0.0233435	0.420545	0.777921	14594	10	0	0	12.5222	12.7263	35.3	37.3
ENSG00000204362	chr1	17514778	17516777	NA	400743	0.881878	0.868219	0.0136597	0.0222668	0.0489913	0.777921	5844	1	0	0	12.75	13.4211	36	38
ENSG00000142623	chr1	17530121	17532120	PADI1	29943	0.92641	0.928247	-0.00183728	-0.00288326	0.435803	0.777921	23433	6	0	0	14.3426	14.7281	35.6667	38
ENSG00000142619	chr1	17574093	17576092	PADI3	51702	0.814089	0.816818	-0.00272964	-0.00626883	0.44657	0.777921	17986	9	0	0	13.4691	13.4327	35.5556	37.5556
ENSG00000159339	chr1	17633190	17635189	PADI4	23569	0.475592	0.482547	-0.00695441	-0.0360593	0.329616	0.777921	6770	7	0	0	13.4603	13.1429	35.5714	37.1429
ENSG00000256049	chr1	17697191	17699190	PADI6	NA	0.858091	0.858125	-3.40658e-05	-0.000188155	0.6013	0.777921	29428	5	0	0	12.8167	13.0526	34.6	37
ENSG00000227751	chr1	17731756	17733755	NA	NA	0.777963	0.785655	-0.0076919	-0.0159385	0.452623	0.777921	13849	2	0	0	12.7639	13.0526	35	37.5
ENSG00000179051	chr1	17765721	17767720	RCC2	55920	0.153415	0.153533	-0.000118769	0.00645948	0.572381	0.777921	28129	14	0	0	13.7599	13.4981	35.9286	37.7857
ENSG00000266727	chr1	17739691	17741690	NA	NA	0.953434	0.954542	-0.00110789	-0.00165806	0.394499	0.777921	26035	1	0	0	11.4722	11.2368	36	37
ENSG00000074964	chr1	17864830	17866829	ARHGEF10L	55160	0.167958	0.167211	0.000746484	-0.000590086	0.49685	0.777921	28499	7	0	0	13.6508	13.8158	35.7143	37.5714
ENSG00000117148	chr1	18080308	18082307	ACTL8	81569	0.635786	0.635073	0.000713314	0.0159674	0.773407	0.824498	28079	3	0	0	14.537	14.8947	36	37.6667
ENSG00000117154	chr1	18432740	18434739	IGSF21	84966	0.288591	0.290292	-0.00170133	0.00263591	0.468014	0.777921	23908	9	0	0	13.1173	12.8509	35.4444	37.7778
ENSG00000179023	chr1	18805924	18807923	KLHDC7A	127707	0.711809	0.716368	-0.00455822	-0.011516	0.374722	0.777921	12283	7	0	0	14.5675	14.2218	35.5714	37.7143
ENSG00000009709	chr1	18956000	18957999	PAX7	5081	0.0666407	0.0670218	-0.000381145	-0.00643635	0.565904	0.777921	24381	9	0	0	12.179	12.5205	35.5556	37.8889
ENSG00000179002	chr1	19185677	19187676	TAS1R2	80834	0.789556	0.788278	0.00127726	0.00854258	0.636624	0.777921	24464	6	0	0	13.0046	13.1754	36	37.8333
ENSG00000159423	chr1	19228776	19230775	ALDH4A1	8659	0.0982909	0.0982143	7.6677e-05	0.000778479	0.479125	0.777921	28746	15	0	0	12.537	12.7912	35.6667	37.6667
ENSG00000265606	chr1	19209270	19211269	MIR4695	100616120	0.940731	0.94031	0.000420897	0.000687455	0.532875	0.777921	28255	4	0	0	12.8889	13.6118	35.75	38
ENSG00000169991	chr1	19282681	19284680	IFFO2	126917	0.14097	0.142257	-0.00128664	-0.0113763	0.543874	0.777921	19740	6	0	0	14.1204	13.6228	35.8333	37.8333
ENSG00000272084	chr1	19401506	19403505	NA	NA	0.956522	0.95536	0.00116202	0.00172777	0.242792	0.777921	25873	2	0	0	13.3056	14.6711	35.5	38
ENSG00000127481	chr1	19536271	19538270	UBR4	23352	0.0231579	0.0233815	-0.000223531	-0.0121473	0.322363	0.777921	26625	7	0	0	13.4246	13.1654	35.8571	37.7143
ENSG00000266098	chr1	19409646	19411645	NA	NA	0.826323	0.824346	0.00197702	0.00382582	0.678756	0.782748	25958	3	0	0	12.6759	12.7632	35.6667	38
ENSG00000230424	chr1	19535495	19537494	NA	101927895	0.0288126	0.0301684	-0.00135578	-0.0366879	0.189265	0.777921	14687	9	0	0	13.5062	13.6462	35.8889	37.7778
ENSG00000127463	chr1	19577547	19579546	EMC1	23065	0.0330522	0.0329909	6.13282e-05	-0.00180999	0.405162	0.777921	28999	18	0	0	13.6188	13.7588	35.8333	37.7778
ENSG00000053372	chr1	19576533	19578532	MRTO4	51154	0.143531	0.142793	0.000737902	0.00219061	0.336484	0.777921	24812	16	0	0	13.349	13.528	35.8125	37.75
ENSG00000211454	chr1	19600189	19602188	AKR7L	NA	0.180411	0.156108	0.0243027	0.256906	0.0330334	0.777921	176	10	0	0	12.5833	12.7474	35.2	37.8
ENSG00000162482	chr1	19615245	19617244	AKR7A3	22977	0.12819	0.119083	0.00910727	0.124478	0.101981	0.777921	1604	11	0	0	13.6338	13.5239	35.8182	37.1818
ENSG00000053371	chr1	19638141	19640140	AKR7A2	8574	0.138945	0.139891	-0.000945603	-0.00527305	0.53815	0.777921	19443	12	0	0	13.4144	13.3509	35.8333	37.5833
ENSG00000040487	chr1	19637320	19639319	PQLC2	54896	0.0565155	0.0566832	-0.000167738	-0.0028582	0.53663	0.777921	27391	10	0	0	13.4444	13.2711	35.8	37.5
ENSG00000077549	chr1	19811567	19813566	CAPZB	832	0.150199	0.150779	-0.000579836	-0.00887863	0.459922	0.777921	21805	8	0	0	13.2951	13.4342	35.375	37.75
ENSG00000235185	chr1	19922827	19924826	NA	NA	0.0859758	0.0866171	-0.000641284	-0.00467403	0.410003	0.777921	21071	16	0	0	13.3351	13.4688	35.6875	37.75
ENSG00000270136	chr1	19921973	19923972	MINOS1-NBL1	4681;100532736	0.19866	0.19872	-5.93386e-05	-0.00174744	0.354235	0.777921	29040	17	0	0	13.2353	13.1424	35.5294	37.6471
ENSG00000173436	chr1	19921977	19923976	MINOS1	440574	0.19866	0.19872	-5.93386e-05	-0.00174744	0.354235	0.777921	29040	17	0	0	13.2353	13.1424	35.5294	37.6471
ENSG00000158747	chr1	19965548	19967547	NBL1	4681;100532736	0.689193	0.689351	-0.000158195	-0.000326379	0.996839	0.997272	29922	1	0	0	12.1389	12.6842	36	37
ENSG00000158748	chr1	19990280	19992279	HTR6	3362	0.31458	0.313359	0.00122088	-0.00625606	0.569428	0.777921	21136	9	0	0	13.7407	13.4737	35.6667	37.7778
ENSG00000162542	chr1	20125939	20127938	TMCO4	255104	0.119201	0.119571	-0.000369967	-0.00692241	0.579504	0.777921	24528	10	0	0	13.0056	13.4763	35.5	38
ENSG00000178828	chr1	20141272	20143271	RNF186	54546	0.844491	0.846489	-0.00199786	-0.00354135	0.430345	0.777921	22232	8	0	0	14.0243	13.7171	35.75	37.625
ENSG00000235434	chr1	20139360	20141359	NA	NA	0.890717	0.895091	-0.00437369	-0.00698846	0.215621	0.777921	17061	1	0	0	15.3611	14.2105	36	38
ENSG00000169914	chr1	20207506	20209505	OTUD3	23252	0.200355	0.201136	-0.000780942	-0.0210344	0.481679	0.777921	19503	11	0	0	13.3258	12.9378	35.8182	37.9091
ENSG00000188784	chr1	20249611	20251610	PLA2G2E	30814	0.817799	0.823789	-0.00599011	-0.0118672	0.310898	0.777921	11958	8	0	0	13.2326	13.4868	35.875	37.75
ENSG00000188257	chr1	20306433	20308432	PLA2G2A	5320	0.800411	0.80544	-0.00502942	-0.0101783	0.380681	0.777921	13515	5	0	0	12.9056	13.9	36	38
ENSG00000127472	chr1	20353172	20355171	PLA2G5	5322	0.915885	0.91109	0.00479497	0.00749084	0.151898	0.777921	16476	1	0	0	13.3889	15.2105	36	38
ENSG00000117215	chr1	20445551	20447550	PLA2G2D	26279	0.921024	0.921258	-0.000234098	-0.00034555	0.560909	0.777921	29074	5	0	0	13.5722	13.6895	35.8	37.6
ENSG00000158786	chr1	20464319	20466318	PLA2G2F	64600	0.861785	0.863187	-0.00140247	-0.00269189	0.527599	0.777921	23794	7	0	0	14.7103	14.812	36	38
ENSG00000227066	chr1	20479331	20481330	NA	NA	0.759827	0.757479	0.00234807	0.00731809	0.579155	0.777921	21684	3	0	0	13.5185	13.4649	36	37.6667
ENSG00000225986	chr1	20512480	20514479	UBXN10-AS1	101928017	0.0524538	0.0521459	0.000307844	0.00628297	0.894855	0.913079	29336	4	0	0	13.2083	13.2105	35.5	37.75
ENSG00000162543	chr1	20511078	20513077	UBXN10	127733	0.27137	0.268574	0.00279561	0.00807758	0.71067	0.792951	26827	10	0	0	13.9417	13.7868	35.8	37.7
ENSG00000228105	chr1	20568088	20570087	NA	NA	0.8665	0.858266	0.00823447	0.0132759	0.161196	0.777921	10836	3	0	0	14.8333	14.7105	36	37.6667
ENSG00000158816	chr1	20615912	20617911	VWA5B1	127731	0.60674	0.606948	-0.000207222	0.00482841	0.647467	0.777921	26852	8	0	0	14.2014	14.2138	35.75	37.625
ENSG00000226664	chr1	20649181	20651180	NA	NA	0.722029	0.719769	0.00225962	0.00446019	0.714238	0.794321	26916	1	0	0	9.44444	9.21053	35	37
ENSG00000162545	chr1	20812214	20814213	CAMK2N1	55450	0.0864471	0.0859072	0.00053989	0.0048581	0.423709	0.777921	22338	9	0	0	13.287	13.0994	35.2222	37.6667
ENSG00000090432	chr1	20834155	20836154	MUL1	79594	0.16121	0.160206	0.00100342	0.0149713	0.54934	0.777921	20034	14	0	0	13.3512	13.1259	35.7143	37.8571
ENSG00000183114	chr1	20877432	20879431	FAM43B	163933	0.300331	0.301129	-0.000798146	-0.0121303	0.719386	0.796641	27032	11	0	0	14.2601	14.5407	35.3636	37.7273
ENSG00000158825	chr1	20913941	20915940	CDA	978	0.37095	0.368276	0.00267362	0.0139728	0.814365	0.851605	28626	4	0	0	13.7639	13.5197	36	37.5
ENSG00000158828	chr1	20958448	20960447	PINK1	65018	0.301365	0.301438	-7.22023e-05	-0.00687877	0.466117	0.777921	28827	13	0	0	13.1944	12.998	35.5385	37.4615
ENSG00000117242	chr1	20978187	20980186	PINK1-AS	100861548	0.923003	0.915877	0.00712607	0.0110613	0.0867309	0.777921	12673	1	0	0	11.1111	10.8947	35	38
ENSG00000257033	chr1	20976708	20978707	NA	NA	0.945656	0.943898	0.00175826	0.00265678	0.475575	0.777921	23868	1	0	0	15.3333	14.7632	36	38
ENSG00000244038	chr1	20987501	20989500	DDOST	1650	0.197463	0.201276	-0.00381275	-0.0192102	0.437089	0.777921	12830	10	0	0	13.2278	13.1684	35.7	37.8
ENSG00000117245	chr1	21044011	21046010	KIF17	57576	0.0994664	0.0962384	0.00322799	0.0280854	0.5085	0.777921	17555	12	0	0	13.4838	13.4803	35.5833	37.6667
ENSG00000235432	chr1	21020007	21022006	NA	NA	0.943381	0.941393	0.00198854	0.00301228	0.269748	0.777921	23207	1	0	0	17.4722	16.0526	36	38
ENSG00000189410	chr1	21058831	21060830	SH2D5	400745	0.0926063	0.0920078	0.000598472	0.00727596	0.507191	0.777921	21594	13	0	0	13.0021	13.0992	35.6154	37.4615
ENSG00000233069	chr1	21057873	21059872	NA	NA	0.0802872	0.0792541	0.00103315	0.00432892	0.416936	0.777921	20914	15	0	0	12.7444	12.8035	35.6	37.4667
ENSG00000127483	chr1	21113317	21115316	HP1BP3	50809	0.0319117	0.0320808	-0.000169134	-0.00422693	0.551012	0.777921	27375	5	0	0	11.5556	11.5211	35.2	36.8
ENSG00000075151	chr1	21502878	21504877	EIF4G3	8672	0.110576	0.110633	-5.68983e-05	0.000790705	0.611984	0.777921	29070	11	0	0	12.5152	12.8828	35.6364	37.9091
ENSG00000266867	chr1	21502623	21504622	NA	NA	0.110576	0.110633	-5.68983e-05	0.000790705	0.611984	0.777921	29070	11	0	0	12.5152	12.8828	35.6364	37.9091
ENSG00000117298	chr1	21671498	21673497	ECE1	1889	0.0558873	0.0568283	-0.000941088	-0.0164644	0.495244	0.777921	17906	8	0	0	13.9861	14.0428	35.5	37.875
ENSG00000231105	chr1	21618283	21620282	NA	100506801	0.325086	0.323753	0.00133296	0.00575042	0.891971	0.910898	29313	1	0	0	12.1667	12.5526	36	38
ENSG00000236216	chr1	21722980	21724979	PPP1R11P1	NA	0.276276	0.237894	0.0383823	0.207685	0.0410211	0.777921	186	1	0	0	12.0556	11.7105	36	38
ENSG00000227001	chr1	21753961	21755960	NBPF2P	NA	0.51331	0.513886	-0.00057692	-0.00936424	0.642237	0.777921	24676	7	0	0	13.5675	13.1579	35.8571	37
ENSG00000187952	chr1	21753296	21755295	HS6ST1P1	NA	0.274973	0.277105	-0.00213107	-0.0183832	0.486425	0.777921	16061	4	0	0	12.5903	12.2829	35.75	36.75
ENSG00000142794	chr1	21765121	21767120	NBPF3	84224	0.149445	0.150877	-0.00143208	-0.014893	0.636928	0.777921	24478	10	0	0	13.2833	13.2211	36	37.9
ENSG00000176378	chr1	21786076	21788075	PFN1P10	NA	0.723241	0.727257	-0.00401538	-0.00783746	0.534027	0.777921	19212	2	0	0	13.4722	14.5395	36	38
ENSG00000162551	chr1	21834358	21836357	ALPL	249	0.0964605	0.0981806	-0.00172015	-0.0109529	0.581874	0.777921	21827	12	0	0	12.7986	13.114	35.6667	37.9167
ENSG00000233431	chr1	21911465	21913464	NA	NA	0.53741	0.537942	-0.000531946	-0.00140126	0.953124	0.961104	29686	1	0	0	13.4167	14.3947	36	38
ENSG00000076864	chr1	21995302	21997301	RAP1GAP	5909	0.107439	0.108664	-0.00122465	-0.020135	0.403228	0.777921	15597	8	0	0	13.191	13.0461	35.875	37
ENSG00000090686	chr1	22109600	22111599	USP48	84196	0.0268426	0.0269797	-0.000137096	-0.00270043	0.483149	0.777921	27827	10	0	0	13.3444	13.6342	35.6	37.9
ENSG00000187942	chr1	22137258	22139257	LDLRAD2	401944	0.856626	0.855922	0.000703881	0.000874553	0.756634	0.814897	27820	6	0	0	14.7778	14.7412	35.8333	37.8333
ENSG00000142798	chr1	22263291	22265290	HSPG2	3339	0.228423	0.227461	0.00096234	-0.00144035	0.484082	0.777921	26531	10	0	0	12.9417	12.7658	35.7	37.5
ENSG00000219073	chr1	22302014	22304013	CELA3B	23436	0.790231	0.793062	-0.00283133	-0.00503568	0.677598	0.782401	25922	4	0	0	12.9514	13.6645	35.25	37.25
ENSG00000142789	chr1	22326649	22328648	CELA3A	10136	0.882105	0.881757	0.000347672	0.000528758	0.765763	0.819971	28656	6	0	0	12.3935	12.3246	35.5	37.5
ENSG00000228397	chr1	22350962	22352961	NA	101928043	0.0794425	0.0782797	0.00116283	0.00486629	0.247208	0.777921	20023	11	0	0	13.4975	13.9426	35.6364	37.7273
ENSG00000218510	chr1	22350181	22352180	LINC00339	29092	0.0811913	0.0799066	0.00128471	0.00546491	0.212336	0.777921	19073	10	0	0	13.3083	13.7868	35.7	37.7
ENSG00000070831	chr1	22377620	22379619	CDC42	998	0.470563	0.473113	-0.00254985	-0.00820158	0.644648	0.777921	24785	4	0	0	15.4306	14.4934	36	38
ENSG00000271840	chr1	22425606	22427605	NA	NA	0.839383	0.824528	0.0148543	0.0254537	0.723618	0.798346	27133	1	0	0	13.1667	13.3421	36	38
ENSG00000162552	chr1	22469963	22471962	WNT4	54361	0.31289	0.309682	0.0032084	0.0350379	0.197863	0.777921	7346	5	0	0	12.9667	12.8421	36	37.4
ENSG00000266564	chr1	22591232	22593231	MIR4418	100616433	0.509887	0.539129	-0.0292427	-0.078949	0.0421176	0.777921	474	1	0	0	12.5278	13.0526	36	38
ENSG00000184677	chr1	22776844	22778843	ZBTB40	9923	0.43543	0.434998	0.000431666	-0.000611586	0.564104	0.777921	28453	11	0	0	12.9242	13.2871	35.6364	37.5455
ENSG00000070886	chr1	22888557	22890556	EPHA8	2046	0.225392	0.223775	0.00161666	0.0280101	0.156091	0.777921	13089	6	0	0	12.5648	12.2895	35.6667	37.5
ENSG00000173372	chr1	22961499	22963498	C1QA	712	0.738783	0.742298	-0.0035151	-0.0082042	0.591111	0.777921	22296	5	0	0	13.0333	13.1684	36	37.2
ENSG00000159189	chr1	22968623	22970622	C1QC	714	0.374559	0.377031	-0.00247198	-0.0223277	0.504736	0.777921	17289	7	0	0	12.3889	13.0602	35.2857	37.7143
ENSG00000173369	chr1	22977755	22979754	C1QB	713	0.850728	0.851608	-0.000879825	-0.00139472	0.378513	0.777921	26635	6	0	0	14.6019	14.7281	36	38
ENSG00000133216	chr1	23035832	23037831	EPHB2	2048	0.0317272	0.0319503	-0.000223124	-0.0118334	0.346284	0.777921	26631	6	0	0	13.2963	13.4035	35.8333	37.6667
ENSG00000227868	chr1	23341844	23343843	C1orf234	729059	0.922232	0.921279	0.000952943	0.0014755	0.739256	0.80574	27464	1	0	0	13.3333	12.4737	35	38
ENSG00000004487	chr1	23344441	23346440	KDM1A	23028	0.111921	0.113394	-0.00147213	-0.0147062	0.492582	0.777921	16468	11	0	0	13.6566	13.5335	35.9091	37.8182
ENSG00000169641	chr1	23503802	23505801	LUZP1	7798	0.174139	0.175091	-0.000951754	-0.0165277	0.513018	0.777921	17858	7	0	0	13.6865	13.3797	35.8571	38
ENSG00000179546	chr1	23520723	23522722	HTR1D	3352	0.834984	0.834772	0.000211742	1.78679e-05	0.719932	0.796812	29885	6	0	0	14.338	14.6404	35.5	37.6667
ENSG00000125944	chr1	23670330	23672329	HNRNPR	10236	0.0272942	0.0273956	-0.000101424	-0.00157636	0.504667	0.777921	28368	12	0	0	13.3588	13.4079	35.75	38
ENSG00000125945	chr1	23695436	23697435	ZNF436	80818	0.215883	0.215633	0.000250568	-0.00544709	0.453632	0.777921	26236	10	0	0	13.3972	13.8474	35.8	37.8
ENSG00000249087	chr1	23693990	23695989	C1orf213	148898	0.0456578	0.0453524	0.000305385	-0.00303279	0.498814	0.777921	25492	12	0	0	13.6782	14.1667	35.75	37.8333
ENSG00000201405	chr1	23695247	23697246	NA	NA	0.0345164	0.0345733	-5.6891e-05	-0.00405576	0.485277	0.777921	29072	10	0	0	13.1444	13.8289	35.8	37.8
ENSG00000204219	chr1	23750734	23752733	TCEA3	6920	0.150013	0.154547	-0.00453325	-0.0879646	0.379944	0.777921	9425	10	0	0	13.9611	14.0237	35.6	37.8
ENSG00000088280	chr1	23810562	23812561	ASAP3	55616	0.178326	0.177485	0.000840471	-0.00897103	0.652332	0.778288	25089	8	0	0	14.0417	13.977	35.625	37.875
ENSG00000007968	chr1	23857213	23859212	E2F2	1870	0.120373	0.120865	-0.00049154	-0.00999571	0.584863	0.777921	22953	11	0	0	13.5404	13.1722	35.6364	37.4545
ENSG00000235052	chr1	23876907	23878906	NA	NA	0.789272	0.779823	0.00944929	0.0171577	0.553194	0.777921	20248	1	0	0	14.1944	13.7368	36	38
ENSG00000117318	chr1	23885786	23887785	ID3	3399	0.147842	0.150925	-0.00308205	4.19902e-05	0.469802	0.777921	29824	11	0	0	12.1338	11.9234	35.1818	37.1818
ENSG00000229239	chr1	23995284	23997283	NA	NA	0.892818	0.89649	-0.00367202	-0.00585596	0.535303	0.777921	19296	1	0	0	11.7222	11.0789	36	38
ENSG00000142676	chr1	24016769	24018768	RPL11	6135	0.109149	0.109828	-0.000679638	-0.00737409	0.46801	0.777921	20625	11	0	0	14.2955	14.4282	35.9091	37.9091
ENSG00000011007	chr1	24068145	24070144	TCEB3	6924	0.0505792	0.0496879	0.000891252	0.0129784	0.530118	0.777921	19022	11	0	0	12.5051	12.5191	35.7273	37.8182
ENSG00000236810	chr1	24104278	24106277	NA	100506963	0.0274809	0.0274891	-8.23528e-06	-0.000625902	0.626617	0.777921	29802	11	0	0	13.5707	13.5431	35.4545	37.7273
ENSG00000057757	chr1	24103395	24105394	PITHD1	57095	0.0274809	0.0274891	-8.23528e-06	-0.000625902	0.626617	0.777921	29802	11	0	0	13.5707	13.5431	35.4545	37.7273
ENSG00000011009	chr1	24115960	24117959	LYPLA2	11313	0.223689	0.224703	-0.00101412	-0.00795403	0.625895	0.777921	23974	10	0	0	14.0667	14.0579	35.7	37.8
ENSG00000117308	chr1	24126772	24128771	GALE	2582	0.195641	0.195063	0.000578084	0.00902943	0.655564	0.778636	25200	16	0	0	12.8958	13.0444	35.3125	37.3125
ENSG00000117305	chr1	24164611	24166610	HMGCL	3155	0.0641574	0.0661283	-0.00197094	-0.0471241	0.493777	0.777921	16546	2	0	0	13.375	13.7368	36	38
ENSG00000179163	chr1	24194285	24196284	FUCA1	2517	0.213048	0.220966	-0.00791831	-0.0298489	0.247476	0.777921	3662	17	0	0	13.348	13.5217	35.5882	37.8235
ENSG00000188822	chr1	24285050	24287049	CNR2	1269	0.0323193	0.0326023	-0.00028306	-0.00697699	0.503542	0.777921	25787	12	0	0	13.0069	13.1842	35.8333	37.8333
ENSG00000229106	chr1	24228728	24230727	NA	NA	0.368933	0.376265	-0.00733176	-0.0532529	0.446975	0.777921	13475	7	0	0	13.4048	12.985	35.7143	37.5714
ENSG00000232557	chr1	24232101	24234100	NA	NA	0.887903	0.880958	0.00694408	0.0112007	0.334324	0.777921	12556	1	0	0	11.2222	12	36	38
ENSG00000230228	chr1	24275374	24277373	NA	NA	0.611345	0.614064	-0.00271864	-0.00840254	0.591272	0.777921	22306	3	0	0	13.037	12.2018	35.3333	36.6667
ENSG00000189266	chr1	24284099	24286098	PNRC2	55629	0.0300979	0.0304341	-0.000336239	-0.00788247	0.456839	0.777921	25010	5	0	0	12.6111	12.9632	35.8	37.8
ENSG00000188529	chr1	24306918	24308917	SRSF10	10772;100996657	0.139733	0.143171	-0.00343892	-0.0392722	0.392483	0.777921	10128	5	0	0	16.1167	15.5789	36	37.8
ENSG00000142661	chr1	24438166	24440165	MYOM3	127294	0.539162	0.537036	0.00212541	0.0117192	0.57567	0.777921	21477	9	0	0	13.1667	13.4444	35.6667	37.8889
ENSG00000142677	chr1	24469112	24471111	IL22RA1	58985	0.861212	0.86148	-0.000267606	-8.58444e-05	0.302595	0.777921	29710	7	0	0	14.3175	14.4474	35.7143	38
ENSG00000185436	chr1	24513950	24515949	IFNLR1	163702	0.182588	0.190056	-0.00746849	-0.0300015	0.422029	0.777921	11904	6	0	0	13.5278	14.1711	35.6667	38
ENSG00000230023	chr1	24525230	24527229	NA	284632	0.185085	0.185083	1.6487e-06	-0.0101871	0.697732	0.787863	29904	4	0	0	13.7569	13.6974	36	38
ENSG00000232298	chr1	24647892	24649891	NA	NA	0.222159	0.221485	0.000674397	-0.0137877	0.431009	0.777921	20682	7	0	0	14.7381	14.6165	36	38
ENSG00000158055	chr1	24644312	24646311	GRHL3	57822	0.122147	0.123513	-0.0013657	-0.0078804	0.274637	0.777921	16012	15	0	0	14.313	14.586	35.8667	37.9333
ENSG00000001460	chr1	24742925	24744924	STPG1	90529	0.496585	0.492903	0.00368175	0.0343083	0.371868	0.777921	9001	3	0	0	13.6759	14.1228	36	38
ENSG00000001461	chr1	24740784	24742783	NIPAL3	57185	0.0956577	0.0958255	-0.000167833	-0.013989	0.367653	0.777921	27389	12	0	0	13.9282	13.9715	35.5833	37.8333
ENSG00000117602	chr1	24827887	24829886	RCAN3	11123	0.0886312	0.0872787	0.00135258	0.0036679	0.452456	0.777921	22008	14	0	0	12.2917	12.4474	35.3571	37.6429
ENSG00000264443	chr1	24882016	24884015	NA	100506985	0.0884307	0.0924558	-0.00402505	-0.04923	0.239302	0.777921	5640	7	0	0	13.6032	13.5714	35.7143	37.7143
ENSG00000184454	chr1	24881102	24883101	NCMAP	400746	0.0884307	0.0924558	-0.00402505	-0.04923	0.239302	0.777921	5640	7	0	0	13.6032	13.5714	35.7143	37.7143
ENSG00000169504	chr1	25070348	25072347	CLIC4	25932	0.0969825	0.0965981	0.000384354	0.00740907	0.771846	0.823501	28057	15	0	0	13.5407	13.386	35.7333	37.7333
ENSG00000238482	chr1	25103971	25105970	RNU6-1208P	NA	0.860238	0.841823	0.018415	0.0308563	0.137073	0.777921	3284	1	0	0	12.9167	13.3947	36	38
ENSG00000020633	chr1	25291113	25293112	RUNX3	864	0.67051	0.657367	0.013143	0.0462312	0.2178	0.777921	2884	14	0	0	12.6706	13.0301	35.5714	37.8571
ENSG00000261025	chr1	25296857	25298856	NA	NA	0.927478	0.928701	-0.00122323	-0.00188464	0.749611	0.810758	27677	2	0	0	13.9583	13.7368	36	38
ENSG00000264371	chr1	25348494	25350493	MIR4425	100616365	0.0939202	0.0926153	0.00130482	0.0255852	0.61383	0.777921	23416	4	0	0	11.5694	11.8289	35.5	37.5
ENSG00000117614	chr1	25558494	25560493	SYF2	25949	0.0488143	0.0496878	-0.000873419	-0.0158756	0.2334	0.777921	18581	13	0	0	12.6026	12.4838	35.6154	37.2308
ENSG00000117616	chr1	25664205	25666204	C1orf63	57035;101928189	0.0397724	0.0398654	-9.30066e-05	0.00296247	0.463509	0.777921	28489	7	0	0	12.9921	13.2707	35.7143	37.7143
ENSG00000272432	chr1	25572828	25574827	NA	NA	0.0295413	0.0300553	-0.000513967	-0.0147467	0.649155	0.778229	24970	14	0.0714286	0	13.629	13.6541	35.8571	37.6429
ENSG00000261349	chr1	25593128	25595127	NA	NA	0.0546934	0.0503295	0.00436386	0.0729014	0.412514	0.777921	11322	2	0	0	13.9722	14.5526	36	38
ENSG00000187010	chr1	25597384	25599383	RHD	6007	0.836059	0.836609	-0.000550028	-0.000647358	0.716362	0.795038	28365	3	0	0	14.6574	14.0526	35.6667	37.3333
ENSG00000259984	chr1	25663457	25665456	NA	NA	0.0381473	0.0388422	-0.000694915	-0.0150887	0.402754	0.777921	20428	7	0	0	13.3214	13.4812	35.8571	37.7143
ENSG00000183726	chr1	25662908	25664907	TMEM50A	23585	0.0373975	0.0378012	-0.000403757	-0.010541	0.448636	0.777921	24059	6	0	0	13.875	13.8904	35.8333	37.6667
ENSG00000252515	chr1	25665962	25667961	RNU6-1171P	NA	0.938347	0.938752	-0.000405613	-0.000616916	0.897891	0.915413	29362	1	0	0	14.8333	14.8421	36	38
ENSG00000188672	chr1	25756184	25758183	RHCE	6006;6007	0.033151	0.0338354	-0.000684419	-0.019843	0.558729	0.777921	20565	16	0	0	13.2222	13.3997	35.8125	37.875
ENSG00000204178	chr1	25755888	25757887	TMEM57	55219	0.0886767	0.0892107	-0.000533943	-0.020229	0.541285	0.777921	22415	16	0	0	13.4149	13.5444	35.8125	37.9375
ENSG00000157978	chr1	25868571	25870570	LDLRAP1	26119	0.374418	0.377134	-0.00271653	-0.0157166	0.428791	0.777921	12353	13	0	0	13.5085	12.8927	35.6923	37.6923
ENSG00000225643	chr1	25906469	25908468	NA	NA	0.92139	0.923119	-0.00172852	-0.00267495	0.510112	0.777921	23822	1	0	0	12.8333	14.4737	36	38
ENSG00000117643	chr1	25942459	25944458	MAN1C1	57134	0.0467933	0.0463476	0.000445761	0.00806959	0.308615	0.777921	23499	13	0	0	13.6261	13.3198	35.6154	37.6923
ENSG00000162430	chr1	26125167	26127166	SEPN1	57190	0.112941	0.113047	-0.000106188	-0.0120229	0.644476	0.777921	28290	8	0	0	14.0833	14.1678	36	37.5
ENSG00000255054	chr1	26136461	26138460	NA	NA	0.851205	0.851662	-0.000456491	-0.000764514	0.99533	0.995963	29916	1	0	0	13.9722	14.2895	36	38
ENSG00000228172	chr1	26145764	26147763	NA	NA	0.072939	0.0725968	0.000342163	0.00158137	0.473654	0.777921	26220	17	0	0	13.3088	13.5728	35.7647	37.9412
ENSG00000117640	chr1	26143631	26145630	MTFR1L	56181	0.81828	0.822786	-0.00450633	-0.00903589	0.256302	0.777921	14740	2	0	0	13.4028	13.9737	35	38
ENSG00000223474	chr1	26146789	26148788	NA	NA	0.145188	0.145498	-0.000310696	0.00376413	0.729929	0.801226	27270	9	0	0	13.1914	13.3596	35.4444	38
ENSG00000272478	chr1	26158126	26160125	NA	NA	0.106484	0.100547	0.00593708	0.0754727	0.224802	0.777921	3332	1	0	0	13.6389	14.1579	36	38
ENSG00000127423	chr1	26185404	26187403	AUNIP	79000	0.0442401	0.0441644	7.57053e-05	0.00409504	0.586839	0.777921	28765	7	0	0	12.4841	12.8684	35.4286	37
ENSG00000236528	chr1	26184604	26186603	NA	NA	0.0901231	0.0903283	-0.000205179	0.00265611	0.613879	0.777921	26882	8	0	0	12.9201	13.3257	35.5	37.125
ENSG00000182749	chr1	26197245	26199244	PAQR7	164091	0.718067	0.716719	0.0013478	0.000362609	0.733007	0.802347	29043	5	0	0	13.4333	13.3158	35.6	36.6
ENSG00000207302	chr1	26202487	26204486	NA	NA	0.227183	0.237378	-0.0101947	-0.060715	0.192377	0.777921	2254	1	0	0	14.25	14.2368	36	38
ENSG00000117632	chr1	26232983	26234982	STMN1	3925	0.328589	0.32637	0.00221893	0.012943	0.664591	0.77972	25515	13	0	0	13.8248	13.7976	35.6923	37.7692
ENSG00000264021	chr1	26232446	26234445	MIR3917	100500808	0.224863	0.223411	0.00145259	0.00826855	0.59245	0.777921	22365	20	0	0	13.6611	13.6224	35.7	37.8
ENSG00000158006	chr1	26324149	26326148	PAFAH2	5051	0.179402	0.179575	-0.000172704	-0.00242929	0.738905	0.805621	27456	12	0	0	13.3079	12.9825	35.5833	37.5
ENSG00000158008	chr1	26344875	26346874	EXTL1	2134	0.91902	0.920729	-0.00170942	-0.00265216	0.626089	0.777921	23980	1	0	0	13.5	14.9211	36	38
ENSG00000158014	chr1	26372125	26374124	SLC30A2	7780	0.121819	0.122151	-0.000331666	-0.012529	0.459778	0.777921	25063	10	0	0	14.0056	13.7474	36	38
ENSG00000158022	chr1	26394428	26396427	TRIM63	84676	0.742173	0.747044	-0.00487127	-0.0119789	0.604375	0.777921	22972	2	0	0	14.5972	14.8553	35.5	38
ENSG00000175087	chr1	26436164	26438163	PDIK1L	149420	0.0577237	0.0582277	-0.000504041	-0.00902219	0.537273	0.777921	22796	10	0	0	13.2167	13.2263	35.8	37.8
ENSG00000197245	chr1	26484011	26486010	FAM110D	79927	0.900666	0.899854	0.00081153	0.00130225	0.900962	0.91795	29381	5	0	0	13.4944	14.0579	35	37.4
ENSG00000142684	chr1	26494862	26496861	ZNF593	51042	0.248567	0.249548	-0.00098053	-0.00664096	0.406849	0.777921	17551	16	0	0	13.0104	12.9803	35.75	37.625
ENSG00000236782	chr1	26497813	26499812	NA	NA	0.918705	0.915273	0.00343197	0.00534126	0.198639	0.777921	19255	1	0	0	13.3333	12.7368	35	38
ENSG00000142675	chr1	26502394	26504393	CNKSR1	10256	0.709373	0.704923	0.0044499	0.010955	0.726905	0.799822	27202	10	0	0	13.4139	13.3211	36	37.8
ENSG00000188782	chr1	26515552	26517551	CATSPER4	378807	0.778652	0.780442	-0.00178986	-0.00684082	0.364859	0.777921	17247	7	0	0	13.9048	13.485	35.8571	37
ENSG00000236155	chr1	26534732	26536731	NA	101928303	0.88614	0.874783	0.0113567	0.0184001	0.0317944	0.777921	7542	1	0	0	11.6944	12.2632	36	37
ENSG00000130695	chr1	26559191	26561190	CEP85	64793	0.051643	0.0531951	-0.00155216	-0.0271505	0.401235	0.777921	13444	13	0	0	13.797	13.6498	35.6923	37.7692
ENSG00000142669	chr1	26604167	26606166	SH3BGRL3	83442	0.319463	0.31742	0.00204296	0.0281637	0.463599	0.777921	14543	5	0	0	12.5556	13.1684	35	37.8
ENSG00000158062	chr1	26644355	26646354	UBXN11	91544	0.289444	0.28308	0.00636365	0.0310423	0.631095	0.777921	24208	6	0	0	14.6852	14.6711	36	38
ENSG00000169442	chr1	26642948	26644947	CD52	1043	0.42589	0.423907	0.00198248	0.00985144	0.736189	0.804124	27406	7	0	0	15.6746	15.718	36	37.8571
ENSG00000265143	chr1	26674711	26676710	RN7SL490P	NA	0.942729	0.941452	0.0012772	0.00193533	0.489443	0.777921	25390	1	0	0	12.3611	12.6316	36	38
ENSG00000176083	chr1	26700514	26702513	ZNF683	257101	0.649934	0.649552	0.000382367	0.000836143	0.986995	0.989176	29869	1	0	0	10.9167	12.0789	35	38
ENSG00000131914	chr1	26735769	26737768	LIN28A	79727	0.0930699	0.091241	0.00182893	0.0169251	0.278141	0.777921	12010	17	0	0	13.7255	13.4567	35.8824	37.7647
ENSG00000117682	chr1	26757273	26759272	DHDDS	79947	0.0474331	0.0484503	-0.00101722	-0.00841242	0.320325	0.777921	17238	15	0	0	12.737	12.8965	35.6	37.8
ENSG00000198830	chr1	26797441	26799440	HMGN2	3151	0.10036	0.100674	-0.00031451	-0.0113593	0.587389	0.777921	25351	11	0	0	12.8813	13.1579	35.5455	37.7273
ENSG00000117676	chr1	26854752	26856751	RPS6KA1	6195	0.336707	0.339864	-0.00315657	-0.0117405	0.547396	0.777921	19931	8	0	0	13.3993	13.977	36	38
ENSG00000238705	chr1	26879533	26881532	MIR1976	100302190	0.579874	0.58856	-0.00868603	-0.0295683	0.496877	0.777921	16770	7	0	0	13.754	13.8083	35.7143	38
ENSG00000260063	chr1	27020123	27022122	NA	NA	0.193227	0.193431	-0.000204221	-0.0174329	0.388827	0.777921	26898	6	0	0	14.7269	14.3158	35.8333	37.6667
ENSG00000117713	chr1	27021024	27023023	ARID1A	8289	0.153513	0.153429	8.3746e-05	-0.00551899	0.39036	0.777921	28644	8	0	0	14.2882	13.8092	35.875	37.625
ENSG00000060642	chr1	27112463	27114462	PIGV	55650	0.0487453	0.0491331	-0.000387829	-0.00765251	0.594139	0.777921	24273	15	0	0	13.6019	13.4246	35.8	37.8
ENSG00000241188	chr1	27139813	27141812	RN7SL165P	NA	0.929898	0.931696	-0.00179842	-0.00275784	0.685258	0.784572	26144	1	0	0	14.8611	13.5263	36	38
ENSG00000204160	chr1	27151701	27153700	ZDHHC18	84243	0.316728	0.315201	0.00152711	0.0306611	0.352668	0.777921	13583	6	0	0	13.6944	14.4605	36	37.8333
ENSG00000175793	chr1	27188133	27190132	SFN	2810	0.822685	0.819149	0.00353593	0.0073736	0.479127	0.777921	16600	11	0	0	13.7348	13.8804	35.9091	37.9091
ENSG00000142751	chr1	27216289	27218288	GPN2	54707	0.22065	0.220192	0.000458221	-0.000901769	0.586352	0.777921	27759	13	0	0	13.2564	13.4433	35.6154	37.6923
ENSG00000198746	chr1	27226458	27228457	GPATCH3	63906	0.173519	0.174681	-0.00116201	0.0145871	0.141779	0.777921	16070	11	0	0	12.4571	12.9593	35.6364	37.3636
ENSG00000090273	chr1	27225229	27227228	NUDC	10726	0.0574866	0.0571077	0.00037893	0.0226722	0.169753	0.777921	24417	9	0	0	13.3704	14.038	35.8889	37.5556
ENSG00000131910	chr1	27239958	27241957	NR0B2	8431	0.89064	0.893287	-0.002647	-0.00445982	0.426902	0.777921	20694	8	0	0	15.0347	15.4046	36	38
ENSG00000175707	chr1	27286398	27288397	C1orf172	126695	0.345483	0.349154	-0.00367102	-0.0125479	0.486684	0.777921	16076	10	0	0	14.2528	14.0684	36	38
ENSG00000253368	chr1	27318698	27320697	TRNP1	388610	0.0356198	0.0361398	-0.000519982	-0.0111971	0.593993	0.777921	22595	14	0	0	12.744	12.6053	35.2143	37.3571
ENSG00000158246	chr1	27338828	27340827	FAM46B	115572	0.0525607	0.053104	-0.000543308	-0.0154347	0.382979	0.777921	22291	10	0	0	13.3861	13.3868	36	37.8
ENSG00000229985	chr1	27501742	27503741	NA	NA	0.926781	0.92644	0.000340546	0.000548349	0.717477	0.79544	28599	3	0	0	12.537	12.1579	35.3333	37
ENSG00000214973	chr1	27527465	27529464	CHCHD3P3	NA	0.783609	0.777802	0.00580753	0.0130826	0.16713	0.777921	11001	3	0	0	11.6019	12.4035	35.6667	37.6667
ENSG00000225159	chr1	27531921	27533920	NPM1P39	NA	0.912036	0.914606	-0.00256961	-0.00401504	0.565983	0.777921	21437	1	0	0	13.6389	13.7105	35	38
ENSG00000224311	chr1	27560344	27562343	NA	NA	0.0412861	0.0411575	0.000128532	-0.00772322	0.455073	0.777921	27965	12	0	0	13.7106	13.4254	36	37.9167
ENSG00000142784	chr1	27559507	27561506	WDTC1	23038	0.175843	0.177076	-0.00123333	-0.0151025	0.375506	0.777921	15535	12	0	0	13.5301	13.1732	35.9167	38
ENSG00000186501	chr1	27647151	27649150	TMEM222	84065	0.170952	0.172295	-0.00134342	-0.00783996	0.451678	0.777921	16058	11	0	0	11.9167	12.2751	35.4545	37.2727
ENSG00000206888	chr1	27650210	27652209	RNU6-48P	100887744	0.800937	0.796506	0.00443077	0.00834481	0.401815	0.777921	15481	3	0	0	13.7037	12.7807	35.3333	37.3333
ENSG00000241547	chr1	27650320	27652319	NA	NA	0.800937	0.796506	0.00443077	0.00834481	0.401815	0.777921	15481	3	0	0	13.7037	12.7807	35.3333	37.3333
ENSG00000142765	chr1	27667013	27669012	SYTL1	84958	0.0479541	0.048935	-0.000980864	-0.0280236	0.445311	0.777921	17545	7	0	0	14.6786	14.8835	35.7143	37.8571
ENSG00000142733	chr1	27692884	27694883	MAP3K6	9064	0.35151	0.352164	-0.000654318	0.00755364	0.481597	0.777921	20916	12	0	0	14.0394	14.1908	35.9167	37.75
ENSG00000142748	chr1	27700816	27702815	FCN3	8547	0.930232	0.930948	-0.000715984	-0.00112996	0.531138	0.777921	27216	6	0	0	12.838	12.9342	35.6667	37
ENSG00000174950	chr1	27709371	27711370	CD164L2	388611	0.293429	0.29494	-0.00151141	-0.0163375	0.661524	0.77921	25411	18	0	0	13.2731	13.5015	35.7778	37.6667
ENSG00000181773	chr1	27717648	27719647	GPR3	2827	0.150673	0.150927	-0.000254102	-0.00365246	0.6408	0.777921	26188	11	0	0	13.9167	13.6842	35.4545	37.7273
ENSG00000158195	chr1	27816170	27818169	WASF2	10163	0.113229	0.113067	0.000162559	-0.00598048	0.461759	0.777921	27476	16	0	0	13.4861	13.3964	35.8125	37.9375
ENSG00000237429	chr1	27850816	27852815	NA	NA	0.0975473	0.0990967	-0.00154938	-0.0168668	0.740937	0.806544	27500	2	0	0	12.7361	13.1974	35	37.5
ENSG00000126705	chr1	27930443	27932442	AHDC1	27245	0.300318	0.304014	-0.00369622	-0.0344608	0.265143	0.777921	6281	8	0	0	12.4271	12.9474	35.375	37.875
ENSG00000000938	chr1	27961289	27963288	FGR	2268	0.392915	0.398191	-0.00527614	-0.0390533	0.595111	0.777921	22502	10	0	0	12.6944	12.7605	35.6	37.4
ENSG00000235912	chr1	27974430	27976429	NA	NA	0.684223	0.693896	-0.00967305	-0.0213367	0.50047	0.777921	17022	2	0	0	13.0694	13.1447	36	37.5
ENSG00000233975	chr1	27988734	27990733	NA	NA	0.0256553	0.026461	-0.000805678	-0.0322367	0.348724	0.777921	19258	1	0	0	12.3611	13.9474	36	38
ENSG00000126709	chr1	27998230	28000229	IFI6	2537	0.160676	0.164212	-0.00353624	-0.105702	0.367229	0.777921	8764	7	0	0	14.8492	15.0865	35.8571	38
ENSG00000225886	chr1	27994479	27996478	NA	NA	0.627569	0.627195	0.00037454	0.00350651	0.547585	0.777921	24462	6	0	0	12.6944	12.4386	35.6667	37.8333
ENSG00000009780	chr1	28050990	28052989	FAM76A	199870	0.155436	0.154761	0.00067491	0.010686	0.502274	0.777921	20672	12	0	0	12.8634	12.9978	35.8333	37.6667
ENSG00000117758	chr1	28098194	28100193	STX12	23673	0.084537	0.0868411	-0.00230418	-0.0247121	0.368018	0.777921	10069	10	0	0	14.7889	14.7789	35.9	38
ENSG00000269971	chr1	28098869	28100868	NA	NA	0.0585891	0.0602108	-0.00162173	-0.0233831	0.341234	0.777921	13060	9	0	0	14.7006	14.7749	35.8889	38
ENSG00000223062	chr1	28149549	28151548	RNU6-1245P	NA	0.938608	0.93748	0.00112779	0.00171623	0.690735	0.785964	26308	1	0	0	17.1944	15.2368	36	38
ENSG00000117751	chr1	28155789	28157788	PPP1R8	5511	0.0635193	0.0643802	-0.000860857	-0.00737162	0.288712	0.777921	18702	10	0	0	13.025	13.1211	35.5	37.6
ENSG00000252947	chr1	28159412	28161411	SCARNA1	677774	0.921473	0.917623	0.00385029	0.00605811	0.355596	0.777921	18257	3	0	0	14.2315	13.2193	36	38
ENSG00000268552	chr1	28176756	28178755	NA	NA	0.778753	0.779288	-0.000534321	-0.00183045	0.623161	0.777921	25633	2	0	0	13.8611	13.8026	36	38
ENSG00000130775	chr1	28197555	28199554	THEMIS2	9473	0.293593	0.29598	-0.00238678	-0.0286019	0.310034	0.777921	9780	11	0	0	12.8485	12.7679	35.5455	37.6364
ENSG00000117748	chr1	28240758	28242757	RPA2	6118	0.0850831	0.0858907	-0.000807573	-0.0170254	0.445544	0.777921	19231	15	0	0	14.0093	13.7702	35.9333	37.9333
ENSG00000130768	chr1	28260004	28262003	SMPDL3B	27293	0.0531986	0.0563305	-0.0031319	-0.0781157	0.130575	0.777921	7542	4	0	0	14.0486	14.2632	35.75	38
ENSG00000227050	chr1	28286205	28288204	NA	NA	0.150766	0.150034	0.00073207	0.0169739	0.642448	0.777921	24685	7	0	0	14.2579	14.8872	36	37.8571
ENSG00000158156	chr1	28284473	28286472	XKR8	55113	0.318895	0.317925	0.000969759	0.0145067	0.590382	0.777921	22264	10	0	0	14.1611	14.7658	35.7	38
ENSG00000158161	chr1	28414708	28416707	EYA3	2140	0.165306	0.163933	0.00137284	0.00525457	0.578114	0.777921	21623	13	0	0	13.3547	13.3988	35.9231	37.9231
ENSG00000240750	chr1	28358192	28360191	RN7SL559P	NA	0.935604	0.932152	0.00345198	0.00527628	0.163115	0.777921	19355	1	0	0	12.4722	12.5263	36	37
ENSG00000228589	chr1	28422434	28424433	SPCS2P4	NA	0.838589	0.840728	-0.00213901	-0.00609558	0.656121	0.778815	25219	5	0	0	14.1667	13.9684	35.8	37.8
ENSG00000214812	chr1	28447333	28449332	NA	NA	0.802817	0.802835	-1.85107e-05	0.00042911	0.597376	0.777921	29658	3	0	0	13.3889	13.3246	36	37.6667
ENSG00000169403	chr1	28519948	28521947	PTAFR	5724	0.896442	0.897562	-0.00111989	-0.00194767	0.605595	0.777921	25357	4	0	0	15.5625	15.6184	36	38
ENSG00000126698	chr1	28559037	28561036	DNAJC8	22826	0.287883	0.286137	0.00174629	-0.0337729	0.279514	0.777921	12404	14	0.0714286	0.142857	13.4444	13.218	35.8571	37.7857
ENSG00000215902	chr1	28526653	28528652	NA	NA	0.925022	0.925141	-0.000118609	-0.000182996	0.862806	0.887381	29435	1	0	0	13.8333	13.3158	36	37
ENSG00000269804	chr1	28525570	28527569	NA	NA	0.925022	0.925141	-0.000118609	-0.000182996	0.862806	0.887381	29435	1	0	0	13.8333	13.3158	36	37
ENSG00000130770	chr1	28561120	28563119	ATPIF1	93974	0.112137	0.113829	-0.00169142	-0.023474	0.381109	0.777921	12702	8	0	0	13.6493	13.5592	35.875	38
ENSG00000271398	chr1	28572155	28574154	NA	NA	0.177881	0.178193	-0.000311544	-0.0558086	0.494861	0.777921	25397	6	0	0	14.1296	14	36	37.8333
ENSG00000130766	chr1	28584538	28586537	SESN2	83667	0.116649	0.118806	-0.00215702	-0.00969763	0.246851	0.777921	14017	8	0	0	13.4514	13.6349	35.875	37.875
ENSG00000130772	chr1	28654013	28656012	MED18	54797;100996782	0.116483	0.117779	-0.00129533	-0.0480197	0.285434	0.777921	15113	10	0	0	13.7694	13.6289	35.6	37.7
ENSG00000204138	chr1	28694614	28696613	PHACTR4	65979	0.192682	0.193396	-0.000714196	-0.00973543	0.656349	0.778933	25224	9	0	0	13.0247	13.3012	35.6667	37.6667
ENSG00000180198	chr1	28830955	28832954	RCC1	1104	0.0959575	0.0998029	-0.00384542	-0.045112	0.420674	0.777921	11823	8	0	0	14.0556	13.8092	35.875	37.75
ENSG00000242125	chr1	28830992	28832991	SNHG3	6080;8420	0.0931122	0.0961168	-0.00300462	-0.0324969	0.399278	0.777921	10513	9	0	0	13.8272	13.5585	35.8889	37.7778
ENSG00000200087	chr1	28833571	28835570	SNORA73B	6081;26768	0.0278938	0.028329	-0.000435212	-0.0171753	0.746053	0.80917	27600	2	0	0	13.1389	13.3947	36	37.5
ENSG00000238821	chr1	28842488	28844487	NA	NA	0.504722	0.511679	-0.0069576	0.00254566	0.0735461	0.777921	24096	5	0	0	13.7778	14.0579	36	37.8
ENSG00000231468	chr1	28853240	28855239	PRDX3P2	NA	0.94495	0.944554	0.000395564	0.000597724	0.734592	0.803224	28481	1	0	0	15.4722	15.4737	36	38
ENSG00000180098	chr1	28878097	28880096	TRNAU1AP	54952	0.144758	0.146096	-0.00133833	-0.0227159	0.548134	0.777921	19969	11	0	0	13.4268	13.2919	35.7273	37.1818
ENSG00000197989	chr1	28908996	28910995	SNHG12	85028;677825;677838;692073	0.203517	0.226307	-0.0227901	-0.146312	0.0648209	0.777921	380	1	0	0	11.8333	10.9211	35	36
ENSG00000221539	chr1	28904835	28906834	SNORD99	692212	0.875292	0.874916	0.000375468	0.000447491	0.711816	0.793159	28843	7	0	0	12.9921	13.9662	35.4286	37.7143
ENSG00000120656	chr1	28969098	28971097	TAF12	6883	0.098814	0.0995675	-0.000753437	-0.0132854	0.265585	0.777921	19787	14	0	0	13.3274	13.25	35.8571	37.5714
ENSG00000188060	chr1	28917212	28919211	RAB42	115273	0.716986	0.719456	-0.00246943	-0.0142491	0.556194	0.777921	20413	4	0	0	15.9861	16.4934	36	37.75
ENSG00000229388	chr1	28968240	28970239	NA	NA	0.107228	0.106945	0.000283411	-0.000514493	0.400515	0.777921	28688	13	0	0	13.4209	13.3381	35.8462	37.5385
ENSG00000270103	chr1	28973612	28975611	RNU11	26824	0.184909	0.184509	0.000400051	-0.00541297	0.596525	0.777921	24106	6	0	0	14.3241	14.2412	35.8333	37.8333
ENSG00000162419	chr1	28993744	28995743	GMEB1	10691	0.140252	0.139733	0.000519759	-0.00490058	0.659703	0.77921	25329	7	0	0	14.504	14.1504	35.8571	38
ENSG00000198492	chr1	29061633	29063632	YTHDF2	51441	0.137975	0.140879	-0.00290388	-0.0131996	0.565363	0.777921	20929	13	0	0	13.5278	13.417	36	37.8462
ENSG00000116329	chr1	29137154	29139153	OPRD1	4985	0.337918	0.338631	-0.000712953	0.00743695	0.592542	0.777921	22370	8	0	0	14.1285	14.1086	36	37.875
ENSG00000199756	chr1	29207848	29209847	NA	NA	0.893171	0.888477	0.00469389	0.00751742	0.300656	0.777921	16440	1	0	0	11.3889	13.2895	36	38
ENSG00000159023	chr1	29212103	29214102	EPB41	2035	0.0975564	0.0969134	0.000643008	0.0142535	0.709244	0.792269	26798	13	0	0	12.7051	12.7976	35.6154	37.7692
ENSG00000253304	chr1	29449948	29451947	TMEM200B	399474	0.0807703	0.0824741	-0.00170385	-0.0161616	0.47009	0.777921	14962	10	0	0	14.3361	14.4553	35.8	38
ENSG00000225750	chr1	29473007	29475006	NA	NA	0.94832	0.946644	0.00167633	0.00252613	0.337432	0.777921	24139	2	0	0	12.5278	12.8026	36	37
ENSG00000116350	chr1	29508000	29509999	SRSF4	6429	0.124844	0.123227	0.0016166	0.0157602	0.407539	0.777921	13092	12	0	0	13.4074	13.1886	36	37.6667
ENSG00000116353	chr1	29556955	29558954	MECR	51102	0.184347	0.185034	-0.00068733	-0.0082096	0.487288	0.777921	20522	11	0	0	13.6869	13.4665	35.6364	37.5455
ENSG00000060656	chr1	29561528	29563527	PTPRU	10076	0.205685	0.204839	0.00084603	0.014221	0.193339	0.777921	18848	6	0	0	13.338	13.4079	35.8333	38
ENSG00000230523	chr1	29676127	29678126	NA	101928460	0.864929	0.869852	-0.004923	-0.00880694	0.414577	0.777921	14990	3	0	0	12.3981	12.1053	36	38
ENSG00000225011	chr1	29822906	29824905	NA	NA	0.907613	0.907953	-0.000339964	-0.000539488	0.894991	0.913141	29340	2	0	0	12.2222	13.3553	35.5	37.5
ENSG00000228176	chr1	30181895	30183894	NA	NA	0.0379969	0.0397995	-0.00180268	-0.0531924	0.2275	0.777921	12128	1	0	0	17	16.4211	36	38
ENSG00000233399	chr1	30509960	30511959	NA	101929406	0.837463	0.840787	-0.003324	-0.00581811	0.531754	0.777921	19106	2	0	0	13.1944	12.4211	36	37
ENSG00000162510	chr1	31195935	31197934	MATN1	4146	0.835384	0.839567	-0.00418289	-0.0081444	0.387487	0.777921	15716	9	0	0	14.3827	14.1608	35.5556	38
ENSG00000186056	chr1	31189851	31191850	MATN1-AS1	100129196	0.139118	0.139987	-0.000868476	-0.0127312	0.795434	0.83819	28408	8	0	0	13.2986	13.0559	35.75	37.75
ENSG00000162511	chr1	31230168	31232167	LAPTM5	7805	0.500128	0.504735	-0.00460659	-0.00448137	0.647318	0.777921	24900	6	0	0	14.6806	14.8377	36	38
ENSG00000229607	chr1	31287901	31289900	NA	NA	0.697899	0.697825	7.41538e-05	0.000151133	0.964546	0.970511	29751	1	0	0	13.0833	13.4737	36	38
ENSG00000223382	chr1	31295575	31297574	NA	NA	0.0616435	0.0604888	0.00115464	0.0175765	0.545719	0.777921	19851	3	0	0	12.6019	13.2456	35.3333	38
ENSG00000222784	chr1	31315170	31317169	RN7SKP91	NA	0.916074	0.916071	3.24285e-06	5.05191e-06	0.930609	0.942383	29918	1	0	0	13.3889	11.9737	36	38
ENSG00000162512	chr1	31381109	31383108	SDC3	9672	0.103516	0.105203	-0.00168668	-0.0188902	0.608111	0.777921	23164	5	0	0	13.2778	13.2579	35.6	37.2
ENSG00000134644	chr1	31538339	31540338	PUM1	9698	0.0495174	0.04981	-0.000292637	-0.00912653	0.711238	0.793082	26843	12	0	0	13.2917	12.8575	35.6667	37.75
ENSG00000200154	chr1	31408121	31410120	SNORD103A	692234;692235	0.939968	0.939745	0.000223117	0.000315913	0.722107	0.79759	29129	3	0	0	15.8148	14.886	36	38
ENSG00000202107	chr1	31421550	31423549	SNORD103B	692234;692235	0.910834	0.906299	0.00453505	0.00742439	0.134418	0.777921	16542	4	0	0.25	13.8264	14.0855	35.75	37.5
ENSG00000200181	chr1	31440584	31442583	SNORD85	692200	0.937626	0.936685	0.000940466	0.00142698	0.644191	0.777921	26557	2	0	0	16.3194	14.8026	36	38
ENSG00000215900	chr1	31567906	31569905	SEPW1P	NA	0.85103	0.855255	-0.00422463	-0.00706125	0.345082	0.777921	16971	1	0	0	14.5556	14.7895	36	37
ENSG00000084628	chr1	31711902	31713901	NKAIN1	79570	0.152106	0.154184	-0.00207823	-0.0112894	0.743437	0.807709	27553	2	0	0	12.4722	12.1842	36	37.5
ENSG00000060688	chr1	31769163	31771162	SNRNP40	9410	0.0817556	0.0807427	0.00101284	-0.00641343	0.366788	0.777921	17796	16	0	0	12.6997	12.8372	35.75	37.6875
ENSG00000121766	chr1	31768342	31770341	ZCCHC17	51538	0.0817556	0.0807427	0.00101284	-0.00641343	0.366788	0.777921	17796	16	0	0	12.6997	12.8372	35.75	37.6875
ENSG00000206981	chr1	31970026	31972025	RNU6-40P	NA	0.0753541	0.0767989	-0.00144478	-0.024216	0.522672	0.777921	18502	1	0	0	10.9444	11.7105	32	38
ENSG00000228682	chr1	31970341	31972340	NA	149086	0.0753541	0.0767989	-0.00144478	-0.024216	0.522672	0.777921	18502	1	0	0	10.9444	11.7105	32	38
ENSG00000223907	chr1	31982536	31984535	NA	284551	0.852516	0.854586	-0.00207002	-0.00354369	0.886729	0.906767	29273	3	0	0	15.0278	14.8509	35.6667	38
ENSG00000229167	chr1	32040675	32042674	NA	NA	0.418417	0.419305	-0.000888541	-0.00377629	0.629865	0.777921	24152	11	0	0	13.7525	13.5526	35.9091	37.4545
ENSG00000142910	chr1	32040616	32042615	TINAGL1	64129	0.418417	0.419305	-0.000888541	-0.00377629	0.629865	0.777921	24152	11	0	0	13.7525	13.5526	35.9091	37.4545
ENSG00000121764	chr1	32081787	32083786	HCRTR1	3061	0.443562	0.444064	-0.000502478	-0.00274942	0.589096	0.777921	23675	8	0	0	13.5938	13.4572	36	37.75
ENSG00000162517	chr1	32109998	32111997	PEF1	553115	0.106675	0.107753	-0.00107846	-0.0197785	0.502178	0.777921	17141	13	0	0	14.1859	14.2389	36	37.6154
ENSG00000235790	chr1	32108150	32110149	NA	NA	0.336052	0.345278	-0.00922631	-0.0453629	0.305468	0.777921	5666	2	0	0	14.2917	14.1974	36	38
ENSG00000264078	chr1	32108795	32110794	NA	NA	0.0959997	0.0980725	-0.00207278	-0.0162614	0.556773	0.777921	20444	10	0	0	13.9556	13.9974	36	37.7
ENSG00000084636	chr1	32169421	32171420	COL16A1	1307	0.16494	0.1624	0.00253926	0.0218898	0.536301	0.777921	19341	9	0	0	12.892	12.8099	35.3333	37.1111
ENSG00000121753	chr1	32229995	32231994	BAI2	576	0.173965	0.174892	-0.000926319	0.00254268	0.648005	0.778071	24930	6	0	0	12.9074	12.9868	35.8333	37.5
ENSG00000266580	chr1	32223837	32225836	MIR4254	100423028	0.897158	0.898178	-0.00101976	-0.0017717	0.352725	0.777921	25772	2	0	0	14.25	14.3816	36	37.5
ENSG00000254545	chr1	32253231	32255230	NA	NA	0.037526	0.0384246	-0.000898633	-0.0207859	0.329193	0.777921	18322	6	0	0	13.9306	14.0833	36	38
ENSG00000134668	chr1	32281153	32283152	SPOCD1	90853	0.617606	0.618278	-0.000672326	0.00016866	0.703493	0.79001	29473	6	0	0	13.5926	13.8509	36	38
ENSG00000203620	chr1	32320670	32322669	NA	NA	0.862776	0.869781	-0.0070051	-0.0115332	0.283121	0.777921	12260	1	0	0	15.1111	14.3421	36	38
ENSG00000184007	chr1	32409958	32411957	PTP4A2	8073	0.225545	0.227008	-0.00146338	-0.0106483	0.727088	0.799911	27209	5	0	0	13.8667	13.8526	36	38
ENSG00000121774	chr1	32477930	32479929	KHDRBS1	10657	0.296417	0.29708	-0.000662931	-0.00693106	0.456063	0.777921	20819	7	0	0	13.5714	13.4887	35.7143	37.7143
ENSG00000203325	chr1	32538576	32540575	NA	NA	0.057073	0.0613863	-0.00431334	-0.0761066	0.136735	0.777921	5192	2	0	0	13.4306	13.8158	36	38
ENSG00000121775	chr1	32536132	32538131	TMEM39B	55116	0.196266	0.194864	0.00140192	0.0207018	0.728928	0.800986	27242	3	0	0	12.9907	13.1404	36	38
ENSG00000025800	chr1	32572139	32574138	KPNA6	23633	0.190171	0.191047	-0.000876097	-0.0210253	0.527155	0.777921	18816	11	0	0	14.0101	13.9522	35.9091	37.8182
ENSG00000084652	chr1	32643787	32645786	TXLNA	200081	0.267285	0.26929	-0.00200496	-0.00982329	0.313246	0.777921	13882	13	0	0	13.1218	13.3482	35.3077	37.8462
ENSG00000160050	chr1	32664487	32666486	CCDC28B	79140	0.318349	0.318231	0.000117784	-0.00332892	0.331965	0.777921	28142	12	0	0	13.0231	13.682	35.9167	38
ENSG00000224066	chr1	32671916	32673915	NA	NA	0.929717	0.930968	-0.00125074	-0.00192703	0.246125	0.777921	25410	2	0	0	14.2083	13.8289	36	38
ENSG00000160051	chr1	32669736	32671735	IQCC	55721	0.19356	0.192084	0.00147573	0.0046973	0.505436	0.777921	20297	14	0	0	13.5893	13.0489	35.7857	37.7857
ENSG00000222046	chr1	32673195	32675194	DCDC2B	149069	0.873897	0.873379	0.000517524	0.000897988	0.402002	0.777921	27769	5	0	0	15.0111	15.0421	36	38
ENSG00000160055	chr1	32687473	32689472	TMEM234	56063	0.0401909	0.0405065	-0.000315605	-0.0140106	0.501081	0.777921	25327	14	0	0	13.6726	13.6523	35.8571	37.6429
ENSG00000084623	chr1	32686029	32688028	EIF3I	8668	0.224149	0.224153	-3.6834e-06	0.00510834	0.666448	0.779991	29877	10	0	0	14.2222	14.2553	35.8	37.8
ENSG00000220785	chr1	32706722	32708721	MTMR9LP	339483	0.198422	0.20252	-0.00409745	-0.0227887	0.528048	0.777921	18878	11	0	0	14.7727	14.7153	35.9091	37.8182
ENSG00000183615	chr1	32711334	32713333	FAM167B	84734	0.678891	0.677448	0.00144218	0.00733456	0.30871	0.777921	16647	3	0	0	14.5	14.7105	36	37.6667
ENSG00000182866	chr1	32715340	32717339	LCK	3932	0.414961	0.408889	0.00607194	0.0318552	0.438737	0.777921	12901	8	0	0	14.9792	14.8914	35.75	37.625
ENSG00000116478	chr1	32756187	32758186	HDAC1	3065	0.0639167	0.0633841	0.000532539	-0.00579068	0.618608	0.777921	23645	12	0	0	13.3125	13.318	35.5833	37.3333
ENSG00000175130	chr1	32801481	32803480	MARCKSL1	65108	0.192847	0.197398	-0.00455122	-0.0554533	0.52541	0.777921	18699	11	0	0	12.6843	12.6818	35.5455	37.1818
ENSG00000233775	chr1	32815765	32817764	NA	NA	0.200747	0.202253	-0.00150518	-0.0235749	0.497757	0.777921	16837	6	0	0	14.6852	14.6535	36	38
ENSG00000162526	chr1	32815622	32817621	TSSK3	81629	0.223334	0.224227	-0.000892808	-0.0151226	0.613391	0.777921	23392	5	0	0	15.0278	15.2105	36	38
ENSG00000225828	chr1	32829380	32831379	FAM229A	100128071	0.951258	0.949881	0.001377	0.00206814	0.444698	0.777921	25084	1	0	0	13.4444	14.7105	36	38
ENSG00000160058	chr1	32859833	32861832	BSDC1	55108	0.181575	0.182147	-0.000572075	-0.00835341	0.392994	0.777921	21928	7	0	0	12.9365	13.3571	35.8571	37
ENSG00000229259	chr1	32891891	32893890	LRRC37A12P	NA	0.569234	0.570906	-0.00167256	0.00394379	0.44388	0.777921	21554	4	0	0	13.7431	13.8947	36	37
ENSG00000254553	chr1	32929158	32931157	NA	NA	0.0922599	0.092874	-0.000614163	-0.00721815	0.432207	0.777921	21404	11	0	0	13.2929	13.8756	35.1818	37.3636
ENSG00000273274	chr1	32929170	32931169	ZBTB8B	728116	0.0922599	0.092874	-0.000614163	-0.00721815	0.432207	0.777921	21404	11	0	0	13.2929	13.8756	35.1818	37.3636
ENSG00000160062	chr1	33003528	33005527	ZBTB8A	653121	0.424229	0.422439	0.00179011	0.00876154	0.66656	0.779991	25580	5	0	0	14.3611	14.2789	36	38
ENSG00000176261	chr1	33116005	33118004	ZBTB8OS	339487	0.120003	0.119456	0.000547282	-0.00917253	0.335383	0.777921	22248	14	0	0	13.1131	13.1128	35.8571	38
ENSG00000162521	chr1	33115243	33117242	RBBP4	5928	0.0659054	0.0653003	0.000605042	-0.00750907	0.380027	0.777921	21513	14	0	0	13.2302	13.2575	35.8571	38
ENSG00000162520	chr1	33168698	33170697	SYNC	81493	0.674644	0.675773	-0.00112846	0.00178946	0.413534	0.777921	25736	4	0	0	14.2014	14.0526	35.75	38
ENSG00000224409	chr1	33190339	33192338	NA	NA	0.182421	0.182288	0.000132934	0.000997032	0.916469	0.930566	29481	1	0	0	15.5833	14.5263	36	37
ENSG00000162522	chr1	33205986	33207985	KIAA1522	57648	0.463996	0.463411	0.000585803	-0.00412739	0.412954	0.777921	21742	7	0	0	13.6706	14.0301	35.7143	37.8571
ENSG00000134684	chr1	33283255	33285254	YARS	8565	0.0704094	0.0708118	-0.000402373	-0.0153754	0.483113	0.777921	24075	10	0	0	14.4222	14.3816	36	37.8
ENSG00000116497	chr1	33280868	33282867	S100PBP	64766	0.0379775	0.0377715	0.000205996	-0.0011004	0.574751	0.777921	27291	2	0	0	13.4306	12.7368	35.5	38
ENSG00000121905	chr1	33350095	33352094	HPCA	3208	0.197796	0.197322	0.00047381	0.00239183	0.411569	0.777921	24434	7	0	0	14.0595	14.0489	35.7143	37.8571
ENSG00000121900	chr1	33366540	33368539	TMEM54	113452	0.136213	0.140248	-0.0040348	-0.0394698	0.614431	0.777921	23450	5	0	0	13.0778	13.6263	35.6	38
ENSG00000221423	chr1	33390395	33392394	NA	NA	0.219618	0.218747	0.000870966	0.00167712	0.607906	0.777921	25992	7	0	0	14.2302	13.8496	35.7143	37.8571
ENSG00000116514	chr1	33429787	33431786	RNF19B	127544	0.101236	0.102075	-0.000839704	-0.0122949	0.598373	0.777921	22658	12	0	0	13.4329	13.2544	35.9167	37.8333
ENSG00000267885	chr1	33437768	33439767	NA	NA	0.0516918	0.0518535	-0.000161739	0.00238025	0.0983142	0.777921	27486	2	0	0	14.6389	13.9605	35.5	38
ENSG00000004455	chr1	33546098	33548097	AK2	204	0.11714	0.117199	-5.8625e-05	0.0020457	0.70202	0.789478	29046	15	0	0	13.513	13.0702	35.7333	37.6667
ENSG00000142920	chr1	33545205	33547204	ADC	113451	0.228832	0.229234	-0.000401224	0.00128171	0.635389	0.777921	26854	15	0	0	13.6852	13.2368	35.6667	37.7333
ENSG00000116525	chr1	33647161	33649160	TRIM62	55223	0.378339	0.382958	-0.00461938	-0.0151706	0.347376	0.777921	9488	9	0	0	13.8426	13.9942	36	37.6667
ENSG00000160094	chr1	33720646	33722645	ZNF362	149076	0.0501785	0.0507569	-0.000578395	-0.0145651	0.497688	0.777921	21827	9	0	0	13.7747	13.9795	35.8889	37.7778
[truncated: 29,215 more rows]

## Sheet: medium n-3_vs_low n-3 PUFAs(C)
Supplementary Table 1C
[truncated: 25,836 more rows]

[truncated: 1 more sheets: Legend]
