# Supplementary material for: Maternal Intake of n-3 Polyunsaturated Fatty Acids During Pregnancy Is Associated With Differential Methylation Profiles in Cord Blood White Cells
Source: Front Genet. 2019 Oct 25;10:1050. doi: 10.3389/fgene.2019.01050 (PMC6824245; doi:10.3389/fgene.2019.01050)
Supplement: Supplementary file 2 [file Table_2.xlsx]

## Sheet: medium n-3_vs_high n-3 PUFAs(A)
Supplementary Table 2 A
Differential methylated region: Gene bodies
id	Chromosome	Start	End	symbol	entrezID	mean.mean.Medium	mean.mean.High	mean.mean.diff	mean.mean.quot.log2	comb.p.val	comb.p.adj.fdr	combinedRank	num.sites	mean.num.na.ctrl	mean.num.na.w3_75	mean.mean.covg.ctrl	mean.mean.covg.w3_75	mean.nsamples.covg.thres5.ctrl	mean.nsamples.covg.thres5.w3_75
ENSG00000227232	chr1	14363	29806	WASH7P	653635;100287171	0.337292	0.338206	-0.000914769	-0.0117606	0.530662	0.680061	23168	5	0	0	12.0111	12.0718	35.8	39
ENSG00000186092	chr1	69091	70008	OR4F5	79501	0.844384	0.832605	0.0117792	0.0200284	0.129249	0.680061	4236	1	0	0	14.8333	14.2308	36	39
ENSG00000237683	chr1	134901	139379	NA	728728;100996768;101929819	0.842467	0.839828	0.00263911	0.0044733	0.805838	0.833399	28769	1	0	0	15.9722	15.3077	36	39
ENSG00000268903	chr1	135141	135895	NA	NA	0.842467	0.839828	0.00263911	0.0044733	0.805838	0.833399	28769	1	0	0	15.9722	15.3077	36	39
ENSG00000237094	chr1	317720	453948	NA	101928706;101929822;101929823	0.907658	0.899443	0.00821579	0.0129746	0.0944438	0.680061	7870	1	0	0	12.0556	14.0513	36	39
ENSG00000239664	chr1	529833	532878	NA	NA	0.780148	0.775702	0.00444568	0.0081401	0.91963	0.930482	29407	1	0	0	11.7222	12.2308	36	39
ENSG00000230021	chr1	536816	659930	NA	NA	0.287074	0.282189	0.00488505	0.0512191	0.262009	0.680061	5513	17	0	0	13.9477	13.6244	35.8824	38.8824
ENSG00000225630	chr1	565020	566063	MTND2P28	NA	0.173825	0.166504	0.0073212	0.0586338	0.200173	0.680061	3047	1	0	0	12.3889	11.4359	36	39
ENSG00000237973	chr1	566454	567996	NA	101926970;102465432	0.219628	0.21225	0.007378	0.0724472	0.189742	0.680061	2740	8	0	0	14.6215	14.1058	35.875	38.875
ENSG00000229344	chr1	568137	568818	NA	NA	0.347434	0.331065	0.016369	0.0833947	0.288536	0.680061	6917	2	0	0	13.4167	13.8718	36	39
ENSG00000248527	chr1	569076	569756	MTATP6P1	NA	0.259381	0.268905	-0.00952431	-0.0261363	0.51443	0.680061	22377	3	0	0	13.75	13.1709	36	38.6667
ENSG00000224956	chr1	661611	663527	NA	NA	0.95092	0.951366	-0.000445204	-0.00066826	0.680145	0.739658	28377	1	0	0	13.5833	14.2051	36	39
ENSG00000228327	chr1	700237	714006	NA	100288069;101929540	0.254982	0.253222	0.00175982	0.0167083	0.710248	0.760066	27803	4	0	0	14.6042	14.6603	35.75	39
ENSG00000237491	chr1	714150	745440	NA	100287934;101930657	0.265268	0.260715	0.00455296	0.112715	0.275764	0.680061	6193	4	0	0	14.125	14.0256	36	38.75
ENSG00000177757	chr1	752751	755214	FAM87B	400728	0.949451	0.948865	0.000585251	0.000880292	0.86741	0.885595	29143	1	0	0	12.0833	12.1538	36	39
ENSG00000225880	chr1	761586	762902	LINC00115	79854;101927535	0.0254072	0.0262927	-0.000885475	-0.0327808	0.316681	0.680061	22483	4	0	0	14.8125	14.1218	36	38.5
ENSG00000228794	chr1	762988	794826	LINC01128	643837	0.625934	0.623744	0.00219004	0.00235609	0.519113	0.680061	24892	10	0	0	13.6389	13.3513	35.6	38.6
ENSG00000230368	chr1	803451	812283	FAM41C	284593	0.500973	0.499528	0.00144447	0.00574113	0.514976	0.680061	22401	6	0	0	12.5833	12.3803	33.6667	36.3333
ENSG00000234711	chr1	808672	809729	TUBB8P11	NA	0.856336	0.843818	0.012518	0.0209982	0.437994	0.680061	17735	1	0	0	13.7222	13.359	36	39
ENSG00000272438	chr1	840214	851356	NA	NA	0.554917	0.553201	0.00171626	0.00313183	0.669699	0.732729	27194	20	0	0	12.8625	12.7846	35.35	38.8
ENSG00000230699	chr1	846815	850328	NA	284600	0.451348	0.450885	0.00046314	-0.00176264	0.691099	0.747282	27517	6	0	0	13.2037	13.0855	35.5	38.8333
ENSG00000223764	chr1	852245	856396	NA	NA	0.862069	0.857168	0.00490103	0.00925084	0.378964	0.680061	13262	14	0	0	14.123	14.0385	35.9286	39
ENSG00000187634	chr1	860260	879955	SAMD11	148398	0.481802	0.47724	0.00456274	0.0114251	0.467826	0.680061	19750	41	0	0	13.4932	13.4484	35.7805	38.878
ENSG00000268179	chr1	861264	866445	NA	NA	0.673481	0.668001	0.00547961	0.0237394	0.243459	0.680061	4656	7	0	0	14.3016	14.0879	35.8571	38.8571
ENSG00000188976	chr1	879584	894689	NOC2L	26155	0.650098	0.648346	0.00175273	-0.00484475	0.401207	0.680061	19727	25	0	0	13.1267	13.2779	35.64	38.84
ENSG00000187961	chr1	895967	901095	KLHL17	339451	0.653051	0.650204	0.00284745	0.00735781	0.413668	0.680061	15887	18	0	0	13.0324	13.2536	35.3333	38.6111
ENSG00000187583	chr1	901877	911245	PLEKHN1	84069	0.54255	0.536162	0.0063881	0.0145269	0.248814	0.680061	6772	15	0	0	13.8352	13.5624	35.8667	38.6
ENSG00000187642	chr1	910579	917497	C1orf170	84808	0.670785	0.669978	0.000807207	-0.0129345	0.369433	0.680061	23040	10	0	0	13.275	13.1385	35.7	38.9
ENSG00000272512	chr1	931346	933431	NA	NA	0.665369	0.665478	-0.000109069	-0.00525902	0.392318	0.680061	28777	2	0	0	15.7083	16	36	39
ENSG00000188290	chr1	934342	935552	HES4	57801	0.0232653	0.023474	-0.000208662	-0.00868531	0.795466	0.825254	28680	6	0	0	13.1481	12.9444	35.3333	38.6667
ENSG00000187608	chr1	948803	949920	ISG15	9636	0.588835	0.582565	0.0062696	0.0432295	0.329849	0.680061	9580	7	0	0	14.6071	14.9927	35.8571	39
ENSG00000188157	chr1	955503	991496	AGRN	375790	0.689619	0.687929	0.00169008	0.00130125	0.48615	0.680061	27090	76	0	0	13.0307	13.113	35.5395	38.5526
ENSG00000242590	chr1	990413	991496	NA	NA	0.932767	0.928942	0.00382452	0.00590692	0.264895	0.680061	17514	2	0	0	13.6111	13.9359	35.5	39
ENSG00000217801	chr1	995114	1004735	NA	100288175	0.465433	0.46555	-0.000116893	-0.00608794	0.591562	0.691595	28712	26	0	0	13.5321	13.5937	35.8077	38.7308
ENSG00000273443	chr1	997588	998668	NA	NA	0.268749	0.280832	-0.0120826	-0.0337579	0.262904	0.680061	5555	2	0	0	13.2361	14.0769	35.5	38.5
ENSG00000237330	chr1	1006346	1009687	RNF223	401934	0.794944	0.793692	0.00125175	0.00213922	0.797639	0.826903	28701	4	0	0	13.5347	13.5962	35.5	38.75
ENSG00000131591	chr1	1017198	1051741	C1orf159	54991	0.809292	0.808471	0.000820567	-2.97002e-05	0.356663	0.680061	29693	60	0	0.0333333	13.2787	13.1769	35.7833	38.6833
ENSG00000223823	chr1	1072397	1079436	NA	254099	0.695177	0.689601	0.00557519	0.0109163	0.308948	0.680061	9757	17	0	0	13.1193	12.9759	35.8235	38.6471
ENSG00000207607	chr1	1103243	1103332	MIR200A	406983	0.907239	0.903636	0.00360337	0.00573109	0.354464	0.680061	17847	2	0	0	14.875	15.4487	36	39
ENSG00000198976	chr1	1104385	1104467	MIR429	554210	0.870927	0.867832	0.00309476	0.00486773	0.482203	0.680061	20625	2	0	0	14.7361	13.7051	35.5	39
ENSG00000272141	chr1	1104737	1105723	NA	NA	0.79939	0.790614	0.00877613	0.0166623	0.175144	0.680061	5614	2	0	0	12.2083	12.5641	35.5	39
ENSG00000205231	chr1	1108436	1114935	TTLL10-AS1	100506376	0.682348	0.66989	0.0124584	0.0453329	0.212269	0.680061	3473	22	0	0	12.8939	12.965	35.6818	38.6818
ENSG00000162571	chr1	1109264	1133315	TTLL10	254173	0.754792	0.748779	0.00601308	0.0133981	0.253995	0.680061	7551	39	0	0	12.8825	13.0934	35.6923	38.6667
ENSG00000186891	chr1	1138888	1142071	TNFRSF18	8784	0.47928	0.475692	0.00358843	0.0288976	0.270609	0.680061	8664	10	0	0	13.9111	13.7718	35.8	38.9
ENSG00000186827	chr1	1146706	1149518	TNFRSF4	7293	0.305086	0.304248	0.00083798	0.00556165	0.619779	0.703882	26198	8	0	0	13.3264	13.0705	35.875	38.375
ENSG00000078808	chr1	1152288	1167411	SDF4	51150	0.808834	0.807767	0.00106644	0.00403105	0.527735	0.680061	23017	38	0	0	12.6352	12.7908	35.6579	38.7632
ENSG00000176022	chr1	1167629	1170421	B3GALT6	126792	0.858249	0.85694	0.00130862	0.00286329	0.548346	0.680061	23984	7	0	0	12.8532	12.7289	35.7143	38.8571
ENSG00000184163	chr1	1177826	1182102	FAM132A	388581	0.691931	0.684447	0.00748399	0.00242526	0.276282	0.680061	24736	9	0	0	13.5988	13.2137	35.5556	38.3333
ENSG00000260179	chr1	1185157	1186714	NA	NA	0.671299	0.669324	0.00197538	0.00418908	0.880567	0.896813	29215	1	0	0	14.25	13.5641	36	39
ENSG00000160087	chr1	1189289	1209265	UBE2J2	118424	0.791817	0.789511	0.00230637	0.00547373	0.45759	0.680061	19054	38	0	0.0263158	13.2237	13.2281	35.6842	38.7105
ENSG00000230415	chr1	1210603	1215800	NA	NA	0.869165	0.858641	0.0105234	0.0173745	0.131729	0.680061	5282	2	0	0	9.84722	10	35.5	37
ENSG00000162572	chr1	1215816	1227409	SCNN1D	6339	0.752265	0.745927	0.00633821	0.0128753	0.325114	0.680061	9224	20	0	0	13.1861	13.1846	35.3	38.6
ENSG00000131584	chr1	1227756	1244989	ACAP3	116983	0.585719	0.586392	-0.000673553	-0.000256384	0.483198	0.680061	29230	41	0	0	13.3442	13.364	35.7805	38.7317
ENSG00000169972	chr1	1243947	1247057	PUSL1	126789	0.635652	0.634147	0.00150504	0.00185971	0.53342	0.680061	25937	11	0	0	14.0051	14.0256	36	38.9091
ENSG00000127054	chr1	1246965	1260071	CPSF3L	54973;102465435	0.71279	0.71055	0.00224024	0.00232598	0.428454	0.680061	24980	19	0	0	13.0819	13.4197	35.6842	38.8947
ENSG00000240731	chr1	1252961	1254069	NA	NA	0.68997	0.681866	0.0081035	0.0167994	0.381237	0.680061	13441	1	0	0	14.1389	14.9487	36	39
ENSG00000224051	chr1	1260136	1264277	GLTPD1	80772	0.714905	0.709789	0.00511646	0.00567023	0.242069	0.680061	17974	10	0	0	12.8139	12.5436	35.5	38.5
ENSG00000169962	chr1	1266694	1270686	TAS1R3	83756	0.875532	0.871907	0.00362505	0.0059278	0.381747	0.680061	17467	17	0	0	13.4461	13.1946	35.5882	38.6471
ENSG00000107404	chr1	1270656	1284730	DVL1	1855	0.824031	0.823451	0.000579763	-0.0031836	0.568605	0.683875	24758	27	0	0	12.5309	12.5708	35.5926	38.5926
ENSG00000162576	chr1	1288069	1297157	MXRA8	54587	0.449125	0.448044	0.00108118	0.00939255	0.538493	0.680061	23537	22	0	0	13.3093	13.169	35.4545	38.5455
ENSG00000175756	chr1	1309110	1310875	AURKAIP1	54998	0.379039	0.376841	0.00219762	0.0013884	0.47383	0.680061	26914	10	0	0	13.5028	13.3	35.9	38.8
ENSG00000221978	chr1	1321091	1334708	CCNL2	81669	0.737267	0.736544	0.000722994	0.00278395	0.338036	0.680061	23997	20	0	0	13.9653	13.5487	35.8	38.45
ENSG00000224870	chr1	1334902	1337426	NA	NA	0.179374	0.178465	0.000909352	0.00456836	0.717869	0.765573	27900	6	0	0	14.125	13.6538	35.5	38.3333
ENSG00000242485	chr1	1337288	1342693	MRPL20	55052	0.262376	0.261655	0.000721577	0.00958111	0.763993	0.800397	28400	7	0	0	12.877	13.3993	35.7143	38.7143
ENSG00000272455	chr1	1344476	1345998	NA	NA	0.942153	0.939175	0.00297851	0.00452008	0.14956	0.680061	20371	1	0	0	13.5	14.0513	36	39
ENSG00000235098	chr1	1353800	1357149	ANKRD65	441869	0.832902	0.830404	0.00249818	0.00413492	0.701849	0.754357	27682	6	0	0	13.7083	14.3504	35.8333	38.8333
ENSG00000225905	chr1	1355625	1358071	NA	NA	0.831404	0.829141	0.00226302	0.00374163	0.725019	0.771042	27978	7	0	0	14.3214	14.4139	35.8571	38.8571
ENSG00000205116	chr1	1361508	1363167	TMEM88B	643965	0.468049	0.476244	-0.00819523	-0.0247756	0.662501	0.727853	27082	3	0	0	14.4815	14.6752	36	39
ENSG00000225285	chr1	1365919	1369953	NA	NA	0.251855	0.253667	-0.00181152	-0.0236753	0.375554	0.680061	16420	8	0	0	12.9375	13.1635	35.75	38.25
ENSG00000179403	chr1	1370241	1378262	VWA1	64856	0.705208	0.702274	0.00293448	0.00771076	0.4587	0.680061	19128	23	0	0	13.3587	13.7692	35.6087	38.8696
ENSG00000215915	chr1	1385069	1405538	ATAD3C	219293	0.712571	0.706783	0.00578795	0.0162374	0.333215	0.680061	9823	28	0	0	13.0079	12.8672	35.4643	38.4643
ENSG00000160072	chr1	1407143	1433228	ATAD3B	83858	0.712412	0.711006	0.00140658	-0.00419977	0.421375	0.680061	21080	21	0	0	13.209	13.1612	35.619	38.8095
ENSG00000197785	chr1	1447531	1470067	ATAD3A	55210;83858	0.803913	0.802042	0.00187108	0.00350279	0.392449	0.680061	22489	30	0	0	13.6139	13.4701	35.8333	38.6667
ENSG00000205090	chr1	1470554	1475833	TMEM240	339453	0.679192	0.678991	0.000200202	-0.00805815	0.432905	0.680061	27990	24	0	0	13.0567	13.0844	35.4583	38.5417
ENSG00000160075	chr1	1477053	1510249	SSU72	29101	0.86501	0.863735	0.00127434	-0.000128402	0.434701	0.680061	29489	44	0	0	13.0101	13.1049	35.6364	38.7273
ENSG00000215791	chr1	1497726	1499904	NA	NA	0.948201	0.947242	0.000958919	0.0014348	0.378098	0.680061	26824	2	0	0	13.7778	13.7949	36	39
ENSG00000215014	chr1	1510355	1511373	NA	NA	0.0472607	0.046718	0.0005427	-0.000809823	0.28798	0.680061	28090	8	0	0	13.5312	13.7019	35.875	38.625
ENSG00000228594	chr1	1533392	1535476	C1orf233	643988	0.500395	0.50015	0.000244947	0.000851165	0.57751	0.686416	28010	5	0	0	12.0667	12.7179	35.4	38.2
ENSG00000272106	chr1	1549138	1551175	NA	NA	0.114842	0.115248	-0.000406323	0.00486339	0.664492	0.729003	27121	14	0	0	12.9167	13.2381	35.8571	38.6429
ENSG00000197530	chr1	1550795	1565990	MIB2	142678	0.612125	0.608414	0.00371067	0.01364	0.535897	0.680061	23406	33	0	0	13.3678	13.2867	35.6667	38.4848
ENSG00000189409	chr1	1567474	1570639	MMP23B	8510	0.0908085	0.0940038	-0.00319531	-0.0450191	0.466997	0.680061	19694	1	0	0	12.3333	11.1538	35	39
ENSG00000248333	chr1	1570603	1590473	CDK11B	984;728642	0.567886	0.562569	0.00531677	0.0143847	0.522804	0.680061	22788	12	0	0	13.0324	13.0491	35.8333	38.6667
ENSG00000272004	chr1	1590786	1594063	NA	NA	0.474264	0.472779	0.00148473	-0.000952948	0.598901	0.693753	27812	2	0	0	12.8333	12.359	35.5	37
ENSG00000189339	chr1	1592939	1624167	SLC35E2B	728661	0.85533	0.85191	0.00341997	0.00945986	0.336335	0.680061	11442	36	0.0833333	0	13.1944	13.1866	35.6667	38.5556
ENSG00000269737	chr1	1603429	1604850	NA	NA	0.927597	0.923063	0.00453401	0.00703924	0.159817	0.680061	15201	3	0	0	14.8611	14.6239	36	39
ENSG00000008128	chr1	1634169	1655766	CDK11A	984;728642	0.788867	0.78726	0.0016077	0.00914445	0.402544	0.680061	17620	15	0	0	13.6741	13.4598	35.8667	38.4667
ENSG00000268575	chr1	1634175	1669127	NA	NA	0.6901	0.690324	-0.000223334	0.0039897	0.433682	0.680061	27775	24	0	0.0416667	13.5058	13.4327	35.75	38.6667
ENSG00000227775	chr1	1655951	1668690	NA	NA	0.734942	0.741512	-0.0065698	-0.0116237	0.44353	0.680061	18131	5	0	0	12.9667	13.2103	35.2	39
ENSG00000215790	chr1	1656277	1677431	SLC35E2	9906;728661	0.62775	0.629094	-0.00134352	5.99863e-06	0.410625	0.680061	29741	14	0	0.0714286	12.6091	12.9322	35.6429	38.7143
ENSG00000008130	chr1	1682671	1711896	NADK	65220	0.695384	0.696489	-0.00110516	-0.00622015	0.466136	0.680061	20951	45	0	0	13.3142	13.2365	35.7556	38.5778
ENSG00000078369	chr1	1716729	1822495	GNB1	2782	0.660337	0.659676	0.000661077	0.000628042	0.411888	0.680061	28474	27	0	0	13.4979	13.2735	35.7037	38.7037
ENSG00000231050	chr1	1822910	1824097	NA	NA	0.0578911	0.0588027	-0.000911607	-0.00809452	0.425024	0.680061	22294	4	0	0	13.2917	12.9551	35.75	38.5
ENSG00000169885	chr1	1846266	1848735	CALML6	163688	0.908867	0.906234	0.00263305	0.00418878	0.65125	0.721418	26860	4	0	0	13.6944	13.0577	35.75	39
ENSG00000178821	chr1	1849029	1850712	TMEM52	339456	0.478523	0.477897	0.000626007	0.00171875	0.819549	0.845192	28850	6	0	0	12.5417	12.7051	35.5	38.5
ENSG00000142609	chr1	1853396	1935276	C1orf222	85452	0.811423	0.80748	0.00394301	0.00695968	0.348707	0.680061	15341	96	0.0104167	0.0208333	13.125	13.0307	35.6042	38.6042
ENSG00000233542	chr1	1944652	1946969	NA	NA	0.656944	0.667107	-0.0101626	-0.0262159	0.0928366	0.680061	2713	4	0	0	12.1319	12.4167	35.75	39
ENSG00000187730	chr1	1950780	1962192	GABRD	2563	0.801059	0.795086	0.00597285	0.0108357	0.359214	0.680061	11754	30	0	0	12.9093	12.9795	35.7	38.7
ENSG00000226969	chr1	1980642	1981509	NA	NA	0.144994	0.137846	0.00714724	0.0736463	0.243176	0.680061	4640	3	0	0	15.5556	15.8632	36	39
ENSG00000067606	chr1	1981909	2116834	PRKCZ	5590	0.818524	0.814692	0.00383196	0.00932132	0.300063	0.680061	11617	255	0	0	13.3004	13.212	35.651	38.6706
ENSG00000271806	chr1	2072523	2076718	NA	NA	0.800614	0.807627	-0.00701361	-0.0133605	0.240753	0.680061	7578	2	0	0	10.8889	12.0385	35	39
ENSG00000182873	chr1	2113233	2115828	NA	NA	0.896077	0.890641	0.00543621	0.00857285	0.167708	0.680061	12704	2	0	0	13.5833	13.6026	36	39
ENSG00000162585	chr1	2115903	2144159	C1orf86	199990	0.611415	0.608177	0.00323748	0.0112229	0.388039	0.680061	13951	58	0	0	13.171	13.1614	35.7069	38.5345
ENSG00000269554	chr1	2121237	2123179	NA	NA	0.5929	0.587457	0.00544268	0.0200278	0.704145	0.756004	27712	5	0	0	13.5333	13.6205	35.4	38.2
ENSG00000203301	chr1	2143360	2145620	NA	NA	0.558942	0.560377	-0.00143445	0.00441109	0.673905	0.735516	27261	6	0	0	12.6667	12.2821	35.5	39
ENSG00000243558	chr1	2143610	2144013	NA	NA	0.0701686	0.0690084	0.00116022	0.0210315	0.578907	0.686554	25088	1	0	0	10.1389	9.17949	35	39
ENSG00000234396	chr1	2143962	2152177	NA	NA	0.633874	0.632921	0.00095292	0.00683186	0.551046	0.68043	24094	8	0	0	12.8681	12.5705	35.5	38.875
ENSG00000157933	chr1	2160134	2241558	SKI	6497	0.740861	0.737556	0.00330549	0.00801253	0.336939	0.680061	13588	136	0.0147059	0.0147059	12.9283	12.9542	35.625	38.5588
ENSG00000116151	chr1	2252692	2323146	MORN1	79906	0.830869	0.827498	0.003371	0.00484727	0.381715	0.680061	19722	111	0.018018	0.00900901	13.3258	13.283	35.6216	38.6396
ENSG00000272161	chr1	2257640	2258132	NA	NA	0.87768	0.855072	0.0226073	0.0372183	0.113833	0.680061	1480	1	0	0	10.1111	9.58974	34	38
ENSG00000269896	chr1	2281853	2284259	NA	100129534	0.913193	0.908858	0.00433444	0.00680833	0.281011	0.680061	15628	4	0	0	12.4028	12.5962	35.5	38.5
ENSG00000178642	chr1	2316811	2319922	NA	NA	0.933073	0.933425	-0.000351446	-0.0005103	0.45532	0.680061	28722	7	0	0	13.1627	12.7839	36	39
ENSG00000157916	chr1	2323267	2336883	RER1	11079	0.84474	0.844078	0.00066149	0.00188241	0.468498	0.680061	25895	35	0.0285714	0	12.95	12.9194	35.3143	38.3714
ENSG00000157911	chr1	2336236	2345236	PEX10	5192	0.536816	0.535998	0.000818166	6.35519e-06	0.51013	0.680061	29739	39	0	0	12.7756	12.7114	35.6667	38.5641
ENSG00000149527	chr1	2357419	2436969	PLCH2	9651	0.743611	0.740657	0.00295428	0.005242	0.414764	0.680061	18899	127	0	0.00787402	12.8012	12.8284	35.685	38.5984
ENSG00000224387	chr1	2423739	2424697	NA	NA	0.811529	0.805503	0.00602572	0.0107948	0.439275	0.680061	17854	2	0	0	14	14.0897	36	39
ENSG00000229393	chr1	2424876	2425918	NA	NA	0.837106	0.835109	0.00199706	0.0018329	0.4521	0.680061	26001	4	0	0	13.0139	12.6154	35.75	39
ENSG00000157881	chr1	2439972	2458039	PANK4	55229	0.817937	0.81517	0.00276735	0.00416912	0.280997	0.680061	21150	46	0	0.0217391	13.0954	13.2614	35.6739	38.6739
ENSG00000197921	chr1	2460184	2461684	HES5	388585	0.0745435	0.0746683	-0.000124784	-0.000454724	0.645868	0.718157	28836	5	0	0	14.3111	14.0513	36	39
ENSG00000272449	chr1	2477904	2478899	NA	NA	0.0277975	0.0279101	-0.000112575	-0.00374119	0.354011	0.680061	28750	4	0	0	12.1389	12.8013	36	38.5
ENSG00000238164	chr1	2481359	2488470	NA	100133445	0.868612	0.867701	0.000911436	0.00134676	0.253276	0.680061	26994	9	0	0	14.1543	14.0228	35.6667	38.7778
ENSG00000225931	chr1	2497849	2501327	NA	NA	0.934468	0.931997	0.00247021	0.0037913	0.391062	0.680061	21890	2	0	0	13.2222	12.2949	36	39
ENSG00000228037	chr1	2512999	2515972	NA	100996583	0.781922	0.778228	0.00369349	0.00797267	0.717405	0.765436	27886	2	0	0	13.8333	13.8077	36	39
ENSG00000157870	chr1	2517930	2522908	FAM213B	127281	0.297709	0.295516	0.00219301	0.0103779	0.364085	0.680061	14327	15	0	0	13.1889	12.9932	35.9333	38.8
ENSG00000142606	chr1	2522078	2564481	MMEL1	79258	0.69905	0.695505	0.00354542	0.00451968	0.317368	0.680061	20372	37	0	0	13.4332	13.5551	35.7838	38.7297
ENSG00000237058	chr1	2564007	2568059	NA	NA	0.810078	0.805054	0.005024	0.00764154	0.319856	0.680061	14182	7	0	0	13.6508	13.8608	36	38.2857
ENSG00000215912	chr1	2567415	2718286	TTC34	100287898	0.521383	0.516888	0.00449444	-0.00283225	0.364823	0.680061	23902	33	0	0	13.2416	13.1927	35.8788	38.6667
ENSG00000231630	chr1	2730997	2731563	NA	NA	0.859753	0.854768	0.00498496	0.00829254	0.396744	0.680061	14609	1	0	0	14.2222	13.6923	36	39
ENSG00000169717	chr1	2938046	2939465	ACTRT2	140625	0.853186	0.850347	0.00283922	0.00597109	0.345834	0.680061	17380	8	0	0	12.7882	12.8654	35.75	38.75
ENSG00000177133	chr1	2976179	2985001	LINC00982	440556	0.570948	0.567936	0.00301222	-0.00829385	0.320523	0.680061	13135	26	0	0	13.1261	13.2308	35.7308	38.7308
ENSG00000142611	chr1	2985732	3355185	PRDM16	63976	0.825567	0.822169	0.00339836	0.00486024	0.395756	0.680061	19692	608	0	0.00164474	13.1809	13.1752	35.7122	38.6678
ENSG00000272235	chr1	3223200	3226660	NA	NA	0.915096	0.912642	0.00245401	0.00383213	0.645235	0.717739	26748	1	0	0	13.5556	15.0513	35	38
ENSG00000130762	chr1	3370990	3397677	ARHGEF16	27237	0.792291	0.788335	0.0039559	0.00576252	0.389249	0.680061	17787	49	0	0	13.2874	13.3082	35.7347	38.6735
ENSG00000162591	chr1	3406484	3528059	MEGF6	1953	0.804844	0.801422	0.00342224	0.00410935	0.325907	0.680061	21257	126	0	0	13.2571	13.2814	35.8016	38.746
ENSG00000207776	chr1	3477259	3477354	MIR551A	693135	0.894373	0.889022	0.00535162	0.00850825	0.463269	0.680061	19445	2	0	0	13.3333	12.7308	36	39
ENSG00000238260	chr1	3539754	3541307	NA	NA	0.230365	0.226066	0.0042985	0.0309564	0.361523	0.680061	11911	7	0	0	13.1627	13.4799	36	39
ENSG00000158109	chr1	3541566	3546691	TPRG1L	127262	0.48788	0.488355	-0.000474883	-0.00957193	0.519891	0.680061	25624	6	0	0	13.5139	14.0085	35.8333	38.8333
ENSG00000116213	chr1	3547331	3569325	WRAP73	49856	0.553772	0.551957	0.00181479	0.00262555	0.332427	0.680061	24325	103	0	0.00970874	12.6346	12.6881	35.5534	38.4951
ENSG00000078900	chr1	3569084	3652765	TP73	7161	0.676923	0.672067	0.00485678	0.00990581	0.333997	0.680061	10890	102	0	0	12.9883	13.0008	35.6373	38.6176
ENSG00000227589	chr1	3575502	3585336	NA	NA	0.870554	0.868715	0.00183939	0.00154708	0.300346	0.680061	26561	8	0	0	13.1771	13.4615	35.625	38.75
ENSG00000227372	chr1	3652548	3663900	TP73-AS1	57212	0.533499	0.527991	0.00550755	0.0110374	0.567108	0.683591	24682	13	0	0	12.9402	13.2564	35.6154	38.6923
ENSG00000162592	chr1	3668962	3688209	CCDC27	148870	0.824524	0.825842	-0.00131841	-0.00374292	0.35783	0.680061	21987	12	0	0	13.4907	13.703	35.75	38.75
ENSG00000235169	chr1	3689352	3692546	SMIM1	388588	0.498623	0.498411	0.000212353	-0.00094443	0.581048	0.687309	27893	6	0	0	14.3704	14.3205	35.1667	39
ENSG00000130764	chr1	3696784	3713068	LRRC47	57470	0.719586	0.71928	0.000306166	-0.00356455	0.441413	0.680061	27077	28	0	0	13.6419	13.7326	35.7143	38.75
ENSG00000272153	chr1	3701572	3702102	NA	NA	0.938667	0.933997	0.00467021	0.00711981	0.271649	0.680061	15060	1	0	0	16.5278	16.6923	36	39
ENSG00000116198	chr1	3728645	3773778	CEP104	9731	0.725251	0.722691	0.00255991	0.003819	0.27126	0.680061	21827	31	0	0	13.1891	13.3474	35.7742	38.7742
ENSG00000169598	chr1	3773845	3801993	DFFB	1677	0.715512	0.713517	0.00199499	0.00380465	0.424349	0.680061	21867	25	0	0	13.9411	14.0513	35.6	38.84
ENSG00000198912	chr1	3805689	3816857	C1orf174	339448	0.517447	0.519244	-0.0017975	-0.0146625	0.289922	0.680061	16508	18	0	0	13.5525	13.1838	35.9444	38.8889
ENSG00000236423	chr1	3816936	3833789	LINC01134	100133612	0.630415	0.626831	0.00358385	0.00404595	0.370805	0.680061	21388	34	0	0	13.6103	13.6282	35.6471	38.6765
ENSG00000233304	chr1	4000673	4015322	NA	728716	0.86906	0.859941	0.00911852	0.0161783	0.430911	0.680061	17210	6	0	0	11.9444	12.047	35.6667	38.6667
ENSG00000226374	chr1	4007209	4009040	NA	NA	0.894053	0.876016	0.0180375	0.0319945	0.334017	0.680061	9888	3	0	0	12.213	11.7265	36	38.6667
ENSG00000235054	chr1	4472111	4484747	NA	284661	0.360407	0.35746	0.00294733	0.0115254	0.767441	0.802983	28437	1	0	0	14.0278	12.0256	36	38
ENSG00000196581	chr1	4714792	4852594	AJAP1	55966	0.684917	0.680646	0.0042715	0.00511258	0.325802	0.680061	19147	70	0	0	13.1679	12.93	35.7143	38.5571
ENSG00000236948	chr1	5647428	5728355	NA	NA	0.880043	0.873867	0.00617578	0.00989985	0.180419	0.680061	10900	4	0	0	11.9097	12.2051	35.5	39
ENSG00000264101	chr1	5922732	5922801	MIR4689	100616421	0.919884	0.916579	0.00330437	0.00517394	0.445278	0.680061	19024	2	0	0	12.9306	13.1282	35.5	39
ENSG00000131697	chr1	5922871	6052533	NPHP4	261734	0.82203	0.82	0.00203018	0.00246673	0.275411	0.680061	24660	102	0	0	13.1767	13.0777	35.6765	38.7059
ENSG00000069424	chr1	6051526	6161253	KCNAB2	8514	0.678247	0.673437	0.00480945	0.00982639	0.314912	0.680061	10989	104	0	0	13.1709	13.1546	35.6923	38.7115
ENSG00000268332	chr1	6100630	6101399	NA	NA	0.794825	0.806137	-0.0113122	-0.0201365	0.242711	0.680061	4618	1	0	0	12.6389	13.9231	36	39
ENSG00000116254	chr1	6161853	6240183	CHD5	26038;101928723	0.711301	0.704632	0.00666866	0.0216907	0.286613	0.680061	6811	67	0	0	13.4063	13.2511	35.7015	38.7612
ENSG00000116251	chr1	6241329	6269449	RPL22	6146	0.304795	0.305357	-0.0005622	-0.00995731	0.454127	0.680061	24897	42	0	0	13.3889	13.4634	35.7143	38.7857
ENSG00000226944	chr1	6264900	6265840	NA	NA	0.160889	0.159528	0.00136186	0.0185757	0.470421	0.680061	19896	6	0	0	12.7407	12.6923	35.8333	38.1667
ENSG00000158286	chr1	6265535	6281359	RNF207	388591	0.260438	0.261257	-0.000818959	-0.0171943	0.430841	0.680061	22947	21	0	0	13.3426	13.3394	35.7619	38.7619
ENSG00000116237	chr1	6281253	6296032	ICMT	23463	0.665906	0.666143	-0.000237385	-0.00573791	0.214384	0.680061	27658	11	0	0	13.0758	12.9091	34.6364	38.0909
ENSG00000225077	chr1	6296300	6299504	LINC00337	148645	0.589067	0.594648	-0.00558094	-0.0263545	0.422889	0.680061	16600	9	0	0	13.5247	13.8519	35.8889	39
ENSG00000173673	chr1	6304252	6305638	HES3	390992	0.0897519	0.0904306	-0.000678677	-0.0166311	0.413142	0.680061	23986	8	0	0	12.7951	12.5994	35.5	38.5
ENSG00000158292	chr1	6307406	6321035	GPR153	387509	0.527444	0.526072	0.00137232	0.00123846	0.545798	0.680061	27224	18	0	0	13.3873	13.4644	35.6111	38.8333
ENSG00000097021	chr1	6324329	6454451	ACOT7	11332	0.747502	0.745816	0.00168618	0.00387843	0.41794	0.680061	21710	84	0	0	13.1987	13.1804	35.619	38.7024
ENSG00000271746	chr1	6453615	6454451	NA	NA	0.117153	0.118003	-0.000850337	0.00337409	0.610369	0.698377	26004	10	0	0	13.3306	13.159	35.7	38.7
ENSG00000069812	chr1	6472478	6484730	HES2	54626	0.19892	0.197894	0.00102557	-0.00263219	0.438335	0.680061	24309	23	0	0	13.256	13.359	35.3913	38.4783
ENSG00000187017	chr1	6484848	6521430	ESPN	83715	0.324061	0.32173	0.00233091	0.00355804	0.411275	0.680061	22373	47	0	0	13.5609	13.4937	35.617	38.6596
ENSG00000231868	chr1	6503094	6507066	NA	NA	0.696956	0.69313	0.00382621	0.0107197	0.670163	0.733063	27201	2	0	0	10.4583	11.2821	34	38
ENSG00000215788	chr1	6521211	6526255	TNFRSF25	8718	0.521686	0.517955	0.00373169	0.00373134	0.432565	0.680061	22014	11	0	0	13.9015	13.6107	35.8182	38.8182
ENSG00000171680	chr1	6526152	6580121	PLEKHG5	57449	0.570238	0.566022	0.00421539	0.00340238	0.321054	0.680061	22698	79	0	0	13.4321	13.5102	35.7215	38.7975
ENSG00000162408	chr1	6581407	6614595	NOL9	79707	0.40019	0.400193	-2.2478e-06	-0.00846596	0.434873	0.680061	29730	8	0	0	13.2188	13.2596	36	39
ENSG00000173662	chr1	6615241	6639817	TAS1R1	80835	0.692781	0.690863	0.00191776	-0.0110146	0.29539	0.680061	15790	13	0	0	13.6688	13.5838	35.9231	38.7692
ENSG00000204859	chr1	6640061	6649340	ZBTB48	3104	0.556005	0.556837	-0.000831781	-0.00199437	0.415005	0.680061	25635	7	0	0	12.6587	12.3407	35.8571	38.5714
ENSG00000162413	chr1	6650784	6674667	KLHL21	9903	0.399876	0.399987	-0.000111697	-0.00846568	0.378158	0.680061	28758	45	0	0	13.4198	13.4057	35.6889	38.4
ENSG00000116273	chr1	6673745	6684093	PHF13	148479	0.55737	0.557381	-1.0953e-05	-0.00463176	0.516981	0.680061	29657	12	0	0	13.9745	13.8504	35.75	38.6667
ENSG00000041988	chr1	6684926	6695646	THAP3	90326	0.487883	0.486584	0.00129857	0.00185182	0.400384	0.680061	25956	16	0	0	13.4358	13.3253	35.6875	38.875
ENSG00000007923	chr1	6694228	6761984	DNAJC11	55735	0.673326	0.672073	0.00125214	-0.00197181	0.456074	0.680061	25698	16	0	0	13.3316	13.2532	35.625	38.75
ENSG00000228750	chr1	6784697	6790072	NA	100505887	0.797383	0.794461	0.00292149	0.00504063	0.416191	0.680061	19313	3	0	0	12.8889	13.7179	35.6667	39
ENSG00000237436	chr1	6843952	6844903	NA	NA	0.0658766	0.065975	-9.83691e-05	-0.0100151	0.334345	0.680061	28883	4	0	0	12.8542	13.2436	35.5	39
ENSG00000171735	chr1	6845384	7829766	CAMTA1	23261	0.694175	0.690347	0.00382864	0.00585833	0.369334	0.680061	17603	237	0.00421941	0	13.1664	13.0421	35.692	38.6118
ENSG00000237728	chr1	7442548	7449814	NA	NA	0.86327	0.855209	0.00806037	0.0133781	0.38268	0.680061	13531	1	0	0	10.8056	11.0256	35	39
ENSG00000049245	chr1	7831329	7841492	VAMP3	9341	0.572092	0.571584	0.000508174	-0.00244687	0.265116	0.680061	25341	8	0	0	14.0347	14.2981	35.875	38.75
ENSG00000049246	chr1	7844380	7905237	PER3	8863	0.740624	0.745175	-0.00455132	-0.00258361	0.169941	0.680061	24416	21	0	0	13.7989	13.6422	35.8095	38.7143
ENSG00000236266	chr1	7870302	7887402	NA	NA	0.802985	0.820617	-0.017632	-0.031649	0.0896996	0.680061	1951	5	0	0	13.3222	13.0564	35.8	38.8
ENSG00000049247	chr1	7903143	7913572	UTS2	10911	0.91659	0.911559	0.00503146	0.00786896	0.433193	0.680061	17386	6	0	0	14.5093	14.3205	36	38.6667
ENSG00000049249	chr1	7979907	8000926	TNFRSF9	3604	0.519912	0.529564	-0.00965173	-0.0496649	0.295551	0.680061	7348	3	0.333333	0.333333	14.9352	14.7949	36	38.6667
ENSG00000270330	chr1	8002432	8002786	NA	NA	0.0463743	0.0453472	0.00102706	0.0253586	0.340039	0.680061	21478	3	0	0	12.3611	12.2222	35.6667	38.6667
ENSG00000116288	chr1	8014351	8045565	PARK7	11315	0.429124	0.429096	2.7951e-05	-0.0157797	0.323223	0.680061	29510	25	0	0	13.0633	13.0349	35.76	38.56
ENSG00000116285	chr1	8064464	8086368	ERRFI1	54206	0.504427	0.501126	0.00330035	0.00278187	0.270095	0.680061	24003	14	0	0	13.1845	13.1355	35.5	38.5714
ENSG00000238290	chr1	8086798	8182762	NA	NA	0.669015	0.657462	0.0115527	0.0150662	0.272452	0.680061	6441	19	0	0	13.2763	13.305	35.6316	38.5789
ENSG00000227634	chr1	8268732	8275270	NA	NA	0.394439	0.398359	-0.00391975	-0.0191056	0.473894	0.680061	20117	8	0	0	14.4826	14.5737	36	38.75
ENSG00000233645	chr1	8278250	8280589	NA	NA	0.871448	0.865565	0.00588237	0.00976464	0.119156	0.680061	11071	2	0	0	13.2778	13.2308	36	39
ENSG00000162426	chr1	8377886	8404227	SLC45A1	50651	0.853011	0.849308	0.0037029	0.00688138	0.240485	0.680061	15488	51	0	0	13.1149	13.281	35.549	38.6275
ENSG00000142599	chr1	8412457	8877702	RERE	473	0.646196	0.643331	0.00286441	0.00190646	0.271973	0.680061	25848	111	0	0	13.5651	13.5477	35.8378	38.8108
ENSG00000232912	chr1	8484705	8494898	NA	NA	0.513785	0.512672	0.00111224	0.00201729	0.398148	0.680061	25596	3	0	0	13.9907	13.6838	36	39
ENSG00000074800	chr1	8921061	8939308	ENO1	2023	0.296584	0.296196	0.000388459	0.00694908	0.506737	0.680061	26372	21	0	0	12.75	12.8364	35.8571	38.7619
ENSG00000236269	chr1	8935847	8938066	ENO1-IT1	NA	0.332663	0.326667	0.00599531	0.0475295	0.541869	0.680061	23693	5	0	0	12.3444	12.2051	36	38.8
ENSG00000230679	chr1	8938894	8939953	ENO1-AS1	100505975	0.0401932	0.0404411	-0.000247851	-0.00838249	0.502676	0.680061	27562	6	0	0	13.3981	13.5983	35.6667	38.5
ENSG00000238249	chr1	8953468	8954210	HMGN2P17	NA	0.965257	0.963056	0.00220093	0.00325961	0.138041	0.680061	23002	2	0	0	12.0972	12.359	36	38.5
ENSG00000131686	chr1	9005926	9035151	CA6	765	0.471667	0.459989	0.0116782	0.0205005	0.163446	0.680061	4077	4	0	0	13.25	13.1859	36	38.75
ENSG00000197241	chr1	9063359	9086404	SLC2A7	155184	0.895605	0.890598	0.00500615	0.0083629	0.288313	0.680061	13022	9	0	0	12.3827	12.7322	34.7778	38.1111
ENSG00000142583	chr1	9095166	9148537	SLC2A5	6518	0.704102	0.703995	0.000106903	-0.00428542	0.424344	0.680061	28809	28	0	0	13.5397	13.3297	35.8929	38.5714
ENSG00000180758	chr1	9160364	9189229	GPR157	80045	0.445357	0.446044	-0.000686234	-0.0021359	0.354559	0.680061	25363	10	0	0	14.4222	14.0615	36	38.7
ENSG00000207865	chr1	9211727	9211836	MIR34A	407040	0.888355	0.879736	0.00861926	0.0139087	0.112716	0.680061	7177	1	0	0	16.3889	14.5897	36	39
ENSG00000228526	chr1	9242066	9262678	NA	NA	0.334838	0.332814	0.00202418	0.0112504	0.425952	0.680061	16831	24	0	0	13.4051	13.1891	35.7083	38.75
ENSG00000234546	chr1	9242263	9252148	NA	NA	0.309703	0.306818	0.00288515	-1.939e-05	0.393155	0.680061	29712	8	0	0	12.9896	13.0096	36	38.625
ENSG00000049239	chr1	9294834	9331396	H6PD	9563	0.651763	0.651054	0.000708983	-0.000720685	0.438905	0.680061	28258	31	0	0	13.1837	13.206	35.7742	38.6452
ENSG00000171621	chr1	9352939	9429591	SPSB1	80176	0.773771	0.771733	0.00203852	0.00239168	0.429431	0.680061	24803	41	0	0	13.1341	12.8562	35.4146	38.6098
ENSG00000171612	chr1	9599541	9645237	SLC25A33	84275	0.477812	0.472412	0.00539928	0.0184397	0.433878	0.680061	17427	8	0	0	13.8333	13.6603	35.375	38.625
ENSG00000188807	chr1	9648932	9674935	TMEM201	199953	0.793579	0.792192	0.0013863	0.00175519	0.41698	0.680061	26140	30	0	0	12.9306	12.9855	35.5	38.7333
ENSG00000171608	chr1	9711790	9789172	PIK3CD	5293	0.551935	0.548583	0.00335233	0.00192473	0.336913	0.680061	25800	53	0	0	13.3171	13.1674	35.8113	38.6226
ENSG00000179840	chr1	9712668	9714644	C1orf200	NA	0.106678	0.107716	-0.00103866	-0.0329002	0.566468	0.683483	24660	6	0	0	14.2685	14.2137	36	38.3333
ENSG00000231789	chr1	9732484	9747613	NA	101929074	0.0492419	0.0505483	-0.00130636	-0.0314676	0.666838	0.730768	27151	1	0	0	12.3889	11.5897	36	38
ENSG00000171603	chr1	9789084	9884584	CLSTN1	22883	0.670526	0.668683	0.00184324	-0.000270997	0.337485	0.680061	29198	47	0	0	13.0999	13.0229	35.6596	38.7234
ENSG00000178585	chr1	9908334	9970394	CTNNBIP1	56998	0.523403	0.521628	0.00177492	-0.00145255	0.335723	0.680061	26774	18	0	0	13.5278	13.567	35.6667	38.7778
ENSG00000223989	chr1	9908376	9910212	NA	NA	0.203034	0.194407	0.00862696	0.0596388	0.0587807	0.680061	1626	1	0	0	15.5833	15.4872	36	39
ENSG00000162441	chr1	9982173	10003465	LZIC	84328	0.28933	0.288253	0.00107669	0.00296705	0.46244	0.680061	23652	14	0	0	13.9683	13.87	35.6429	38.8571
ENSG00000228150	chr1	10002981	10010032	NA	NA	0.0388176	0.0394298	-0.000612234	-0.0201029	0.47391	0.680061	24508	8	0	0	13.8924	13.8269	35.625	39
ENSG00000173614	chr1	10003486	10045559	NMNAT1	64802	0.292442	0.293655	-0.00121313	-0.0248877	0.387477	0.680061	20236	7	0	0	14.7063	14.2418	36	38.8571
ENSG00000241326	chr1	10043199	10044626	NA	NA	0.544736	0.554258	-0.00952173	-0.0245529	0.220216	0.680061	3762	1	0	0	15.3889	15.3846	36	39
ENSG00000162444	chr1	10057264	10076078	RBP7	116362	0.265583	0.263007	0.00257614	0.0823228	0.705336	0.7569	27727	8	0	0	14.1285	14.1378	35.875	39
ENSG00000130939	chr1	10092890	10241297	UBE4B	10277	0.57579	0.575386	0.000404906	-0.0138527	0.379395	0.680061	26229	17	0	0	13.2745	13.3047	35.6471	38.7647
ENSG00000233623	chr1	10118729	10119706	PGAM1P11	NA	0.933067	0.930681	0.00238656	0.00365556	0.341829	0.680061	22170	1	0	0	12.3056	14.1282	34	39
ENSG00000054523	chr1	10270863	10441661	KIF1B	23095	0.771113	0.769105	0.00200838	0.00382316	0.311595	0.680061	21822	26	0	0	13.4637	13.427	35.6538	38.6154
ENSG00000142657	chr1	10458649	10480201	PGD	5226	0.156694	0.15845	-0.00175602	-0.015294	0.385773	0.680061	16733	17	0	0	13.4559	13.19	35.6471	38.5294
ENSG00000271989	chr1	10489938	10490734	NA	NA	0.267957	0.270868	-0.0029111	-0.00280575	0.491026	0.680061	23952	11	0	0	13.7323	13.6177	36	38.4545
ENSG00000175279	chr1	10490159	10512210	APITD1	378708;100526739	0.590628	0.589737	0.000890451	0.00108141	0.390766	0.680061	27543	25	0	0	14.6478	14.2646	35.76	38.76
ENSG00000251503	chr1	10490159	10512210	APITD1-CORT	100526739	0.590628	0.589737	0.000890451	0.00108141	0.390766	0.680061	27543	25	0	0	14.6478	14.2646	35.76	38.76
ENSG00000241563	chr1	10509776	10511959	CORT	1325	0.795005	0.793897	0.00110769	0.000887815	0.445709	0.680061	27949	9	0	0	15.0463	14.3305	36	38.7778
ENSG00000160049	chr1	10516579	10532583	DFFA	1676	0.253825	0.253949	-0.000123248	-0.0122088	0.282112	0.680061	28652	6	0	0	13.6204	13.4701	36	38.6667
ENSG00000142655	chr1	10532345	10690815	PEX14	5195	0.5945	0.593699	0.000800873	-0.000988456	0.415656	0.680061	27728	65	0	0	12.9671	12.8221	35.6154	38.7385
ENSG00000130940	chr1	10696661	10856707	CASZ1	54897	0.746892	0.742641	0.00425088	0.00766852	0.276348	0.680061	14127	167	0.0179641	0.0299401	12.9923	13.0517	35.6946	38.7246
ENSG00000272078	chr1	10699298	10714390	NA	NA	0.879988	0.870413	0.00957538	0.0167951	0.0956218	0.680061	5558	33	0	0	13.149	13.101	35.7879	38.6667
ENSG00000175262	chr1	11006528	11042094	C1orf127	148345	0.710676	0.706743	0.00393325	0.000846515	0.4719	0.680061	28018	17	0	0	14.2075	14.2489	35.9412	38.8824
ENSG00000120948	chr1	11072414	11085796	TARDBP	23435	0.255375	0.256727	-0.00135144	-0.00225603	0.569032	0.683875	25118	7	0	0	11.9484	12.381	35.1429	38.4286
ENSG00000009724	chr1	11086580	11107290	MASP2	10747	0.789585	0.785667	0.00391838	0.0149502	0.27242	0.680061	7652	6	0	0	13.1019	12.812	35.8333	38.6667
ENSG00000116649	chr1	11114641	11120081	SRM	6723	0.527519	0.525298	0.00222155	0.00742972	0.355987	0.680061	14543	10	0	0	13.2028	13.1692	36	38.6
ENSG00000171824	chr1	11126675	11159938	EXOSC10	5394	0.309365	0.308748	0.000617055	0.000531449	0.610962	0.698692	28668	10	0	0	13.4556	13.3333	35.7	38.6
ENSG00000230337	chr1	11159732	11162157	NA	101929136	0.117414	0.11566	0.00175441	0.00195191	0.371213	0.680061	25745	14	0	0	12.9921	13.3132	35.7143	38.3571
ENSG00000198793	chr1	11166592	11322564	MTOR	2475	0.833542	0.832333	0.00120838	0.000905895	0.51985	0.680061	27913	26	0	0	13.2329	13.1331	35.6154	38.8077
ENSG00000225602	chr1	11203955	11209594	MTOR-AS1	100873935	0.947315	0.946103	0.0012122	0.00182797	0.593001	0.691837	26013	1	0	0	11.5556	10.3846	35	37
ENSG00000171819	chr1	11249398	11256038	ANGPTL7	10218	0.938267	0.936811	0.0014557	0.00221763	0.527371	0.680061	25189	4	0	0	13.7153	13.2372	36	38.75
ENSG00000120942	chr1	11333263	11356106	UBIAD1	29914	0.353973	0.352101	0.00187126	0.000824691	0.478504	0.680061	28056	11	0	0	12.8939	12.7529	35.3636	38.8182
ENSG00000204624	chr1	11539223	11597641	PTCHD2	57540	0.682078	0.680004	0.00207378	0.00578809	0.600799	0.694062	25754	32	0	0	13.3689	13.3317	35.5625	38.5625
ENSG00000116661	chr1	11708424	11715842	FBXO2	26232	0.344828	0.343606	0.00122147	0.013883	0.423976	0.680061	20182	25	0	0	13.1478	13.3528	35.76	38.8
ENSG00000132879	chr1	11714432	11723384	FBXO44	93611	0.357065	0.355118	0.00194718	0.0104442	0.374365	0.680061	15638	15	0	0	12.7704	12.7282	35.3333	38.1333
ENSG00000116663	chr1	11724181	11734411	FBXO6	26270	0.306954	0.306563	0.000390644	-0.0128124	0.404005	0.680061	26350	10	0	0	12.775	12.7231	35.6	38.4
ENSG00000116670	chr1	11734537	11751707	MAD2L2	10459	0.224338	0.224265	7.29455e-05	0.0110738	0.572872	0.684863	29114	26	0	0.0384615	13.5256	13.4753	35.8077	38.6923
ENSG00000162490	chr1	11751786	11785914	DRAXIN	374946	0.432889	0.433899	-0.00101028	-0.0124583	0.471796	0.680061	21599	24	0	0	12.9155	12.6197	35.0833	38.2083
ENSG00000177674	chr1	11796141	11814859	AGTRAP	57085	0.446297	0.44716	-0.00086296	-0.0197966	0.474474	0.680061	22627	11	0	0	12.5455	12.2378	35.8182	38.8182
ENSG00000215910	chr1	11821844	11849642	C1orf167	NA	0.511586	0.51112	0.000465881	-0.00185689	0.32086	0.680061	25946	11	0	0	14.0202	14.0303	35.8182	39
ENSG00000177553	chr1	11837134	11839676	NA	NA	0.850103	0.845214	0.00488828	0.00822275	0.554141	0.681206	24204	1	0	0	14.7222	14.1026	36	39
ENSG00000177000	chr1	11845780	11866977	MTHFR	4524	0.259513	0.25914	0.000373229	-0.00123191	0.424944	0.680061	27233	23	0	0	13.2572	13.4147	35.6522	38.7391
ENSG00000011021	chr1	11866207	11903201	CLCN6	1185	0.553486	0.552426	0.00105976	0.00175076	0.557063	0.681672	26150	22	0	0	13.1907	13.4487	35.7273	38.7727
ENSG00000242349	chr1	11901074	11908136	NPPA-AS1	100379251	0.755295	0.752479	0.00281613	0.00939122	0.366037	0.680061	12258	6	0	0	14.3843	14.5726	35.6667	38.8333
ENSG00000175206	chr1	11905766	11908402	NPPA	4878	0.83041	0.825676	0.00473305	0.00914274	0.306995	0.680061	11874	9	0	0	14.287	14.453	35.7778	38.8889
ENSG00000120937	chr1	11917521	11918988	NPPB	4879	0.593038	0.5848	0.00823827	0.0206147	0.258001	0.680061	5316	4	0	0	15.3542	14.7628	35.75	39
ENSG00000116685	chr1	11979648	11986485	KIAA2013	90231;101930060	0.69863	0.684487	0.0141431	0.0448615	0.157986	0.680061	1958	9	0	0	13.5802	13.8433	35.7778	39
ENSG00000083444	chr1	11994262	12035595	PLOD1	5351	0.494092	0.491325	0.00276701	0.00354506	0.459272	0.680061	22397	19	0	0	12.9284	12.9015	35.3684	38.5263
ENSG00000116688	chr1	12040238	12073571	MFN2	9927	0.539557	0.537904	0.00165304	0.00662934	0.399722	0.680061	17348	9	0	0	14.2346	14.094	35.8889	39
ENSG00000116691	chr1	12079523	12092102	MIIP	60672	0.434175	0.433454	0.000721337	-0.00195577	0.547413	0.680061	25733	9	0	0	13.8827	13.7749	35.8889	38.3333
ENSG00000120949	chr1	12123434	12204264	TNFRSF8	943	0.589047	0.586608	0.00243855	0.00624724	0.361585	0.680061	16809	35	0	0	13.6405	13.6066	35.8571	38.7714
ENSG00000028137	chr1	12227060	12269285	TNFRSF1B	7133	0.650996	0.650756	0.00024037	-9.21891e-05	0.521528	0.680061	29564	26	0	0.0384615	13.515	13.431	35.5769	38.8462
ENSG00000263676	chr1	12251770	12251830	MIR4632	100616438	0.908404	0.908788	-0.00038361	-0.000602476	0.863347	0.881938	29126	1	0	0	13.75	13.6923	35	39
ENSG00000048707	chr1	12290124	12572099	VPS13D	55187	0.724625	0.721938	0.00268678	0.00548415	0.427465	0.680061	18379	53	0	0	13.217	13.1964	35.7925	38.566
ENSG00000229484	chr1	12587766	12588462	NA	NA	0.904536	0.908743	-0.00420713	-0.00662159	0.192116	0.680061	15993	1	0	0	11.6944	12.9231	36	38
ENSG00000162496	chr1	12627939	12677737	DHRS3	9249	0.454839	0.453492	0.00134663	0.00597132	0.418119	0.680061	19270	23	0	0	13.5205	13.1394	35.6957	38.7826
ENSG00000272482	chr1	12678906	12679250	NA	NA	0.030571	0.0331239	-0.00255295	-0.0880403	0.0566907	0.680061	12690	1	0	0	16.0556	15.4103	36	39
ENSG00000204518	chr1	12704566	12727097	AADACL4	343066	0.569647	0.565136	0.00451014	0.0168118	0.370981	0.680061	12646	2	0	0	16.1389	16.0769	36	39
ENSG00000188984	chr1	12776118	12788726	AADACL3	126767	0.890881	0.884904	0.00597688	0.00958503	0.311043	0.680061	11287	4	0	0	14.2847	14.7308	35.75	39
ENSG00000157330	chr1	12806163	12823847	C1orf158	93190	0.917164	0.912367	0.00479743	0.00748376	0.236785	0.680061	14439	2	0	0	13.25	14.0897	36	39
ENSG00000116726	chr1	12834984	12838049	PRAMEF12	390999	0.878837	0.871348	0.00748924	0.0122523	0.196531	0.680061	8472	2	0	0	12.2778	12.5	35	38.5
ENSG00000116721	chr1	12851546	12856777	PRAMEF1	65121	0.872281	0.858299	0.0139815	0.0237642	0.0676972	0.680061	3196	3	0	0	16.1481	16.0256	36	39
ENSG00000204513	chr1	12884468	12891264	PRAMEF11	440560	0.833666	0.816576	0.0170896	0.0311695	0.0128094	0.680061	2019	3	0	0	13.0741	12.7778	35.6667	38.6667
ENSG00000179172	chr1	12907261	12908578	HNRNPCL1	343069;440563;649330;101060301	0.91483	0.910984	0.00384552	0.00597536	0.350535	0.680061	17369	6	0	0	13.5046	14.0598	35.6667	39
ENSG00000120952	chr1	12916941	12921764	PRAMEF2	65122	0.928626	0.922477	0.0061492	0.00948259	0.28113	0.680061	11401	1	0	0	13.6944	15.5128	36	39
ENSG00000243073	chr1	12939045	12946025	PRAMEF4	400735	0.87777	0.869659	0.00811112	0.0136385	0.185151	0.680061	7379	3	0	0	13.2685	13.9145	36	38.3333
ENSG00000232423	chr1	12998181	13117751	PRAMEF6	343068;440561;441873;645359;729368;101929983	0.69715	0.696111	0.00103916	0.00253631	0.709969	0.759961	27796	4	0	0	14.7153	14.8397	35.75	39
ENSG00000204508	chr1	13035543	13038381	PRAMEF22	653606	0.940599	0.938421	0.00217856	0.00331012	0.352979	0.680061	22902	1	0	0	14.8611	14.7179	35	39
ENSG00000270601	chr1	13108842	13112679	PRAMEF23	NA	0.57514	0.571069	0.00407063	0.0100714	0.938311	0.946493	29496	1	0	0	13.5833	13.8205	36	39
ENSG00000179412	chr1	13182960	13184326	HNRNPCP5	NA	0.931034	0.927886	0.00314792	0.00485305	0.277978	0.680061	19706	4	0	0	12.6875	12.5128	35.75	39
ENSG00000204495	chr1	13447414	13452656	PRAMEF13	400736	0.854335	0.846775	0.00755978	0.0126738	0.255225	0.680061	8132	1	0	0	14.7778	15.6667	36	39
ENSG00000204491	chr1	13474689	13477522	PRAMEF18	391003	0.801749	0.799059	0.00268958	0.00478804	0.663432	0.72827	27105	1	0	0	16.9722	15.9231	36	39
ENSG00000204486	chr1	13516066	13526943	PRAMEF21	391001;645425	0.863026	0.859201	0.00382458	0.00634714	0.458588	0.680061	19119	3	0	0	14.8241	15.5726	36	39
ENSG00000204478	chr1	13736907	13747803	PRAMEF20	391001;645425	0.874567	0.869479	0.0050879	0.0083646	0.729021	0.774081	28022	2	0	0	15.25	15.4231	36	39
ENSG00000162494	chr1	13801445	13840543	LRRC38	126755	0.370416	0.369893	0.000523328	-0.0109338	0.495342	0.680061	25204	14	0	0	13.0833	12.5751	35.6429	38.8571
ENSG00000259961	chr1	13839715	13842765	NA	NA	0.0550091	0.0571812	-0.00217211	-0.0395945	0.373536	0.680061	14432	8	0	0	13.4965	13.0929	35.5	39
ENSG00000215909	chr1	13881496	13882189	NA	NA	0.952472	0.950628	0.00184452	0.00280889	0.550981	0.68043	24093	2	0	0	14.5139	13.859	36	39
ENSG00000162493	chr1	13909960	13944452	PDPN	10630	0.241561	0.241306	0.000255003	-0.00423438	0.681607	0.740679	27489	17	0	0	14.0964	14.3288	36	38.8824
ENSG00000116731	chr1	14026693	14151574	PRDM2	7799	0.59831	0.59591	0.00239975	0.00511132	0.31947	0.680061	19151	56	0	0	13.7832	13.7289	35.7143	38.6964
ENSG00000189337	chr1	14925200	15444539	KAZN	23254	0.687033	0.684874	0.00215903	0.00471826	0.467803	0.680061	19969	122	0	0	13.1719	13.1618	35.7459	38.623
ENSG00000175147	chr1	15442448	15478960	TMEM51-AS1	200197	0.724995	0.721023	0.0039729	0.0105274	0.490689	0.680061	21098	9	0	0	14.1698	14.3789	35.6667	39
ENSG00000171729	chr1	15479028	15546976	TMEM51	55092	0.559998	0.557528	0.00246931	0.000506928	0.378149	0.680061	28724	38	0	0	13.3882	13.664	35.7105	38.7895
ENSG00000204464	chr1	15490840	15497813	C1orf195	727684	0.305356	0.315818	-0.0104627	-0.0470879	0.39421	0.680061	14410	1	0	0	14.5833	15.9487	35	39
ENSG00000142621	chr1	15573768	15726779	FHAD1	114827	0.687095	0.683317	0.00377746	0.00793403	0.442089	0.680061	18043	25	0	0	12.7378	12.7251	35.12	38.24
ENSG00000233485	chr1	15653176	15670372	NA	101927417	0.690219	0.689033	0.0011859	0.000406739	0.86102	0.879917	29115	6	0	0	13.1111	12.906	35.5	38.6667
ENSG00000228140	chr1	15729475	15735929	NA	NA	0.587159	0.593408	-0.00624988	-0.0120383	0.382313	0.680061	13508	3	0	0	15.75	15.0769	36	39
ENSG00000142634	chr1	15736391	15756839	EFHD2	79180	0.539178	0.53965	-0.000472881	-0.000149954	0.378168	0.680061	29447	13	0	0	13.1132	13.2229	35.6154	38.9231
ENSG00000162438	chr1	15764935	15775737	CTRC	11330	0.738894	0.739941	-0.0010476	-0.00429126	0.418928	0.680061	21346	3	0	0	15.1944	14.265	36	38.6667
ENSG00000142615	chr1	15783223	15798586	CELA2A	63036	0.888939	0.885054	0.00388521	0.00631527	0.232297	0.680061	16664	3	0	0	14.1296	14.3675	36	39
ENSG00000215704	chr1	15792404	15817895	CELA2B	51032	0.903058	0.896841	0.00621761	0.0103258	0.236786	0.680061	10402	4	0	0	12.8125	12.6923	35.75	38.5
ENSG00000132906	chr1	15817327	15853029	CASP9	842	0.209344	0.20885	0.000494461	-0.017582	0.34045	0.680061	25445	24	0	0	12.5532	12.4156	35.3333	38.4167
ENSG00000116138	chr1	15853308	15918874	DNAJC16	23341	0.62464	0.622798	0.00184206	0.00506658	0.502879	0.680061	21779	17	0	0	13.6487	13.2383	35.8824	38.6471
ENSG00000116771	chr1	15898848	15911605	AGMAT	79814	0.485221	0.482924	0.00229705	0.00931223	0.495831	0.680061	21391	8	0	0	13.6389	13.0192	35.875	38.375
ENSG00000237301	chr1	15912631	15930121	NA	NA	0.529755	0.528394	0.00136108	0.00931181	0.315497	0.680061	19171	7	0	0	14.131	14.2381	36	39
ENSG00000235084	chr1	15931077	15931538	CHCHD2P6	NA	0.785565	0.788692	-0.00312738	-0.00566015	0.690532	0.747021	27504	1	0	0	13.9722	12.7949	36	39
ENSG00000197312	chr1	15943995	15995539	DDI2	6248;84301	0.533899	0.531623	0.0022758	0.00500435	0.357293	0.680061	19386	9	0	0	13.5833	13.9202	35.4444	38.5556
ENSG00000215695	chr1	15986364	15988217	RSC1A1	6248;84301	0.928781	0.925863	0.00291761	0.00449069	0.263226	0.680061	20437	1	0	0	12.5556	12.0256	36	38
ENSG00000116786	chr1	16010827	16061264	PLEKHM2	23207	0.731896	0.730482	0.00141416	-6.56411e-05	0.44143	0.680061	29621	27	0	0	13.1728	13.3143	35.8519	38.7778
ENSG00000237938	chr1	16049214	16063391	NA	NA	0.905715	0.904003	0.00171186	0.0020815	0.423304	0.680061	25473	27	0	0	13.4558	13.4853	35.8889	38.8148
ENSG00000162461	chr1	16062900	16067891	SLC25A34	284723	0.810365	0.809555	0.000809899	0.00134939	0.844865	0.866204	29021	4	0	0	13.6875	14.8077	36	38.75
ENSG00000224459	chr1	16066546	16076391	NA	NA	0.764128	0.761084	0.00304433	0.00744186	0.454205	0.680061	18839	21	0	0	13.4524	13.6081	35.8571	38.8095
ENSG00000162460	chr1	16068917	16074477	TMEM82	388595	0.889053	0.884812	0.0042411	0.00700265	0.396705	0.680061	15265	15	0	0	13.0981	13.2906	35.8	38.7333
ENSG00000162458	chr1	16083102	16113089	FBLIM1	54751	0.374369	0.370135	0.00423371	0.0108922	0.294238	0.680061	9787	19	0	0	13.2164	13.4386	35.5789	38.8421
ENSG00000233954	chr1	16133679	16134194	NA	NA	0.684784	0.677178	0.00760617	0.0176229	0.129354	0.680061	5154	3	0	0	13.6574	13.7094	36	39
ENSG00000178715	chr1	16154724	16155167	NA	NA	0.658327	0.671329	-0.0130014	-0.0479699	0.316845	0.680061	8661	2	0	0	12.3472	11.859	36	38.5
ENSG00000179743	chr1	16160560	16174642	NA	729614	0.148768	0.150427	-0.00165851	-0.0167824	0.518822	0.680061	22590	22	0	0	13.3283	13.359	35.7727	38.7273
ENSG00000065526	chr1	16174359	16266955	SPEN	23013	0.615133	0.614771	0.000361905	-0.00855749	0.383675	0.680061	26581	39	0	0	13.8476	13.6463	35.7949	38.7692
ENSG00000116809	chr1	16268364	16302627	ZBTB17	7709	0.661376	0.661961	-0.000585229	-0.0048899	0.437079	0.680061	24723	30	0	0	12.9907	13.0333	35.6667	38.7667
ENSG00000224966	chr1	16316366	16321246	TBC1D3P6	NA	0.810091	0.805751	0.00434025	0.00818575	0.497977	0.680061	21512	3	0	0	12.8704	12.0513	36	38.3333
ENSG00000183888	chr1	16330731	16335302	C1orf64	149563	0.845194	0.840463	0.00473081	0.00803451	0.474833	0.680061	20175	4	0	0	14.1319	14.5449	35.75	39
ENSG00000233078	chr1	16332655	16333166	NA	NA	0.94663	0.943958	0.0026717	0.00403484	0.517323	0.680061	22521	1	0	0	16.0278	15.5897	36	39
ENSG00000173641	chr1	16340523	16346089	HSPB7	27129	0.853641	0.851058	0.00258358	0.00501993	0.467598	0.680061	19735	10	0	0	14.1222	13.8077	35.8	38.5
ENSG00000186510	chr1	16345370	16360545	CLCNKA	1187	0.706475	0.70685	-0.000374248	-0.000165034	0.484243	0.680061	29414	18	0	0	13.7978	13.745	35.7222	38.6667
ENSG00000184908	chr1	16370272	16383803	CLCNKB	1188	0.458878	0.456549	0.00232939	0.00801768	0.675258	0.736416	27283	7	0	0	13.4921	13.7143	35.7143	38.7143
ENSG00000185519	chr1	16384264	16400127	FAM131C	348487	0.492633	0.489993	0.00263966	0.00549991	0.469858	0.680061	19864	12	0	0	12.4306	12.4274	35.5833	38.6667
ENSG00000142627	chr1	16450832	16482582	EPHA2	1969	0.657438	0.65452	0.00291814	0.00146731	0.388357	0.680061	26736	29	0	0	13.2816	13.4642	35.5172	38.5862
ENSG00000227959	chr1	16481706	16483824	NA	101927479	0.225168	0.227334	-0.00216646	-0.0194222	0.42321	0.680061	16621	11	0	0	13.1338	13.2541	35.6364	38.5455
ENSG00000142632	chr1	16524349	16539104	ARHGEF19	128272	0.540033	0.537296	0.00273723	-0.000250394	0.464277	0.680061	29250	17	0	0	13.4755	13.2941	35.7059	38.8235
ENSG00000237276	chr1	16542404	16554522	ANO7P1	101927507	0.26108	0.262642	-0.00156223	-0.0243076	0.422436	0.680061	17890	17	0	0	13.7876	13.4811	35.7059	38.7647
ENSG00000132881	chr1	16558195	16563657	RSG1	79363	0.277988	0.27298	0.00500804	0.0396608	0.254287	0.680061	5135	4	0	0	13.2153	12.9295	36	38.75
ENSG00000037637	chr1	16573334	16678949	FBXO42	54455	0.335288	0.337404	-0.00211604	-0.0616043	0.206576	0.680061	14737	6	0	0	14.1713	14.047	36	39
ENSG00000055070	chr1	16679070	16724640	SZRD1	26099	0.367713	0.366664	0.00104964	-0.00926582	0.328774	0.680061	21332	29	0	0	13.66	13.7126	35.6552	38.6552
ENSG00000187144	chr1	16713612	16763919	SPATA21	374955	0.789189	0.785696	0.00349271	0.00631255	0.444542	0.680061	18196	10	0	0	13.4778	13.6846	36	38.8
ENSG00000157191	chr1	16767167	16786573	NECAP2	55707	0.316153	0.317263	-0.00111055	-0.0078908	0.523088	0.680061	22809	10	0	0	14.425	13.8487	35.9	38.8
ENSG00000080947	chr1	16793931	16825752	CROCCP3	114819	0.680139	0.675992	0.00414689	0.0128913	0.352013	0.680061	11176	15	0	0	13.6889	13.8239	35.8667	38.6667
ENSG00000261135	chr1	16841140	16842249	NA	NA	0.294894	0.313466	-0.0185721	-0.0853068	0.0189127	0.680061	288	1	0	0	15.3889	15.1026	36	39
ENSG00000224174	chr1	16847189	16848291	NA	NA	0.406744	0.4063	0.000444641	0.0161712	0.75905	0.797054	28335	6	0	0	14.3472	14.2179	36	38.8333
ENSG00000233421	chr1	16860381	16862144	NA	NA	0.408322	0.391692	0.0166303	0.0750445	0.188118	0.680061	2690	5	0	0	12.3056	12.5641	35.6	38.6
ENSG00000225710	chr1	16875146	16879026	NA	NA	0.711106	0.70955	0.00155616	0.00335203	0.871474	0.888983	29168	2	0	0	15.625	14.8333	36	38
ENSG00000219481	chr1	16888814	16940057	NBPF1	55672;200030;284565	0.330981	0.327987	0.00299335	0.0125767	0.613358	0.699973	26072	9	0	0	13.5833	13.7493	35.8889	39
ENSG00000271732	chr1	16943886	16944224	NA	NA	0.767566	0.735759	0.031807	0.0602557	0.274241	0.680061	6098	1	0	0	14.6667	13.9231	36	39
ENSG00000215908	chr1	16944751	16971178	CROCCP2	84809	0.684863	0.681229	0.0036334	0.0110247	0.460294	0.680061	19243	20	0	0	13.5972	13.5692	35.65	38.8
ENSG00000186301	chr1	16972069	16976914	MST1P2	101930052	0.590269	0.592038	-0.00176887	-0.0385756	0.108418	0.680061	16652	9	0	0	12.6667	12.339	35.6667	38.2222
ENSG00000268869	chr1	17013834	17046652	ESPNP	284729	0.404969	0.405241	-0.000271743	-0.0155939	0.418118	0.680061	27347	34	0	0	13.1176	12.9359	35.4706	38.5588
ENSG00000058453	chr1	17066768	17299474	CROCC	9696	0.571361	0.567266	0.00409503	0.0116687	0.356107	0.680061	11494	110	0	0	13.6987	13.5746	35.7364	38.7273
ENSG00000186715	chr1	17081405	17096732	MST1L	NA	0.607287	0.602282	0.00500492	0.00740124	0.319737	0.680061	14590	14	0	0	14.1885	13.6136	35.9286	38.7857
ENSG00000230239	chr1	17181902	17185779	NA	NA	0.757575	0.753561	0.00401437	0.00601745	0.396708	0.680061	17297	2	0	0	14.8472	15.8718	35	38.5
ENSG00000228549	chr1	17197440	17200587	NA	440570;100132147;101927806	0.541241	0.525041	0.0161997	0.0543287	0.120616	0.680061	1228	12	0	0	13.4491	13.2415	35.75	38.6667
ENSG00000238142	chr1	17215033	17216144	NA	NA	0.106333	0.104492	0.00184157	0.0161066	0.591803	0.691595	25459	5	0	0	13.2	13.6308	35.2	38.8
ENSG00000235241	chr1	17215590	17216097	NA	NA	0.108397	0.109998	-0.00160127	-0.0409431	0.714911	0.76354	27859	3	0	0	13.713	14.3333	35.3333	38.6667
ENSG00000272426	chr1	17230834	17231271	NA	NA	0.100066	0.0944868	0.00557956	0.0750529	0.298359	0.680061	7519	1	0	0	13.8056	13.8974	36	39
ENSG00000117122	chr1	17300997	17307330	MFAP2	4237	0.468785	0.465164	0.00362121	0.00434478	0.430372	0.680061	20753	9	0	0	13.4722	13.3533	35.4444	38.4444
ENSG00000226526	chr1	17305421	17331586	NA	NA	0.686131	0.68494	0.00119098	0.000321384	0.374776	0.680061	29093	20	0	0	13.6194	13.7321	35.65	38.8
ENSG00000159363	chr1	17312453	17338423	ATP13A2	23400	0.651607	0.649055	0.00255209	0.00866515	0.350127	0.680061	12696	16	0	0	13.3142	12.9583	35.6875	38.4375
ENSG00000117118	chr1	17345217	17380665	SDHB	6390	0.24707	0.247212	-0.000141781	-0.0069786	0.454467	0.680061	28496	8	0	0	11.6319	11.9936	35.125	38.75
ENSG00000117115	chr1	17393256	17445948	PADI2	11240	0.323676	0.331331	-0.00765437	-0.0362489	0.425516	0.680061	16784	9	0	0	12.4074	12.6923	35.4444	38.7778
ENSG00000204362	chr1	17516278	17524112	NA	400743	0.901019	0.894876	0.0061431	0.00996252	0.31679	0.680061	10815	2	0	0	12.8889	12.3462	36	38
ENSG00000142623	chr1	17531621	17572500	PADI1	29943	0.814436	0.810892	0.00354436	0.0114153	0.427156	0.680061	16916	10	0	0	13.7111	13.2231	35.6	38.6
ENSG00000142619	chr1	17575593	17610728	PADI3	51702	0.66772	0.657533	0.010187	0.0324827	0.281379	0.680061	6496	7	0	0	12.9087	12.7363	35.4286	37.7143
ENSG00000159339	chr1	17634690	17690499	PADI4	23569	0.504712	0.504045	0.000667023	0.00201391	0.452414	0.680061	25606	9	0	0	12.6327	12.4872	35.6667	38
ENSG00000269468	chr1	17655507	17676070	NA	NA	0.518615	0.519364	-0.000749711	0.00219898	0.484821	0.680061	25216	4	0	0	13.5486	13.7244	36	38.75
ENSG00000256049	chr1	17698691	17728195	PADI6	NA	0.88148	0.876228	0.00525157	0.00884338	0.432074	0.680061	17302	5	0	0	13.6444	14.0718	35.8	39
ENSG00000179051	chr1	17733256	17766220	RCC2	55920	0.528525	0.529957	-0.00143219	-0.00457404	0.428091	0.680061	20254	48	0	0	12.9259	13.0459	35.6042	38.5417
ENSG00000074964	chr1	17866330	18024369	ARHGEF10L	55160	0.804223	0.801523	0.00270026	0.00193937	0.430948	0.680061	25768	68	0	0	13.4314	13.391	35.75	38.6029
ENSG00000236648	chr1	18044182	18076473	NA	NA	0.815037	0.808155	0.00688208	0.012244	0.472503	0.680061	20027	4	0	0	14.6667	14.9103	36	38.5
ENSG00000117148	chr1	18081808	18153558	ACTL8	81569	0.76359	0.757791	0.00579907	0.0102487	0.345709	0.680061	10730	11	0	0	13.6919	13.7016	35.9091	38.8182
ENSG00000261781	chr1	18392151	18400906	NA	101927876	0.905833	0.900851	0.0049822	0.0078698	0.424537	0.680061	16714	1	0	0	14.25	15.4359	36	39
ENSG00000117154	chr1	18434240	18704977	IGSF21	84966	0.560984	0.559569	0.00141543	0.00208498	0.285397	0.680061	25467	58	0	0	13.3228	13.2135	35.6207	38.7759
ENSG00000230035	chr1	18493423	18505840	NA	NA	0.825617	0.81646	0.00915683	0.0158966	0.225592	0.680061	5999	1	0	0	14.1667	14.9231	36	39
ENSG00000179023	chr1	18807424	18812478	KLHDC7A	127707	0.801524	0.791138	0.0103862	0.0201534	0.263264	0.680061	5574	12	0	0.166667	13.169	12.7094	34.6667	37.5833
ENSG00000009709	chr1	18957500	19075360	PAX7	5081	0.272277	0.270033	0.00224416	0.0147473	0.482532	0.680061	20644	75	0	0	13.1837	13.3381	35.72	38.7733
ENSG00000179002	chr1	19166093	19186176	TAS1R2	80834	0.860657	0.853896	0.00676025	0.0120155	0.339341	0.680061	10251	14	0	0	13.0833	12.9853	35.3571	38.4286
ENSG00000255275	chr1	19175767	19247615	NA	NA	0.63703	0.635397	0.0016333	0.00431873	0.362334	0.680061	20808	62	0	0	13.2186	13.2845	35.629	38.7903
ENSG00000159423	chr1	19197926	19229275	ALDH4A1	8659	0.629307	0.630291	-0.00098399	-0.00556396	0.380667	0.680061	21780	31	0	0	13.1487	13.2862	35.7742	38.7419
ENSG00000265606	chr1	19209696	19209769	MIR4695	100616120	0.927668	0.925255	0.00241248	0.00372022	0.541593	0.680061	23682	2	0	0	13.8611	13.9744	36	39
ENSG00000169991	chr1	19230775	19283180	IFFO2	126917	0.496991	0.495155	0.00183576	-0.0010721	0.29601	0.680061	27565	29	0	0	13.022	12.8426	35.3103	38.3793
ENSG00000272084	chr1	19398604	19402005	NA	NA	0.762668	0.75051	0.0121581	0.0233324	0.207114	0.680061	3302	2	0	0	14.8194	14.3718	36	39
ENSG00000127481	chr1	19401000	19536770	UBR4	23352	0.677344	0.67613	0.00121366	0.00466661	0.382665	0.680061	20230	24	0	0	13.2731	13.1132	35.5417	38.625
ENSG00000230424	chr1	19536995	19567198	NA	101927895	0.396344	0.395967	0.000377113	-0.0130442	0.225382	0.680061	26456	7	0	0	14.0595	14.1575	35.5714	38.8571
ENSG00000127463	chr1	19542158	19578046	EMC1	23065	0.312317	0.31104	0.00127744	-0.00366647	0.307491	0.680061	22148	16	0	0	13.3524	13.8558	35.6875	38.75
ENSG00000053372	chr1	19578033	19586622	MRTO4	51154	0.275548	0.267271	0.00827679	0.0248739	0.517531	0.680061	22530	12	0	0	14.0208	14.3269	36	39
ENSG00000211454	chr1	19592476	19600688	AKR7L	NA	0.596551	0.587915	0.00863651	0.068558	0.204524	0.680061	3190	7	0	0	12.4802	12.6447	35.5714	38.8571
ENSG00000162482	chr1	19609052	19615744	AKR7A3	22977	0.324864	0.320146	0.00471868	0.059457	0.279271	0.680061	6385	16	0	0	13.3872	13.3381	35.75	38.8125
ENSG00000053371	chr1	19630459	19638640	AKR7A2	8574	0.346471	0.345378	0.00109363	0.0110049	0.696256	0.750632	27597	6	0	0	14.4444	14.3974	36	38.6667
ENSG00000040487	chr1	19638820	19655794	PQLC2	54896	0.568976	0.569046	-7.00456e-05	-0.00567221	0.541585	0.680061	29134	15	0	0	13.113	12.9368	35.8	38.9333
ENSG00000077549	chr1	19665267	19812066	CAPZB	832	0.785054	0.78179	0.00326346	0.00439525	0.3797	0.680061	20645	50	0	0	13.3822	13.3138	35.64	38.58
ENSG00000235185	chr1	19918296	19923326	NA	NA	0.550569	0.548923	0.00164582	-0.00119421	0.378872	0.680061	27297	7	0	0	13.6111	13.1136	35.5714	38.8571
ENSG00000270136	chr1	19923473	19984549	MINOS1-NBL1	4681;100532736	0.354419	0.354083	0.000336047	0.00711514	0.326832	0.680061	26824	30	0	0	13.4565	13.3462	35.8	38.8
ENSG00000173436	chr1	19923477	19956314	MINOS1	440574	0.301672	0.303306	-0.00163348	0.0128828	0.34233	0.680061	17468	11	0	0	13.2146	13.1329	35.6364	38.7273
ENSG00000158747	chr1	19967048	19984945	NBL1	4681;100532736	0.427053	0.42532	0.00173255	0.00541443	0.330473	0.680061	18518	19	0	0	13.5249	13.3725	35.8947	38.8421
ENSG00000158748	chr1	19991780	20006055	HTR6	3362	0.559419	0.557161	0.00225795	0.012089	0.487514	0.680061	20926	14	0	0	13.3413	13.793	35.7857	38.8571
ENSG00000162542	chr1	20008706	20126438	TMCO4	255104	0.551262	0.557251	-0.00598849	-0.0137154	0.291732	0.680061	7322	15	0	0	13.4222	13.6684	35.6667	38.8
ENSG00000178828	chr1	20140523	20141771	RNF186	54546	0.916988	0.913542	0.00344664	0.00527406	0.260493	0.680061	18831	2	0	0	13.6528	13.0128	36	38.5
ENSG00000235434	chr1	20140860	20145995	NA	NA	0.844491	0.836455	0.00803617	0.0134916	0.303118	0.680061	7803	8	0	0	14.0243	13.4679	35.75	39
ENSG00000169914	chr1	20209006	20239438	OTUD3	23252	0.620396	0.621391	-0.000995332	-0.00635802	0.667252	0.731141	27154	9	0	0	13.2191	13.1795	35.7778	38.5556
ENSG00000188784	chr1	20246502	20250110	PLA2G2E	30814	0.82491	0.82104	0.00387005	0.00590138	0.337828	0.680061	17524	3	0	0	13.4352	12.4872	36	38.3333
ENSG00000188257	chr1	20301925	20306932	PLA2G2A	5320	0.745764	0.735794	0.00997006	0.0229697	0.206521	0.680061	3384	4	0	0	13.5625	12.9615	36	38.75
ENSG00000127472	chr1	20354672	20417683	PLA2G5	5322	0.805927	0.800337	0.00558983	0.0105693	0.332387	0.680061	10115	8	0	0	13.4792	13.9615	35.875	38.875
ENSG00000117215	chr1	20438432	20446050	PLA2G2D	26279	0.585788	0.579945	0.00584296	0.014564	0.335221	0.680061	9971	3	0	0	14.1759	13.7692	36	39
ENSG00000158786	chr1	20465819	20476879	PLA2G2F	64600	0.877799	0.870586	0.00721286	0.0120873	0.138178	0.680061	8605	4	0	0	15.3056	15.7308	36	38.75
ENSG00000227066	chr1	20480831	20487061	NA	NA	0.80685	0.804093	0.00275711	0.00487777	0.65717	0.724577	26986	1	0	0	15.0278	14.7692	36	39
ENSG00000187980	chr1	20487746	20503917	PLA2G2C	391013	0.881689	0.880983	0.000706256	0.000927349	0.381987	0.680061	27869	7	0	0	14.254	14.1538	36	39
ENSG00000225986	chr1	20510735	20512979	UBXN10-AS1	101928017	0.27137	0.271836	-0.000466773	-0.00880793	0.495908	0.680061	25714	10	0	0	13.9417	13.9692	35.8	38.9
ENSG00000162543	chr1	20512578	20522541	UBXN10	127733	0.521009	0.517991	0.00301875	0.00520173	0.417068	0.680061	18980	7	0	0	14.2222	13.9121	36	38.8571
ENSG00000228105	chr1	20569588	20571148	NA	NA	0.876325	0.872303	0.00402268	0.00649274	0.551785	0.68043	24125	2	0	0	13.1111	12.9744	36	38.5
ENSG00000158816	chr1	20617412	20681387	VWA5B1	127731	0.528998	0.526509	0.00248905	0.00964223	0.538127	0.680061	23514	16	0	0	12.2448	12.2724	35.5625	38.1875
ENSG00000226664	chr1	20620704	20649680	NA	NA	0.889828	0.887715	0.00211286	0.00339153	0.760093	0.79768	28352	1	0	0	11.8056	10.5641	36	38
ENSG00000236963	chr1	20687072	20757727	LINC01141	339505	0.463962	0.460381	0.00358107	0.0186559	0.502768	0.680061	21771	24	0	0	13.6227	13.9199	35.7917	38.7083
ENSG00000162545	chr1	20808884	20812713	CAMK2N1	55450	0.177278	0.178142	-0.000864006	-0.0132427	0.508328	0.680061	22623	11	0	0	12.8258	12.5874	35.8182	38.8182
ENSG00000090432	chr1	20825943	20834654	MUL1	79594	0.425258	0.42391	0.00134754	0.00689141	0.572738	0.6848	24885	11	0	0	13.5	12.972	35.6364	38.3636
ENSG00000183114	chr1	20878932	20881512	FAM43B	163933	0.0724025	0.074332	-0.00192956	-0.0304587	0.431027	0.680061	17221	10	0	0	14.8028	14.6462	35.9	38.9
ENSG00000158825	chr1	20915441	20945401	CDA	978	0.436766	0.436125	0.000641339	-0.011249	0.494824	0.680061	24271	5	0	0	13.4556	13.6308	36	39
ENSG00000158828	chr1	20959948	20978004	PINK1	65018	0.213596	0.212293	0.00130227	0.00547082	0.563916	0.682817	24572	11	0	0	13.3914	13.4009	35.9091	38.7273
ENSG00000117242	chr1	20969150	20978686	PINK1-AS	100861548	0.945656	0.945867	-0.000211252	-0.000318878	0.798117	0.827313	29099	1	0	0	15.3333	15.2308	36	39
ENSG00000244038	chr1	20978270	20988000	DDOST	1650	0.555964	0.552261	0.00370288	0.0178826	0.412519	0.680061	15810	5	0	0	12.4111	12.4103	35.6	37.8
ENSG00000117245	chr1	20990507	21044510	KIF17	57576	0.509031	0.50775	0.00128127	-0.00587286	0.381913	0.680061	19778	24	0	0.0416667	13.2454	13.0053	35.7083	38.7083
ENSG00000235432	chr1	21019227	21020506	NA	NA	0.943381	0.940768	0.00261315	0.00395976	0.138534	0.680061	21542	1	0	0	17.4722	16.7436	36	39
ENSG00000189410	chr1	21046225	21059330	SH2D5	400745	0.35611	0.354314	0.00179613	0.00207598	0.422245	0.680061	25486	17	0	0	13.1536	13.2851	35.6471	38.4118
ENSG00000233069	chr1	21059373	21060445	NA	NA	0.120686	0.117999	0.00268691	0.0145798	0.413562	0.680061	15879	4	0	0	13.3958	13.0385	35.75	38.75
ENSG00000127483	chr1	21069154	21113816	HP1BP3	50809	0.248172	0.247851	0.000320963	-0.000524593	0.593295	0.691837	28687	13	0	0	12.2158	12.2584	35.5385	38.3077
ENSG00000075151	chr1	21132963	21503377	EIF4G3	8672	0.659807	0.660571	-0.000764019	-0.0118768	0.22886	0.680061	23354	16	0	0	13.559	13.7035	35.4375	38.9375
ENSG00000117298	chr1	21543740	21671997	ECE1	1889	0.622889	0.620309	0.00258075	0.00757967	0.352801	0.680061	14289	56	0	0	13.371	13.2642	35.6607	38.625
ENSG00000231105	chr1	21619783	21626267	NA	100506801	0.46652	0.449432	0.0170887	0.0485154	0.113444	0.680061	1107	2	0	0	11.0139	11.0641	35	38.5
ENSG00000236216	chr1	21724480	21724855	PPP1R11P1	NA	0.276276	0.247496	0.0287802	0.152858	0.142582	0.680061	1628	1	0	0	12.0556	12.359	36	38
ENSG00000227001	chr1	21751118	21754460	NBPF2P	NA	0.685717	0.686025	-0.000307925	-0.00133838	0.80819	0.835541	28780	2	0	0	15.0139	15.8974	36	39
ENSG00000187952	chr1	21754796	21756030	HS6ST1P1	NA	0.532347	0.527832	0.00451588	-0.0022777	0.306172	0.680061	25075	5	0	0	13.2833	13.5077	35.8	39
ENSG00000186543	chr1	21760811	21764051	CROCCP5	NA	0.566785	0.563327	0.00345856	0.0150131	0.531685	0.680061	23220	5	0	0	12.75	12.559	34.2	37.4
ENSG00000142794	chr1	21766621	21811498	NBPF3	84224	0.4265	0.426826	-0.000326469	-0.0103791	0.502538	0.680061	26896	13	0	0	13.0598	12.8067	35.7692	38.3846
ENSG00000176378	chr1	21786249	21786575	PFN1P10	NA	0.647201	0.649636	-0.0024351	-0.00533567	0.644421	0.717377	26728	1	0	0	15.2222	14.6154	36	39
ENSG00000162551	chr1	21835858	21904905	ALPL	249	0.593906	0.592129	0.0017777	-0.00149293	0.498563	0.680061	26680	27	0	0	13.4095	13.2336	35.8889	38.7407
ENSG00000233431	chr1	21912965	21917680	NA	NA	0.480072	0.48046	-0.000387345	0.00439552	0.4263	0.680061	26384	3	0	0	12.5833	13.1197	35.3333	39
ENSG00000076864	chr1	21922708	21995801	RAP1GAP	5909	0.517382	0.517282	9.96141e-05	-0.0038309	0.640037	0.714852	28875	41	0	0	13.0244	12.9919	35.4146	38.4146
ENSG00000090686	chr1	22004791	22110099	USP48	84196	0.360129	0.359614	0.000514699	-0.00614225	0.435742	0.680061	25285	21	0	0	13.1429	13.1258	35.5714	38.7143
ENSG00000187942	chr1	22138758	22151714	LDLRAD2	401944	0.612623	0.612558	6.47446e-05	-0.000503321	0.611494	0.699003	29182	20	0	0	13.2125	13.2244	35.55	38.65
ENSG00000142798	chr1	22148738	22263790	HSPG2	3339	0.832955	0.832661	0.000293492	-0.00424062	0.394775	0.680061	27171	57	0	0	13.1262	13.1484	35.7544	38.8246
ENSG00000219073	chr1	22303514	22325135	CELA3B	23436	0.787857	0.784256	0.00360016	0.00583578	0.579072	0.686652	25092	4	0	0	11.3125	11.9423	35	39
ENSG00000142789	chr1	22328149	22339032	CELA3A	10136	0.845485	0.839463	0.00602198	0.0101914	0.45265	0.680061	18719	1	0	0	14.4444	13.8205	35	39
ENSG00000228397	chr1	22350487	22351461	NA	101928043	0.147373	0.145426	0.00194706	0.0214978	0.490914	0.680061	21111	4	0	0	12.8819	12.7436	35.75	39
ENSG00000218510	chr1	22351681	22357716	LINC00339	29092	0.0445815	0.0451602	-0.000578637	-0.0170359	0.217801	0.680061	24770	5	0	0	14.1389	14.8564	35.6	39
ENSG00000070831	chr1	22379120	22419437	CDC42	998	0.307532	0.310155	-0.00262295	-0.0251934	0.34099	0.680061	12387	12	0	0	14.213	13.9829	35.6667	38.75
ENSG00000162552	chr1	22443798	22470462	WNT4	54361	0.634344	0.631856	0.00248786	0.00602352	0.458445	0.680061	19107	28	0	0	13.2044	13.1026	35.75	38.7143
ENSG00000184677	chr1	22778344	22857650	ZBTB40	9923	0.540747	0.539222	0.00152526	0.000847721	0.31353	0.680061	28017	16	0	0	13.1771	13.1939	35.875	38.8125
ENSG00000237200	chr1	22843967	22846201	ZBTB40-IT1	NA	0.912737	0.900494	0.0122431	0.0192702	0.0120865	0.680061	4495	1	0	0	11.7778	12.6154	36	39
ENSG00000070886	chr1	22890057	22930087	EPHA8	2046	0.687421	0.684462	0.00295912	0.00742275	0.323752	0.680061	14557	32	0	0	13.2682	13.3173	35.6875	38.7812
ENSG00000173372	chr1	22962999	22966101	C1QA	712	0.640252	0.633637	0.0066156	0.0096757	0.20481	0.680061	11179	5	0	0	14.0111	14.0615	35.6	39
ENSG00000159189	chr1	22970123	22974603	C1QC	714	0.787032	0.782116	0.00491547	0.00848364	0.389445	0.680061	14060	9	0	0	13.9012	13.7664	35.7778	38.8889
ENSG00000173369	chr1	22979255	22988031	C1QB	713	0.869202	0.861275	0.00792691	0.0132254	0.282952	0.680061	7678	7	0	0	16.1905	16.0879	36	38.7143
ENSG00000133216	chr1	23037332	23241818	EPHB2	2048	0.772267	0.769681	0.00258616	0.00110782	0.397301	0.680061	27481	41	0	0	13.458	13.3096	35.7317	38.8049
ENSG00000225952	chr1	23162206	23163342	NA	NA	0.959615	0.956335	0.00327999	0.00488859	0.091356	0.680061	19629	1	0	0	10.4722	10.8718	35	39
ENSG00000272796	chr1	23243175	23247993	NA	NA	0.899438	0.897647	0.00179139	0.00284458	0.952352	0.958602	29560	1	0	0	14.6667	15.1795	36	39
ENSG00000215906	chr1	23279536	23291831	LACTBL1	646262	0.445581	0.44838	-0.00279842	-0.0322437	0.569664	0.684271	24770	7	0	0	13.7143	13.5385	35.8571	38.7143
ENSG00000227868	chr1	23337327	23342343	C1orf234	729059	0.871786	0.859952	0.011834	0.0194927	0.159442	0.680061	4410	1	0	0	11.4722	11.9231	35	38
ENSG00000004487	chr1	23345941	23410182	KDM1A	23028	0.440155	0.437998	0.00215792	0.0010166	0.35548	0.680061	27684	12	0	0	13.8565	13.8632	35.8333	38.9167
ENSG00000240553	chr1	23346640	23414551	NA	NA	0.750287	0.746826	0.00346047	0.00850106	0.333432	0.680061	12821	8	0	0	14.4722	14.6987	35.875	38.75
ENSG00000169641	chr1	23410516	23504301	LUZP1	7798	0.376281	0.37461	0.00167154	0.00261167	0.492586	0.680061	24359	25	0	0	13.53	13.2492	35.8	38.76
ENSG00000179546	chr1	23516993	23521222	HTR1D	3352	0.905069	0.898625	0.006444	0.0108514	0.144348	0.680061	9831	5	0	0	13.4167	13.3026	35.8	39
ENSG00000125944	chr1	23630264	23670829	HNRNPR	10236	0.257138	0.256861	0.000277668	-0.0108344	0.661448	0.727362	27308	7	0	0	13.7341	13.3919	35.8571	39
ENSG00000125945	chr1	23685941	23695935	ZNF436	80818	0.206688	0.205345	0.00134267	0.00162854	0.605602	0.696297	26399	15	0	0	13.8611	13.6906	35.7333	38.8667
ENSG00000249087	chr1	23695490	23698332	C1orf213	148898	0.376987	0.373867	0.00311943	-0.00127227	0.308466	0.680061	27147	13	0	0	13.562	13.4951	35.8462	38.7692
ENSG00000204219	chr1	23707554	23751233	TCEA3	6920	0.358973	0.361098	-0.00212558	-0.00919625	0.642706	0.716426	26691	13	0	0	13.7778	13.6844	35.8462	39
ENSG00000088280	chr1	23755056	23811061	ASAP3	55616	0.528194	0.525309	0.00288401	-0.00110555	0.476523	0.680061	27486	24	0	0	13.6273	13.6976	35.8333	38.875
ENSG00000007968	chr1	23832922	23857712	E2F2	1870	0.121842	0.121696	0.000146574	-0.00801468	0.432667	0.680061	28453	11	0	0	14.3485	14.303	35.7273	38.8182
ENSG00000117318	chr1	23884409	23886285	ID3	3399	0.085894	0.0845796	0.00131437	0.00535957	0.599607	0.693972	25707	12	0	0	13.5162	13.5171	35.3333	38.75
ENSG00000197880	chr1	23907985	23967058	MDS2	NA	0.445397	0.43882	0.00657644	0.00911095	0.205538	0.680061	11911	14	0	0	13.4821	13.5568	35.8571	38.5714
ENSG00000229239	chr1	23996784	24006749	NA	NA	0.892818	0.889079	0.00373902	0.00598732	0.761194	0.798385	28368	1	0	0	11.7222	10.5128	36	38
ENSG00000142676	chr1	24018269	24022915	RPL11	6135	0.0399959	0.0390208	0.0009751	0.0197701	0.488704	0.680061	21847	5	0	0	13.5778	13.6769	35.8	39
ENSG00000011007	chr1	24069645	24088549	TCEB3	6924	0.222603	0.221351	0.00125144	0.00795061	0.548426	0.680061	23987	16	0	0	12.7222	12.7821	35.6875	38.75
ENSG00000236810	chr1	24086872	24104777	NA	100506963	0.159823	0.159293	0.000529985	0.00906739	0.590216	0.690982	25415	7	0	0	13.504	13.3919	35.4286	39
ENSG00000057757	chr1	24104895	24114722	PITHD1	57095	0.392863	0.391758	0.00110535	-0.010664	0.486978	0.680061	20947	7	0	0	14.127	14.6117	35.8571	38.5714
ENSG00000011009	chr1	24117460	24122029	LYPLA2	11313	0.122996	0.122532	0.000464454	-0.0064938	0.485686	0.680061	25735	9	0	0	14.4043	13.9972	35.8889	38.5556
ENSG00000117308	chr1	24122089	24127271	GALE	2582	0.260847	0.263831	-0.00298418	-0.0134147	0.309621	0.680061	10897	18	0	0	12.7114	12.5783	35.2778	38.5556
ENSG00000117305	chr1	24128375	24165110	HMGCL	3155	0.498378	0.499064	-0.00068584	-0.00672612	0.480627	0.680061	23920	14	0	0	14.4802	14.3462	35.9286	38.9286
ENSG00000179163	chr1	24171567	24194784	FUCA1	2517	0.556644	0.555712	0.000931973	0.0045162	0.251752	0.680061	22136	12	0	0	13.2546	13.5299	35.6667	38.5833
ENSG00000188822	chr1	24197016	24285549	CNR2	1269	0.420752	0.421116	-0.000363511	-0.0112749	0.383468	0.680061	26565	23	0	0	13.5604	13.7681	35.6087	38.8696
ENSG00000229106	chr1	24227961	24229227	NA	NA	0.960722	0.958236	0.00248542	0.0036986	0.438042	0.680061	22078	1	0	0	10.1389	10.6667	35	39
ENSG00000230228	chr1	24275506	24275873	NA	NA	0.681779	0.679539	0.00224073	0.00485649	0.858827	0.878129	29100	2	0	0	13.5833	13.9103	35	38
ENSG00000189266	chr1	24285599	24289952	PNRC2	55629	0.107958	0.107836	0.000122494	-0.0058874	0.648652	0.71982	28662	12	0	0	12.9861	12.8547	35.9167	38.25
ENSG00000188529	chr1	24291294	24307417	SRSF10	10772;100996657	0.204753	0.20554	-0.000786192	-0.0139562	0.537969	0.680061	23504	10	0	0	13.0083	13.3231	35.3	38.5
ENSG00000225315	chr1	24367325	24413289	NA	NA	0.569563	0.565326	0.00423726	0.011438	0.500912	0.680061	21664	2	0	0	12.2778	13.859	36	39
ENSG00000142661	chr1	24382525	24438665	MYOM3	127294	0.702238	0.703207	-0.00096896	-0.00128056	0.424434	0.680061	27134	5	0	0	12.7556	13.5282	35.8	38.6
ENSG00000230703	chr1	24393264	24410055	NA	NA	0.294369	0.291591	0.00277832	0.0132295	0.743919	0.785187	28189	1	0	0	13.0556	14.4103	36	39
ENSG00000142677	chr1	24446261	24469611	IL22RA1	58985	0.81734	0.811789	0.0055511	0.00982129	0.506022	0.680061	21953	3	0	0	13.1204	13.1624	35.6667	38.6667
ENSG00000185436	chr1	24480647	24514449	IFNLR1	163702	0.164765	0.163579	0.00118571	0.0136339	0.609455	0.697974	25979	13	0	0	13.8782	13.856	35.9231	38.8462
ENSG00000230023	chr1	24526730	24538183	NA	284632	0.676226	0.677776	-0.00155049	-0.00307679	0.844254	0.865727	29016	2	0	0	12.875	11.7821	35	38.5
ENSG00000232298	chr1	24634046	24648391	NA	NA	0.222085	0.22128	0.000805585	0.00633733	0.421484	0.680061	23053	20	0	0	14.2639	14.1526	35.8	39
ENSG00000158055	chr1	24645812	24690972	GRHL3	57822	0.338105	0.33587	0.00223457	0.0106963	0.435871	0.680061	17580	25	0	0	14.1422	13.9415	35.92	38.88
ENSG00000001460	chr1	24683489	24743424	STPG1	90529	0.395561	0.392661	0.00290013	0.00730814	0.306701	0.680061	14736	29	0.0344828	0	13.5412	13.5323	35.6897	38.6897
ENSG00000001461	chr1	24742284	24799466	NIPAL3	57185	0.49205	0.490814	0.00123632	0.0127493	0.282531	0.680061	20081	12	0	0	13.5532	13.4038	35.6667	38.5833
ENSG00000117602	chr1	24829387	24867530	RCAN3	11123	0.443993	0.434761	0.00923134	0.0349358	0.21836	0.680061	3699	15	0	0	12.5907	12.6342	35.5333	38.5333
ENSG00000264443	chr1	24865292	24882515	NA	100506985	0.225413	0.227142	-0.00172893	-0.0150662	0.62005	0.704034	26203	7	0	0	13.4365	13.6557	35.7143	38.8571
ENSG00000184454	chr1	24882602	24935819	NCMAP	400746	0.642979	0.641848	0.00113091	0.00218706	0.571681	0.684749	25254	7	0	0	13.1032	12.967	36	38.7143
ENSG00000133226	chr1	24958207	24999758	SRRM1	10250	0.306359	0.30454	0.00181856	0.000500359	0.4172	0.680061	28737	21	0	0	13.2897	13.0403	35.8095	38.8571
ENSG00000169504	chr1	25071848	25170815	CLIC4	25932	0.552055	0.550251	0.00180478	-0.00140684	0.41769	0.680061	26879	15	0	0	13.7981	13.653	35.8	38.8
ENSG00000020633	chr1	25226002	25291612	RUNX3	864	0.684118	0.682549	0.00156887	0.0028117	0.31355	0.680061	23934	80	0	0	12.992	13.0202	35.65	38.6
ENSG00000261025	chr1	25294914	25297356	NA	NA	0.924508	0.926918	-0.00241014	-0.00371599	0.426662	0.680061	22042	1	0	0	14	13.4359	36	39
ENSG00000233755	chr1	25370198	25439611	NA	NA	0.48441	0.486353	-0.00194366	-0.0216809	0.439499	0.680061	17865	5	0	0	13.5111	13.2615	35.4	38.8
ENSG00000117614	chr1	25549170	25558993	SYF2	25949	0.336993	0.337263	-0.000270003	-0.0252382	0.260767	0.680061	27361	6	0	0	12.2731	12.594	35.5	38.3333
ENSG00000117616	chr1	25568728	25664704	C1orf63	57035;101928189	0.287479	0.286304	0.00117541	-0.000196119	0.481671	0.680061	29337	29	0.0344828	0	13.8391	13.7339	35.7586	38.7931
ENSG00000272432	chr1	25574328	25574812	NA	NA	0.0298259	0.0308773	-0.00105147	-0.0313662	0.417828	0.680061	21321	2	0.5	0	12.4167	13.1538	36	39
ENSG00000187010	chr1	25598884	25656936	RHD	6007	0.836059	0.826329	0.0097297	0.0173168	0.616984	0.702285	26140	3	0	0	14.6574	14.6923	35.6667	38.6667
ENSG00000259984	chr1	25662920	25663956	NA	NA	0.0351938	0.0356628	-0.00046895	-0.0161893	0.450403	0.680061	25682	2	0	0	15.0278	14.6538	36	39
ENSG00000183726	chr1	25664408	25688852	TMEM50A	23585	0.239983	0.238956	0.00102694	0.0047829	0.461967	0.680061	21479	9	0	0	13.429	13.567	35.7778	38.4444
ENSG00000188672	chr1	25688740	25756683	RHCE	6006;6007	0.797534	0.796878	0.000656169	0.00109553	0.71081	0.760389	27814	10	0	0	14.2889	14.1769	36	39
ENSG00000204178	chr1	25757388	25826700	TMEM57	55219	0.25784	0.25662	0.00121962	-0.00773263	0.628068	0.70852	26374	8	0	0	12.4722	12.5417	35.75	38.625
ENSG00000157978	chr1	25870071	25895377	LDLRAP1	26119	0.444401	0.440613	0.00378761	0.0208301	0.263127	0.680061	8041	14	0	0	14.1111	13.9762	35.5714	38.7857
ENSG00000225643	chr1	25907969	25916847	NA	NA	0.92935	0.924259	0.00509083	0.00790752	0.188327	0.680061	13752	2	0	0	13.2222	12.7436	35.5	39
ENSG00000117643	chr1	25943959	26112698	MAN1C1	57134	0.698104	0.689922	0.00818165	0.0221471	0.147738	0.680061	3592	41	0	0	13.456	13.5866	35.7317	38.5122
ENSG00000233478	chr1	25971035	25985602	NA	NA	0.93563	0.931169	0.00446121	0.00682232	0.343478	0.680061	15594	1	0	0	12.1667	11.641	36	38
ENSG00000162430	chr1	26126667	26144713	SEPN1	57190	0.520757	0.51932	0.00143701	-0.0110096	0.409745	0.680061	18674	6	0	0	13.5231	13.406	35.8333	38.3333
ENSG00000255054	chr1	26137961	26150235	NA	NA	0.273608	0.273397	0.000211811	-0.000693106	0.435833	0.680061	28327	24	0	0	13.3299	13.469	35.5833	38.6667
ENSG00000228172	chr1	26143240	26146263	NA	NA	0.301655	0.300885	0.000770068	0.0109254	0.216219	0.680061	23308	8	0	0	13.5972	14.234	35.625	38.875
ENSG00000117640	chr1	26145131	26159432	MTFR1L	56181	0.239621	0.239521	0.000100234	0.000641792	0.44103	0.680061	28870	24	0	0	13.3044	13.484	35.5833	38.6667
ENSG00000223474	chr1	26145212	26147288	NA	NA	0.177792	0.177375	0.000417003	0.00677946	0.406772	0.680061	26137	15	0	0	13.4759	13.7846	35.6667	38.7333
ENSG00000272478	chr1	26158404	26158625	NA	NA	0.106484	0.103197	0.00328725	0.0412991	0.491568	0.680061	21147	1	0	0	13.6389	14.5128	36	39
ENSG00000127423	chr1	26158414	26185903	AUNIP	79000	0.428438	0.426566	0.00187211	0.0131069	0.566505	0.683493	24661	5	0	0	13.95	13.8256	35.6	39
ENSG00000236528	chr1	26186104	26189911	NA	NA	0.330913	0.329574	0.00133845	0.0158255	0.304945	0.680061	19330	3	0	0	12.2963	12.453	35	36.6667
ENSG00000182749	chr1	26187701	26197744	PAQR7	164091	0.926203	0.923683	0.00251981	0.00389946	0.35626	0.680061	21669	5	0	0	11.9111	12.9744	35	38.2
ENSG00000117632	chr1	26210672	26233482	STMN1	3925	0.287727	0.28849	-0.00076308	-0.0135581	0.415848	0.680061	23359	24	0	0	13.1979	13.172	35.6667	38.5417
ENSG00000264021	chr1	26232853	26232945	MIR3917	100500808	0.0578114	0.0589883	-0.00117694	-0.0248248	0.709885	0.759945	27794	1	0	0	13.3056	13.1026	36	39
ENSG00000158006	chr1	26286258	26324648	PAFAH2	5051	0.306325	0.305504	0.000821211	-0.00482936	0.362292	0.680061	22934	10	0	0	13.3833	13.241	35.8	38.6
ENSG00000158008	chr1	26346375	26362955	EXTL1	2134	0.450563	0.447987	0.00257607	0.0052391	0.552291	0.68043	24149	15	0	0	13.6037	13.6872	35.9333	38.6
ENSG00000158014	chr1	26363743	26372624	SLC30A2	7780	0.42643	0.427883	-0.0014538	-0.0216316	0.524148	0.680061	22840	7	0	0	14.3373	14.5568	36	38.7143
ENSG00000158022	chr1	26377795	26394927	TRIM63	84676	0.738183	0.741399	-0.00321562	-0.00793355	0.495515	0.680061	21371	8	0	0	14.6736	14.5929	35.75	39
ENSG00000175087	chr1	26437664	26452034	PDIK1L	149420	0.23389	0.234272	-0.000382397	-0.00787957	0.569016	0.683875	26422	9	0	0	13.9537	14.2251	36	39
ENSG00000197245	chr1	26485511	26489119	FAM110D	79927	0.324332	0.327316	-0.00298409	-0.0243879	0.732971	0.777	28068	9	0	0	12.8117	13.0712	35.3333	38.4444
ENSG00000142684	chr1	26496362	26498551	ZNF593	51042	0.180755	0.181197	-0.000442232	-0.00894142	0.543792	0.680061	25921	6	0	0	12.0417	12.5256	35.6667	39
ENSG00000236782	chr1	26496438	26498312	NA	NA	0.325408	0.325773	-0.00036513	0.00420196	0.706013	0.75738	27736	3	0	0	12.213	12.7863	35.3333	39
ENSG00000142675	chr1	26503894	26516377	CNKSR1	10256	0.646095	0.650618	-0.0045229	-0.0115779	0.67705	0.737532	27314	5	0	0	13.0833	13.1282	36	38.4
ENSG00000188782	chr1	26517052	26529459	CATSPER4	378807	0.511198	0.521599	-0.0104012	-0.092338	0.324801	0.680061	9186	7	0	0	12.746	12.3077	35.8571	39
ENSG00000236155	chr1	26536232	26556331	NA	101928303	0.496306	0.494268	0.00203855	0.00240179	0.508013	0.680061	24779	12	0	0	13.8727	13.5598	35.4167	38.6667
ENSG00000130695	chr1	26560691	26605299	CEP85	64793	0.445527	0.446434	-0.000907647	-0.0105218	0.351747	0.680061	22321	9	0	0	13.1389	13.3134	35.6667	38.8889
ENSG00000142669	chr1	26605667	26608007	SH3BGRL3	83442	0.103645	0.104927	-0.00128224	-0.0145774	0.591821	0.691595	25461	9	0	0	13.4475	13.7892	35.4444	38.8889
ENSG00000158062	chr1	26607819	26644854	UBXN11	91544	0.319552	0.316974	0.00257877	-0.00196325	0.342467	0.680061	25717	33	0	0	13.8678	13.9316	35.6667	38.7879
ENSG00000169442	chr1	26644448	26647014	CD52	1043	0.33333	0.314697	0.0186334	0.0830144	0.0907302	0.680061	748	7	0	0	14.869	15.0586	35.8571	38.7143
ENSG00000176092	chr1	26648350	26680621	AIM1L	55057	0.737678	0.735737	0.00194074	0.0011745	0.331321	0.680061	27342	17	0	0	12.9526	12.9548	35.8235	38.8235
ENSG00000176083	chr1	26688125	26701013	ZNF683	257101	0.704484	0.703868	0.000616045	0.00444676	0.597306	0.693091	25642	10	0	0	13.6194	13.3846	35.8	38.9
ENSG00000131914	chr1	26737269	26756213	LIN28A	79727	0.335175	0.33622	-0.0010453	-0.0317306	0.319269	0.680061	21357	9	0	0	14.2438	13.8547	35.8889	38.6667
ENSG00000117682	chr1	26758773	26797785	DHDDS	79947	0.256529	0.256943	-0.000414017	-0.0126919	0.358215	0.680061	26164	12	0	0	13.0995	12.8547	35.75	38.4167
ENSG00000198830	chr1	26798941	26802463	HMGN2	3151	0.0866381	0.0881402	-0.00150207	-0.009473	0.495736	0.680061	21384	6	0	0	12.9491	12.6026	35.6667	38.8333
ENSG00000117676	chr1	26856252	26901521	RPS6KA1	6195	0.465362	0.470196	-0.00483381	-0.0236072	0.35832	0.680061	11679	22	0	0	13.5328	13.3893	35.8182	38.7727
ENSG00000260063	chr1	27018623	27020622	NA	NA	0.0315504	0.0313509	0.000199478	0.0040987	0.232246	0.680061	27999	4	0	0	13.6667	13.7949	36	39
ENSG00000117713	chr1	27022524	27108595	ARID1A	8289	0.399366	0.397627	0.00173827	0.0109153	0.461434	0.680061	19311	20	0	0	13.0736	13.1128	35.7	38.6
ENSG00000060642	chr1	27113963	27124889	PIGV	55650	0.115758	0.11682	-0.00106246	-0.000957195	0.287164	0.680061	27802	17	0	0	13.4461	13.0694	35.9412	38.7059
ENSG00000204160	chr1	27153201	27184093	ZDHHC18	84243	0.616151	0.614548	0.0016029	0.00836695	0.60068	0.694062	25750	6	0	0	14.1481	13.8376	36	38.6667
ENSG00000175793	chr1	27189633	27190947	SFN	2810	0.831699	0.829097	0.00260118	0.00372698	0.583397	0.688034	25229	7	0	0	13.0595	12.8645	35.7143	38.5714
ENSG00000142751	chr1	27202624	27216788	GPN2	54707	0.339101	0.33792	0.00118099	-0.0100478	0.500418	0.680061	21632	9	0	0	12.8302	13.0456	35.6667	38.7778
ENSG00000198746	chr1	27216979	27226957	GPATCH3	63906	0.527601	0.524866	0.00273496	0.0178797	0.450533	0.680061	18573	9	0	0	14.4475	14.4843	35.8889	38.8889
ENSG00000090273	chr1	27226729	27273353	NUDC	10726	0.345287	0.344907	0.000380243	0.000313105	0.376999	0.680061	29103	37	0	0	13.4444	13.3957	35.8108	38.7297
ENSG00000131910	chr1	27237980	27240457	NR0B2	8431	0.926579	0.922693	0.00388586	0.00605927	0.0943843	0.680061	17204	3	0	0	13.7037	13.8034	36	38.6667
ENSG00000175707	chr1	27276053	27286897	C1orf172	126695	0.599323	0.596749	0.00257406	-0.00231218	0.39773	0.680061	25005	11	0	0	13.7551	13.8741	35.6364	38.9091
ENSG00000253368	chr1	27320198	27327389	TRNP1	388610	0.202284	0.202973	-0.000688293	-0.00680027	0.618642	0.703285	26173	13	0	0	12.7735	12.6233	35.4615	38.8462
ENSG00000158246	chr1	27331511	27339327	FAM46B	115572	0.677203	0.674537	0.00266649	-0.000216065	0.528399	0.680061	29307	15	0	0	13.3907	13.6291	36	38.9333
ENSG00000090020	chr1	27425306	27493472	SLC9A1	6548	0.637601	0.634608	0.00299287	0.00824899	0.472286	0.680061	20013	28	0	0	13.1756	13.0925	35.5357	38.6429
ENSG00000229985	chr1	27503242	27503768	NA	NA	0.926781	0.92404	0.00274016	0.00425683	0.509823	0.680061	22149	3	0	0	12.537	12.2735	35.3333	39
ENSG00000214973	chr1	27527325	27527964	CHCHD3P3	NA	0.709298	0.703178	0.00611998	0.0155301	0.200763	0.680061	6191	2	0	0	10.7639	11.0641	35.5	37.5
ENSG00000224311	chr1	27555597	27560843	NA	NA	0.240158	0.240569	-0.000411123	-0.0118212	0.530243	0.680061	26185	8	0	0	13.6285	13.9231	35.875	39
ENSG00000142784	chr1	27561007	27635110	WDTC1	23038	0.29189	0.291692	0.000197762	0.00429296	0.620192	0.704133	28012	9	0	0	13.4444	13.661	35.7778	38.6667
ENSG00000186501	chr1	27648651	27662891	TMEM222	84065	0.502154	0.501032	0.00112191	0.00653196	0.729886	0.774612	28036	10	0	0	12.725	12.9359	35.6	38.9
ENSG00000241547	chr1	27651820	27652287	NA	NA	0.800937	0.798867	0.00207009	0.00397285	0.805712	0.833399	28763	3	0	0	13.7037	13.5641	35.3333	39
ENSG00000142765	chr1	27668513	27680421	SYTL1	84958	0.693211	0.6933	-8.8789e-05	-0.00611227	0.401013	0.680061	28963	16	0	0	13.7726	13.7564	35.5625	38.5
ENSG00000142733	chr1	27681675	27693383	MAP3K6	9064	0.398524	0.398372	0.000152282	0.000181752	0.491208	0.680061	29369	28	0	0	13.5069	13.8526	35.8929	38.6786
ENSG00000142748	chr1	27695603	27701315	FCN3	8547	0.720318	0.716822	0.00349622	0.00543606	0.74199	0.78394	28161	2	0	0	13.7639	14.7436	36	39
ENSG00000174950	chr1	27705666	27709870	CD164L2	388611	0.273563	0.274377	-0.000814272	-0.0154287	0.396517	0.680061	22981	10	0	0	13.8139	13.459	35.7	39
ENSG00000181773	chr1	27719148	27722318	GPR3	2827	0.0687042	0.0681627	0.000541529	0.00276893	0.677494	0.737745	27324	4	0	0	13.8819	14.0064	35.75	38.5
ENSG00000158195	chr1	27730730	27816669	WASF2	10163	0.264724	0.263	0.00172374	-0.0138492	0.384295	0.680061	16944	14	0	0	13.2778	13.196	35.6429	38.7143
ENSG00000237429	chr1	27852316	27857072	NA	NA	0.186402	0.180387	0.00601444	0.0376145	0.217734	0.680061	3674	8	0	0	13.2326	12.9936	35.625	38.5
ENSG00000126705	chr1	27860546	27930942	AHDC1	27245	0.554282	0.552326	0.00195594	0.00292397	0.343276	0.680061	23727	52	0	0.0192308	13.6074	13.6474	35.5962	38.6731
ENSG00000000938	chr1	27938575	27961788	FGR	2268	0.540331	0.542947	-0.00261551	-0.0133884	0.410012	0.680061	15627	23	0	0	13.808	13.2843	35.8261	38.8696
ENSG00000233975	chr1	27986839	27989233	NA	NA	0.835837	0.835273	0.000563924	0.000962174	0.868174	0.886285	29146	1	0	0	13.8056	14.3846	35	39
ENSG00000126709	chr1	27992572	27998729	IFI6	2537	0.528567	0.52675	0.00181724	-0.000439163	0.514401	0.680061	28875	9	0	0	13.1914	12.9202	35.7778	38.5556
ENSG00000225886	chr1	27995979	27996787	NA	NA	0.0666833	0.0647856	0.00189775	0.0361529	0.467546	0.680061	19731	1	0	0	13.4722	13.4615	36	38
ENSG00000226662	chr1	28013321	28013982	CHMP1AP1	NA	0.802203	0.784714	0.0174888	0.0314042	0.129402	0.680061	1977	1	0	0	13.9444	13.2821	36	39
ENSG00000009780	chr1	28052490	28089633	FAM76A	199870	0.362242	0.360426	0.00181657	0.00124456	0.303623	0.680061	27207	8	0	0	12.0104	12.4391	35.625	38.375
ENSG00000117758	chr1	28099694	28150963	STX12	23673	0.369946	0.3684	0.00154634	-0.00630654	0.499948	0.680061	21606	8	0	0	14.0833	14.2212	35.875	38.75
ENSG00000117751	chr1	28157289	28178187	PPP1R8	5511	0.591034	0.588874	0.00215959	-0.000809798	0.258009	0.680061	28091	14	0	0	13.6687	13.3553	35.8571	38.2143
ENSG00000130775	chr1	28199055	28213196	THEMIS2	9473	0.431562	0.440816	-0.009254	-0.0312502	0.184895	0.680061	2610	8	0	0	13.8785	14.2564	35.75	38.875
ENSG00000117748	chr1	28218035	28241257	RPA2	6118	0.242265	0.244502	-0.00223731	-0.0201202	0.422429	0.680061	16561	9	0	0	13.4228	13.2735	35.6667	39
ENSG00000130768	chr1	28261504	28285668	SMPDL3B	27293	0.620389	0.618217	0.00217139	-0.0075362	0.542638	0.680061	23721	9	0	0	14.0802	13.8376	35.6667	38.4444
ENSG00000227050	chr1	28265386	28286704	NA	NA	0.449306	0.446954	0.00235134	0.00760499	0.509249	0.680061	22115	13	0	0	13.9316	13.9467	35.6154	38.8462
ENSG00000158156	chr1	28285973	28294607	XKR8	55113	0.258445	0.256437	0.00200784	0.0209869	0.454954	0.680061	18886	12	0	0	14.0694	14.3098	35.75	39
ENSG00000158161	chr1	28296855	28415207	EYA3	2140	0.258576	0.258022	0.000554697	0.0182457	0.425911	0.680061	24960	12	0	0	13.4491	13.6132	35.9167	38.8333
ENSG00000240750	chr1	28358397	28358691	RN7SL559P	NA	0.935604	0.93405	0.00155357	0.00237221	0.408948	0.680061	24842	1	0	0	12.4722	12.8718	36	39
ENSG00000228589	chr1	28421582	28422933	SPCS2P4	NA	0.890904	0.88495	0.00595347	0.00956544	0.170471	0.680061	11307	1	0	0	16.9722	15.359	36	39
ENSG00000214812	chr1	28446960	28447832	NA	NA	0.922053	0.9199	0.00215356	0.00333728	0.555544	0.681442	24252	1	0	0	14.3611	15.6154	36	39
ENSG00000169403	chr1	28473677	28520447	PTAFR	5724	0.807828	0.806223	0.00160461	5.60284e-05	0.315028	0.680061	29632	12	0	0	14.1806	14.2521	35.8333	38.9167
ENSG00000126698	chr1	28525967	28559536	DNAJC8	22826	0.252625	0.251705	0.000919756	0.00283442	0.436001	0.680061	23897	10	0	0	13.8222	13.4974	36	38.7
ENSG00000269804	chr1	28527070	28527419	NA	NA	0.925022	0.9238	0.00122248	0.00188746	0.657057	0.724533	26983	1	0	0	13.8333	13.3077	36	39
ENSG00000130770	chr1	28562620	28573417	ATPIF1	93974	0.366792	0.3648	0.00199191	-0.0201865	0.215592	0.680061	15399	8	0	0	13.2257	12.8814	35.75	38.5
ENSG00000271398	chr1	28573655	28574079	NA	NA	0.0497146	0.0491077	0.000606918	0.0111825	0.649074	0.719973	26824	4	0	0	14.3542	13.3846	36	38.5
ENSG00000130766	chr1	28586038	28609002	SESN2	83667	0.450625	0.449478	0.00114643	-0.00049629	0.43579	0.680061	28746	11	0	0	12.553	12.8065	35.4545	38.1818
ENSG00000130772	chr1	28655513	28662476	MED18	54797;100996782	0.335655	0.331518	0.00413791	0.0256835	0.169027	0.680061	7029	6	0	0	15.0093	14.0342	35.8333	38.6667
ENSG00000204138	chr1	28696114	28826881	PHACTR4	65979	0.424357	0.420696	0.00366089	0.00991093	0.464317	0.680061	19513	12	0.0833333	0	13.4954	13.3547	35.6667	38.8333
ENSG00000180198	chr1	28832455	28865812	RCC1	1104	0.402775	0.402714	6.00786e-05	-0.00228417	0.431651	0.680061	29222	33	0	0	13.4242	13.6643	35.8485	38.6061
ENSG00000242125	chr1	28832492	28837404	SNHG3	6080;8420	0.128345	0.127888	0.000456764	-0.00922276	0.466359	0.680061	25798	9	0	0	13.2068	13.5157	35.8889	38.4444
ENSG00000238821	chr1	28843988	28844087	NA	NA	0.781788	0.781288	0.000499159	0.00090979	0.956499	0.962093	29581	1	0	0	16.25	15.1538	36	39
ENSG00000231468	chr1	28852830	28853739	PRDX3P2	NA	0.94495	0.945605	-0.000655132	-0.000989404	0.746326	0.787035	28215	1	0	0	15.4722	14.4359	36	39
ENSG00000180098	chr1	28879597	28905051	TRNAU1AP	54952	0.379027	0.380758	-0.00173136	-0.027784	0.277062	0.680061	16889	5	0	0	13.0833	13.2718	35.6	38.6
ENSG00000197989	chr1	28905050	28909495	SNHG12	85028;677825;677838;692073	0.272697	0.272532	0.000164552	-0.00232481	0.464132	0.680061	28299	22	0	0	13.452	13.5851	35.6818	38.5
ENSG00000120656	chr1	28915835	28969597	TAF12	6883	0.565194	0.564017	0.001177	-0.00269656	0.467922	0.680061	24185	18	0	0	14.2022	14.3803	35.5556	38.8889
ENSG00000188060	chr1	28918712	28921955	RAB42	115273	0.4391	0.440206	-0.00110656	-0.011919	0.487286	0.680061	20939	5	0	0	13.9667	14.1538	35.2	39
ENSG00000229388	chr1	28969740	28975093	NA	NA	0.159487	0.159399	8.85177e-05	-0.0047777	0.438572	0.680061	28970	14	0	0	13.8115	13.8956	35.7857	38.7143
ENSG00000270103	chr1	28975112	28975245	RNU11	26824	0.0377752	0.0395409	-0.00176568	-0.0523576	0.243969	0.680061	16674	1	0	0	16.75	17.1795	36	39
ENSG00000162419	chr1	28995244	29045865	GMEB1	10691	0.269559	0.268867	0.000691653	0.00534047	0.727707	0.77313	28005	6	0	0	13.7778	13.9145	36	38.3333
ENSG00000198492	chr1	29063133	29096287	YTHDF2	51441	0.262336	0.261462	0.000873859	-0.0108341	0.473393	0.680061	22575	11	0	0	13.1237	13.2774	35.6364	38.7273
ENSG00000116329	chr1	29138654	29190208	OPRD1	4985	0.551713	0.548403	0.00330945	0.0130006	0.467803	0.680061	19747	15	0	0	12.9074	12.535	35.3333	38.5333
ENSG00000159023	chr1	29213603	29446553	EPB41	2035	0.425733	0.424982	0.000751113	0.00428896	0.528057	0.680061	23456	31	0	0	13.0358	12.8974	35.8065	38.6774
ENSG00000253304	chr1	29445940	29450447	TMEM200B	399474	0.237723	0.237645	7.76535e-05	0.00532514	0.587381	0.689567	29063	12	0	0	13.2593	13.2863	35.8333	38.6667
ENSG00000225750	chr1	29471006	29473506	NA	NA	0.937525	0.931123	0.00640214	0.00978094	0.142385	0.680061	11050	1	0	0	13.75	15.1795	36	38
ENSG00000116350	chr1	29474255	29508499	SRSF4	6429	0.558391	0.556539	0.00185241	0.00440524	0.424086	0.680061	20616	12	0	0	13.2847	12.9231	35.6667	38.75
ENSG00000116353	chr1	29519385	29557454	MECR	51102	0.540321	0.53883	0.00149092	-0.00232586	0.35002	0.680061	24981	11	0	0	13.8131	13.5688	35.9091	38.7273
ENSG00000060656	chr1	29563028	29653325	PTPRU	10076	0.448682	0.448227	0.000454401	-0.000283189	0.494556	0.680061	29178	37	0	0	13.0833	13.0735	35.5946	38.5135
ENSG00000230523	chr1	29656132	29676626	NA	101928460	0.864929	0.860316	0.00461248	0.00722826	0.381929	0.680061	14868	3	0	0	12.3981	12.3162	36	39
ENSG00000228176	chr1	30181698	30182394	NA	NA	0.0379969	0.0397665	-0.00176968	-0.052236	0.22958	0.680061	16648	1	0	0	17	15.5641	36	39
ENSG00000162510	chr1	31184124	31196434	MATN1	4146	0.409433	0.407989	0.00144335	0.000639752	0.549821	0.680112	28448	24	0	0	13.4873	13.6538	35.6667	39
ENSG00000186056	chr1	31191351	31199674	MATN1-AS1	100129196	0.47279	0.471997	0.000792199	-0.000224498	0.547099	0.680061	29293	25	0	0	13.5222	13.5815	35.6	38.96
ENSG00000162511	chr1	31205316	31230667	LAPTM5	7805	0.434072	0.432103	0.0019689	0.00158474	0.362168	0.680061	26491	9	0	0	14.2438	13.5556	35.8889	38.3333
ENSG00000223382	chr1	31297075	31307131	NA	NA	0.0616435	0.0610104	0.000633069	0.00155989	0.389807	0.680061	26539	3	0	0	12.6019	12.812	35.3333	38.3333
ENSG00000222784	chr1	31316670	31316957	RN7SKP91	NA	0.916074	0.90375	0.0123248	0.0193293	0.185582	0.680061	4473	1	0	0	13.3889	13.5385	36	39
ENSG00000162512	chr1	31342314	31381608	SDC3	9672	0.52858	0.527639	0.000941478	-0.0024748	0.56643	0.683483	24658	13	0	0	13.9124	13.6095	35.9231	38.8462
ENSG00000134644	chr1	31404353	31538838	PUM1	9698	0.689379	0.688603	0.00077671	-0.00246557	0.301088	0.680061	24663	37	0	0	14.006	13.7568	35.7568	38.6216
ENSG00000215900	chr1	31567834	31568405	SEPW1P	NA	0.85103	0.846202	0.00482877	0.0081136	0.451551	0.680061	18638	1	0	0	14.5556	15.5385	36	39
ENSG00000084628	chr1	31652592	31712401	NKAIN1	79570	0.537659	0.53451	0.00314838	0.00779949	0.411584	0.680061	15745	19	0	0	13.076	13.1471	35.6316	38.5789
ENSG00000060688	chr1	31732417	31769662	SNRNP40	9410	0.362604	0.358672	0.00393169	0.00416896	0.422746	0.680061	21152	10	0	0	13.3056	13.4282	35.8	38.4
ENSG00000121766	chr1	31769842	31837783	ZCCHC17	51538	0.0504758	0.050947	-0.000471174	-0.0230756	0.295196	0.680061	25661	5	0	0	12.5778	12.5231	35.8	38.8
ENSG00000121769	chr1	31838472	31849697	FABP3	2170	0.144817	0.143102	0.00171544	0.0168115	0.506316	0.680061	21973	13	0	0	13.0812	13.0197	35.7692	38.3077
ENSG00000168528	chr1	31882412	31907525	SERINC2	347735	0.344221	0.342316	0.00190439	0.00333926	0.458548	0.680061	22843	21	0	0	13.3214	13.4066	35.8095	38.8095
ENSG00000223907	chr1	31984036	31989846	NA	284551	0.913315	0.909259	0.00405594	0.0063422	0.277687	0.680061	16611	2	0	0	14.3056	13.8462	36	39
ENSG00000229167	chr1	32037186	32041174	NA	NA	0.902359	0.911658	-0.00929941	-0.0144794	0.661741	0.727554	27062	2	0	0	14.0556	13.5769	35.5	39
ENSG00000142910	chr1	32042116	32053288	TINAGL1	64129	0.720798	0.717777	0.00302056	0.00287055	0.424662	0.680061	23826	10	0	0	12.5111	12.4436	35.4	38.1
ENSG00000121764	chr1	32083287	32098119	HCRTR1	3061	0.569712	0.567144	0.00256774	0.0103798	0.406164	0.680061	15315	11	0	0.0909091	13.3333	13.1865	35.7273	38.0909
ENSG00000162517	chr1	32095463	32110497	PEF1	553115	0.488346	0.491632	-0.00328592	-0.0113071	0.359889	0.680061	11801	9	0	0	14.3704	14.0114	36	38.4444
ENSG00000235790	chr1	32109650	32125539	NA	NA	0.215531	0.215278	0.000252872	-0.0101389	0.552453	0.680475	27511	15	0	0.0666667	14.0519	13.9145	36	38.8667
ENSG00000264078	chr1	32110295	32114972	NA	NA	0.173467	0.173663	-0.000195708	-0.0142156	0.577895	0.686433	28034	13	0	0.0769231	14.1453	14.0256	36	38.8462
ENSG00000084636	chr1	32117848	32169920	COL16A1	1307	0.622221	0.619132	0.00308898	0.0186291	0.328489	0.680061	10498	16	0	0	12.8819	12.9359	35.3125	38.4375
ENSG00000121753	chr1	32192718	32230494	BAI2	576	0.492333	0.489962	0.00237137	0.0037541	0.502652	0.680061	21965	37	0	0	13.1314	13.2384	35.8108	38.8108
ENSG00000254545	chr1	32254731	32256923	NA	NA	0.580083	0.573938	0.00614476	-0.0112357	0.112616	0.680061	9416	3	0	0	13.5648	13.4188	36	38
ENSG00000134668	chr1	32256023	32281652	SPOCD1	90853	0.8371	0.833888	0.00321192	0.0054523	0.49616	0.680061	21407	6	0	0	14.25	14.0171	35.8333	38.8333
ENSG00000269967	chr1	32317514	32387442	NA	NA	0.735002	0.731836	0.0031664	0.0136429	0.481439	0.680061	20569	5	0	0	14	13.9128	36	38.8
ENSG00000184007	chr1	32372022	32410457	PTP4A2	8073	0.363595	0.363055	0.000540272	0.00595438	0.323805	0.680061	25069	17	0	0	13.3578	13.7617	35.8235	38.8235
ENSG00000121774	chr1	32479430	32526451	KHDRBS1	10657	0.463755	0.462102	0.00165265	0.000166306	0.375713	0.680061	29409	10	0	0	13.1306	13.0564	35.6	38.2
ENSG00000203325	chr1	32517892	32539075	NA	NA	0.193328	0.189978	0.00335014	0.0244107	0.384782	0.680061	13703	11	0	0	12.7096	12.8881	35.9091	38.8182
ENSG00000121775	chr1	32537632	32568467	TMEM39B	55116	0.245213	0.24287	0.00234301	0.0214007	0.380846	0.680061	13616	11	0	0	13.4293	13.5198	36	38.9091
ENSG00000025800	chr1	32573639	32642169	KPNA6	23633	0.325484	0.324464	0.00102094	-0.0123455	0.355958	0.680061	21521	13	0	0	13.5684	13.4063	35.8462	38.6154
ENSG00000250135	chr1	32636334	32642169	NA	NA	0.947701	0.944471	0.00323024	0.00487431	0.104715	0.680061	19661	1	0	0	9.38889	11.0513	35	38
ENSG00000084652	chr1	32645287	32663886	TXLNA	200081	0.26051	0.25948	0.00102979	-0.00425401	0.470446	0.680061	21464	14	0	0	12.8194	12.9451	35.7857	38.8571
ENSG00000160050	chr1	32665987	32670988	CCDC28B	79140	0.29015	0.288784	0.00136595	0.0069741	0.451237	0.680061	19137	16	0	0	13.2899	13.3894	35.875	38.8125
ENSG00000224066	chr1	32670370	32672415	NA	NA	0.199122	0.198212	0.000909582	-0.00119714	0.388087	0.680061	27291	15	0	0	13.5852	13.188	35.8	38.8667
ENSG00000160051	chr1	32671236	32674288	IQCC	55721	0.350137	0.349502	0.000634855	-0.000949536	0.446973	0.680061	27816	9	0	0	13.8519	13.9915	36	38.8889
ENSG00000222046	chr1	32674695	32681797	DCDC2B	149069	0.633492	0.631999	0.00149349	0.0132731	0.419758	0.680061	18308	3	0	0	15.3611	15.4017	36	39
ENSG00000160055	chr1	32680073	32687972	TMEM234	56063	0.410577	0.408554	0.00202345	0.00571365	0.438578	0.680061	17882	12	0	0	13.9329	14.1197	35.6667	38.8333
ENSG00000084623	chr1	32687529	32697205	EIF3I	8668	0.0978314	0.0975895	0.000241966	0.00381809	0.383691	0.680061	27619	15	0	0	13.5037	13.6222	35.8667	38.9333
ENSG00000220785	chr1	32697259	32707221	MTMR9LP	339483	0.411055	0.408821	0.00223438	0.0127917	0.331549	0.680061	14133	12	0	0	13.2894	13.1731	35.8333	38.75
ENSG00000183615	chr1	32712834	32714457	FAM167B	84734	0.224754	0.221536	0.00321776	0.0152283	0.182891	0.680061	9985	6	0	0	13.662	14.265	35.8333	39
ENSG00000182866	chr1	32716840	32751766	LCK	3932	0.749345	0.740849	0.00849572	0.0196033	0.232843	0.680061	4372	21	0	0	13.7077	13.5604	35.9048	38.7143
ENSG00000116478	chr1	32757687	32799236	HDAC1	3065	0.41017	0.410804	-0.000634422	-0.012529	0.487576	0.680061	24329	10	0	0	14.1556	13.8744	35.9	39
ENSG00000175130	chr1	32799433	32801980	MARCKSL1	65108	0.0830337	0.0821089	0.000924796	0.0110472	0.475254	0.680061	22198	6	0	0	12.8843	13.3675	35.1667	38.6667
ENSG00000162526	chr1	32817122	32829913	TSSK3	81629	0.357338	0.356644	0.000693742	-0.000234315	0.538978	0.680061	29277	23	0	0	13.7138	13.6388	35.7391	38.5217
ENSG00000225828	chr1	32826871	32829879	FAM229A	100128071	0.353271	0.353005	0.000266517	0.00283719	0.558911	0.682222	27391	15	0	0	13.5926	13.653	35.6	38.4667
ENSG00000160058	chr1	32830704	32860332	BSDC1	55108	0.237898	0.238834	-0.000935912	-0.00802911	0.514081	0.680061	22351	8	0	0.125	13.8056	13.7596	36	38.75
ENSG00000229259	chr1	32888815	32892390	LRRC37A12P	NA	0.694152	0.688556	0.00559535	0.0222207	0.55896	0.682253	24377	4	0	0	12.2778	12.5897	36	39
ENSG00000254553	chr1	32930658	33066393	NA	NA	0.426189	0.423079	0.00311005	0.00312526	0.283166	0.680061	23315	23	0	0	14.1184	14.0669	35.8696	38.7391
ENSG00000273274	chr1	32930670	32962287	ZBTB8B	728116	0.390539	0.385964	0.00457479	0.0126876	0.452847	0.680061	18735	10	0	0	13.8	14.1615	35.8	38.9
ENSG00000160062	chr1	33005028	33071540	ZBTB8A	653121	0.341138	0.341766	-0.000628194	0.0177346	0.2213	0.680061	24383	5	0	0	13.0333	13.5231	35.4	38.8
ENSG00000176261	chr1	33065773	33116504	ZBTB8OS	339487	0.171306	0.170786	0.000519932	0.0100263	0.286594	0.680061	25224	9	0	0	14.0525	14.4046	35.6667	38.8889
ENSG00000162521	chr1	33116743	33151812	RBBP4	5928	0.458375	0.457603	0.000771219	-0.000837184	0.255629	0.680061	28034	8	0	0	14.0799	14.0064	35.75	38.5
ENSG00000162520	chr1	33145507	33169197	SYNC	81493	0.436955	0.439182	-0.00222686	-0.0129509	0.627589	0.708356	26361	9	0	0	14.5432	14.8063	35.7778	39
ENSG00000162522	chr1	33207486	33240571	KIAA1522	57648	0.675733	0.673975	0.00175788	-0.00287721	0.400311	0.680061	23815	33	0	0	13.6818	13.7444	35.6364	38.8485
ENSG00000134684	chr1	33240840	33283754	YARS	8565	0.248717	0.247904	0.000813121	-0.00442698	0.484255	0.680061	22990	14	0	0	13.506	13.4267	35.8571	38.9286
ENSG00000116497	chr1	33282368	33324476	S100PBP	64766	0.197881	0.197656	0.000225535	-0.0108809	0.485015	0.680061	27761	17	0	0	14.3382	14.3801	35.8824	38.8235
ENSG00000160097	chr1	33327869	33338083	FNDC5	252995	0.506254	0.505486	0.00076781	0.00245285	0.612254	0.699551	26041	9	0	0	12.8272	13.0798	35.4444	38.4444
ENSG00000121905	chr1	33351595	33364042	HPCA	3208	0.324216	0.322894	0.00132231	0.000703369	0.562934	0.682719	28301	18	0	0	12.6636	12.7507	34.7222	38.1111
ENSG00000121900	chr1	33360195	33367039	TMEM54	113452	0.592774	0.590453	0.00232081	0.00253398	0.730895	0.775462	28044	3	0	0	13.6019	13.8632	35.6667	39
ENSG00000116514	chr1	33402046	33430286	RNF19B	127544	0.289923	0.289575	0.000347356	-0.00700112	0.47337	0.680061	26715	7	0	0	13.5754	13.7656	35.8571	38.8571
ENSG00000236065	chr1	33452676	33498070	NA	NA	0.645444	0.65346	-0.008016	-0.0294578	0.387386	0.680061	13910	6	0	0	12.7083	12.8034	35.5	39
ENSG00000004455	chr1	33473585	33546597	AK2	204	0.357751	0.358445	-0.00069342	-0.00242971	0.569026	0.683875	24752	26	0	0	13.7222	13.572	35.7692	38.8077
ENSG00000142920	chr1	33546705	33586131	ADC	113451	0.265272	0.265792	-0.000520224	-0.015406	0.394571	0.680061	25220	11	0	0	13.803	13.028	35.5455	38.5455
ENSG00000116525	chr1	33611003	33647660	TRIM62	55223	0.702877	0.699241	0.00363641	0.00296151	0.325166	0.680061	23659	30	0	0	12.625	12.8077	35.4667	38.4
ENSG00000160094	chr1	33722146	33766320	ZNF362	149076	0.814813	0.81217	0.00264286	-0.0025209	0.280833	0.680061	24539	18	0	0	14.017	13.6567	35.7778	38.6111
ENSG00000256142	chr1	33764975	33766320	NA	NA	0.915636	0.919457	-0.00382062	-0.00594255	0.506119	0.680061	21961	1	0	0	13.4722	13.2308	35	38
ENSG00000184389	chr1	33772367	33786699	A3GALT2	127550	0.555303	0.550781	0.00452141	0.00876927	0.307196	0.680061	12427	6	0	0	13.7917	13.6752	36	38.6667
ENSG00000225313	chr1	33772967	33791644	NA	NA	0.740762	0.735616	0.00514642	0.00828218	0.246317	0.680061	13163	5	0	0	13.2667	13.2	36	38.6
ENSG00000134686	chr1	33789224	33896653	PHC2	1912	0.64671	0.64544	0.00126987	0.00323943	0.391793	0.680061	23044	46	0	0	13.5646	13.6722	35.5217	38.6522
ENSG00000266239	chr1	33797994	33798093	MIR3605	100500853	0.944496	0.944452	4.36683e-05	6.6005e-05	0.868063	0.886202	29620	1	0	0	10.5556	10.4615	34	38
ENSG00000233246	chr1	33815953	33828846	NA	101929464	0.280686	0.28003	0.000655499	-0.00701133	0.457476	0.680061	24163	7	0	0	13.3532	13.4835	35.4286	38.5714
ENSG00000234512	chr1	33931850	33934555	TLR12P	NA	0.863211	0.857109	0.0061017	0.0100372	0.440063	0.680061	17903	2	0	0	12.9444	12.8718	36	38.5
ENSG00000121903	chr1	33938246	33962107	ZSCAN20	7579	0.799197	0.79691	0.0022872	0.00192536	0.283335	0.680061	25798	7	0	0	13.5714	13.2454	35.7143	38.8571
ENSG00000121904	chr1	33979609	34631443	CSMD2	114784	0.587126	0.583957	0.00316902	0.00432863	0.40847	0.680061	20786	71	0	0	13.0556	13.0072	35.6761	38.5352
ENSG00000176256	chr1	34326076	34330392	HMGB4	127540	0.878916	0.876309	0.00260752	0.00403115	0.281511	0.680061	21420	8	0	0	13.3819	13.7083	35.625	38.75
ENSG00000201148	chr1	34578550	34578664	RNA5SP42	NA	0.895125	0.886428	0.0086964	0.0139284	0.0465122	0.680061	7160	1	0	0	12.9444	14.3846	36	38
ENSG00000142698	chr1	34632484	34684732	C1orf94	84970	0.416111	0.416252	-0.000141883	-0.00302249	0.548125	0.680061	28495	25	0	0	13.5544	13.3518	35.8	38.92
ENSG00000163866	chr1	35178338	35325417	SMIM12	113444	0.691802	0.688815	0.00298739	0.00332538	0.399599	0.680061	22868	87	0	0	13.8135	13.8494	35.7471	38.6782
ENSG00000189280	chr1	35220648	35224113	GJB5	2709	0.906681	0.903119	0.00356224	0.00557372	0.476645	0.680061	20310	11	0	0	13.5429	13.5501	35.9091	38.6364
ENSG00000189433	chr1	35225342	35229325	GJB4	127534	0.892543	0.887403	0.00514014	0.00869444	0.545404	0.680061	23844	7	0	0	14.4405	14.4396	35.7143	38.8571
ENSG00000255811	chr1	35227027	35253698	NA	NA	0.719638	0.717629	0.00200911	-0.000595343	0.360801	0.680061	28535	30	0	0	13.7991	13.8581	35.7333	38.7
ENSG00000188910	chr1	35246790	35251970	GJB3	2707	0.612849	0.610565	0.00228375	-0.00213729	0.276665	0.680061	25359	16	0	0	13.8142	13.6314	35.75	38.75
ENSG00000187513	chr1	35258599	35261348	GJA4	2701	0.793343	0.788562	0.00478077	0.0101495	0.461211	0.680061	19297	8	0	0	12.8229	13.1218	35.75	38.875
ENSG00000116544	chr1	35331037	35395186	DLGAP3	58512	0.450776	0.448259	0.00251669	0.00249911	0.343203	0.680061	24593	28	0	0	13.2629	13.3425	35.6786	38.6786
ENSG00000241014	chr1	35439957	35450914	NA	653160	0.743586	0.740264	0.00332251	0.0123913	0.380416	0.680061	13372	15	0	0	13.6907	13.6291	35.8	38.9333
ENSG00000271741	chr1	35447134	35497342	NA	9204	0.397885	0.396583	0.00130272	0.00430615	0.37287	0.680061	20836	15	0	0	13.6648	13.8205	35.6	38.9333
ENSG00000243749	chr1	35447136	35450954	ZMYM6NB	100506144	0.479265	0.476223	0.00304214	0.0222634	0.438165	0.680061	17753	6	0	0	13.1343	13.4359	35.5	38.8333
ENSG00000163867	chr1	35449523	35497569	ZMYM6	9204	0.319	0.317904	0.00109526	0.00468301	0.393506	0.680061	21020	16	0	0	13.7847	14.0337	35.5625	38.9375
ENSG00000197056	chr1	35525387	35581460	ZMYM1	79830	0.336331	0.334569	0.00176228	0.00714389	0.256164	0.680061	16701	17	0	0	13.7206	13.5385	35.7059	38.7647
ENSG00000116560	chr1	35641979	35658749	SFPQ	6421	0.18835	0.188642	-0.000291861	-0.0123124	0.648415	0.719725	27185	13	0	0	12.9252	12.645	35.4615	38.8462
ENSG00000146463	chr1	35734568	35887659	ZMYM4	9202	0.464075	0.463227	0.000847902	0.000452373	0.372798	0.680061	28842	11	0	0.0909091	12.7727	13.2774	35.6364	38.5455
ENSG00000227409	chr1	35824423	35831678	ZMYM4-AS1	NA	0.948886	0.945731	0.0031552	0.00475499	0.247221	0.680061	19912	1	0	0	15	15.5641	36	38
ENSG00000142687	chr1	35899091	36023551	KIAA0319L	79932	0.482252	0.48122	0.00103173	0.00247527	0.384224	0.680061	24640	24	0	0	13.6759	13.8643	35.8333	38.7917
ENSG00000020129	chr1	36023074	36032875	NCDN	23154	0.39918	0.39915	2.96419e-05	-0.00303862	0.579088	0.686652	29494	20	0	0	13.3125	13.1897	35.9	38.55
ENSG00000239636	chr1	36035414	36043330	NA	NA	0.39037	0.388158	0.00221155	0.000972952	0.458905	0.680061	27762	19	0	0	13.1316	12.9609	35.8421	38.7895
ENSG00000116819	chr1	36038971	36060929	TFAP2E	339488	0.464611	0.463323	0.00128797	-0.00390218	0.471765	0.680061	21661	18	0	0	13.1435	12.9402	35.8333	38.7222
ENSG00000126067	chr1	36067185	36107445	PSMB2	5690	0.300336	0.300079	0.00025629	-0.0299638	0.20571	0.680061	27477	10	0	0	13.7	13.3513	35.9	38.5
ENSG00000142686	chr1	36179476	36185073	C1orf216	127703	0.329261	0.329715	-0.000454508	-0.0217339	0.381353	0.680061	25815	10	0	0	14.1444	14.0872	35.8	38.9
ENSG00000092853	chr1	36185819	36235568	CLSPN	63967	0.471562	0.472714	-0.00115145	-0.0140071	0.277337	0.680061	20644	11	0	0	12.8712	13.1119	35.0909	38.5455
ENSG00000134698	chr1	36273773	36323491	2004-08-01	192670	0.3129	0.313778	-0.000878295	0.00164408	0.559907	0.682258	26362	6	0	0	12.8194	12.5812	35.6667	38.8333
ENSG00000092847	chr1	36335409	36395211	2001-08-01	26523	0.469064	0.468355	0.000709038	-0.00554964	0.485338	0.680061	23741	17	0	0	13.3268	13.2232	35.5882	38.5294
ENSG00000126070	chr1	36396319	36538101	2003-08-01	192669	0.385813	0.385836	-2.25663e-05	0.00672308	0.328714	0.680061	29556	14	0	0	12.9544	13	35.7143	38.6429
ENSG00000232862	chr1	36545667	36547923	NA	NA	0.896801	0.890193	0.00660782	0.0105513	0.474131	0.680061	20128	1	0	0	13.3333	13.3077	36	39
ENSG00000092850	chr1	36549676	36553876	TEKT2	27285	0.653245	0.655212	-0.00196654	-0.00451192	0.625798	0.70763	26313	8	0	0	14.3924	14.0224	35.875	38.5
ENSG00000116863	chr1	36554476	36559533	ADPRHL2	54936	0.391539	0.390769	0.000769362	-0.00882824	0.48974	0.680061	23317	5	0	0	13.2278	12.7641	36	39
ENSG00000171812	chr1	36560837	36590821	COL8A2	1296	0.70864	0.705749	0.0028907	0.00949403	0.388122	0.680061	13956	18	0	0	13.7562	13.5328	35.8333	38.5556
ENSG00000054116	chr1	36602173	36615098	TRAPPC3	27095	0.32681	0.327645	-0.000834733	-0.00663628	0.630104	0.709512	26423	5	0	0	13.8611	14.3641	36	39
ENSG00000116871	chr1	36621180	36646450	MAP7D1	55700	0.713125	0.711231	0.00189403	-0.00931757	0.39721	0.680061	15927	25	0	0	13.5633	13.8492	35.8	38.76
ENSG00000054118	chr1	36690017	36770958	THRAP3	9967	0.609024	0.607027	0.00199697	0.00348882	0.379875	0.680061	22524	11	0	0	13.8434	14.3007	35.8182	38.9091
ENSG00000214193	chr1	36771988	36790484	SH3D21	79729	0.26224	0.257864	0.0043768	0.0295195	0.332754	0.680061	9786	28	0	0	13.1875	13.1694	35.5714	38.5357
ENSG00000142694	chr1	36787632	36789755	EVA1B	55194	0.181654	0.175243	0.00641078	0.0303517	0.439085	0.680061	17832	9	0	0	12.7562	12.396	35.2222	37.8889
ENSG00000116883	chr1	36789335	36794822	NA	NA	0.407375	0.40726	0.000114426	0.000260601	0.659799	0.726453	29221	8	0	0	13.2153	12.9263	35.625	38.375
ENSG00000196182	chr1	36805225	36851497	STK40	83931	0.655663	0.655397	0.000266706	-0.00184632	0.488048	0.680061	27386	17	0	0	13.7631	13.8054	35.9412	38.6471
ENSG00000181817	chr1	36856839	36863493	LSM10	84967	0.530068	0.529765	0.000303288	-0.00826244	0.626776	0.707992	27099	9	0	0	12.7593	12.1652	34.7778	37.4444
ENSG00000116885	chr1	36881428	36916086	OSCP1	127700	0.37784	0.379591	-0.00175063	-0.011672	0.431558	0.680061	17267	9	0	0	12.4815	12.9031	35.5556	38.5556
ENSG00000116898	chr1	36921319	36930038	MRPS15	64960	0.123268	0.124786	-0.00151778	-0.0253822	0.578901	0.686554	25087	5	0	0	13.2056	13.1436	35.6	38.4
ENSG00000119535	chr1	36931644	36948879	CSF3R	1441	0.598947	0.598185	0.000762611	-0.0146243	0.206977	0.680061	23360	13	0	0	13.7265	13.7219	35.3077	38.6923
ENSG00000163873	chr1	37261128	37499730	GRIK3	2899	0.541874	0.539112	0.00276208	0.00186247	0.396376	0.680061	25932	29	0	0	13.1216	13.2405	35.7241	38.7586
ENSG00000223944	chr1	37728340	37790701	NA	NA	0.588049	0.586901	0.00114868	-0.00834947	0.536922	0.680061	23453	14	0	0	14.0992	14.3736	35.6429	38.8571
ENSG00000233621	chr1	37920480	37940012	LINC01137	728431	0.203894	0.203014	0.000880271	-0.00862357	0.628762	0.708966	26388	9	0	0	13.0895	13.1909	35.8889	39
ENSG00000163874	chr1	37940153	37949980	ZC3H12A	80149;102465438	0.475242	0.474406	0.000835902	0.00485012	0.465293	0.680061	22830	12	0	0	13.2292	13.2521	35.5833	38.75
ENSG00000163875	chr1	37958176	37980375	MEAF6	64769	0.35805	0.358615	-0.000564295	0.00401059	0.351888	0.680061	24883	8	0	0	12.8229	12.5962	35.875	38.75
ENSG00000163877	chr1	38000050	38019903	SNIP1	79753	0.516568	0.516988	-0.000420002	-0.017093	0.334457	0.680061	26112	16	0	0	12.8924	12.9343	35.75	38.5
ENSG00000232273	chr1	38010364	38010895	FTH1P1	NA	0.934812	0.929668	0.00514363	0.0078756	0.145459	0.680061	13801	1	0	0	12.0556	11.2308	36	38
ENSG00000163879	chr1	38022520	38032458	DNALI1	7802	0.635789	0.634562	0.00122752	0.00684739	0.267282	0.680061	20138	8	0	0	13.9931	14.0577	35.625	39
ENSG00000134697	chr1	38032417	38061536	GNL2	29889	0.319867	0.319397	0.000469923	0.00379158	0.493521	0.680061	25671	6	0	0	13.0139	12.7906	35.6667	38.3333
ENSG00000169218	chr1	38076951	38100595	RSPO1	284654	0.206403	0.20566	0.000742916	0.00888062	0.418476	0.680061	23495	13	0	0	14.5641	14.4004	35.7692	38.9231
ENSG00000116922	chr1	38147242	38157914	C1orf109	54955	0.213595	0.214195	-0.000600647	-0.00602801	0.568514	0.683875	24723	27	0	0	13.5329	13.7464	35.8148	38.6296
ENSG00000134690	chr1	38158090	38175391	CDCA8	55143	0.388549	0.387558	0.000991246	-0.00205285	0.626689	0.707954	26338	5	0	0	15.1611	15.1436	35.8	39
ENSG00000183317	chr1	38179552	38230805	EPHA10	284656	0.462522	0.458925	0.00359745	0.00836417	0.360768	0.680061	13020	31	0	0	14.1658	14.1605	35.7097	38.7419
ENSG00000227416	chr1	38248129	38248557	NA	NA	0.868032	0.869077	-0.00104545	-0.00171676	0.779572	0.812818	28537	1	0	0	13.1389	13.1282	35	38
ENSG00000185090	chr1	38259474	38266809	MANEAL	149175	0.323119	0.318747	0.00437156	0.0281725	0.347959	0.680061	10878	16	0	0	13.7899	13.5913	35.875	38.6875
ENSG00000233728	chr1	38265392	38266551	NA	NA	0.944775	0.943709	0.00106626	0.00161202	0.833985	0.857236	28947	2	0	0	13.5694	13.3077	36	38.5
ENSG00000196449	chr1	38268616	38273857	YRDC	79693	0.443028	0.441511	0.00151736	0.00936652	0.56758	0.683776	24695	11	0	0	12.5833	12.9044	35.3636	38.4545
ENSG00000197982	chr1	38272651	38275126	C1orf122	127687	0.129765	0.128226	0.00153979	0.0103696	0.475913	0.680061	20253	12	0	0	12.3866	12.3889	35.3333	38.5833
ENSG00000188786	chr1	38275239	38325292	MTF1	4520	0.456504	0.457552	-0.00104858	-0.00320717	0.356066	0.680061	23119	7	0	0	12.2619	12.7399	35.5714	38.5714
ENSG00000204084	chr1	38326369	38412729	INPP5B	3633	0.312491	0.313789	-0.00129777	-0.0327641	0.295432	0.680061	19640	20	0	0	13.3778	13.3218	35.5	38.3
ENSG00000183431	chr1	38422647	38456593	SF3A3	10946	0.290847	0.291215	-0.000368284	-0.0100268	0.432697	0.680061	26523	18	0	0	12.9722	12.9444	35.8333	38.7222
ENSG00000183386	chr1	38462442	38471278	FHL3	2275	0.405254	0.404142	0.00111214	-0.00950004	0.352965	0.680061	20893	12	0	0	13.4954	13.1688	35.9167	38.5
ENSG00000183520	chr1	38474930	38490496	UTP11L	51118	0.270733	0.271977	-0.00124426	-0.00289608	0.328021	0.680061	23775	17	0	0	13.6258	13.8854	35.7647	38.8824
ENSG00000185668	chr1	38509523	38512450	POU3F1	5453	0.091347	0.089876	0.00147106	0.00236237	0.44166	0.680061	24869	12	0	0	13.3634	13.4252	35.8333	38.8333
ENSG00000224592	chr1	38512986	38584697	NA	NA	0.485357	0.486341	-0.000984227	-0.00524275	0.586595	0.689291	25321	10	0	0	14.0556	14.641	36	38.9
ENSG00000237290	chr1	38674706	38680439	NA	339442	0.590324	0.584699	0.00562498	0.0242771	0.363939	0.680061	12094	2	0	0	10.9722	10.4872	35.5	37.5
ENSG00000238063	chr1	38940868	38942156	NA	NA	0.104944	0.101144	0.00379999	0.0579328	0.307546	0.680061	8068	3	0	0	15.8611	16.0855	36	39
ENSG00000215895	chr1	39174603	39176562	NA	NA	0.781135	0.778377	0.00275781	0.00536348	0.507834	0.680061	22050	5	0	0	13.2111	13.0974	35.8	39
ENSG00000116954	chr1	39303870	39325495	RRAGC	64121	0.222237	0.221307	0.000930228	0.00810002	0.313337	0.680061	22147	11	0	0	14.5833	14.5291	35.8182	39
ENSG00000228436	chr1	39325672	39385068	NA	NA	0.404147	0.403674	0.000473109	-0.00604003	0.430834	0.680061	25641	27	0	0.037037	13.3724	13.2213	35.6296	38.6667
ENSG00000214114	chr1	39328636	39347289	MYCBP	26292;100527950	0.378556	0.378479	7.66682e-05	-0.00843289	0.461657	0.680061	29069	21	0	0	13.4074	13.3114	35.7143	38.7143
ENSG00000131233	chr1	39330175	39347289	GJA9	81025	0.378556	0.378479	7.66682e-05	-0.00843289	0.461657	0.680061	29069	21	0	0	13.4074	13.3114	35.7143	38.7143
ENSG00000158315	chr1	39351479	39407471	RHBDL2	54933	0.8234	0.826643	-0.00324317	-0.00613362	0.613286	0.699973	26065	3	0	0	13.3426	13.6838	35.3333	39
ENSG00000174574	chr1	39456895	39471731	AKIRIN1	79647	0.250176	0.247945	0.00223132	0.014261	0.494485	0.680061	21302	12	0.0833333	0.166667	13.2106	13.1346	35.8333	38.5
ENSG00000168653	chr1	39491990	39500308	NDUFS5	4725	0.12883	0.124822	0.00400799	0.0296369	0.262626	0.680061	7379	7	0	0	13.6587	13.4139	35.8571	38.5714
ENSG00000127603	chr1	39546988	39952849	MACF1	23499	0.578255	0.576751	0.00150378	0.000289277	0.410487	0.680061	29166	79	0	0	13.2085	13.3275	35.5696	38.5949
ENSG00000226438	chr1	39715510	39723321	NA	NA	0.933033	0.92791	0.0051224	0.00785785	0.0825498	0.680061	13838	1	0	0	14.3611	15.1538	36	39
ENSG00000255103	chr1	39876151	39882154	KIAA0754	643314	0.883821	0.882489	0.00133176	0.00179791	0.397568	0.680061	26067	4	0	0	14.1944	14.3333	35.75	38.75
ENSG00000183682	chr1	39957318	39991607	BMP8A	353500	0.493703	0.494056	-0.000352411	-0.00475444	0.454343	0.680061	26676	18	0	0	13.5077	13.2407	35.5556	38.3889
ENSG00000237624	chr1	39980628	39982162	OXCT2P1	NA	0.208023	0.203612	0.00441055	0.0273837	0.646877	0.718822	26776	2	0	0	13.8333	13	36	38.5
ENSG00000182109	chr1	39987952	40011859	NA	728448	0.889073	0.889972	-0.000899045	-0.00169876	0.392805	0.680061	26253	3	0	0	13.537	13.6581	35.6667	38.6667
ENSG00000243970	chr1	39997510	40024379	PPIEL	NA	0.754084	0.758856	-0.00477136	-0.00898096	0.61423	0.700542	26086	1	0	0	13.2778	13.8718	36	39
ENSG00000090621	chr1	40026488	40042462	PABPC4	8761;100996696	0.464194	0.463562	0.000631454	-0.00430021	0.459799	0.680061	24349	17	0	0	13.6814	13.6425	35.7059	38.9412
ENSG00000228060	chr1	40030832	40038875	NA	NA	0.943381	0.941817	0.00156464	0.00238188	0.422453	0.680061	24823	6	0	0	13.0972	13	35.5	39
ENSG00000201457	chr1	40033046	40033180	SNORA55	677834	0.935026	0.936263	-0.00123642	-0.00188631	0.583397	0.688034	25890	1	0	0	11.1944	11.1795	35	39
ENSG00000163909	chr1	40089825	40105617	HEYL	26508	0.439762	0.441234	-0.00147187	-0.0139676	0.288648	0.680061	18458	7	0	0	12.6389	12.3333	35.2857	38.2857
ENSG00000116981	chr1	40124793	40137710	NT5C1A	84618	0.325678	0.33232	-0.00664185	-0.0495036	0.263529	0.680061	5586	5	0	0	13.6667	13.7487	36	39
ENSG00000116983	chr1	40144320	40157361	HPCAL4	51440	0.198177	0.199129	-0.000952159	-0.0101589	0.493698	0.680061	21998	18	0	0	12.8426	12.7422	35.4444	38.6667
ENSG00000084072	chr1	40157854	40229586	PPIE	10450	0.548202	0.549061	-0.000859879	-0.00451802	0.503788	0.680061	22646	25	0	0	13.9756	13.9672	35.8	38.68
ENSG00000116985	chr1	40222854	40254533	BMP8B	656	0.637712	0.636316	0.00139661	-0.00351609	0.549146	0.680061	24023	15	0	0	13.6074	13.3248	35.8	38.4
ENSG00000198754	chr1	40235195	40237020	OXCT2	64064	0.476744	0.476629	0.000114789	-0.0031439	0.870854	0.888564	29161	2	0	0	14.5972	13.5897	36	38.5
ENSG00000261798	chr1	40254648	40255843	NA	NA	0.165944	0.167839	-0.00189569	0.00084869	0.434938	0.680061	28015	12	0	0	12.1227	12.5235	35.8333	38.8333
ENSG00000043514	chr1	40306723	40349183	TRIT1	54802	0.564113	0.559964	0.00414928	0.00417061	0.247321	0.680061	21148	9	0.666667	0.222222	14.0185	14.1624	35.5556	38.5556
ENSG00000116990	chr1	40361098	40367928	MYCL	4610	0.324772	0.322384	0.00238812	-0.00393946	0.423274	0.680061	21583	15	0	0	13.4463	13.0513	35.7333	38.8
ENSG00000168389	chr1	40420802	40435638	MFSD2A	84879	0.37804	0.377385	0.000654947	-0.0015456	0.606916	0.697039	26566	9	0	0	13.8364	13.584	35.8889	38.8889
ENSG00000131236	chr1	40505905	40538321	CAP1	10487	0.15471	0.155076	-0.000365519	-0.00888159	0.515158	0.680061	26552	18	0	0	13.6883	13.6211	35.6111	38.8333
ENSG00000131238	chr1	40538379	40563375	PPT1	5538	0.355108	0.358347	-0.00323864	-0.0233015	0.358864	0.680061	11726	10	0	0	14.3472	14.3154	36	38.9
ENSG00000226745	chr1	40598436	40599120	NA	NA	0.440858	0.445419	-0.00456069	-0.0135242	0.757182	0.795607	28317	5	0	0	14.1167	14.2615	36	38.6
ENSG00000117000	chr1	40627045	40706593	RLF	6018	0.138428	0.137763	0.000664553	-0.00179717	0.394585	0.680061	26069	9	0	0	13.6173	13.5783	35.7778	38.8889
ENSG00000188800	chr1	40711619	40717363	TMCO2	127391	0.922738	0.923427	-0.000689296	-0.00106576	0.856044	0.875752	29084	1	0	0	14.4167	14.0513	36	38
ENSG00000259943	chr1	40722099	40723639	NA	NA	0.0297147	0.0304683	-0.000753635	-0.0235825	0.419346	0.680061	23433	7	0	0	12.9087	12.9121	35.7143	38.8571
ENSG00000084073	chr1	40723779	40759856	ZMPSTE24	10269	0.320486	0.319282	0.00120393	-0.00706824	0.41001	0.680061	20297	12	0	0	12.7106	12.4808	35.75	38.6667
ENSG00000049089	chr1	40766159	40783488	COL9A2	1298	0.37822	0.376666	0.00155416	-0.00150928	0.329235	0.680061	26644	30	0	0	13.462	13.4667	35.7	38.7667
ENSG00000084070	chr1	40810522	40888998	SMAP2	64744	0.426665	0.426702	-3.64238e-05	-0.00407842	0.438703	0.680061	29446	11	0	0	14.1364	14.331	35.7273	38.9091
ENSG00000187801	chr1	40915774	40929390	ZFP69B	65243	0.261632	0.262324	-0.000691409	-0.03665	0.177532	0.680061	23877	4	0	0	13.2569	12.9359	35.5	39
ENSG00000187815	chr1	40942887	40962015	ZFP69	339559	0.408243	0.405902	0.00234088	0.00886599	0.224716	0.680061	13623	7	0	0	14.1746	13.8828	35.7143	39
ENSG00000238287	chr1	40958829	40974333	NA	NA	0.201711	0.199121	0.00258976	-0.0121111	0.125974	0.680061	12526	5	0	0	12.9667	12.3949	35.6	38.6
ENSG00000164002	chr1	40974413	40982228	EXO5	64789	0.169231	0.168424	0.00080767	0.0118792	0.648631	0.71982	26810	7	0	0	13.6984	13.4139	35.8571	39
ENSG00000117010	chr1	40997233	41013841	ZNF684	127396	0.180499	0.179723	0.000775652	-0.0166542	0.198438	0.680061	23256	6	0	0	13.9259	13.735	36	38.6667
ENSG00000117016	chr1	41086351	41131329	RIMS3	9783	0.656351	0.654108	0.00224214	0.00146409	0.390596	0.680061	26745	18	0	0	13.9491	13.9274	35.8333	38.7222
ENSG00000237899	chr1	41134761	41153260	NA	NA	0.0867958	0.0885997	-0.00180382	-0.0266376	0.560765	0.682493	24446	1	0	0	12.0833	13.5641	35	38
ENSG00000272145	chr1	41156052	41157738	NFYC-AS1	100130557	0.180743	0.184141	-0.0033981	-0.0570487	0.351565	0.680061	11146	10	0	0	14.1556	14.1538	35.8	38.9
ENSG00000066136	chr1	41157320	41237275	NFYC	4802	0.590488	0.590094	0.000393878	-0.0145736	0.284293	0.680061	26323	21	0	0	14.0437	14.2161	35.7143	38.8571
ENSG00000198974	chr1	41220027	41220118	MIR30E	407034	0.970607	0.969889	0.000717622	0.00105617	0.518986	0.680061	27599	1	0	0	14.1111	14.1282	36	39
ENSG00000117013	chr1	41249684	41306124	KCNQ4	9132	0.579389	0.577292	0.00209692	0.00285003	0.514457	0.680061	23868	34	0	0	13.5245	13.54	35.6176	38.8529
ENSG00000179862	chr1	41326729	41328018	CITED4	163732	0.050475	0.0501086	0.000366464	0.00955509	0.653547	0.722483	26915	6	0	0	13.125	12.6581	35	39
ENSG00000229528	chr1	41329586	41342342	NA	NA	0.846427	0.843295	0.00313205	0.00510478	0.639016	0.714301	26618	2	0	0	13.75	14.1538	36	39
ENSG00000171793	chr1	41445007	41478235	CTPS1	1503	0.327269	0.324798	0.00247054	-0.00230567	0.249769	0.680061	25024	11	0	0	13.298	13.2611	35.6364	38.8182
ENSG00000171790	chr1	41481269	41488909	SLFNL1	200172	0.864778	0.860384	0.00439341	0.0111594	0.337595	0.680061	10130	20	0	0	13.5931	13.6474	35.9	38.8
ENSG00000010803	chr1	41492872	41707826	SCMH1	22955	0.604823	0.603965	0.000858599	-0.00331599	0.400055	0.680061	22886	16	0	0	12.9566	13.0016	35.4375	38.6875
ENSG00000235358	chr1	41708045	41750533	NA	NA	0.351964	0.350013	0.00195132	-0.0146533	0.385908	0.680061	15619	5	0	0	14.2833	14.8256	35.8	38.8
ENSG00000204060	chr1	41827594	41849262	FOXO6	100132074	0.229935	0.22894	0.000994926	0.00864475	0.465126	0.680061	21706	26	0	0	13.7831	13.7258	35.7308	38.8462
ENSG00000127129	chr1	41944446	41950344	EDN2	1907	0.832153	0.818742	0.013411	0.0241186	0.181283	0.680061	3114	4	0	0	15.2083	15.1987	36	38.75
ENSG00000127124	chr1	41972036	42501596	HIVEP3	59269	0.584788	0.580525	0.00426397	0.0102752	0.295576	0.680061	10458	93	0	0	13.2772	13.1856	35.6989	38.7204
ENSG00000227538	chr1	42506268	42507400	HNRNPFP1	NA	0.889449	0.887069	0.00237945	0.00368114	0.489851	0.680061	22115	6	0	0	12.7222	12.953	35.8333	38.8333
ENSG00000044012	chr1	42619092	42621495	GUCA2B	2981	0.883919	0.879898	0.00402056	0.00651167	0.593337	0.691842	25517	4	0	0	13.8472	13.859	35.5	38.75
ENSG00000197273	chr1	42628362	42630389	GUCA2A	2980	0.930359	0.928298	0.00206079	0.0031444	0.610306	0.698355	26002	4	0	0	13.4931	12.8013	35.75	38.75
ENSG00000198815	chr1	42642210	42801548	FOXJ3	22887	0.42691	0.42458	0.00232933	0.00706377	0.412548	0.680061	15816	27	0	0.0740741	12.7449	12.9003	35.4444	38.4444
ENSG00000227527	chr1	42801057	42804047	NA	NA	0.107693	0.110468	-0.00277434	-0.00739495	0.460962	0.680061	19276	9	0	0	12.1389	12.5527	35.4444	38.7778
ENSG00000177181	chr1	42846466	42888249	RIMKLA	284716	0.303594	0.301027	0.00256683	0.00386112	0.326984	0.680061	21753	8	0	0	12.7708	12.7596	35.125	38.5
ENSG00000066185	chr1	42896000	42921938	ZMYND12	84217	0.337243	0.337411	-0.000168616	-0.0154559	0.382374	0.680061	28266	7	0	0	13.9444	14.3004	35.7143	38.8571
ENSG00000127125	chr1	42921788	42939056	PPCS	79717	0.282101	0.283828	-0.00172692	-0.0155982	0.451276	0.680061	18624	21	0	0	14.1243	14.1893	36	38.8095
ENSG00000186409	chr1	42929001	43120335	CCDC30	728621	0.667962	0.670245	-0.00228339	-0.0153916	0.183249	0.680061	13892	13	0	0	13.8996	13.9112	36	38.7692
ENSG00000236876	chr1	42965876	42966067	TMSB4XP1	NA	0.912983	0.909995	0.00298775	0.004724	0.284615	0.680061	19960	2	0	0	12.6806	12.2308	36	39
ENSG00000171960	chr1	43124096	43142429	PPIH	10465	0.326826	0.326567	0.000259715	-0.0165499	0.430279	0.680061	27448	7	0	0	12.9841	13.5458	35.5714	38.8571
ENSG00000234917	chr1	43144406	43147325	NA	NA	0.464106	0.465895	-0.00178946	-0.0188159	0.46797	0.680061	19757	2	0	0	14.6389	15.0897	36	39
ENSG00000065978	chr1	43148098	43168020	YBX1	4904	0.682004	0.67841	0.00359414	0.00611686	0.322601	0.680061	17080	10	0	0	13.6	13.4513	35.9	38.7
ENSG00000164007	chr1	43198764	43205925	CLDN19	149461	0.804553	0.798849	0.0057043	0.0103252	0.222003	0.680061	10404	8	0	0	13.6701	13.8429	35.625	38.875
ENSG00000117385	chr1	43212006	43232755	LEPRE1	64175	0.512906	0.515796	-0.0028897	-0.0215036	0.302449	0.680061	11259	12	0	0	14.5556	14.765	35.75	38.8333
ENSG00000164008	chr1	43232940	43263968	C1orf50	79078;100129924	0.336782	0.338144	-0.00136193	-0.0210387	0.459205	0.680061	19165	19	0	0	13.9664	13.6545	35.6842	38.7895
ENSG00000177868	chr1	43272723	43282954	CCDC23	374969	0.161071	0.161183	-0.000112482	-0.00996797	0.675876	0.736742	28751	14	0	0	13.1627	13.3773	35.7143	38.6429
ENSG00000164010	chr1	43282795	43310660	ERMAP	114625	0.648158	0.646014	0.00214341	-0.00156383	0.399926	0.680061	26531	20	0	0	13.9875	13.8885	35.7	38.65
ENSG00000228192	chr1	43300352	43312093	NA	NA	0.361315	0.361035	0.000280115	-0.021977	0.326072	0.680061	27291	8	0	0	13.7604	13.5609	35.5	38.625
ENSG00000164011	chr1	43312280	43318148	ZNF691	51058	0.543577	0.543048	0.000529303	-0.0147401	0.278815	0.680061	25152	9	0	0	14.1173	14.6097	35.5556	38.8889
ENSG00000233708	chr1	43352268	43354438	NA	NA	0.891716	0.889777	0.00193931	0.00307262	0.461366	0.680061	23430	8	0	0	13.8472	13.7564	35.625	38.75
ENSG00000237090	chr1	43356765	43358101	NA	NA	0.928653	0.926322	0.002331	0.00358717	0.718742	0.766284	27908	1	0	0	12.0556	13.4872	36	39
ENSG00000117394	chr1	43391052	43424530	SLC2A1	6513	0.503239	0.499534	0.00370481	0.00960599	0.441414	0.680061	17998	21	0	0	13.1071	13.4725	35.6667	38.8095
ENSG00000227533	chr1	43424720	43449029	SLC2A1-AS1	440584	0.389037	0.387369	0.00166753	-0.00766505	0.593023	0.691837	25502	13	0	0	13.6132	13.5444	35.8462	38.6923
ENSG00000186973	chr1	43610824	43622067	FAM183A	440585	0.316703	0.31593	0.000773562	-0.00475665	0.376846	0.680061	23274	10	0	0	13.9472	14.0923	35.8	38.9
ENSG00000117395	chr1	43629846	43736607	EBNA1BP2	10969;102465439	0.316912	0.316767	0.000144588	0.00118316	0.365467	0.680061	28474	30	0	0	14.2083	14.2744	35.9667	38.8667
ENSG00000243710	chr1	43637820	43720029	WDR65	149465	0.245801	0.245418	0.000383092	0.00807487	0.275004	0.680061	26416	16	0	0	13.7969	13.8766	35.9375	38.8125
ENSG00000179178	chr1	43735665	43739673	TMEM125	128218	0.641851	0.638145	0.00370601	-9.97226e-05	0.323671	0.680061	29549	9	0	0	14.4599	14.0712	36	38.7778
ENSG00000253313	chr1	43747554	43751288	C1orf210	149466	0.793775	0.789919	0.0038555	0.00707331	0.546465	0.680061	23905	5	0	0	13.5111	13.2154	35.8	38.8
ENSG00000066056	chr1	43766664	43788779	TIE1	7075	0.897638	0.897754	-0.000116142	-0.00175916	0.288804	0.680061	28720	11	0	0	13.5303	13.8298	35.9091	38.7273
ENSG00000117400	chr1	43803478	43818443	MPL	4352	0.807553	0.801623	0.00592941	0.0112982	0.408749	0.680061	15537	11	0	0	13.7348	13.3916	35.6364	38.8182
ENSG00000234694	chr1	43820355	43824329	NA	NA	0.308462	0.309557	-0.00109523	-0.0048687	0.770542	0.805406	28466	3	0	0	14.0463	14.1453	36	39
ENSG00000117399	chr1	43824626	43828874	CDC20	991	0.527204	0.523805	0.00339877	0.00713885	0.278039	0.680061	15032	6	0	0	13.7917	14.1282	36	38.8333
ENSG00000066322	chr1	43829068	43833696	ELOVL1	64834;102466723	0.219433	0.219693	-0.000259792	-0.00679811	0.743712	0.785095	28185	9	0	0	13.5216	13.1795	35.6667	38.8889
ENSG00000159479	chr1	43849588	43855479	MED8	112950	0.268517	0.268972	-0.000454779	-0.0103223	0.407073	0.680061	25812	12	0	0	12.838	12.7201	35.75	38.4167
ENSG00000229431	chr1	43850784	43854826	NA	NA	0.699927	0.708706	-0.00877944	-0.0261107	0.471067	0.680061	19929	2	0	0	14.0417	13.0641	36	39
ENSG00000198198	chr1	43855553	43918321	SZT2	23334	0.564436	0.563019	0.00141671	0.00633308	0.357176	0.680061	18812	22	0	0	13.654	13.634	35.7273	38.9545
ENSG00000178922	chr1	43916824	43919660	HYI	81888	0.181768	0.180666	0.00110142	-0.00839483	0.233179	0.680061	20975	8	0	0	12.6181	12.9231	35.75	38.875
ENSG00000229348	chr1	43919598	43922666	HYI-AS1	NA	0.107251	0.105395	0.00185601	0.0148902	0.644027	0.717128	26721	11	0	0	13.8662	13.8695	35.8182	38.6364
ENSG00000142949	chr1	43990858	44089343	PTPRF	5792	0.74834	0.74506	0.00327984	0.00317416	0.308134	0.680061	23196	57	0	0	13.3538	13.2398	35.7018	38.6316
ENSG00000066135	chr1	44115829	44171186	KDM4A	9682	0.610351	0.609039	0.00131225	-0.0100223	0.2639	0.680061	19533	11	0	0	13.5429	13.669	35.7273	38.9091
ENSG00000236200	chr1	44165436	44173809	KDM4A-AS1	NA	0.324889	0.325069	-0.000179535	-0.0156047	0.455933	0.680061	28172	9	0	0	13.0988	13.2593	35.7778	38.6667
ENSG00000126091	chr1	44171495	44396831	ST3GAL3	6487	0.64028	0.640339	-5.86816e-05	-0.00917801	0.316084	0.680061	29243	28	0	0	13.2411	13.2509	35.5714	38.5714
ENSG00000229444	chr1	44175063	44193014	NA	101929592	0.591266	0.607627	-0.0163608	-0.0387319	0.279566	0.680061	6402	1	0	0	13.8889	12.7949	36	39
ENSG00000117407	chr1	44398992	44402913	ARTN	9048	0.364848	0.364202	0.000645966	0.00227316	0.71097	0.760479	27816	19	0	0	13.9357	13.8475	35.8421	38.7895
ENSG00000237950	chr1	44410042	44412223	NA	101929609	0.08472	0.0855297	-0.000809656	-0.0193986	0.501996	0.680061	23010	6	0	0	12.1574	12.594	34.6667	37.1667
ENSG00000117408	chr1	44412611	44433694	IPO13	9670	0.625	0.62288	0.00211977	0.00320552	0.419401	0.680061	23122	9	0	0	13.0525	13.1083	35.7778	38.6667
ENSG00000132768	chr1	44435672	44439041	DPH2	1802	0.330396	0.330223	0.000173456	-0.0145805	0.388993	0.680061	28228	6	0	0	12.9722	13.1068	35.6667	38.5
ENSG00000117410	chr1	44440159	44443967	ATP6V0B	533	0.171937	0.17218	-0.000242579	-0.0138361	0.262035	0.680061	27609	14	0	0	12.8056	12.9908	35.8571	38.5714
ENSG00000117411	chr1	44444615	44456840	B4GALT2	8704	0.575016	0.574213	0.000802791	-0.0034095	0.532361	0.680061	23251	15	0	0	13.1019	13.1521	35.4	37.8667
ENSG00000159214	chr1	44457031	44462200	CCDC24	149473	0.241158	0.241256	-9.8101e-05	-0.0103864	0.460949	0.680061	28885	12	0	0	14.5764	14.3162	35.9167	39
ENSG00000196517	chr1	44457172	44497139	SLC6A9	6536	0.530979	0.531504	-0.000525592	-0.00167798	0.538456	0.680061	26301	29	0	0	13.3151	13.3457	35.7931	38.7931
ENSG00000230615	chr1	44501798	44570647	NA	NA	0.704583	0.700543	0.00404013	0.00544706	0.382494	0.680061	18456	18	0	0	13.0648	12.8932	35.6667	38.6667
ENSG00000271647	chr1	44568978	44570375	KRT8P47	NA	0.776939	0.76997	0.00696903	0.0131795	0.465166	0.680061	19563	4	0	0	14.6111	13.5	36	38.75
ENSG00000171872	chr1	44584522	44600812	KLF17	128209	0.931907	0.927111	0.00479666	0.00737613	0.366012	0.680061	14628	2	0	0	11.0556	11.3718	33.5	34.5
ENSG00000178028	chr1	44679127	44686353	DMAP1	55929	0.335507	0.336012	-0.000504752	0.00821121	0.47428	0.680061	25358	7	0	0	13.2143	12.9487	35.7143	38.8571
ENSG00000117419	chr1	44686742	44820932	ERI3	79033	0.708451	0.707446	0.00100481	-0.00342047	0.41962	0.680061	22660	35	0	0	12.9841	12.7824	35.7429	38.6
ENSG00000187147	chr1	44870866	45117396	RNF220	55182	0.50878	0.509036	-0.000255608	-0.00787105	0.458599	0.680061	27485	83	0	0	13.252	13.1338	35.6265	38.6145
ENSG00000126106	chr1	45100910	45140227	TMEM53	79639	0.721601	0.720405	0.00119591	0.00156095	0.62645	0.707831	26537	30	0	0	13.4306	13.0128	35.7667	38.7
ENSG00000198520	chr1	45140364	45191263	C1orf228	339541	0.481847	0.481248	0.000599219	0.000909253	0.38581	0.680061	27908	21	0	0	13.4974	13.243	35.7143	38.8571
ENSG00000199377	chr1	45187458	45187574	RNU5F-1	26828	0.0970951	0.105631	-0.00853553	-0.110631	0.287211	0.680061	6835	1	0	0	14.8056	14.2564	36	39
ENSG00000142945	chr1	45205490	45233439	KIF2C	11004	0.580957	0.578284	0.00267309	0.0241947	0.369646	0.680061	12531	5	0	0	12.4833	12.6718	35.4	38.8
ENSG00000225721	chr1	45224709	45241482	NA	NA	0.312559	0.311476	0.00108234	0.00737573	0.369513	0.680061	21118	13	0	0	12.9316	13.1361	35.6923	38.8462
ENSG00000142937	chr1	45240923	45244451	RPS8	6202;26811;94163	0.253817	0.253877	-5.96792e-05	-0.00275318	0.427177	0.680061	29229	21	0	0	13.6415	13.8254	35.7143	38.8095
ENSG00000264294	chr1	45241536	45241615	SNORD55	26811	0.0209635	0.0208979	6.56761e-05	0.00327145	0.946619	0.953799	29530	2	0	0	12.2917	12.359	36	38
ENSG00000200913	chr1	45242162	45242265	SNORD46	94161	0.162187	0.162528	-0.000341183	-0.00285582	0.91864	0.929638	29402	1	0	0	14.6944	15.0513	36	39
ENSG00000202031	chr1	45243515	45243584	SNORD38A	94162	0.42846	0.441218	-0.0127578	-0.0413788	0.156884	0.680061	1934	1	0	0	17.1944	16.6154	36	39
ENSG00000234093	chr1	45245998	45246387	RPS15AP11	NA	0.659622	0.660537	-0.000914534	-0.00196901	0.904178	0.917124	29334	1	0	0	15.4722	15.8462	36	39
ENSG00000142959	chr1	45249257	45253377	BEST4	266675	0.402406	0.400296	0.00211086	0.00108201	0.488264	0.680061	27540	11	0	0	13.0253	13.0746	35.4545	38.4545
ENSG00000173846	chr1	45265897	45271662	PLK3	1263	0.437181	0.432954	0.00422713	0.00118077	0.380719	0.680061	27327	8	0	0	13.9861	13.9103	36	38.625
ENSG00000188396	chr1	45271585	45272957	TCTEX1D4	343521	0.946064	0.945713	0.00035135	0.000549742	0.569923	0.684321	28618	6	0	0	13.3657	13.5256	35.5	38.5
ENSG00000222009	chr1	45274154	45281257	BTBD19	149478	0.513236	0.509425	0.00381028	0.0121351	0.430078	0.680061	17132	12	0	0	13.8333	13.6389	35.9167	38.8333
ENSG00000117425	chr1	45285516	45308735	PTCH2	8643	0.395058	0.394467	0.000591017	0.00833389	0.469007	0.680061	24677	11	0	0	13.6389	13.1795	35.3636	38.6364
ENSG00000070785	chr1	45316450	45452282	EIF2B3	8891	0.363409	0.361718	0.00169023	-3.02924e-07	0.493971	0.680061	29754	7	0	0	12.8968	13.1392	36	38.8571
ENSG00000232369	chr1	45453906	45454397	NA	NA	0.93759	0.938732	-0.00114211	-0.0018051	0.868878	0.886821	29152	2	0	0	13.9861	13.7308	35.5	39
ENSG00000268949	chr1	45454377	45457506	MRPS17P1	NA	0.939114	0.937328	0.00178572	0.00271692	0.333009	0.680061	24137	1	0	0	12.6667	12.5641	36	39
ENSG00000126107	chr1	45468212	45477001	HECTD3	79654	0.252095	0.251234	0.000860813	0.00162728	0.465179	0.680061	26402	10	0	0	13.4139	13.1872	35.9	38.7
ENSG00000126088	chr1	45477819	45481247	UROD	7389	0.399775	0.398132	0.00164329	0.0196094	0.285966	0.680061	17410	4	0	0	13.5417	13.5705	36	39
ENSG00000162415	chr1	45482071	45771881	ZSWIM5	57643	0.335901	0.334425	0.00147597	0.000309738	0.477418	0.680061	29112	34	0	0	13.6536	13.552	35.8235	38.7353
ENSG00000186603	chr1	45792545	45794347	HPDL	84842	0.196802	0.195013	0.00178951	-0.00141535	0.336911	0.680061	26867	8	0	0	13.0278	13.0962	35.5	38.375
ENSG00000132781	chr1	45794835	45806142	MUTYH	4595	0.284694	0.284291	0.000403458	-0.00285275	0.471165	0.680061	26241	17	0	0	13.5474	13.1478	35.9412	38.5882
ENSG00000132773	chr1	45805342	45809647	TOE1	114034	0.187159	0.187175	-1.60428e-05	-0.00321279	0.455483	0.680061	29601	16	0	0	13.4653	13.2163	35.9375	38.5625
ENSG00000070759	chr1	45809555	45956872	TESK2	10420	0.35853	0.357425	0.00110526	0.00176016	0.670267	0.733117	27202	11	0	0	13.048	12.8974	35.7273	38.8182
ENSG00000236624	chr1	45959538	45965751	CCDC163P	NA	0.223397	0.215531	0.00786576	0.218056	0.474794	0.680061	20169	8	0	0	14.0174	14.0609	36	38.75
ENSG00000132763	chr1	45965725	45976739	MMACHC	25974	0.344998	0.33913	0.00586843	0.164954	0.496825	0.680061	21459	11	0	0	12.5404	12.5921	35.9091	38.6364
ENSG00000117450	chr1	45976708	45988719	PRDX1	5052	0.345237	0.344616	0.000621031	0.00535185	0.472763	0.680061	24452	18	0	0	13.375	13.0983	35.8333	38.6111
ENSG00000117448	chr1	46016215	46035721	AKR1A1	10327	0.21309	0.21212	0.000969127	0.00991673	0.558783	0.682177	24372	14	0	0	13.8889	14.0165	35.7143	38.8571
ENSG00000132780	chr1	46049518	46084566	NASP	4678	0.246955	0.2469	5.50911e-05	-0.00873423	0.364056	0.680061	29276	12	0	0	13.7407	13.4658	35.75	38.5833
ENSG00000159588	chr1	46085716	46089729	CCDC17	149483	0.897733	0.89445	0.00328363	0.00522085	0.372282	0.680061	18941	10	0	0	12.8778	12.9769	35.8	38.6
ENSG00000159592	chr1	46092976	46153785	GPBP1L1	60313	0.391346	0.390726	0.000619816	-0.0125816	0.372974	0.680061	24462	25	0	0	14.6933	14.4892	35.92	38.96
ENSG00000225447	chr1	46111488	46111869	RPS15AP10	728963	0.88353	0.883648	-0.00011833	-0.000448274	0.440409	0.680061	28852	2	0	0	16.8472	15.2821	36	39
ENSG00000159596	chr1	46152886	46160115	TMEM69	51249	0.123039	0.123521	-0.000481987	-0.0256104	0.424117	0.680061	25552	9	0	0	14.5247	14.4986	35.7778	39
ENSG00000197429	chr1	46159996	46216322	IPP	3652	0.407241	0.408022	-0.000781001	-0.00871524	0.440426	0.680061	23224	6	0	0	13.7454	13.5641	36	38.6667
ENSG00000086015	chr1	46252659	46501796	MAST2	23139	0.554389	0.54349	0.0108996	0.0253429	0.327332	0.680061	9391	16	0	0	13.2292	13.2212	35.875	38.625
ENSG00000117461	chr1	46505812	46642160	PIK3R3	8503	0.28943	0.287338	0.00209198	0.000363965	0.373744	0.680061	29009	41	0	0	13.3123	13.4084	35.9024	38.7805
ENSG00000227857	chr1	46600203	46604753	NA	101929626	0.91856	0.904139	0.01442	0.0225801	0.0671207	0.680061	3469	1	0	0	13.0833	14.5385	36	39
ENSG00000117472	chr1	46640745	46651630	TSPAN1	10103	0.719181	0.716026	0.00315515	0.000814855	0.370893	0.680061	28078	7	0	0	14.0278	14.3077	35.7143	39
ENSG00000085998	chr1	46654354	46685977	POMGNT1	55624	0.344246	0.344112	0.000134473	-0.00990459	0.52318	0.680061	28573	22	0	0	13.7601	13.62	35.9545	38.5909
ENSG00000171357	chr1	46669006	46686933	LURAP1	541468	0.485527	0.483181	0.00234541	0.0211157	0.411184	0.680061	15716	4	0	0	14.1111	14.4103	36	38.75
ENSG00000085999	chr1	46713360	46744145	RAD54L	8438	0.144834	0.144212	0.000622315	0.00887015	0.551704	0.68043	24441	6	0	0	11.9491	11.8803	35.8333	38.3333
ENSG00000132128	chr1	46726868	46769280	LRRC41	10489	0.353901	0.352681	0.00121938	-0.00249483	0.307248	0.680061	24599	19	0	0	14.0629	14.2267	35.8421	38.7368
ENSG00000173660	chr1	46769303	46782448	UQCRH	7388;440567	0.283481	0.283766	-0.000285053	-0.0239724	0.190917	0.680061	27255	7	0	0	13.0833	12.6264	35.4286	37.8571
ENSG00000117481	chr1	46805849	46830824	NSUN4	387338	0.287897	0.288071	-0.000174291	-0.00587113	0.329362	0.680061	28221	17	0.0588235	0	13.3611	13.4751	35.7059	38.6471
ENSG00000117480	chr1	46859937	46879520	FAAH	2166	0.673961	0.670211	0.0037506	0.0114004	0.409914	0.680061	15619	9	0	0	12.5185	12.2536	35.1111	38
ENSG00000232022	chr1	46897801	46911193	NA	729041	0.891162	0.892532	-0.00136986	-0.00231062	0.628053	0.70852	26372	2	0	0	14.5556	13.4487	35.5	39
ENSG00000224863	chr1	46912345	46915376	NA	101929651	0.186673	0.185459	0.00121372	0.00736316	0.632005	0.710549	26465	6	0	0	14.2222	14.2308	36	38.6667
ENSG00000225667	chr1	46921495	46948147	LINC00505	NA	0.50556	0.503136	0.0024236	0.00479813	0.530388	0.680061	23154	19	0	0	13.2208	13.0904	35.6842	38.7895
ENSG00000197587	chr1	46972668	46979898	DMBX1	127343	0.829756	0.825374	0.0043823	0.00727533	0.271099	0.680061	14799	2	0	0	14.0139	13.5	36	39
ENSG00000269956	chr1	47004368	47035927	MKNK1-AS1	100507423	0.578162	0.576566	0.00159569	-0.00809984	0.337503	0.680061	17685	19	0	0	13.9371	13.9784	35.7895	38.8421
ENSG00000162456	chr1	47011316	47017199	KNCN	148930	0.769407	0.769945	-0.000538134	-0.0018311	0.737578	0.780392	28121	5	0	0	14.4778	14.6205	35.8	38.8
ENSG00000079277	chr1	47023090	47082515	MKNK1	8569	0.542032	0.542192	-0.000160539	-0.0166538	0.37484	0.680061	28337	31	0	0.0322581	13.4677	13.3441	35.8387	38.7097
ENSG00000142961	chr1	47073387	47082563	MOB3C	148932	0.517969	0.516343	0.0016269	-0.0174411	0.377389	0.680061	17515	13	0	0.0769231	13.859	13.6824	35.9231	38.9231
ENSG00000123472	chr1	47098409	47139539	ATPAF1	64756	0.498285	0.496755	0.00153013	-2.37781e-05	0.52531	0.680061	29706	21	0	0	13.7275	13.7998	35.8571	38.8571
ENSG00000159658	chr1	47124366	47184824	EFCAB14	9813	0.493148	0.491697	0.00145054	-0.00186493	0.527558	0.680061	25928	28	0	0	13.4921	13.6383	35.75	38.75
ENSG00000186118	chr1	47134527	47139266	TEX38	374973	0.909971	0.908185	0.00178561	0.00295376	0.685155	0.743394	27423	7	0	0	14.0476	14.0476	35.8571	38.8571
ENSG00000228237	chr1	47139708	47157770	EFCAB14-AS1	100130197	0.940479	0.937497	0.00298241	0.004534	0.170387	0.680061	20337	1	0	0	14.2222	14.3333	35	39
ENSG00000142973	chr1	47223510	47285085	CYP4B1	1580	0.900969	0.89471	0.00625934	0.0100643	0.292061	0.680061	10698	5	0	0	14.1333	13.9026	36	39
ENSG00000154198	chr1	47308767	47366109	CYP4Z2P	163720	0.777291	0.773103	0.00418793	0.00768031	0.670296	0.733117	27203	2	0	0	13.2639	11.9359	36	38.5
ENSG00000187048	chr1	47394849	47407156	CYP4A11	1579;284541	0.662091	0.655576	0.00651542	0.015511	0.348805	0.680061	10935	3	0	0	13.6759	14.1111	36	39
ENSG00000186377	chr1	47427036	47516423	CYP4X1	260293	0.519038	0.51813	0.000908476	0.000933933	0.488576	0.680061	27854	14	0	0	13.381	13.6337	35.4286	38.5714
ENSG00000186160	chr1	47533160	47583991	CYP4Z1	199974	0.760722	0.760225	0.00049765	0.000901398	0.876146	0.893013	29192	2	0	0	13.6528	13.4103	35	39
ENSG00000225506	chr1	47562325	47644943	CYP4A22-AS1	NA	0.83924	0.836738	0.00250211	0.00448172	0.651856	0.72174	26873	3	0	0	13.2315	13.2222	35.3333	39
ENSG00000162365	chr1	47603107	47615413	CYP4A22	1579;284541	0.791343	0.787929	0.00341397	0.00620457	0.58577	0.68887	25300	2	0	0	13.8194	13.5	36	39
ENSG00000224805	chr1	47644922	47646011	LINC00853	100874253	0.0400674	0.0385797	0.00148775	0.0461173	0.277393	0.680061	18356	2	0	0	13.4167	12.7308	36	38.5
ENSG00000162366	chr1	47649265	47656716	PDZK1IP1	10158	0.732121	0.729482	0.00263925	0.00477479	0.471336	0.680061	19945	8	0	0	13.4722	13.4872	35	37.75
ENSG00000162367	chr1	47681962	47697892	TAL1	6886	0.26927	0.268503	0.000767051	0.00380642	0.527566	0.680061	23333	28	0.0357143	0	13.124	13.2207	35.8929	38.7857
ENSG00000226252	chr1	47691469	47696422	NA	101930541	0.259098	0.258271	0.000827652	0.00861773	0.595861	0.692438	25603	13	0	0	13.8526	13.6292	35.9231	38.7692
ENSG00000123473	chr1	47715811	47779819	STIL	6491	0.160196	0.159225	0.000971326	0.00778486	0.695091	0.749941	27577	7	0	0	13.5437	13.4982	35.4286	39
ENSG00000162368	chr1	47799469	47844511	CMPK1	51727	0.182064	0.182122	-5.76955e-05	-0.0256199	0.376726	0.680061	29251	6	0	0	15.0648	15.2265	36	38.8333
ENSG00000225762	chr1	47846600	47874149	NA	NA	0.184768	0.179855	0.00491291	0.036858	0.232316	0.680061	5288	1	0	0	15.6389	14.3846	36	39
ENSG00000186790	chr1	47881744	47883723	FOXE3	2301	0.0800052	0.082477	-0.00247188	-0.0301146	0.341249	0.680061	13026	7	0	0	13.1746	12.674	35.5714	38.1429
ENSG00000237424	chr1	47897805	47900313	FOXD2-AS1	84793	0.113008	0.113862	-0.000853784	0.00136587	0.638054	0.713677	26957	11	0	0	13.9343	14.1399	35.7273	38.8182
ENSG00000186564	chr1	47901689	47906363	FOXD2	2306	0.144053	0.145075	-0.00102245	-0.0104709	0.400637	0.680061	21510	19	0	0	13.269	13.5695	35.6842	38.7368
ENSG00000227947	chr1	48154135	48169055	NA	NA	0.927535	0.925693	0.00184194	0.00283719	0.60904	0.697782	25970	1	0	0	14.8056	14.2308	36	39
ENSG00000269113	chr1	48226200	48462567	TRABD2B	388630	0.661827	0.660998	0.000829126	-0.00206365	0.550517	0.68041	25507	31	0	0	13.8181	14.1323	35.8387	38.871
ENSG00000223814	chr1	48226804	48231219	NA	388630	0.928442	0.924927	0.00351492	0.00541374	0.838469	0.8611	28972	1	0	0	13.6389	13.3077	36	39
ENSG00000237180	chr1	48555040	48555306	CYP46A4P	NA	0.941072	0.936662	0.00440966	0.00670464	0.13118	0.680061	15825	1	0	0	15.25	13.4615	36	39
ENSG00000242267	chr1	48561764	48648100	SKINTL	391037	0.599481	0.591176	0.00830521	0.0281404	0.271543	0.680061	5961	2	0	0	14.75	12.8333	36	38.5
ENSG00000117834	chr1	48688357	48714316	SLC5A9	200010	0.85694	0.8504	0.00654086	0.0113452	0.431258	0.680061	17240	7	0	0	13.5595	13.1612	36	38.1429
ENSG00000132122	chr1	48761044	48937845	SPATA6	54558	0.367442	0.369693	-0.00225063	-0.0161773	0.330893	0.680061	14053	8	0	0	14.2153	13.7372	35.875	38.75
ENSG00000186094	chr1	48998527	50489585	AGBL4	84871	0.583722	0.581434	0.00228787	0.00114164	0.415675	0.680061	27411	42	0	0	13.1799	13.1838	35.7381	38.6905
ENSG00000162373	chr1	49193195	49242641	BEND5	79656	0.532499	0.531402	0.00109794	-0.00113876	0.395408	0.680061	27421	10	0	0	13.3861	13.0256	35.8	38.8
ENSG00000162374	chr1	50513686	50669458	ELAVL4	1996	0.57857	0.57554	0.00302987	0.00213163	0.326006	0.680061	25373	20	0	0	13.8347	13.6949	35.55	38.9
ENSG00000234080	chr1	50791803	50792682	NA	NA	0.857184	0.85087	0.00631396	0.0109461	0.202782	0.680061	9722	3	0	0	12.6667	12.4188	35.6667	38.6667
ENSG00000142700	chr1	50883222	50889172	DMRTA2	63950	0.0939886	0.0931844	0.000804174	0.00580154	0.358198	0.680061	23062	23	0	0	13.965	13.9275	35.8696	38.8261
ENSG00000185104	chr1	50905150	51425935	FAF1	11124	0.64085	0.638264	0.00258543	-0.00715668	0.131655	0.680061	14996	21	0	0	12.9153	13.1416	35.8095	38.9048
ENSG00000123080	chr1	51426417	51440305	CDKN2C	1031	0.133237	0.135233	-0.00199631	-0.00641699	0.415493	0.680061	16453	22	0	0	12.7462	12.7308	35.6818	38.8182
ENSG00000203356	chr1	51660767	51700768	NA	NA	0.545383	0.540768	0.00461545	0.0138418	0.315473	0.680061	8570	4	0	0	12.7778	12.4038	36	39
ENSG00000123091	chr1	51701943	51739127	RNF11	26994	0.451611	0.451546	6.48713e-05	-0.0060186	0.492525	0.680061	29181	11	0	0	13.5253	13.9953	35.3636	38.7273
ENSG00000233406	chr1	51716270	51717144	NA	NA	0.83001	0.82659	0.00342024	0.00591144	0.288149	0.680061	17503	2	0	0	12.0278	12.6538	34.5	38
ENSG00000085831	chr1	51752930	51810788	TTC39A	22996	0.517719	0.514856	0.00286261	0.0141849	0.33355	0.680061	11360	19	0	0	13.7602	13.6653	35.7895	38.6842
ENSG00000261664	chr1	51795326	51800996	NA	NA	0.335271	0.334353	0.00091869	0.00451916	0.562627	0.682666	24521	6	0	0	13.8426	13.4744	36	38.6667
ENSG00000085832	chr1	51819935	51985000	EPS15	2060	0.588189	0.58758	0.000608362	-0.00380528	0.285751	0.680061	24545	14	0	0	13.6528	13.6062	35.8571	38.7143
ENSG00000227070	chr1	51983981	52027301	NA	NA	0.337118	0.337101	1.70641e-05	-0.00422828	0.798793	0.827859	29590	13	0	0	13.3483	13.3511	35.7692	38.3077
ENSG00000227742	chr1	52027538	52060569	CALR4P	NA	0.741091	0.739928	0.00116285	-0.0144962	0.34817	0.680061	20554	5	0	0	12.9056	12.841	35.6	38.2
ENSG00000117859	chr1	52042851	52254889	OSBPL9	114883	0.493076	0.492568	0.000507259	-0.0114988	0.41863	0.680061	25348	32	0	0	13.2318	13.1803	35.6875	38.75
ENSG00000078618	chr1	52254863	52344477	NRD1	4898	0.478175	0.476295	0.00187966	0.00136574	0.320866	0.680061	26958	20	0	0	13.4167	13.2359	35.85	38.7
ENSG00000212076	chr1	52302013	52302082	MIR761	100313892	0.933054	0.936601	-0.00354667	-0.00541556	0.14855	0.680061	18517	1	0	0	12.6944	11.8462	36	37
ENSG00000169213	chr1	52373628	52456436	RAB3B	5865	0.562548	0.561456	0.00109203	-0.00163215	0.578691	0.68655	26392	18	0	0	13.5463	13.4843	35.7222	38.8333
ENSG00000117862	chr1	52485803	52521843	TXNDC12	51060	0.247037	0.246761	0.000275443	-0.0093496	0.463241	0.680061	27321	25	0	0	13.3511	13.2359	35.76	38.68
ENSG00000198841	chr1	52497775	52499488	KTI12	112970	0.169178	0.167943	0.00123548	0.00799185	0.517285	0.680061	22519	8	0	0	13.4306	12.6795	35.75	38.625
ENSG00000223390	chr1	52499063	52509951	NA	NA	0.217747	0.21853	-0.000782225	-0.0207065	0.486744	0.680061	23217	4	0	0	13.1111	13.8269	35.5	38.75
ENSG00000134717	chr1	52521797	52556388	BTF3L4	91408	0.295965	0.296137	-0.000171761	-0.017625	0.453265	0.680061	28240	6	0	0	14.1111	14.0385	36	39
ENSG00000157077	chr1	52608046	52812358	ZFYVE9	9372	0.567394	0.567115	0.000279061	-0.00289444	0.238377	0.680061	27300	10	0	0	13.3361	13.2308	35.5	38.5
ENSG00000154222	chr1	52811395	52831865	CC2D1B	200014	0.382515	0.382678	-0.00016286	-0.0196384	0.272434	0.680061	28313	8	0	0	12.8854	13.4199	35.625	38.875
ENSG00000224680	chr1	52834349	52834916	PLA2G12AP1	NA	0.0491012	0.0493666	-0.000265433	0.00148532	0.65596	0.723811	27402	2	0	0	12.3611	13.1795	36	38.5
ENSG00000085840	chr1	52838501	52870131	ORC1	4998	0.110169	0.110845	-0.000676066	-0.00883899	0.261211	0.680061	24006	10	0	0	13.875	13.3513	36	38.7
ENSG00000134748	chr1	52870236	52886511	PRPF38A	84950	0.291472	0.289656	0.00181545	0.00696998	0.339157	0.680061	16397	8	0	0	14.5938	13.9904	35.75	38.75
ENSG00000134744	chr1	52873954	53019159	ZCCHC11	23318	0.487439	0.484083	0.00335595	0.0012943	0.365209	0.680061	27107	8	0	0	14.6806	14.3269	36	39
ENSG00000116157	chr1	53068044	53074723	GPX7	2882	0.406351	0.405072	0.00127945	-0.00607775	0.408121	0.680061	19792	7	0	0	14.3294	13.5311	36	38.8571
ENSG00000182183	chr1	53099016	53135355	FAM159A	348378	0.344942	0.344603	0.000339123	-0.0124262	0.470731	0.680061	26793	6	0	0	13.6389	13.9615	35.8333	39
ENSG00000162377	chr1	53152508	53164038	COA7	65260	0.186819	0.186104	0.000715086	-0.00129368	0.454837	0.680061	27110	7	0	0	13.8413	13.348	36	38.7143
ENSG00000162378	chr1	53192126	53293014	ZYG11B	79699	0.689483	0.687567	0.00191594	0.00187995	0.64048	0.715079	26650	8	0	0	13.6528	13.3846	35.75	38.625
ENSG00000228929	chr1	53237866	53238320	NA	NA	0.936759	0.936002	0.000757082	0.00116024	0.84161	0.863491	29000	2	0	0	13.1667	13.0769	36	38.5
ENSG00000203995	chr1	53308183	53360670	ZYG11A	440590	0.399748	0.397708	0.00203969	-0.0032951	0.474167	0.680061	22928	10	0	0	12.8139	12.6231	35.7	38.9
ENSG00000121310	chr1	53361656	53392884	ECHDC2	55268	0.526052	0.524954	0.00109874	-0.00505825	0.450579	0.680061	20993	22	0	0	13.5808	13.5932	35.5455	38.7273
ENSG00000116171	chr1	53392901	53517375	SCP2	6342	0.487824	0.484629	0.00319483	0.00407987	0.366105	0.680061	21313	18	0	0	13.3009	13.5043	35.8333	38.9444
ENSG00000236360	chr1	53458868	53459374	NA	NA	0.928718	0.9228	0.00591743	0.00912315	0.272742	0.680061	11895	1	0	0	13.6111	13.3333	36	39
ENSG00000174348	chr1	53527854	53551174	PODN	127435	0.669409	0.665885	0.00352466	0.00723683	0.482932	0.680061	20662	18	0	0	14.0525	14.0969	35.8889	38.8889
ENSG00000232993	chr1	53535610	53551174	NA	NA	0.876314	0.871752	0.00456178	0.0076174	0.397213	0.680061	14645	12	0	0	13.7894	13.8846	35.9167	39
ENSG00000162383	chr1	53552855	53608289	SLC1A7	6512	0.867812	0.864103	0.00370848	0.00624584	0.475096	0.680061	20194	28	0	0	12.9335	13.0119	35.6786	38.6429
ENSG00000235563	chr1	53580248	53584281	NA	NA	0.675701	0.670167	0.00553409	0.0116908	0.446149	0.680061	18296	1	0	0	8.66667	9.10256	34	38
ENSG00000157184	chr1	53662101	53679869	CPT2	1376	0.330639	0.331974	-0.00133432	-0.00830022	0.475284	0.680061	20209	8	0	0	14.0069	14.0962	35.75	39
ENSG00000162384	chr1	53679771	53686289	C1orf123	54987	0.476095	0.475703	0.000391753	-0.0128233	0.492058	0.680061	26340	6	0	0	13.4306	12.765	36	38.8333
ENSG00000259818	chr1	53686335	53689925	NA	NA	0.295682	0.29621	-0.000527842	-0.0207321	0.244062	0.680061	25166	6	0	0	13.5648	13.4658	35.6667	38.8333
ENSG00000162385	chr1	53692564	53704282	MAGOH	4116;55110	0.218004	0.217959	4.53956e-05	-0.0100379	0.477593	0.680061	29362	10	0	0	12.4278	12.3333	35.6	38.7
ENSG00000226754	chr1	53704282	53708455	NA	100507564	0.366147	0.369898	-0.00375101	-0.0195094	0.221583	0.680061	8148	7	0	0	13.6905	13.9744	35.2857	38.5714
ENSG00000157193	chr1	53711217	53793742	LRP8	7804	0.655006	0.652672	0.00233396	0.00706079	0.435806	0.680061	17573	26	0	0	13.4124	13.6105	35.7692	38.7692
ENSG00000228838	chr1	53753696	53755378	NA	NA	0.760394	0.760032	0.000361742	0.000677584	0.965969	0.970119	29626	1	0	0	14.0278	14.0256	35	39
ENSG00000232762	chr1	53770208	53773134	NA	NA	0.906834	0.907361	-0.000526427	-0.000828128	0.690567	0.747021	28048	1	0	0	13.0278	15.1026	36	39
ENSG00000225675	chr1	53793905	53802181	NA	NA	0.553212	0.554466	-0.00125426	0.00425722	0.606457	0.696834	25895	6	0	0	14.037	13.7521	35.3333	38.6667
ENSG00000230138	chr1	53832340	53833917	NA	NA	0.352477	0.342801	0.00967653	0.039037	0.157798	0.680061	1951	1	0	0	12.8611	14.2051	34	39
ENSG00000236253	chr1	53878821	53905693	SLC25A3P1	163742	0.88227	0.880966	0.00130412	-5.71563e-05	0.457404	0.680061	29631	13	0	0	13.5192	13.3156	35.9231	38.6154
ENSG00000143006	chr1	53925072	53933161	DMRTB1	63948	0.920119	0.918478	0.00164139	0.00254785	0.527479	0.680061	24479	13	0	0	13.2222	12.854	35.6923	38.4615
ENSG00000174332	chr1	53971910	54199877	GLIS1	148979	0.828405	0.825204	0.00320068	0.00685873	0.314957	0.680061	15530	45	0	0	13.0815	13.0593	35.7333	38.5556
ENSG00000058804	chr1	54231133	54304533	NDC1	55706	0.233961	0.234754	-0.000793474	0.0033866	0.50632	0.680061	23126	13	0	0	13.0406	13.641	35.7692	38.8462
ENSG00000058799	chr1	54317392	54356407	YIPF1	54432	0.279944	0.278107	0.00183723	0.00612138	0.344914	0.680061	17070	12	0	0	14.537	14.1624	35.9167	38.6667
ENSG00000211452	chr1	54356912	54376759	DIO1	1733	0.836872	0.835025	0.0018468	7.12811e-05	0.355911	0.680061	29609	11	0	0	14.053	13.9557	35.7273	39
ENSG00000081870	chr1	54382247	54411602	HSPB11	51668	0.260655	0.260408	0.000246549	-0.00408263	0.643395	0.716672	27576	8	0.125	0	12.9028	13.0705	36	38.5
ENSG00000116212	chr1	54411750	54433841	LRRC42	115353	0.322973	0.322014	0.000959763	-0.00516745	0.28178	0.680061	21941	9	0	0	13.0926	13.3191	35.4444	38.6667
ENSG00000203985	chr1	54474412	54483856	LDLRAD1	388633	0.790553	0.788146	0.0024076	0.00337504	0.482159	0.680061	22768	3	0	0	14.7407	15.1111	35.6667	38.6667
ENSG00000116209	chr1	54497347	54519177	TMEM59	9528	0.155729	0.156045	-0.00031538	0.00140075	0.3062	0.680061	27006	11	0	0	13.5429	13.4359	35.9091	38.7273
ENSG00000116205	chr1	54519260	54578192	TCEANC2	127428	0.306524	0.308693	-0.00216874	-0.00618253	0.508424	0.680061	22081	11	0	0	14.5859	14.5967	35.9091	38.7273
ENSG00000157211	chr1	54598747	54619443	CDCP2	200008	0.894104	0.891663	0.00244116	0.0040477	0.628612	0.708904	26384	3	0	0	12.4352	12.7521	36	39
ENSG00000256407	chr1	54606897	54665746	NA	NA	0.475401	0.475184	0.000216626	-0.0112794	0.470229	0.680061	27854	16	0	0	14.1997	14.1282	35.9375	38.875
ENSG00000215883	chr1	54638009	54665709	CYB5RL	606495	0.339932	0.339878	5.40685e-05	-0.0165601	0.538779	0.680061	29286	9	0	0	14.4074	13.906	36	38.8889
ENSG00000116221	chr1	54649714	54691137	MRPL37	51253	0.259525	0.2594	0.000124784	-0.00799683	0.568775	0.683875	28641	22	0	0	13.3838	13.1317	35.8636	38.6364
ENSG00000157216	chr1	54691105	54879152	SSBP3	23648	0.634457	0.634211	0.000246153	0.000792109	0.36157	0.680061	28126	79	0	0	13.1491	13.1019	35.6709	38.7342
ENSG00000225632	chr1	54751078	54753044	NA	NA	0.852978	0.842442	0.0105361	0.0177222	0.0978038	0.680061	5106	1	0	0	13.2222	13.7179	36	39
ENSG00000162390	chr1	55007930	55104865	ACOT11	26027	0.591602	0.590605	0.00099636	-0.00449402	0.471545	0.680061	21695	30	0	0	13.5759	13.4812	35.7667	38.8333
ENSG00000162391	chr1	55074855	55089229	FAM151A	338094	0.906731	0.904386	0.00234497	0.00390028	0.680641	0.740008	27367	3	0	0	14.2685	13.8803	36	39
ENSG00000230728	chr1	55087150	55094111	NA	NA	0.896897	0.892242	0.00465473	0.00778757	0.462946	0.680061	19419	9	0	0	14.2191	14.0541	36	39
ENSG00000271723	chr1	55107459	55207981	MROH7-TTC4	NA	0.533666	0.53201	0.00165623	0.000295065	0.503081	0.680061	29150	25	0	0	13.7444	13.7149	35.88	38.76
ENSG00000184313	chr1	55107463	55175939	MROH7	374977	0.814432	0.814071	0.000360712	-0.00334156	0.360343	0.680061	26597	10	0	0	13.7917	13.6538	35.7	38.6
ENSG00000243725	chr1	55181495	55208330	TTC4	7268	0.298363	0.29785	0.000513654	-0.000324372	0.719965	0.767285	29088	7	0	0	13.9722	14.0989	36	38.7143
ENSG00000162396	chr1	55222571	55230187	PARS2	25973	0.418237	0.418263	-2.60465e-05	-0.00475537	0.372241	0.680061	29526	7	0	0	13.4167	13.1355	35.8571	39
ENSG00000006555	chr1	55245385	55266940	TTC22	55001	0.464809	0.463853	0.000956338	-0.000524955	0.551662	0.68043	28684	15	0	0	13.3333	13.9043	35.6667	38.6
ENSG00000162398	chr1	55271736	55307925	C1orf177	163747	0.889992	0.885937	0.00405457	0.00681902	0.50264	0.680061	21761	7	0	0	13.4127	13.348	35.5714	38.8571
ENSG00000116133	chr1	55315306	55352891	DHCR24	1718	0.672864	0.67122	0.00164412	0.0054092	0.60369	0.695585	25823	18	0	0	14.2963	14.1083	35.7778	38.7778
ENSG00000242396	chr1	55352548	55353674	NA	NA	0.0700518	0.0701149	-6.30916e-05	0.00365041	0.736091	0.779341	29197	8	0	0	14.184	14.1731	35.75	38.875
ENSG00000233203	chr1	55353236	55354523	NA	NA	0.360642	0.370427	-0.00978483	-0.0332117	0.405362	0.680061	15254	2	0	0	14.4583	15.7949	35.5	38.5
ENSG00000143001	chr1	55446465	55457966	TMEM61	199964	0.593424	0.591421	0.00200265	0.00290146	0.754197	0.793282	28288	7	0	0	13.6587	13.7729	35.7143	38.2857
ENSG00000233271	chr1	55446623	55457947	NA	NA	0.683063	0.680757	0.00230572	0.00270865	0.711873	0.761197	27826	6	0	0	13.5185	13.547	35.6667	38.1667
ENSG00000162399	chr1	55464606	55476556	BSND	7809	0.87804	0.872864	0.00517524	0.00847763	0.436066	0.680061	17595	7	0	0	13.7143	13.8352	35.4286	38.5714
ENSG00000169174	chr1	55505221	55530525	PCSK9	255738	0.524343	0.515549	0.00879405	0.0603262	0.210597	0.680061	3412	13	0	0	12.4615	12.8402	35.5385	38.7692
ENSG00000162402	chr1	55532032	55680786	USP24	23358	0.667804	0.666967	0.00083707	-0.0170578	0.137627	0.680061	22824	12	0.0833333	0	13.7315	13.4145	35.8333	38.5833
ENSG00000231090	chr1	55683534	55699850	NA	NA	0.877608	0.865746	0.0118619	0.01941	0.288392	0.680061	6911	1	0	0	13.1111	12.4103	36	38
ENSG00000234810	chr1	56046710	56200675	NA	NA	0.887671	0.876473	0.0111983	0.0195133	0.250132	0.680061	4951	14	0	0	13.3849	13.6868	35.5714	38.9286
ENSG00000233147	chr1	56289480	56333921	NA	NA	0.9352	0.925957	0.00924366	0.0142066	0.0328265	0.680061	6985	5	0	0	12.9444	12.9179	35.8	38.8
ENSG00000230250	chr1	56381282	56410636	NA	NA	0.909114	0.896364	0.0127501	0.0201223	0.130822	0.680061	4196	3	0	0	12.9815	12.7692	35.3333	38
ENSG00000260971	chr1	56713966	56724243	NA	NA	0.732774	0.734149	-0.00137538	-0.0123898	0.230692	0.680061	19057	3	0	0	12.7593	12.8718	36	38.6667
ENSG00000162407	chr1	56960419	57110974	PPAP2B	8613	0.525662	0.525343	0.000318273	0.00204263	0.393458	0.680061	26983	37	0	0	13.1524	13.1462	35.7297	38.6757
ENSG00000162409	chr1	57110995	57181008	PRKAA2	5563	0.281877	0.280787	0.00109038	-0.00206596	0.343871	0.680061	25500	11	0	0	13.7652	13.8182	35.6364	38.7273
ENSG00000187889	chr1	57184477	57285369	C1orf168	199920	0.806907	0.797655	0.00925173	0.0162814	0.135362	0.680061	5800	5	0	0	12.8167	13.0667	35.6	38.2
ENSG00000229913	chr1	57289352	57292593	NA	101929757	0.908893	0.901279	0.00761367	0.0120035	0.317971	0.680061	8739	1	0	0	12	13.8462	36	38
ENSG00000157131	chr1	57320479	57383894	C8A	731	0.890989	0.884733	0.00625613	0.00988986	0.194354	0.680061	10913	3	0	0	13.787	13.2906	35.3333	39
ENSG00000021852	chr1	57394883	57431813	C8B	732	0.84264	0.836206	0.00643468	0.010929	0.583371	0.688034	25227	1	0	0	12.8056	13.1026	35	39
ENSG00000236341	chr1	57429559	57462430	NA	NA	0.924237	0.918818	0.00541858	0.00843685	0.183175	0.680061	12917	3	0	0	14.7315	14.9231	36	38.6667
ENSG00000173406	chr1	57460451	59012406	DAB1	1600	0.61816	0.61604	0.00212069	-0.000185379	0.432806	0.680061	29362	116	0	0	13.3508	13.2279	35.6207	38.681
ENSG00000226759	chr1	58326204	58346577	DAB1-AS1	101926890;101930545	0.909595	0.902454	0.00714054	0.0115987	0.136623	0.680061	9065	3	0	0	14.1111	13.8889	35.6667	38.6667
ENSG00000223416	chr1	58521805	58522152	RPS26P15	NA	0.67616	0.677457	-0.00129767	-0.00272586	0.853339	0.873478	29068	1	0	0	14.1944	15.1026	35	39
ENSG00000235038	chr1	58525811	58545946	NA	NA	0.93821	0.934665	0.00354529	0.00540424	0.23899	0.680061	18539	1	0	0	15.5278	14.8462	36	39
ENSG00000162600	chr1	58881056	59012474	OMA1	115209	0.438437	0.43494	0.00349711	0.0011572	0.500118	0.680061	27380	15	0	0	13.2667	13.0376	35.6667	38.5333
ENSG00000184292	chr1	59041099	59043166	TACSTD2	4070	0.138845	0.13915	-0.000305449	-0.00156417	0.552934	0.680608	27086	8	0	0	13.691	13.4615	36	39
ENSG00000162601	chr1	59120411	59165764	MYSM1	114803	0.0344608	0.0348275	-0.000366632	-0.00936453	0.69629	0.750632	27599	2	0	0	14.1111	14.0128	36	39
ENSG00000177606	chr1	59246465	59249785	JUN	3725	0.0439363	0.0437264	0.00020994	0.00215361	0.628385	0.708748	27911	13	0	0	13.7543	14.0848	35.7692	38.5385
ENSG00000234807	chr1	59250823	59365384	LINC01135	100131060	0.476301	0.47521	0.00109122	-0.00527749	0.3946	0.680061	21061	32	0.03125	0	13.1267	13.2388	35.2812	38.0312
ENSG00000272226	chr1	59278480	59279014	NA	NA	0.672179	0.664394	0.00778448	0.0208188	0.408345	0.680061	15500	2	0	0	15.7917	15.4872	36	39
ENSG00000231740	chr1	59304120	59316926	NA	NA	0.95486	0.952069	0.0027903	0.0041782	0.199158	0.680061	21134	1	0	0	14.3611	14.4103	36	39
ENSG00000232453	chr1	59348540	59362375	NA	NA	0.825804	0.822973	0.00283107	0.00489505	0.73862	0.781192	28132	1	0	0	13.6111	14.3333	36	39
ENSG00000230812	chr1	59486059	59510286	NA	NA	0.875505	0.873745	0.00176019	0.00287062	0.802022	0.830464	28735	1	0	0	13.5278	14.9744	36	39
ENSG00000235215	chr1	59521671	59543788	NA	NA	0.295095	0.298713	-0.00361834	-0.0332314	0.608864	0.69766	25967	2	0	0	12.0417	12.7051	36	39
ENSG00000237352	chr1	59522315	59553867	NA	NA	0.209034	0.210503	-0.00146835	0.00778579	0.299069	0.680061	18479	3	0	0	12.8704	12.9487	36	39
ENSG00000224609	chr1	59597608	59664293	NA	729467	0.718641	0.715961	0.0026797	-0.00239215	0.248655	0.680061	24800	14	0	0	13.0218	12.9414	35.6429	38.6429
ENSG00000172456	chr1	59762310	60233347	FGGY	55277	0.708296	0.705272	0.00302375	0.0112441	0.318944	0.680061	10736	41	0	0	13.3083	13.2752	35.6829	38.7561
ENSG00000226883	chr1	60220419	60254854	NA	NA	0.917916	0.913707	0.00420834	0.0066018	0.250498	0.680061	16032	2	0	0	14.7222	14.0769	36	39
ENSG00000231816	chr1	60238467	60254520	NA	101926944	0.88947	0.884489	0.00498129	0.00801189	0.406475	0.680061	15347	1	0	0	14.6944	14.2308	36	39
ENSG00000134709	chr1	60280458	60342050	HOOK1	51361	0.334247	0.33253	0.001717	-0.0042785	0.406337	0.680061	20905	10	0	0	13.9556	13.559	36	39
ENSG00000134716	chr1	60358980	60392462	CYP2J2	1573	0.209658	0.205482	0.00417632	0.0575174	0.201663	0.680061	6932	6	0	0	12.4306	12.4957	35.5	37.8333
ENSG00000162598	chr1	60452941	60539442	C1orf87	127795	0.650434	0.64491	0.00552402	0.038308	0.36386	0.680061	12085	6	0	0	13.5509	13.6068	35.6667	39
ENSG00000226476	chr1	61005921	61106163	NA	NA	0.166733	0.169394	-0.00266117	-0.00886885	0.577314	0.686416	25016	2	0	0	10.7083	11.2308	34.5	39
ENSG00000231252	chr1	61125303	61291256	NA	101926964	0.918343	0.913979	0.00436414	0.0067981	0.632317	0.710604	26476	1	0	0	14.4722	15.3333	36	39
ENSG00000162599	chr1	61330931	61928465	NFIA	4774	0.425861	0.423293	0.00256768	0.00849265	0.352143	0.680061	12831	107	0	0	13.3551	13.283	35.6822	38.5794
ENSG00000237928	chr1	61405911	61436448	NA	NA	0.718967	0.709656	0.00931092	0.0194761	0.525723	0.680061	22920	2	0	0	13.7778	13.3974	35.5	38
ENSG00000237853	chr1	61714617	61719182	NA	645030	0.858887	0.857547	0.00133959	0.00222596	0.741255	0.783325	28156	1	0	0	13.6111	14.4103	36	39
ENSG00000223920	chr1	62119866	62120580	NA	414927	0.875782	0.875278	0.000503541	0.00118631	0.712611	0.761713	27836	4	0	0	13.8472	14.4103	35.75	39
ENSG00000162604	chr1	62146718	62191095	TM2D1	83941	0.168308	0.168429	-0.000121092	-0.0197922	0.50997	0.680061	28672	5	0	0	14.5056	14.9179	35.8	38.8
ENSG00000271200	chr1	62207670	62208096	NA	NA	0.0340222	0.0342029	-0.000180662	-0.00593516	0.828189	0.852191	28916	2	0	0	14.8472	14.4359	36	39
ENSG00000132849	chr1	62208149	62629592	INADL	10207	0.731173	0.725295	0.00587778	0.0139981	0.308324	0.680061	8110	21	0	0	13.2487	13.5055	35.7619	38.8095
ENSG00000240563	chr1	62660503	62678000	L1TD1	54596	0.419301	0.419404	-0.000103571	-0.0190411	0.43409	0.680061	28836	8	0	0	13.7535	13.734	35.875	39
ENSG00000237227	chr1	62673808	62674114	NA	NA	0.867493	0.861294	0.00619847	0.0102271	0.354075	0.680061	11325	1	0	0	15.0833	13.8718	36	39
ENSG00000132854	chr1	62702651	62785085	KANK4	163782	0.542421	0.540228	0.00219259	-0.00657486	0.368427	0.680061	16092	17	0	0	13.3301	13.5747	35.7647	38.7059
ENSG00000162607	chr1	62901968	62917475	USP1	7398	0.10268	0.103412	-0.000731834	-0.0208036	0.486249	0.680061	23553	14	0	0	12.8016	13.3388	35.3571	38.7857
ENSG00000116641	chr1	62920399	63153969	DOCK7	85440	0.795715	0.793776	0.00193919	0.00447958	0.270773	0.680061	20460	11	0	0	14.0808	14.2261	35.7273	38.9091
ENSG00000235545	chr1	63154153	63176365	NA	400756	0.191569	0.190673	0.000895662	-0.0107881	0.415461	0.680061	22403	6	0	0	13.287	13.7222	35.8333	38.8333
ENSG00000125703	chr1	63249806	63331184	ATG4C	84938	0.0352427	0.0347745	0.000468198	0.0143956	0.129329	0.680061	25698	2	0	0	13.9306	13.8974	35	39
ENSG00000229537	chr1	63466168	63478142	NA	NA	0.67725	0.681224	-0.00397373	-0.00831773	0.788712	0.820222	28609	1	0	0	11.1111	12.8974	35	38
ENSG00000203605	chr1	63604921	63628824	NA	NA	0.908915	0.90884	7.50957e-05	0.000117905	0.982347	0.984564	29687	1	0	0	13	13.5128	36	38
ENSG00000224209	chr1	63655660	63782902	LINC00466	199899	0.675715	0.674551	0.00116408	0.0138039	0.342904	0.680061	20550	12	0	0	12.6181	12.3141	35.6667	38.6667
ENSG00000230798	chr1	63786555	63790112	NA	NA	0.112478	0.111158	0.00131969	0.00766719	0.414364	0.680061	19484	15	0	0	13.2926	13.2256	35.4	38.2667
ENSG00000187140	chr1	63788730	63790797	FOXD3	27022	0.0576198	0.0557871	0.00183264	0.0205503	0.495211	0.680061	21345	5	0	0	12.7722	12.4103	35.8	38.4
ENSG00000088035	chr1	63833261	63904233	ALG6	29929	0.468857	0.467052	0.00180472	0.00156701	0.457461	0.680061	26524	10	0	0	13.6667	14.0538	35.6	38.9
ENSG00000142856	chr1	63906441	64059392	ITGB3BP	23421	0.380744	0.381334	-0.000589503	-0.00980811	0.413998	0.680061	24691	30	0	0	13.5556	13.788	35.7667	38.7333
ENSG00000203965	chr1	63989043	64038364	EFCAB7	84455	0.47187	0.470211	0.00165922	0.00649164	0.355656	0.680061	17306	11	0	0	14.0732	13.8042	36	38.5455
ENSG00000116652	chr1	64014588	64015405	DLEU2L	NA	0.801108	0.800182	0.000925862	0.00136601	0.648454	0.719741	26956	4	0	0	14.6806	14.4615	36	38.5
ENSG00000079739	chr1	64058947	64125916	PGM1	5236	0.560811	0.557678	0.00313393	-0.00143274	0.275368	0.680061	26826	12	0	0	13.7894	13.985	35.75	38.75
ENSG00000185483	chr1	64239693	64647181	ROR1	4919	0.795496	0.791349	0.00414649	0.00641293	0.310235	0.680061	16459	57	0	0	13.5107	13.4561	35.7368	38.807
ENSG00000223949	chr1	64560125	64636980	NA	101927034	0.914132	0.908477	0.00565433	0.00891212	0.235479	0.680061	12214	9	0	0	13.6019	13.4815	35.5556	38.7778
ENSG00000177414	chr1	64669310	64733051	UBE2U	148581	0.932402	0.929229	0.00317287	0.0048755	0.356798	0.680061	19657	10	0	0	14.1722	14.0487	35.9	38.8
ENSG00000158966	chr1	64936428	65158741	CACHD1	57685	0.636058	0.635074	0.000984535	-0.0064127	0.282637	0.680061	21774	32	0	0.03125	13.5738	13.4127	35.75	38.8125
ENSG00000162437	chr1	65210778	65298915	RAVER2	55225	0.486626	0.483712	0.0029131	-0.00233642	0.303199	0.680061	24943	6	0	0	14.4306	15.0171	35.6667	39
ENSG00000162434	chr1	65298912	65432187	JAK1	3716	0.662518	0.660227	0.00229103	0.00767192	0.296715	0.680061	14114	18	0	0	13.142	13.3191	35.8889	38.7778
ENSG00000226891	chr1	65437908	65468159	NA	101927084	0.889024	0.88947	-0.000446082	-0.000748002	0.811666	0.838291	28809	3	0	0	14.7315	14.7265	35.6667	39
ENSG00000231485	chr1	65532310	65533420	NA	NA	0.0291038	0.0293259	-0.000222161	-0.0112319	0.687232	0.744881	27789	5	0	0	12.5167	12.5795	35.6	38.4
ENSG00000162433	chr1	65613232	65697828	AK4	205;100507855	0.329316	0.329095	0.000220539	-0.0102094	0.26543	0.680061	27808	22	0	0	13.3371	13.303	35.9091	38.8636
ENSG00000116675	chr1	65713902	65881552	DNAJC6	9829	0.313394	0.311545	0.00184831	0.0110317	0.424653	0.680061	16721	41	0.0243902	0	13.3225	13.2345	35.7561	38.8049
ENSG00000229294	chr1	65745139	65772204	NA	NA	0.919124	0.914163	0.00496027	0.00772269	0.0943698	0.680061	14044	1	0	0	12.8889	14.2564	36	39
ENSG00000116678	chr1	65886248	66107242	LEPR	3953;54741	0.513238	0.511532	0.00170632	-0.00842451	0.299674	0.680061	17044	24	0	0	13.2106	13.2382	35.3333	38.4167
ENSG00000213625	chr1	65886270	65901690	LEPROT	54741	0.28709	0.288124	-0.00103383	-0.0283842	0.277159	0.680061	21430	7	0	0	13.119	13.0549	35.5714	38.7143
ENSG00000184588	chr1	66258197	66840259	PDE4B	5142	0.597314	0.593506	0.00380718	0.00385371	0.314572	0.680061	21765	31	0	0	13.7061	13.5939	35.7742	38.7419
ENSG00000118473	chr1	66999066	67213982	SGIP1	84251	0.740908	0.737811	0.00309631	0.0021528	0.24517	0.680061	25328	26	0	0	13.4904	13.5819	35.6923	38.7308
ENSG00000248458	chr1	67131547	67142710	NA	NA	0.903466	0.895906	0.00755922	0.0119884	0.370961	0.680061	12645	1	0	0	10.7778	11.6667	35	39
ENSG00000152760	chr1	67218142	67244470	TCTEX1D1	200132	0.414364	0.416568	-0.00220424	-0.057384	0.138512	0.680061	14269	5	0	0	13.2	13.3692	35.8	38.8
ENSG00000172410	chr1	67263424	67266939	INSL5	10022	0.934019	0.928678	0.00534172	0.00826416	0.138066	0.680061	13193	3	0	0	14.1944	13.7521	35.6667	39
ENSG00000152763	chr1	67278568	67390570	WDR78	79819	0.452225	0.446785	0.00544082	0.0230265	0.49345	0.680061	21249	6	0	0	13.9398	14.265	36	38.6667
ENSG00000198160	chr1	67390578	67454302	MIER1	57708	0.205716	0.20538	0.000335925	-0.0090377	0.520423	0.680061	26825	20	0	0	13.4514	13.4705	35.6	38.75
ENSG00000116704	chr1	67465015	67519782	SLC35D1	23169	0.456501	0.456155	0.000345802	-0.00477786	0.320542	0.680061	26736	10	0	0	13.7583	13.2179	35.9	38.5
ENSG00000203963	chr1	67557848	67697536	C1orf141	400757	0.708217	0.705965	0.00225178	0.012417	0.478179	0.680061	20395	23	0	0	13.0797	13.3946	35.7826	38.6957
ENSG00000162594	chr1	67632083	67725662	IL23R	149233	0.468197	0.466632	0.00156519	-0.0323957	0.325065	0.680061	17870	2	0	0	13.9167	13.1923	35.5	38.5
ENSG00000081985	chr1	67773047	67862583	IL12RB2	3595	0.53475	0.531507	0.00324315	0.00458283	0.402604	0.680061	20228	18	0	0	13.2207	13.0142	35.6111	38.6667
ENSG00000142864	chr1	67873493	67896098	SERBP1	26135	0.2872	0.286232	0.000968152	-0.0208747	0.402362	0.680061	21891	7	0	0	13.254	13.2747	36	38.7143
ENSG00000116717	chr1	68150744	68154021	GADD45A	1647	0.0453039	0.0459416	-0.000637707	-0.0177592	0.538493	0.680061	24300	8	0	0	13.5799	13.4135	36	38.875
ENSG00000172380	chr1	68167149	68299150	GNG12	55970	0.557411	0.556095	0.00131632	-0.00868001	0.299105	0.680061	19510	31	0	0	12.9364	12.9462	35.6452	38.6129
ENSG00000232284	chr1	68297986	68668670	GNG12-AS1	100289178	0.654748	0.649421	0.00532749	0.0115751	0.313864	0.680061	9087	75	0	0	13.3674	13.1822	35.7467	38.6533
ENSG00000235055	chr1	68509013	68509916	NA	NA	0.811027	0.806313	0.00471348	0.00830632	0.65179	0.721693	26872	1	0	0	11.0833	9.64103	36	39
ENSG00000162595	chr1	68511645	68517314	DIRAS3	9077	0.588227	0.580845	0.00738207	0.0195979	0.278931	0.680061	6373	32	0	0	13.5903	13.2965	35.8125	38.625
ENSG00000228431	chr1	68515043	68515428	ARL5AP3	NA	0.918668	0.919321	-0.000652626	-0.00101351	0.899902	0.913597	29308	1	0	0	12.3333	11.5897	36	39
ENSG00000116729	chr1	68564142	68698803	WLS	79971	0.576118	0.573738	0.00237953	-0.00326415	0.305457	0.680061	22991	37	0	0	13.8341	13.7775	35.8108	38.973
ENSG00000234383	chr1	68627444	68628773	CTBP2P8	NA	0.90201	0.899357	0.00265299	0.00401322	0.244921	0.680061	21452	3	0	0	13.1574	13.0256	36	39
ENSG00000229133	chr1	68708157	68708738	RPS7P4	NA	0.883666	0.881533	0.00213296	0.00344748	0.597361	0.693101	25643	1	0	0	12.9167	12.8462	35	38
ENSG00000116745	chr1	68894505	68915642	RPE65	6121	0.929836	0.926609	0.00322759	0.00495819	0.389351	0.680061	19484	4	0	0	13.3403	13.1026	35	38
ENSG00000024526	chr1	68939835	68962904	DEPDC1	55635	0.317204	0.314032	0.00317158	0.0587304	0.405612	0.680061	15278	11	0	0	13.1995	13.352	35.9091	38.6364
ENSG00000234264	chr1	68962359	69004310	NA	101927220	0.127471	0.125508	0.00196337	0.00943702	0.688229	0.745631	27462	9	0	0	13.2562	12.9288	36	38.8889
ENSG00000223883	chr1	69521581	69650686	NA	NA	0.891266	0.886544	0.00472248	0.00765975	0.271647	0.680061	14151	4	0	0	13.9375	13.6795	36	39
ENSG00000033122	chr1	70034081	70617628	LRRC7	57554	0.644094	0.640948	0.00314576	0.00576834	0.24317	0.680061	17777	28	0	0	13.4425	13.4341	35.5714	38.8214
ENSG00000229359	chr1	70385005	70386000	PIN1P1	5301	0.91502	0.911614	0.00340646	0.00536504	0.318168	0.680061	18628	5	0	0	14.4667	14.1231	35.8	39
ENSG00000066557	chr1	70610488	70671303	LRRC40	55631	0.212196	0.212204	-8.52913e-06	-0.00627065	0.562439	0.682636	29673	10	0	0	13.4944	13.3769	35.7	38.7
ENSG00000116754	chr1	70671365	70718735	SRSF11	9295	0.30801	0.305606	0.002404	0.0124706	0.335041	0.680061	13330	20	0	0	12.7931	13.0756	35.6	38.7
ENSG00000228988	chr1	70684272	70686706	NA	NA	0.927501	0.920468	0.00703309	0.0108638	0.0491052	0.680061	9820	1	0	0	11.1389	11.9231	34	38
ENSG00000118454	chr1	70726271	70820417	ANKRD13C	81573	0.156825	0.156738	8.78894e-05	-0.00388989	0.532947	0.680061	28977	8	0	0	14.2083	14.2051	35.75	39
ENSG00000197568	chr1	70820488	70851022	HHLA3	11147	0.326586	0.328281	-0.00169463	-0.00872102	0.419537	0.680061	17121	11	0	0	14.1944	13.7902	35.9091	38.9091
ENSG00000116761	chr1	70876901	70905534	CTH	1491	0.211493	0.211614	-0.000121039	-0.0080453	0.301725	0.680061	28673	5	0	0	14.2333	14.2205	36	39
ENSG00000229051	chr1	71172136	71252151	NA	101927244	0.322922	0.34963	-0.0267081	-0.11133	0.181553	0.680061	2541	1	0	0	9.91667	8.84615	36	35
ENSG00000050628	chr1	71318036	71513491	PTGER3	5733	0.515102	0.525932	-0.0108293	-0.0187827	0.19059	0.680061	4676	9	0	0	13.858	13.4758	35.6667	38.7778
ENSG00000132485	chr1	71528974	71546980	ZRANB2	9406	0.13625	0.136194	5.58453e-05	-0.0156402	0.340702	0.680061	29267	9	0	0	14.4691	14.0085	35.8889	38.8889
ENSG00000229956	chr1	71547007	71955652	ZRANB2-AS2	100852410	0.741848	0.739267	0.00258052	0.000561762	0.345849	0.680061	28596	10	0	0	14.3917	13.7179	35.8	38.8
ENSG00000172260	chr1	71861623	72748417	NEGR1	257194	0.604632	0.598374	0.00625845	0.0184377	0.414375	0.680061	15930	14	0.214286	0.142857	12.9504	13.0348	35.7143	38.5
ENSG00000225087	chr1	73214604	73364823	NA	NA	0.873964	0.865275	0.00868939	0.0142519	0.302878	0.680061	7784	1	0	0	10.6667	10.6667	36	39
ENSG00000162620	chr1	74491699	74663871	LRRIQ3	127255	0.367642	0.36631	0.00133235	0.00678362	0.6233	0.705909	26272	7	0	0	14.0397	13.8974	35.5714	38.7143
ENSG00000254685	chr1	74663896	74699770	FPGT	8790	0.175622	0.176477	-0.000854402	-0.0158753	0.403238	0.680061	22695	8	0	0	12.941	13.2083	35.5	39
ENSG00000259030	chr1	74663919	75009666	FPGT-TNNI3K	51086;100526835	0.573289	0.573039	0.000250142	-0.00713457	0.53462	0.680061	27533	16	0	0	13.408	13.4167	35.625	38.8125
ENSG00000116783	chr1	74663947	75010112	TNNI3K	51086;100526835	0.671235	0.670828	0.000407766	-0.00774255	0.462315	0.680061	26211	15	0	0	13.5778	13.4137	35.6667	38.7333
ENSG00000237324	chr1	74807263	74844486	NA	NA	0.932552	0.929721	0.002831	0.00433973	0.519449	0.680061	22624	1	0	0	14.8889	13.5897	36	38
ENSG00000162621	chr1	74935562	74978298	LRRC53	NA	0.894898	0.892737	0.00216058	0.00340319	0.672275	0.734293	27241	3	0	0	12.8796	13.2393	35.3333	39
ENSG00000178965	chr1	75033795	75139422	C1orf173	127254	0.442364	0.441974	0.000389523	-0.00404471	0.634815	0.711987	26529	7	0	0	13.0913	12.8132	35.5714	38.5714
ENSG00000116791	chr1	75171170	75199092	CRYZ	1429	0.162687	0.153844	0.00884236	0.154965	0.36544	0.680061	12201	10	0	0	14.6556	14.6872	35.8	38.7
ENSG00000162623	chr1	75198836	75232362	TYW3	127253	0.406779	0.399887	0.00689228	0.0972816	0.468754	0.680061	19802	10	0	0	13.3861	13.6897	35.8	38.6
ENSG00000224127	chr1	75593515	75598743	NA	NA	0.121498	0.119731	0.00176693	0.0209885	0.52166	0.680061	22730	23	0	0	13.3345	13.7068	35.7391	38.7391
ENSG00000162624	chr1	75594119	75627218	LHX8	431707	0.107413	0.106774	0.000638471	0.00577392	0.594717	0.692011	25570	37	0	0	13.2155	13.3964	35.6757	38.7297
ENSG00000224149	chr1	75595659	75598261	NA	NA	0.0955981	0.0953441	0.000253977	0.00318307	0.639476	0.714575	27501	12	0	0	12.5463	12.9679	35.5833	38.9167
ENSG00000137968	chr1	75667816	76076801	SLC44A5	204962	0.801555	0.797531	0.00402404	0.00827344	0.162081	0.680061	13180	5	0	0	13.1	14.0154	35.8	38.8
ENSG00000178193	chr1	76175688	76189696	NA	NA	0.907022	0.906666	0.000356094	0.000482697	0.420519	0.680061	28774	5	0	0	13.1278	13.0359	36	38.2
ENSG00000117054	chr1	76190036	76253260	ACADM	34	0.100063	0.0976502	0.00241245	0.00281377	0.41337	0.680061	23929	19	0.0526316	0	13.8114	13.7463	35.5263	38.5789
ENSG00000137955	chr1	76251879	76260764	RABGGTB	5876;26804;26805;692085	0.269788	0.268875	0.000912168	-0.00972451	0.502135	0.680061	22289	7	0	0	14.2619	14.044	36	39
ENSG00000057468	chr1	76262567	76378923	MSH4	4438	0.885919	0.885148	0.000770769	0.00178032	0.705831	0.757295	27732	6	0	0	13.2222	13.5897	35.6667	39
ENSG00000154007	chr1	76384558	76398116	ASB17	127247	0.933813	0.928615	0.00519839	0.00796857	0.194066	0.680061	13667	2	0	0	14.3472	13.8077	36	39
ENSG00000230027	chr1	76507376	76531913	NA	NA	0.623982	0.634948	-0.0109666	-0.0247423	0.786395	0.818326	28593	1	0	0	13.6944	12.641	36	39
ENSG00000184005	chr1	76540404	77100286	ST6GALNAC3	256435	0.72551	0.720646	0.00486408	0.00661561	0.243601	0.680061	16002	31	0	0	13.8324	13.7792	35.7419	38.871
ENSG00000226415	chr1	77165474	77166223	TPI1P1	NA	0.923649	0.919842	0.00380684	0.00601458	0.468193	0.680061	19769	2	0	0	12.4167	12.1538	35.5	38
ENSG00000237552	chr1	77223809	77244952	NA	NA	0.69568	0.700938	-0.00525811	-0.0131451	0.546799	0.680061	23918	4	0	0	13.4792	13.641	36	39
ENSG00000117069	chr1	77333126	77531396	ST6GALNAC5	81849	0.417509	0.416876	0.000633344	-0.00935008	0.330204	0.680061	24337	22	0	0	13.7689	13.711	35.7273	38.6818
ENSG00000142892	chr1	77554675	77685115	PIGK	10026	0.337944	0.336151	0.00179349	0.00688917	0.411562	0.680061	16523	6	0	0	15.088	15.1368	36	38.8333
ENSG00000154027	chr1	77747736	78025651	AK5	26289	0.550358	0.548353	0.00200522	0.0128094	0.40745	0.680061	15433	30	0	0	13.3639	13.235	35.7333	38.6667
ENSG00000233099	chr1	77811731	77815270	NA	NA	0.939412	0.933622	0.00578959	0.00882461	0.438468	0.680061	17777	1	0	0	14.25	14.2308	36	38
ENSG00000036549	chr1	78028101	78149104	ZZZ3	26009	0.188618	0.189154	-0.00053666	-0.0126503	0.398194	0.680061	25096	13	0	0	13.6474	13.6686	35.7692	38.8462
ENSG00000077254	chr1	78161672	78225537	USP33	23032	0.420681	0.41901	0.00167115	0.000327202	0.407188	0.680061	29084	9	0	0	12.7006	12.4986	35.5556	38.5556
ENSG00000180488	chr1	78245309	78344106	FAM73A	374986	0.742532	0.737777	0.00475537	0.00772058	0.232234	0.680061	14046	14	0	0	13.7619	14.2601	35.6429	38.7143
ENSG00000222849	chr1	78245589	78245684	RNA5SP21	NA	0.348376	0.343713	0.00466345	0.0188966	0.464789	0.680061	19540	1	0	0	12.1111	12	36	38
ENSG00000219201	chr1	78276507	78277621	NA	NA	0.893851	0.885407	0.0084441	0.0145523	0.122608	0.680061	6754	3	0	0	13.2407	14.0342	35	39
ENSG00000235927	chr1	78347033	78355224	NEXN-AS1	374987	0.461812	0.461747	6.54411e-05	-0.0158712	0.374463	0.680061	29176	11	0	0	13.7348	13.669	36	38.8182
ENSG00000162614	chr1	78354198	78409580	NEXN	91624	0.475036	0.473681	0.00135499	-0.00768789	0.375879	0.680061	19212	10	0	0	13.4861	13.5256	35.9	39
ENSG00000162613	chr1	78409740	78444794	FUBP1	8880	0.350439	0.34926	0.00117901	-0.0111278	0.32372	0.680061	20444	10	0	0	14.0056	14.0538	35.5	38.5
ENSG00000162616	chr1	78444859	78483648	DNAJB4	11080	0.257901	0.259446	-0.00154489	-0.0161025	0.452982	0.680061	18740	16	0	0	13.7552	13.8526	35.75	38.6875
ENSG00000137960	chr1	78445226	78604133	GIPC2	54810	0.338985	0.342796	-0.00381046	-0.022897	0.448264	0.680061	18435	26	0	0	13.8045	13.855	35.9231	38.7692
ENSG00000213561	chr1	78509067	78509832	NA	NA	0.870694	0.872	-0.00130552	-0.00213704	0.763977	0.800397	28399	1	0	0	15.9444	14.9487	36	39
ENSG00000237413	chr1	78695283	78835149	NA	149047	0.78182	0.774591	0.0072291	0.0138502	0.172147	0.680061	7224	5	0	0	14.6111	14.3282	35.8	38.8
ENSG00000122420	chr1	78769568	79005434	PTGFR	5737	0.382765	0.383209	-0.000443477	-0.00659587	0.263974	0.680061	25910	13	0	0	12.9915	12.9822	35.6154	38.5385
ENSG00000137959	chr1	79085607	79111830	IFI44L	10964	0.573801	0.579131	-0.00533073	-0.0160787	0.358462	0.680061	11689	5	0	0	14.4	14.4718	36	39
ENSG00000137965	chr1	79115481	79129763	IFI44	10561	0.895823	0.889566	0.00625686	0.00999982	0.108663	0.680061	10771	1	0	0	14.2222	13.5385	36	39
ENSG00000162618	chr1	79355449	79472403	ELTD1	64123	0.286957	0.283291	0.00366607	0.01803	0.398911	0.680061	14778	4	0	0	13.2431	12.9487	35.75	38.75
ENSG00000234108	chr1	80961588	80961918	NA	NA	0.886626	0.8844	0.00222598	0.00362594	0.570486	0.684371	24800	3	0	0	13.3148	12.7179	35.3333	38.6667
ENSG00000224326	chr1	81000663	81050048	NA	NA	0.910183	0.905832	0.00435044	0.00683694	0.359844	0.680061	15565	1	0	0	15.1667	14.7436	36	39
ENSG00000234184	chr1	81001440	81112473	NA	101927412	0.910183	0.905832	0.00435044	0.00683694	0.359844	0.680061	15565	1	0	0	15.1667	14.7436	36	39
ENSG00000117114	chr1	81771845	82458120	LPHN2	23266;101927458	0.511663	0.509514	0.00214971	-0.00141962	0.366867	0.680061	26859	56	0	0	13.3204	13.2875	35.7321	38.6607
ENSG00000227288	chr1	81967479	81969153	NA	NA	0.914859	0.911672	0.00318727	0.00499828	0.568495	0.683875	24722	2	0	0	13.4861	12.9487	35	39
ENSG00000234953	chr1	81979565	82023387	NA	101927434	0.928267	0.923948	0.0043197	0.00665652	0.244846	0.680061	15918	2	0	0	13.9167	15.7436	36	39
ENSG00000236676	chr1	82051626	82091398	NA	NA	0.912497	0.905879	0.00661807	0.0104082	0.334957	0.680061	10297	3	0	0	13.3796	12.1111	36	38.6667
ENSG00000233290	chr1	82680904	82726817	NA	NA	0.950437	0.942843	0.00759351	0.0114517	0.0678248	0.680061	9199	1	0	0	14.6111	13.4872	36	39
ENSG00000230817	chr1	83368866	83632498	NA	NA	0.49791	0.496163	0.00174665	-0.0404234	0.0392945	0.680061	16799	2	0	0	13.7083	13.9359	36	39
ENSG00000236268	chr1	83439565	83451891	NA	101927498	0.0763932	0.0823071	-0.00591388	-0.0955235	0.214529	0.680061	3673	1	0	0	14.1944	13.2564	36	39
ENSG00000233008	chr1	84041459	84326706	NA	101927560;101927587	0.460582	0.45794	0.00264144	-0.000370609	0.238647	0.680061	28998	15	0	0	13.5944	13.6615	35.6667	38.8667
ENSG00000137941	chr1	84330711	84464833	TTLL7	79739	0.615482	0.614179	0.00130275	-0.00638156	0.209858	0.680061	19609	9	0	0	13.4198	13.849	35.6667	38.7778
ENSG00000271576	chr1	84542014	84543614	NA	NA	0.155982	0.154902	0.00107914	0.0111059	0.480292	0.680061	21142	7	0	0	13.0595	13.2711	35.7143	38.4286
ENSG00000142875	chr1	84543745	84704181	PRKACB	5567	0.331314	0.328552	0.00276271	0.00799388	0.373366	0.680061	13624	6	0	0	12.8426	13.4274	35.8333	39
ENSG00000203943	chr1	84764049	84855640	SAMD13	148418	0.407907	0.406965	0.000941709	-0.00801268	0.429194	0.680061	22060	18	0	0	13.6574	13.7436	35.7778	38.7778
ENSG00000249237	chr1	84810361	84815622	NA	NA	0.853964	0.850418	0.00354578	0.00593313	0.72922	0.77418	28025	1	0	0	13.6111	14.4615	36	39
ENSG00000240520	chr1	84831111	84863514	UOX	391051	0.871852	0.86559	0.00626178	0.0106216	0.133729	0.680061	10068	3	0	0	12.7037	12.641	36	38.3333
ENSG00000137976	chr1	84864215	84880701	DNASE2B	58511	0.913646	0.91341	0.000236338	5.80116e-05	0.411339	0.680061	29628	4	0	0	14.6667	14.7885	36	39
ENSG00000117133	chr1	84944942	84963473	RPF1	80135	0.0581498	0.0600014	-0.00185166	-0.0290377	0.365928	0.680061	16167	5	0	0	12.8278	12.6718	35.6	39
ENSG00000174021	chr1	84964008	84972248	GNG5	2787	0.129105	0.127563	0.00154214	0.00574261	0.494519	0.680061	21306	13	0	0	12.6197	12.9132	35.6923	38.6923
ENSG00000122432	chr1	84971974	85031877	SPATA1	NA	0.163565	0.158442	0.00512258	0.00261036	0.440643	0.680061	24364	7	0	0	14.0556	14.3223	36	38.8571
ENSG00000117151	chr1	85015289	85040163	CTBS	1486	0.192504	0.19345	-0.00094514	-0.0113771	0.359517	0.680061	22045	7	0	0	12.8929	12.5531	35.4286	38.4286
ENSG00000180869	chr1	85093913	85100703	C1orf180	NA	0.739616	0.742721	-0.00310549	-0.00896238	0.576046	0.686354	24972	2	0	0	15.3472	15.2949	36	38.5
ENSG00000117155	chr1	85109390	85156486	SSX2IP	117178	0.33582	0.335965	-0.00014457	-0.0259659	0.332288	0.680061	28475	12	0	0	13.0856	13.0449	35.8333	38.75
ENSG00000171517	chr1	85277285	85358896	LPAR3	23566	0.656643	0.651611	0.00503124	0.0104111	0.331324	0.680061	10294	12	0	0	14.2546	14.8376	35.8333	38.6667
ENSG00000153898	chr1	85391268	85462796	MCOLN2	255231	0.654794	0.65325	0.00154453	-0.0125844	0.084719	0.680061	17999	9	0	0	13.2623	12.8291	36	38.8889
ENSG00000162643	chr1	85464830	85598821	WDR63	126820	0.290155	0.291038	-0.000882593	-0.0108245	0.442028	0.680061	22510	29	0	0	13.7174	13.9204	35.7586	38.6552
ENSG00000055732	chr1	85483765	85514182	MCOLN3	55283	0.240964	0.240251	0.000713431	-0.000278499	0.3804	0.680061	29181	9	0	0	13.6821	13.6182	35.8889	38.6667
ENSG00000097096	chr1	85622556	85666729	SYDE2	84144	0.2795	0.278291	0.00120829	0.00576875	0.347007	0.680061	20269	8	0	0	14.7326	15.0256	36	39
ENSG00000162642	chr1	85715639	85725355	C1orf52	148423	0.459494	0.445319	0.0141754	0.0536365	0.214019	0.680061	3537	7	0	0	13.2262	13.2894	35.5714	38.2857
ENSG00000142867	chr1	85731931	85742773	BCL10	8915	0.313195	0.31356	-0.000364955	-0.00549736	0.348816	0.680061	26557	9	0	0	14.3457	14.567	35.8889	39
ENSG00000223653	chr1	85742398	85913807	NA	NA	0.768569	0.765684	0.00288476	0.00763406	0.252126	0.680061	14197	20	0	0	14.2639	14.0756	35.9	38.65
ENSG00000153904	chr1	85784164	86043933	DDAH1	23576	0.446867	0.446915	-4.79527e-05	-0.00569028	0.306526	0.680061	29335	43	0	0	13.6143	13.6553	35.7674	38.6512
ENSG00000272691	chr1	86044183	86044425	NA	NA	0.440511	0.431862	0.00864888	0.0279661	0.544371	0.680061	23799	1	0	0	13.5833	14.9487	36	39
ENSG00000142871	chr1	86046444	86049645	CYR61	3491	0.476252	0.47469	0.00156224	0.00290306	0.58127	0.68731	25163	15	0	0	12.5074	12.6222	35.4667	38.4
ENSG00000117174	chr1	86115106	86174116	ZNHIT6	54680	0.692767	0.691759	0.00100832	-0.0077919	0.348958	0.680061	21615	6	0	0	13.1852	13.3291	35.8333	38.6667
ENSG00000171502	chr1	86194916	86622626	COL24A1	255631	0.570148	0.567234	0.00291349	0.00299812	0.334208	0.680061	23586	18	0	0	13.5201	13.2707	35.6111	38.7778
ENSG00000122417	chr1	86814344	86862023	ODF2L	57489	0.341108	0.338798	0.00230941	0.00610692	0.513304	0.680061	22316	8	0	0	13.6979	13.6603	35.875	38.875
ENSG00000137975	chr1	86889769	86922241	CLCA2	9635	0.643948	0.640721	0.00322751	-0.0152578	0.395554	0.680061	14511	3	0	0	13.213	12.8889	36	38
ENSG00000016490	chr1	86934051	86965972	CLCA1	1179	0.925836	0.922714	0.00312183	0.00481438	0.376012	0.680061	19787	4	0	0	15.2708	15.2949	35.25	38.75
ENSG00000016602	chr1	87012761	87046437	CLCA4	22802	0.867316	0.862872	0.00444391	0.00731454	0.376874	0.680061	14725	7	0	0	13.6865	13.9194	36	38.5714
ENSG00000224466	chr1	87018308	87019025	NA	NA	0.921425	0.915908	0.00551676	0.00868625	0.261451	0.680061	12545	2	0	0	14.2222	15.0897	36	38.5
ENSG00000236915	chr1	87036864	87158886	NA	NA	0.881328	0.877101	0.00422729	0.00676661	0.289974	0.680061	15707	3	0	0	13.9074	14.2735	35.6667	38.6667
ENSG00000153923	chr1	87099956	87121059	CLCA3P	9629	0.926459	0.921317	0.0051425	0.00798834	0.163991	0.680061	13641	2	0	0	14.0139	14.4231	35.5	38.5
ENSG00000261737	chr1	87169185	87170145	NA	NA	0.0449355	0.0476049	-0.00266935	-0.0673514	0.275883	0.680061	12176	7	0	0	14.0675	14.1832	35.8571	39
ENSG00000097033	chr1	87170259	87213867	SH3GLB1	51100	0.430444	0.429718	0.0007259	-0.00979591	0.209794	0.680061	23602	9	0	0	13.6451	13.4046	35.5556	38.5556
ENSG00000183291	chr1	87328132	87380107	NA	9403	0.261944	0.262929	-0.000984709	-0.0338355	0.292186	0.680061	21772	7	0	0	12.1667	12.4469	35.1429	38.4286
ENSG00000153936	chr1	87380331	87602334	HS2ST1	9653	0.53959	0.537189	0.00240038	0.00599394	0.409721	0.680061	17341	31	0	0	13.8324	13.5385	35.8065	38.6452
ENSG00000267561	chr1	87458692	87634884	NA	NA	0.521401	0.5201	0.00130158	0.00239075	0.329051	0.680061	24805	36	0	0	13.6381	13.3198	35.75	38.6111
ENSG00000267272	chr1	87595448	87634881	LINC01140	339524	0.411964	0.410699	0.0012649	0.0024202	0.326227	0.680061	24747	28	0	0	13.3631	13.0769	35.7143	38.6071
ENSG00000143013	chr1	87794151	87814606	LMO4	8543	0.249972	0.251772	-0.00180022	-0.00702517	0.477859	0.680061	20378	25	0	0	13.0311	12.7846	35.64	38.72
ENSG00000224235	chr1	88365592	88371397	NA	NA	0.0781446	0.0823701	-0.00422554	-0.0675543	0.336562	0.680061	10058	1	0	0	12.9167	13.8974	36	39
ENSG00000237505	chr1	89003196	89150887	NA	101927891	0.167195	0.166798	0.00039764	0.00452348	0.472449	0.680061	26295	14	0	0	12.9087	13.1905	35.5714	38.8571
ENSG00000065243	chr1	89149905	89301938	PKN2	5586	0.330717	0.32959	0.00112743	-0.00271446	0.498163	0.680061	24142	12	0	0	12.4051	12.7949	35.5833	38.9167
ENSG00000137947	chr1	89318615	89357627	GTF2B	2959	0.214387	0.214551	-0.000163988	-0.0203277	0.381602	0.680061	28304	10	0	0	14.4056	14.4513	35.8	39
ENSG00000137944	chr1	89401456	89458636	CCBL2	56267	0.564255	0.559457	0.00479784	0.00876115	0.410884	0.680061	15694	15	0	0	13.5907	14.053	35.8667	38.8667
ENSG00000213516	chr1	89445139	89458643	RBMXL1	494115	0.513729	0.508558	0.00517118	0.00956441	0.402847	0.680061	15075	13	0	0	13.7308	14.071	35.8462	38.8462
ENSG00000117226	chr1	89472349	89488577	GBP3	2635	0.502214	0.500388	0.00182578	-0.0167277	0.257041	0.680061	16333	2	0	0	13.8333	14.7308	36	39
ENSG00000117228	chr1	89518002	89531043	GBP1	2633	0.762362	0.75781	0.00455224	0.00829987	0.202227	0.680061	13125	3	0	0	13.4074	12.7607	35	39
ENSG00000162645	chr1	89571815	89616139	GBP2	2634	0.751153	0.747904	0.00324902	-0.00308781	0.212889	0.680061	23393	11	0	0	13.3056	13.1492	35.2727	38.6364
ENSG00000213512	chr1	89597434	89641723	GBP7	388646	0.931951	0.926924	0.00502728	0.00774431	0.11818	0.680061	14009	6	0	0	13.9028	13.7949	35	38.5
ENSG00000162654	chr1	89646831	89664615	GBP4	115361	0.0786594	0.0786795	-2.01118e-05	-0.0161345	0.344679	0.680061	29566	8	0	0	14.625	14.2244	35.875	38.875
ENSG00000154451	chr1	89724633	89738544	GBP5	115362	0.663296	0.659776	0.00351985	0.0156519	0.533461	0.680061	23313	3	0	0	12.9444	12.3162	35.3333	38.3333
ENSG00000237568	chr1	89726265	89735437	NA	NA	0.906565	0.902466	0.00409921	0.00646672	0.693603	0.749064	27551	1	0	0	13.8611	13.1538	36	38
ENSG00000183347	chr1	89829617	89852020	GBP6	163351	0.929903	0.923877	0.0060268	0.00931923	0.0901739	0.680061	11623	4	0	0	14.6458	14.641	35.75	38.75
ENSG00000225492	chr1	89873238	89891802	GBP1P1	400759	0.728391	0.720707	0.00768428	0.0172906	0.243762	0.680061	5314	2	0	0	13.3472	14.0769	36	39
ENSG00000197147	chr1	89990395	90063423	LRRC8B	23507	0.679261	0.675798	0.00346348	0.00366267	0.191959	0.680061	22155	14	0	0	13.8472	13.793	35.8571	38.7857
ENSG00000231999	chr1	90048800	90098453	NA	400761	0.579696	0.577104	0.00259264	-0.000187907	0.146005	0.680061	29353	7	0	0	13.8254	13.7729	35.8571	38.8571
ENSG00000230735	chr1	90095284	90141945	NA	NA	0.289558	0.288538	0.0010199	-0.0195067	0.337496	0.680061	21533	12	0	0	14.0231	14.1902	35.9167	38.8333
ENSG00000171488	chr1	90098631	90235462	LRRC8C	84230;101927933	0.364597	0.36395	0.000646928	0.00316388	0.288951	0.680061	24232	24	0	0	13.478	13.5203	35.2917	38.4167
ENSG00000271949	chr1	90098699	90398809	NA	NA	0.423017	0.421064	0.00195323	-0.00339358	0.334855	0.680061	22724	63	0	0	13.668	13.6532	35.5397	38.619
ENSG00000272931	chr1	90285733	90286427	NA	NA	0.0723089	0.072432	-0.000123115	-0.00237943	0.858049	0.877514	29094	3	0	0	13.037	12.9573	35.3333	39
ENSG00000171492	chr1	90286573	90402170	LRRC8D	55144	0.478982	0.477224	0.00175889	-0.0102568	0.338585	0.680061	16718	33	0	0	14.0539	13.9992	35.7576	38.8182
ENSG00000272672	chr1	90405160	90405706	NA	NA	0.954089	0.949552	0.00453698	0.00680532	0.0535687	0.680061	15634	1	0	0	14	15.1795	36	39
ENSG00000228175	chr1	90459152	90459880	GEMIN8P4	492303	0.963494	0.962043	0.00145064	0.00214003	0.361124	0.680061	25353	3	0	0	11.5463	11.4188	35.6667	38.3333
ENSG00000162664	chr1	90460671	90501090	ZNF326	284695	0.284816	0.283405	0.00141091	-0.0127263	0.283958	0.680061	18842	11	0	0	12.149	12.0886	35.7273	38.6364
ENSG00000143032	chr1	91177096	91182794	BARHL2	343472	0.0741424	0.0747282	-0.000585803	-0.0121115	0.522644	0.680061	24715	10	0	0	14.2556	13.9154	36	38.7
ENSG00000233593	chr1	91248543	91317207	NA	149351	0.168198	0.166224	0.00197392	0.00905788	0.467082	0.680061	19701	26	0	0	13.0876	12.999	35.7692	38.5769
ENSG00000225446	chr1	91317316	91319843	NA	NA	0.313489	0.309847	0.00364193	0.0260226	0.69995	0.753076	27655	3	0	0	13.2778	13.3162	36	39
ENSG00000232882	chr1	91358549	91359169	PHKA1P1	NA	0.931142	0.925606	0.00553649	0.00858411	0.330865	0.680061	12693	2	0	0	14.1528	13.6795	36	39
ENSG00000122482	chr1	91380859	91487829	ZNF644	84146	0.354265	0.350498	0.00376714	0.01146	0.250606	0.680061	9186	16	0	0	13.4184	13.6154	35.6875	38.875
ENSG00000232393	chr1	91489476	91490361	RPL5P6	NA	0.76332	0.759043	0.00427739	0.00800198	0.715045	0.763601	27862	1	0	0	12.8333	12.1282	36	39
ENSG00000162669	chr1	91726323	91870426	HFM1	164045	0.338818	0.340856	-0.00203815	-0.0190859	0.302995	0.680061	15153	15	0	0	13.2611	13.3556	35.8667	38.6667
ENSG00000097046	chr1	91966408	91991321	CDC7	8317	0.18209	0.182952	-0.000862321	-0.0184968	0.406391	0.680061	22634	15	0	0	13.1278	13.0821	35.7333	38.4
ENSG00000241318	chr1	92000223	92001150	NA	NA	0.947192	0.944609	0.00258317	0.00389937	0.257513	0.680061	21670	3	0	0	11.5185	10.4017	35.3333	37.6667
ENSG00000203914	chr1	92100568	92109639	HSP90B3P	NA	0.799962	0.803334	-0.0033719	-0.00741384	0.851892	0.872356	29056	2	0	0	13.0694	13.6795	35.5	39
ENSG00000069702	chr1	92145902	92371892	TGFBR3	7049	0.464724	0.460072	0.00465246	0.00917245	0.399249	0.680061	14800	42	0	0.0238095	13.2421	12.953	35.6429	38.619
ENSG00000137948	chr1	92414928	92479983	BRDT	676	0.815631	0.810004	0.00562703	0.00423154	0.260447	0.680061	21001	6	0	0	14.9074	14.359	35.5	38.8333
ENSG00000172031	chr1	92495539	92529093	EPHX4	253152	0.186795	0.18597	0.000825016	-0.01428	0.245583	0.680061	22910	6	0	0	14.5093	14.3846	36	38.5
ENSG00000189195	chr1	92545862	92613393	BTBD8	284697	0.1558	0.156317	-0.000517075	-0.0237465	0.371768	0.680061	25260	8	0	0	13.1667	13.266	36	39
ENSG00000203910	chr1	92683497	92711370	C1orf146	388649	0.917796	0.913111	0.00468519	0.00746954	0.250583	0.680061	14471	7	0	0	14.8294	14.8974	35.7143	38.7143
ENSG00000174842	chr1	92711959	92764544	GLMN	11146	0.15946	0.159378	8.14922e-05	0.000140845	0.527605	0.680061	29464	9	0	0	13.429	13.5897	35.3333	38.6667
ENSG00000122484	chr1	92764522	92867613	RPAP2	79871	0.158506	0.157995	0.000511467	-0.00635536	0.520152	0.680061	25313	7	0	0	13.6429	13.3553	35.5714	38.7143
ENSG00000162676	chr1	92940319	92952433	GFI1	2672	0.182935	0.186528	-0.00359231	-0.015292	0.405527	0.680061	15273	55	0	0	12.6894	12.4751	35.6727	38.5818
ENSG00000067208	chr1	92974253	93257961	EVI5	7813	0.367073	0.368793	-0.00172023	-0.0121596	0.477474	0.680061	20355	17	0	0	13.1275	13.1719	35.7647	38.5882
ENSG00000122406	chr1	93297582	93307481	RPL5	6083;6125	0.440079	0.4394	0.000678901	-0.0148049	0.249841	0.680061	23981	9	0	0	13.5432	13.8205	35.7778	38.7778
ENSG00000206680	chr1	93302846	93302940	SNORD21	6083	0.944348	0.940254	0.00409399	0.00620223	0.065188	0.680061	16906	1	0	0	13.9444	15	36	39
ENSG00000154511	chr1	93307724	93427057	FAM69A	388650	0.675551	0.670742	0.00480904	0.00484411	0.237952	0.680061	19729	8	0	0	13.0764	13.6538	35.75	38.875
ENSG00000143033	chr1	93544792	93604638	MTF2	22823	0.436438	0.43633	0.000108624	-0.0192915	0.255867	0.680061	28784	6	0	0.166667	13.0741	13.1282	35.6667	38.6667
ENSG00000117500	chr1	93615299	93646285	TMED5	50999	0.30405	0.302876	0.00117474	-0.00432992	0.31091	0.680061	20780	14	0	0	12.498	12.1593	35.6429	38.1429
ENSG00000122483	chr1	93645476	93744287	CCDC18	343099	0.122009	0.121712	0.000297366	-0.0112842	0.413108	0.680061	27139	22	0	0	12.6477	12.5373	35.8636	38.4545
ENSG00000223745	chr1	93727743	93811582	NA	100131564;101930082;101930643	0.243261	0.243079	0.000181648	-0.0119516	0.392267	0.680061	28150	13	0	0	13.7094	13.9961	35.9231	38.6923
ENSG00000117505	chr1	93811445	93835055	DR1	1810	0.0358883	0.0366967	-0.000808404	-0.0199398	0.601436	0.694412	25766	8	0	0	13.566	13.4936	35.375	38.5
ENSG00000137942	chr1	93913688	94020218	FNBP1L	54874	0.429395	0.429415	-1.93006e-05	-0.0123988	0.293888	0.680061	29569	11	0	0	12.9874	13.0769	35.4545	38.6364
ENSG00000137936	chr1	94027347	94312706	BCAR3	8412	0.610155	0.607777	0.00237757	0.00172178	0.352397	0.680061	26205	56	0	0	13.0675	13.0357	35.7143	38.6607
ENSG00000224093	chr1	94057756	94071130	NA	100129046	0.719217	0.710548	0.00866959	0.0351505	0.556913	0.681595	24307	3	0	0	12.7963	13.2479	35.6667	38
ENSG00000230439	chr1	94218480	94241000	NA	NA	0.837297	0.835542	0.00175525	0.00153155	0.315246	0.680061	26594	4	0	0	13.6042	13.8269	36	38.75
ENSG00000211575	chr1	94312388	94312467	MIR760	100126348	0.0461888	0.0487781	-0.00258929	-0.0649958	0.329384	0.680061	12529	1	0	0	12.9167	12.1538	36	39
ENSG00000260464	chr1	94312730	94314495	NA	NA	0.0356018	0.0352188	0.000382968	0.0140974	0.528452	0.680061	26417	7	0	0	13.131	13.641	35.7143	38.5714
ENSG00000067334	chr1	94333373	94345474	DNTTIP2	30836	0.0846962	0.085087	-0.000390772	-0.0133859	0.515824	0.680061	26349	22	0	0	12.8384	12.7576	35.5455	38.5909
ENSG00000023909	chr1	94350761	94374966	GCLM	2730	0.396097	0.392746	0.00335141	0.0126534	0.323157	0.680061	9495	7	0	0	13.9643	14.1026	35.7143	39
ENSG00000198691	chr1	94458393	94586688	ABCA4	24	0.810388	0.809516	0.000871856	0.00356546	0.352391	0.680061	22585	22	0.0909091	0	13.2058	13.0781	35.7727	38.5909
ENSG00000137962	chr1	94614544	94740624	ARHGAP29	9411	0.317152	0.31441	0.00274244	0.00687349	0.360264	0.680061	15500	31	0	0	13.6138	13.5906	35.7097	38.9032
ENSG00000231363	chr1	94713464	94715048	NA	NA	0.135974	0.135308	0.000665702	0.00659435	0.670511	0.733201	27210	1	0	0	15.1111	14.4615	35	39
ENSG00000236098	chr1	94784035	94790125	NA	NA	0.930006	0.924629	0.00537733	0.00827666	0.139447	0.680061	13173	1	0	0	12.4167	12.641	36	39
ENSG00000226835	chr1	94798823	94800404	NA	100505940	0.907021	0.901575	0.00544568	0.0085929	0.232292	0.680061	12683	1	0	0	12.75	13.0769	36	39
ENSG00000117528	chr1	94883933	94984222	ABCD3	5825	0.284036	0.282905	0.00113064	-0.0135019	0.229185	0.680061	20776	7	0	0	13.6389	13.4066	35.8571	38.7143
ENSG00000117525	chr1	94994781	95007356	F3	2152	0.452592	0.451774	0.000817636	0.00189447	0.411054	0.680061	25865	11	0	0	13.846	13.8951	35.8182	38.8182
ENSG00000223675	chr1	95051112	95057853	NA	NA	0.900703	0.898583	0.00211987	0.00336212	0.962253	0.9669	29611	1	0	0	12.5556	12.5128	35	39
ENSG00000235565	chr1	95086707	95089740	NA	NA	0.76708	0.779644	-0.0125636	-0.0298011	0.329126	0.680061	9527	2	0	0	13.5417	13.5256	36	39
ENSG00000224081	chr1	95104017	95285837	LINC01057	101928079	0.575334	0.573289	0.00204498	0.000613228	0.343735	0.680061	28504	28	0	0	13.3988	13.4011	35.7143	38.7857
ENSG00000143036	chr1	95285898	95360802	SLC44A3	126969	0.580627	0.577102	0.003525	0.0214748	0.291852	0.680061	8886	12	0	0	12.6458	12.6261	35.5833	38.75
ENSG00000237416	chr1	95302304	95320982	NA	NA	0.299749	0.293811	0.00593829	0.0442842	0.248407	0.680061	4868	3	0	0	12.3333	13.2137	35.3333	39
ENSG00000117519	chr1	95362507	95392834	CNN3	1266	0.528573	0.526595	0.00197827	0.00359096	0.328082	0.680061	22317	22	0	0	13.3775	13.1876	35.2273	38.2727
ENSG00000235501	chr1	95393122	95428826	NA	729970	0.709104	0.70581	0.00329433	0.00323779	0.294188	0.680061	23052	7	0	0	13.4563	13.7253	35.7143	38.8571
ENSG00000172339	chr1	95439963	95538501	ALG14	199857	0.467682	0.466219	0.00146231	0.00195311	0.349173	0.680061	25741	15	0	0	13.8981	13.5231	35.8	38.8
ENSG00000152078	chr1	95582894	95663163	TMEM56	148534	0.497443	0.495266	0.00217705	0.00813707	0.540291	0.680061	23621	8	0	0	12.8021	13.0032	35.25	38.5
ENSG00000271092	chr1	95583479	95712781	TMEM56-RWDD3	100527978	0.427136	0.431753	-0.00461788	-0.0158771	0.413677	0.680061	15890	24	0	0	13.2465	13.4167	35.25	38.2083
ENSG00000231992	chr1	95585703	95604110	NA	NA	0.93762	0.936807	0.0008134	0.00123888	0.766969	0.802603	28433	1	0	0	12.1389	11.6667	36	38
ENSG00000226026	chr1	95628775	95699538	NA	101928118	0.720631	0.728651	-0.00802049	-0.0229078	0.305592	0.680061	7955	10	0	0	13.8139	14.2205	35.6	38.8
ENSG00000122481	chr1	95699711	95712781	RWDD3	25950	0.127638	0.133532	-0.00589453	-0.0322054	0.43921	0.680061	17848	7	0	0	12.6667	12.6557	34.2857	37.1429
ENSG00000228852	chr1	95708781	95729610	NA	NA	0.897727	0.891147	0.00657915	0.0104946	0.0830843	0.680061	10205	1	0	0	13.8056	14.4103	36	38
ENSG00000228971	chr1	95975672	96247898	NA	100996635	0.895602	0.892616	0.00298666	0.0046512	0.321804	0.680061	20114	5	0	0	12.5167	12.1641	35.8	38.4
ENSG00000237435	chr1	96403457	96488436	NA	NA	0.931843	0.927911	0.00393228	0.00603787	0.218205	0.680061	17247	2	0	0	13.5417	14.3205	36	38.5
ENSG00000231987	chr1	96719625	96839681	NA	101928241	0.876954	0.872956	0.00399724	0.00643401	0.322541	0.680061	16411	2	0	0	13.0556	13.0128	35.5	38.5
ENSG00000117569	chr1	97187221	97289294	PTBP2	58155	0.302091	0.300727	0.00136356	0.00232679	0.417097	0.680061	24978	9	0	0	12.679	12.6439	35.6667	38.7778
ENSG00000188641	chr1	97543299	98386605	DPYD	1806	0.753389	0.749332	0.00405704	0.00462356	0.137809	0.680061	20158	15	0	0	13.0426	13.1385	35.4	38.7333
ENSG00000232878	chr1	97561479	97788511	DPYD-AS1	100873932	0.939711	0.935128	0.00458299	0.00698528	0.122753	0.680061	15299	5	0	0	13.9611	13.5231	35.6	39
ENSG00000269998	chr1	98399030	98407302	NA	NA	0.563445	0.580069	-0.0166241	-0.0412287	0.392247	0.680061	14272	1	0	0	12.1944	11.5128	36	38
ENSG00000225206	chr1	98453556	98515419	MIR137HG	400765;406928;100616452	0.148698	0.147842	0.000855219	0.00565089	0.498574	0.680061	22684	25	0	0	12.9667	13.1672	35.52	38.4
ENSG00000226053	chr1	98676303	98738214	NA	729987	0.939053	0.938365	0.000687255	0.0010451	0.85041	0.871054	29048	1	0	0	12.6111	12.1538	35	37
ENSG00000162627	chr1	99127236	99226056	SNX7	51375	0.280215	0.279259	0.000956101	-0.0102167	0.410769	0.680061	21973	7	0	0	13.131	13.5018	36	38.7143
ENSG00000117598	chr1	99355806	99470588	NA	163404	0.48339	0.486507	-0.00311709	-0.0171813	0.455645	0.680061	18929	15	0	0	13.2759	13.5744	35.8667	38.6667
ENSG00000232825	chr1	99469832	99614408	NA	100129620	0.0685779	0.0740057	-0.0054278	-0.0459	0.290108	0.680061	7006	10	0	0	12.9167	13.441	35.6	38.7
ENSG00000117600	chr1	99729509	99775146	NA	9890	0.222485	0.223117	-0.000632202	-0.0183832	0.316564	0.680061	24343	11	0	0	13.0985	12.7016	35.7273	38.5455
ENSG00000224445	chr1	99937971	99999571	NA	101928270	0.892191	0.896134	-0.00394295	-0.0064961	0.801159	0.829887	28724	2	0.5	0	11.9444	12.7051	36	39
ENSG00000099260	chr1	100111499	100160097	PALMD	54873	0.317386	0.327084	-0.00969758	-0.0518284	0.328656	0.680061	9487	4	0	0	14.3611	13.9038	36	38.75
ENSG00000156869	chr1	100174259	100232187	FRRS1	391059	0.546954	0.547858	-0.000904548	-0.0693745	0.423377	0.680061	22352	8	0	0	13.2014	13.125	35.875	38.5
ENSG00000162688	chr1	100315640	100389579	AGL	178	0.380762	0.379614	0.00114868	-0.0072586	0.30266	0.680061	20663	16	0	0	13.2934	13.5593	35.75	38.75
ENSG00000228084	chr1	100433939	100435420	NA	NA	0.131181	0.137129	-0.00594868	-0.0461063	0.222238	0.680061	3846	5	0	0	14.2889	14.3385	35.6	39
ENSG00000117620	chr1	100435345	100492535	SLC35A3	23443	0.24399	0.242677	0.00131286	0.00678757	0.399202	0.680061	19530	14	0	0	13.6885	13.8828	35.5	38.7143
ENSG00000261254	chr1	100496122	100501188	NA	NA	0.938208	0.922189	0.0160187	0.0245806	0.0979129	0.680061	3011	1	0	0	13.6944	13.9487	36	39
ENSG00000156875	chr1	100503653	100548933	HIAT1	64645	0.277347	0.275788	0.00155876	0.00351034	0.383599	0.680061	22471	11	0	0	13.4116	13.2657	35.7273	38.3636
ENSG00000241073	chr1	100523546	100550027	NA	NA	0.926095	0.919469	0.00662582	0.0102479	0.09085	0.680061	10499	1	0	0	10.4167	10.2051	36	37
ENSG00000156876	chr1	100549119	100598511	SASS6	163786	0.411512	0.413212	-0.00170016	-0.00629724	0.244193	0.680061	17085	7	0	0	13.869	13.7363	35.5714	38.8571
ENSG00000122435	chr1	100598706	100616053	TRMT13	54482	0.258651	0.258147	0.000503442	-0.0175881	0.31251	0.680061	25369	8	0	0	13.8472	13.1154	35.875	38.875
ENSG00000122477	chr1	100614409	100643771	LRRC39	127495	0.937623	0.932219	0.00540354	0.00830111	0.0653449	0.680061	13119	2	0	0	12	12.6026	35	38
ENSG00000137992	chr1	100652475	100715390	DBT	1629	0.585855	0.581729	0.00412598	0.01093	0.227808	0.680061	9743	9	0	0	12.8981	12.8946	35.7778	38.6667
ENSG00000225169	chr1	100678849	100679226	BRI3P1	NA	0.548771	0.537271	0.0114996	0.0300007	0.16155	0.680061	2142	1	0	0	12.3611	12	35	39
ENSG00000224616	chr1	100729565	100731676	NA	100506007	0.223616	0.224031	-0.000415451	-0.00872334	0.503949	0.680061	26149	8	0	0	14.1562	14.2885	35.75	38.875
ENSG00000137996	chr1	100731763	100758325	RTCA	8634	0.41547	0.414529	0.000940715	-0.00340099	0.474589	0.680061	22705	7	0	0	13.2183	13.1026	35.8571	38.8571
ENSG00000207750	chr1	100746797	100746864	MIR553	693138	0.943961	0.942041	0.00192049	0.00290733	0.412305	0.680061	23752	1	0	0	11.4167	11.4103	35	39
ENSG00000079335	chr1	100810584	100985833	CDC14A	8556	0.414159	0.413802	0.000357056	-0.00300042	0.354262	0.680061	26627	25	0	0	13.3878	13.3662	35.6	38.44
ENSG00000228086	chr1	100927955	100951553	NA	NA	0.90296	0.899732	0.00322861	0.00478435	0.137923	0.680061	19843	4	0	0	12.2153	11.8397	35.25	38.25
ENSG00000181656	chr1	101003693	101007574	GPR88	54112	0.144211	0.145726	-0.00151536	-0.0242261	0.38484	0.680061	18186	9	0	0	13.8519	13.9829	35.6667	39
ENSG00000230402	chr1	101092605	101106169	NA	100128787	0.936627	0.93222	0.00440751	0.00673289	0.439782	0.680061	17885	1	0	0	13.5	12.4359	36	38
ENSG00000162692	chr1	101185298	101204601	VCAM1	7412	0.860907	0.857744	0.00316257	0.00444919	0.207195	0.680061	20515	4	0	0	14.375	14.9487	35.75	39
ENSG00000162694	chr1	101337943	101361554	EXTL2	2135	0.18646	0.185884	0.000576323	-0.00816571	0.350707	0.680061	24787	12	0	0	13.9583	13.6538	35.8333	38.9167
ENSG00000273204	chr1	101360484	101360912	NA	NA	0.0462718	0.0465403	-0.000268495	-0.00227905	0.575531	0.6861	27372	4	0	0	14.0764	13.4615	35.75	38.75
ENSG00000162695	chr1	101361632	101447309	SLC30A7	148867	0.428264	0.425335	0.00292906	0.00490929	0.388208	0.680061	19589	9	0	0	13.3642	13.245	35.3333	38.6667
ENSG00000117543	chr1	101455179	101491644	DPH5	51611	0.137413	0.138804	-0.00139096	-0.0050322	0.452984	0.680061	19330	13	0	0	14.25	14.0927	35.7692	38.9231
ENSG00000233184	chr1	101491434	101552821	NA	102606465	0.428451	0.426054	0.00239729	-0.00304582	0.351391	0.680061	23485	12	0	0	13.6968	13.25	35.9167	38.8333
ENSG00000225938	chr1	101701239	101702084	NA	101928370	0.0648404	0.0632738	0.00156666	0.0222644	0.341397	0.680061	17867	7	0	0	13.4683	13.8132	35.7143	38.2857
ENSG00000170989	chr1	101702444	101707074	S1PR1	1901	0.287528	0.285577	0.00195109	0.000173412	0.427993	0.680061	29388	14	0	0	13.494	13.1117	35.7143	38.5714
ENSG00000231671	chr1	101788893	101855859	NA	NA	0.888564	0.885071	0.00349305	0.00561921	0.626864	0.708033	26343	1	0	0	13.7778	11.359	36	39
ENSG00000118733	chr1	102268130	102462586	OLFM3	118427	0.208211	0.209536	-0.00132502	-0.0112016	0.532495	0.680061	23264	7	0	0	12.3532	12.7436	34.8571	37.5714
ENSG00000233359	chr1	102665295	102855186	NA	NA	0.928859	0.923779	0.00507993	0.00782725	0.484812	0.680061	20764	1	0	0	14.0278	13.0513	36	39
ENSG00000230864	chr1	103228878	103319398	NA	NA	0.910148	0.903212	0.0069358	0.0109158	0.106199	0.680061	9759	1	0	0	13.25	13.3846	36	39
ENSG00000060718	chr1	103342023	103574052	COL11A1	1301	0.297153	0.295304	0.00184857	0.0328619	0.617825	0.702839	26155	7	0	0	13.0595	12.8681	35.8571	38.8571
ENSG00000224613	chr1	103960701	104068105	NA	101928400;101928436	0.900965	0.9012	-0.000234709	-0.000371661	0.840636	0.862671	28995	1	0	0	12.1389	11.7692	36	39
ENSG00000185946	chr1	104068313	104097861	RNPC3	55599	0.286029	0.285852	0.000176971	-0.00732955	0.385898	0.680061	28202	12	0	0	13.6181	13.5684	35.6667	38.5
ENSG00000240038	chr1	104096437	104122156	AMY2B	280;648740	0.923389	0.921114	0.0022756	0.00366512	0.354883	0.680061	22151	7	0	0	14.3294	14.4872	35.5714	38.8571
ENSG00000236085	chr1	104112175	104113296	ACTG1P4	NA	0.945942	0.945914	2.7781e-05	2.7799e-05	0.49995	0.680061	29703	2	0	0	12.9861	12.8077	35.5	39
ENSG00000243480	chr1	104159999	104168402	AMY2A	279	0.9351	0.931884	0.00321653	0.00491841	0.555503	0.681442	24250	1	0	0	14.1667	13.9487	36	38
ENSG00000243500	chr1	104615632	104616159	NA	NA	0.911138	0.90908	0.00205788	0.00329166	0.661649	0.727536	27059	2	0	0	15.5556	14.9103	36	38.5
ENSG00000215869	chr1	104615645	104619709	NA	100129138	0.832208	0.832025	0.000182769	-0.000305941	0.710768	0.760371	29119	3	0	0	15	14.453	36	38.3333
ENSG00000237480	chr1	106615869	106627121	NA	NA	0.574222	0.577574	-0.00335232	-0.0200628	0.746226	0.787029	28211	10	0	0	13.6222	13.459	35.8	38.8
ENSG00000230932	chr1	106623423	106624001	NA	NA	0.415192	0.420822	-0.00562964	-0.0334609	0.609946	0.698228	25992	6	0	0	13.2824	13.4744	35.6667	38.8333
ENSG00000232551	chr1	107347096	107348654	NA	NA	0.866496	0.859752	0.00674345	0.0111425	0.404875	0.680061	15214	1	0	0	12.1389	11.2308	36	38
ENSG00000198890	chr1	107599267	107601916	PRMT6	55170	0.143856	0.143774	8.2218e-05	-0.0105419	0.474343	0.680061	29017	7	0	0	12.8175	12.685	34.5714	37.1429
ENSG00000162631	chr1	107682629	108026080	NTNG1	22854	0.406903	0.402327	0.0045763	0.0223564	0.35651	0.680061	11525	31	0	0	13.655	13.3176	35.871	38.6774
ENSG00000134215	chr1	108113782	108507766	VAV3	10451	0.565503	0.564576	0.000927179	-0.00490634	0.303534	0.680061	22178	18	0	0	14.1914	14.2664	35.7778	38.7778
ENSG00000230489	chr1	108507065	108537229	VAV3-AS1	100873946	0.125577	0.124648	0.00092863	-0.00946958	0.365932	0.680061	22167	10	0	0	14.2667	14.3462	35.8	38.9
ENSG00000085491	chr1	108676658	108743471	SLC25A24	29957	0.380479	0.384525	-0.00404608	-0.0106247	0.506798	0.680061	22001	16	0	0	13.0017	13.6987	35.75	38.6875
ENSG00000260879	chr1	108742548	108744113	NA	NA	0.0509829	0.0518292	-0.000846335	-0.0173492	0.51598	0.680061	22757	10	0	0	13.9583	14.6872	35.8	38.8
ENSG00000196427	chr1	108765963	108786689	NBPF4	148545	0.624921	0.62287	0.00205129	0.00466859	0.772749	0.807203	28484	1	0	0	15.6667	14.2308	36	39
ENSG00000186086	chr1	108918421	109013624	NBPF6	653149	0.814874	0.800469	0.0144046	0.025416	0.481964	0.680061	20603	1	0	0	14.0833	14.6667	36	39
ENSG00000162636	chr1	109102711	109187522	FAM102B	284611	0.615578	0.616595	-0.00101742	-0.00407214	0.430806	0.680061	21550	6	0	0	15.162	14.9444	36	39
ENSG00000162639	chr1	109190912	109204148	HENMT1	113802	0.536433	0.533895	0.00253773	-0.00324435	0.201413	0.680061	23033	5	0	0	13.3722	13.6103	35	38.6
ENSG00000134186	chr1	109234945	109244425	PRPF38B	55119	0.291245	0.29327	-0.00202481	-0.0159459	0.408261	0.680061	15493	8	0.125	0	13.2569	13.3269	35.75	38.875
ENSG00000143107	chr1	109255279	109285365	FNDC7	163479	0.815586	0.811323	0.00426329	0.00711988	0.253925	0.680061	15059	9	0	0	13.6389	13.5299	35.8889	38.5556
ENSG00000116266	chr1	109289296	109352148	STXBP3	6814	0.234997	0.236322	-0.00132496	0.00553223	0.569618	0.68426	24769	4	0	0	12.1597	12.4103	35.5	38.25
ENSG00000162641	chr1	109358520	109506106	AKNAD1	254268	0.5529	0.552485	0.000415213	-0.00499817	0.310336	0.680061	26150	29	0	0	13.9224	13.8506	35.9655	38.8276
ENSG00000203897	chr1	109399839	109401146	SPATA42	642864	0.928377	0.922828	0.00554905	0.00870556	0.140015	0.680061	12525	3	0	0	13.6574	13.8462	35.6667	39
ENSG00000121957	chr1	109417972	109477167	GPSM2	29899	0.42216	0.421988	0.000172183	-0.00350604	0.262319	0.680061	28238	13	0	0	14.2778	14.1519	36	38.9231
ENSG00000121940	chr1	109472130	109506111	CLCC1	23155	0.443117	0.44446	-0.00134323	-0.0160406	0.32072	0.680061	19296	8	0	0	13.6319	13.5865	36	38.75
ENSG00000085433	chr1	109512836	109584850	WDR47	22911	0.259143	0.259084	5.90663e-05	-0.0122413	0.442646	0.680061	29240	12	0	0	13.1366	13.0833	35.6667	38.75
ENSG00000197780	chr1	109605108	109618624	TAF13	6884	0.262361	0.262847	-0.000485669	-0.0319764	0.191732	0.680061	25511	4	0	0	14.2917	14.2564	36	39
ENSG00000273382	chr1	109630593	109633480	NA	NA	0.0436113	0.0439639	-0.00035255	-0.0138376	0.621597	0.704866	26673	12	0	0	12.4954	12.3825	35.5	38.6667
ENSG00000215717	chr1	109632425	109639556	TMEM167B	56900	0.160447	0.162349	-0.00190166	-0.0176371	0.422356	0.680061	16554	16	0	0	12.9462	12.7131	35.5625	38.6875
ENSG00000270066	chr1	109642815	109643241	SCARNA2	677766	0.0308025	0.0308497	-4.71611e-05	-0.00634657	0.26012	0.680061	29344	2	0	0	13.5556	13.5769	36	38.5
ENSG00000251484	chr1	109646157	109647388	NA	NA	0.754298	0.75283	0.00146844	0.00518043	0.652961	0.722264	26899	3	0	0	12.6944	12.6325	35.6667	38.6667
ENSG00000179902	chr1	109648573	109656479	C1orf194	127003	0.187527	0.187169	0.000358657	-0.00874636	0.496376	0.680061	26611	10	0	0	13.9583	14.3282	35.9	38.8
ENSG00000116299	chr1	109656301	109749401	KIAA1324	57535	0.337637	0.337665	-2.87129e-05	-0.00780525	0.351574	0.680061	29502	15	0	0	14.2167	14.1761	35.8	38.6
ENSG00000031698	chr1	109756540	109780791	SARS	6301	0.392056	0.393771	-0.00171523	-0.0252601	0.21257	0.680061	16999	8	0	0	12.8924	13.0481	35.625	38.75
ENSG00000143126	chr1	109792641	109818372	CELSR2	1952	0.785028	0.781868	0.00315929	0.00646571	0.450111	0.680061	18556	19	0	0	13.6067	13.8421	35.7895	38.8947
ENSG00000134222	chr1	109822178	109825808	PSRC1	84722	0.229678	0.234547	-0.00486857	-0.015484	0.397433	0.680061	14665	6	0	0	11.9907	11.812	35.6667	38.6667
ENSG00000221986	chr1	109834987	109849663	MYBPHL	343263	0.885908	0.88514	0.000767549	0.000278138	0.139077	0.680061	29182	3	0	0	13.3056	14.188	36	39
ENSG00000134243	chr1	109852192	109940573	SORT1	6272	0.478889	0.477461	0.00142786	-0.014692	0.363646	0.680061	18731	11	0	0	13.0581	12.8928	35.6364	38.8182
ENSG00000143106	chr1	109941653	109969062	PSMA5	5686	0.367665	0.36696	0.000705022	-0.00937926	0.537518	0.680061	23775	8	0	0	14.0694	14.1122	35.625	39
ENSG00000143028	chr1	110009180	110024759	SYPL2	284612	0.305216	0.304197	0.00101945	-0.00636267	0.57352	0.685128	24904	8	0	0	13.7812	13.7885	35.625	38.625
ENSG00000162650	chr1	110026101	110035426	ATXN7L2	127002	0.237835	0.236425	0.00140963	0.000475026	0.694244	0.749484	28789	8	0	0	13.4653	13.1571	35.625	38.75
ENSG00000174151	chr1	110036674	110045554	CYB561D1	284613	0.316748	0.317263	-0.000515148	-0.0061356	0.583232	0.688002	25280	8	0	0	13.6354	13.2083	35.875	38.375
ENSG00000181754	chr1	110046797	110052360	AMIGO1	57463	0.32115	0.321634	-0.000484159	-0.00761847	0.540652	0.680061	25523	6	0	0	13.7361	13.4957	35.5	39
ENSG00000156097	chr1	110082494	110091028	GPR61	83873	0.456191	0.455462	0.000728722	-0.0279509	0.327042	0.680061	23582	10	0.2	0	13.9333	14.0846	36	38.8
ENSG00000254942	chr1	110082528	110086459	NA	NA	0.893338	0.890342	0.00299684	0.00493086	0.743956	0.785187	28190	3	0	0	12.8148	11.9402	36	38.6667
ENSG00000065135	chr1	110091233	110136975	GNAI3	2773	0.47275	0.474219	-0.00146895	-0.0215555	0.181278	0.680061	18472	7	0	0	13.3214	13.0586	35.7143	38.5714
ENSG00000134183	chr1	110145889	110155679	GNAT2	2780	0.91688	0.913181	0.00369898	0.00574383	0.416179	0.680061	17819	3	0	0	13.4907	13.7692	36	39
ENSG00000116337	chr1	110158726	110174673	AMPD2	271	0.446672	0.442286	0.00438579	0.0131149	0.198182	0.680061	7752	30	0	0	13.7056	13.6957	35.6667	38.8
ENSG00000228703	chr1	110171039	110172927	NA	NA	0.925636	0.921422	0.0042148	0.0065115	0.216374	0.680061	16235	2	0	0	13.1806	13.7821	35.5	39
ENSG00000168765	chr1	110198703	110208118	GSTM4	2948	0.293061	0.292383	0.00067863	0.00599876	0.611516	0.699003	26030	10	0	0	12.3694	12.8282	35.6	38.7
ENSG00000213366	chr1	110210644	110252171	GSTM2	2946	0.222768	0.210942	0.0118261	0.0789422	0.242361	0.680061	4605	11	0	0	14.3056	14.0606	36	38.9091
ENSG00000134184	chr1	110230436	110251661	GSTM1	2944	0.188656	0.184176	0.00447937	0.0368031	0.643401	0.716672	26712	2	0	0	14.0556	13.8205	36	39
ENSG00000134201	chr1	110254864	110318050	GSTM5	2949	0.647175	0.64431	0.00286484	0.00452402	0.447726	0.680061	20353	25	0	0	14.1456	14.121	35.76	38.76
ENSG00000241720	chr1	110268442	110317874	NA	NA	0.672821	0.671879	0.000942188	-0.00518455	0.457427	0.680061	22057	20	0	0	13.9861	14.1667	35.75	38.75
ENSG00000134202	chr1	110276554	110284384	GSTM3	2947	0.261133	0.26185	-0.000717648	-0.0195968	0.501838	0.680061	23682	7	0	0	13.373	13.63	35.7143	38.5714
ENSG00000198758	chr1	110292702	110306649	EPS8L3	79574	0.864083	0.865723	-0.00163954	-0.00337885	0.405946	0.680061	22759	5	0	0	14.3556	14.7897	35.8	39
ENSG00000228420	chr1	110370977	110414058	NA	NA	0.941774	0.937414	0.00435956	0.00662339	0.248077	0.680061	15990	1	0	0	15.25	14.4872	36	38
ENSG00000261055	chr1	110438595	110440483	NA	NA	0.454593	0.462025	-0.00743196	-0.0228957	0.478569	0.680061	20419	1	0	0	12.9722	12.7179	35	39
ENSG00000184371	chr1	110452864	110473614	CSF1	1435	0.408621	0.407154	0.00146729	-0.000861637	0.416078	0.680061	27988	12	0	0	13.5208	13.6688	35.8333	38.8333
ENSG00000168710	chr1	110527308	110566357	AHCYL1	10768	0.405539	0.405346	0.000192685	-0.00117745	0.430806	0.680061	28060	13	0	0	13	12.9467	35.6923	38.6154
ENSG00000143093	chr1	110574199	110617263	STRIP1	85369	0.375688	0.375385	0.000303192	-0.00629219	0.436817	0.680061	27101	41	0	0	13.5359	13.6635	35.8049	38.7805
ENSG00000258634	chr1	110600962	110605177	NA	NA	0.859961	0.857742	0.00221903	0.00368462	0.790062	0.821051	28631	1	0	0	13.5278	14.1282	36	39
ENSG00000156150	chr1	110602616	110613322	ALX3	257	0.221279	0.221177	0.000101309	-0.00791805	0.360727	0.680061	28862	16	0	0	13.6372	13.7356	36	38.9375
ENSG00000258673	chr1	110625310	110652341	NA	NA	0.143058	0.141288	0.0017705	0.00567463	0.679281	0.739103	27345	11	0	0	13.3056	13.1329	35.8182	38.6364
ENSG00000186150	chr1	110655062	110656569	UBL4B	164153	0.862334	0.861569	0.000764695	0.00142506	0.745958	0.786814	28209	3	0	0	13.9259	14.2137	36	39
ENSG00000197106	chr1	110693108	110744824	SLC6A17	388662;101928619	0.572922	0.571868	0.00105392	-0.00987981	0.380094	0.680061	21303	15	0	0	13.4259	13.6496	35.7333	38.6
ENSG00000224965	chr1	110751456	110752609	KCNC4-AS1	100873974	0.748002	0.724043	0.0239587	0.0465384	0.143096	0.680061	1637	3	0	0	12.6944	12.2821	35.3333	37.6667
ENSG00000116396	chr1	110753965	110825722	KCNC4	3749	0.658306	0.653357	0.00494902	0.00447505	0.392596	0.680061	20467	19	0	0	12.8348	13.0526	35.0526	37.8421
ENSG00000227963	chr1	110828997	110881793	NA	440600	0.222193	0.223154	-0.000960988	0.00229326	0.601178	0.694356	25761	12	0	0	12.6088	12.8034	35.5833	38.8333
ENSG00000162775	chr1	110881128	110889299	RBM15	64783	0.155772	0.156068	-0.000295822	-0.00943824	0.525466	0.680061	27157	15	0	0	13.7019	13.465	35.7333	38.9333
ENSG00000168679	chr1	110905470	110933704	SLC16A4	9122	0.828109	0.832724	-0.00461552	-0.0151003	0.2665	0.680061	6423	5	0	0	13.5222	13.9538	35.6	38.6
ENSG00000224699	chr1	110925441	110974982	LAMTOR5-AS1	101410535	0.465554	0.463875	0.00167898	0.0112517	0.410234	0.680061	17199	24	0	0	12.7326	12.8814	35.5833	38.5
ENSG00000134248	chr1	110943871	110950564	LAMTOR5	10542	0.19905	0.197728	0.0013224	0.0155183	0.517325	0.680061	22522	8	0	0	11.9444	11.9199	35.125	38.25
ENSG00000143125	chr1	110993822	110999976	PROK1	84432	0.891985	0.887746	0.00423935	0.00681682	0.598712	0.693721	25679	3	0	0	13.2593	14.7179	35.6667	38.6667
ENSG00000270380	chr1	110999127	110999976	NA	NA	0.895656	0.891529	0.00412712	0.00658946	0.640782	0.715236	26655	1	0	0	13.75	13.7692	36	39
ENSG00000240194	chr1	111023374	111033899	CYMP	643160	0.813791	0.810671	0.00312034	0.0054255	0.746492	0.787182	28216	2	0	0	15.0694	14.3718	35.5	39
ENSG00000143105	chr1	111059839	111061797	KCNA10	3744	0.953007	0.95057	0.00243667	0.00365872	0.393754	0.680061	22165	2	0	0	14.4028	14.7564	35.5	39
ENSG00000177301	chr1	111136202	111174096	KCNA2	3737	0.378066	0.376113	0.00195339	0.00519436	0.559981	0.682258	24417	18	0	0	13.8704	13.8746	35.8333	38.6667
ENSG00000177272	chr1	111214310	111217655	KCNA3	3738	0.309553	0.308894	0.000659146	0.0102751	0.490481	0.680061	24131	10	0	0	13.3194	13.2718	35.7	38.7
ENSG00000143119	chr1	111415775	111442550	CD53	963	0.165635	0.165758	-0.000122955	-0.0314376	0.228061	0.680061	28658	4	0	0	14.4861	15.5321	35.5	38.75
ENSG00000232811	chr1	111486089	111495470	NA	NA	0.937336	0.931389	0.0059473	0.00909843	0.0178872	0.680061	11941	2	0	0	13.2778	14.1026	36	38.5
ENSG00000121931	chr1	111489807	111506701	LRIF1	55791	0.211323	0.209723	0.00160065	0.011519	0.348563	0.680061	17658	15	0	0	12.4185	12.7744	35.8667	38.6667
ENSG00000273010	chr1	111505924	111507271	NA	NA	0.0583787	0.0579541	0.000424588	0.00613029	0.532528	0.680061	26074	19	0.0526316	0	12.864	13.2416	35.7895	38.8947
ENSG00000156171	chr1	111659955	111682838	DRAM2	128338	0.230724	0.23183	-0.00110611	-0.0162	0.406356	0.680061	20941	13	0.0769231	0.0769231	13.1132	13.5641	35.4615	38.6923
ENSG00000134255	chr1	111682249	111727724	CEPT1	10390	0.246421	0.245442	0.000978928	-0.00189191	0.394836	0.680061	25873	15	0	0	13.5185	13.2684	35.6667	38.8
ENSG00000273221	chr1	111727037	111727683	NA	NA	0.949685	0.947083	0.00260211	0.00391706	0.192814	0.680061	21630	1	0	0	15.25	15.7436	35	39
ENSG00000162777	chr1	111729796	111747157	DENND2D	79961	0.412693	0.411536	0.00115678	0.000815019	0.397752	0.680061	28076	19	0	0	13.2398	13.2659	35.6316	38.8421
ENSG00000064886	chr1	111743393	111786062	CHI3L2	1117	0.486842	0.481635	0.00520692	0.00779579	0.286624	0.680061	13929	29	0	0	13.5747	13.6967	35.7586	38.7931
ENSG00000203878	chr1	111822681	111828738	CHIAP2	149620	0.949572	0.943971	0.00560033	0.00844464	0.0887825	0.680061	12908	1	0	0	14.0833	13.4872	36	39
ENSG00000134216	chr1	111833484	111863188	CHIA	27159	0.930524	0.924733	0.00579109	0.00892668	0.2183	0.680061	12192	3	0	0	13.5463	13.5385	36	38
ENSG00000173947	chr1	111888910	111895635	PIFO	128344	0.333772	0.332843	0.000928949	-0.0120992	0.444149	0.680061	22162	15	0	0	13.7907	13.2923	35.7333	38.4
ENSG00000227179	chr1	111925482	111934441	PGCP1	441897	0.732555	0.727905	0.00464981	0.0213367	0.603536	0.695494	25819	5	0	0	15.2722	15.1179	36	39
ENSG00000085465	chr1	111956936	111970399	OVGP1	5016	0.853674	0.852335	0.00133911	0.00228907	0.465432	0.680061	25051	3	0	0	13.5556	13.1368	35	38.3333
ENSG00000116455	chr1	111982512	111991998	WDR77	79084	0.290873	0.291784	-0.000910506	-0.0171822	0.312314	0.680061	22300	13	0	0	13.3355	13.1677	35.8462	38.8462
ENSG00000116459	chr1	111991486	112005395	ATP5F1	515	0.187504	0.187714	-0.000210397	-0.0255944	0.23718	0.680061	27907	12	0	0	13.2454	13.0385	35.75	38.5
ENSG00000143110	chr1	112016414	112021134	C1orf162	128346	0.27875	0.282467	-0.00371727	-0.0509989	0.342981	0.680061	10518	4	0	0	13.9722	12.8141	36	38.5
ENSG00000121933	chr1	112025970	112106584	ADORA3	140	0.593048	0.591919	0.00112879	0.00387387	0.368636	0.680061	21724	19	0	0	13.9488	13.8731	35.7368	38.9474
ENSG00000116473	chr1	112084840	112259313	RAP1A	5906	0.58091	0.578309	0.00260121	-0.00194358	0.373584	0.680061	25761	23	0	0	13.7126	13.8751	35.8261	38.8696
ENSG00000231346	chr1	112142277	112151345	LINC01160	100129269	0.92466	0.920518	0.00414263	0.00640856	0.388301	0.680061	16472	1	0	0	11.5	12.7692	35	39
ENSG00000197852	chr1	112223252	112298446	FAM212B	55924;101928718	0.306977	0.305826	0.00115102	-0.0054918	0.427922	0.680061	20646	35	0	0	13.7516	13.8205	35.7714	38.8286
ENSG00000227811	chr1	112282463	112290420	FAM212B-AS1	100506343	0.402116	0.402911	-0.000795411	-0.0334511	0.174866	0.680061	23114	5	0	0	13.6889	13.5282	35.6	38.8
ENSG00000064703	chr1	112297867	112310638	DDX20	11218	0.182692	0.181972	0.000719804	-0.00262553	0.518981	0.680061	24326	14	0	0	12.9147	13.1538	35.6429	38.5714
ENSG00000171385	chr1	112313284	112531777	KCND3	3752	0.72654	0.723228	0.00331184	0.00406493	0.373792	0.680061	21343	27	0	0	13.4012	13.2564	35.6296	38.4444
ENSG00000237556	chr1	112451958	112453553	KCND3-AS1	NA	0.928745	0.923423	0.00532203	0.00820235	0.091038	0.680061	13278	1	0	0	12.6389	11.359	36	38
ENSG00000231437	chr1	112532392	112541464	NA	NA	0.220366	0.219616	0.000749428	-0.00492601	0.460923	0.680061	23465	11	0	0	14.3864	14.4033	35.9091	38.9091
ENSG00000231246	chr1	112719856	112903150	NA	NA	0.816741	0.812362	0.00437958	0.0075935	0.435402	0.680061	17540	6	0	0	14.3148	13.5128	35.6667	38.8333
ENSG00000143079	chr1	112938803	113006078	CTTNBP2NL	55917	0.625728	0.62221	0.00351823	0.00654743	0.333744	0.680061	16154	9	0	0	13.6296	13.9573	35.8889	38.7778
ENSG00000134245	chr1	113009163	113072787	WNT2B	7482	0.387574	0.386286	0.00128801	0.00108867	0.463494	0.680061	27523	30	0	0	13.875	13.8598	35.5333	38.6
ENSG00000007341	chr1	113066140	113163447	ST7L	54879	0.170823	0.170005	0.000817421	-0.00930879	0.365138	0.680061	22956	20	0	0	13.3264	13.1846	35.8	38.6
ENSG00000116489	chr1	113161795	113214241	CAPZA1	829	0.1022	0.102122	7.85069e-05	-0.0111078	0.464258	0.680061	29054	15	0	0	13.6815	13.3453	35.7333	38.4667
ENSG00000155363	chr1	113215763	113243368	MOV10	4343	0.357456	0.359442	-0.00198593	-0.0114869	0.551797	0.68043	24126	17	0	0	13.2026	13.181	35.7059	38.6471
ENSG00000155366	chr1	113243728	113250056	RHOC	389	0.223585	0.223066	0.00051939	0.00272415	0.74632	0.787035	28214	8	0	0	12.9444	12.8173	35.125	38.875
ENSG00000271810	chr1	113245236	113254055	NA	NA	0.360923	0.360138	0.000785085	0.000438359	0.63433	0.711737	28878	13	0	0	13.3077	13.4201	35.4615	38.7692
ENSG00000155367	chr1	113252616	113258099	PPM1J	333926	0.345998	0.34631	-0.000312058	-0.0154567	0.444345	0.680061	27042	9	0	0	13.5123	13.8689	35.7778	38.8889
ENSG00000261595	chr1	113258294	113260418	NA	NA	0.280125	0.276829	0.00329639	0.0138243	0.451817	0.680061	18661	4	0	0	14.2083	13.9679	36	39
ENSG00000184599	chr1	113263041	113269857	FAM19A3	284467	0.344936	0.343679	0.00125753	0.00078752	0.644725	0.717503	28137	10	0	0	14.1639	14.2718	36	39
ENSG00000234790	chr1	113290717	113291097	NA	NA	0.854872	0.853391	0.00148146	0.00267431	0.525676	0.680061	24234	2	0	0	14.0972	13.2051	36	39
ENSG00000215866	chr1	113362792	113393265	NA	100996702	0.375873	0.375748	0.000125109	-0.000585445	0.609825	0.698149	28636	8	0	0	13.6528	13.6122	36	38.75
ENSG00000224167	chr1	113392650	113420493	NA	NA	0.688982	0.687509	0.00147384	0.00847713	0.522395	0.680061	22773	5	0	0	12.5056	13.4462	35.8	39
ENSG00000155380	chr1	113454469	113499635	SLC16A1	6566	0.455603	0.453994	0.00160864	0.00475855	0.37385	0.680061	19905	28	0	0	14.0704	13.9625	35.75	38.8214
ENSG00000229020	chr1	113466045	113466959	AKR7A2P1	246182	0.925065	0.923541	0.00152392	0.00234187	0.494917	0.680061	24932	2	0	0	11.4028	11.3333	36	38.5
ENSG00000226419	chr1	113499037	113542118	SLC16A1-AS1	100506392	0.389147	0.38445	0.00469708	0.0134441	0.396061	0.680061	14554	10	0	0	13.5611	13.6205	35.4	39
ENSG00000236066	chr1	113550876	113589677	NA	NA	0.48554	0.479433	0.00610705	0.0439252	0.131734	0.680061	3463	2	0	0	14.9861	13.7692	36	39
ENSG00000238198	chr1	113554309	113615727	NA	100996251	0.293335	0.293333	1.39871e-06	-0.00869172	0.266664	0.680061	29742	10	0	0	14.0222	13.7154	36	38.5
ENSG00000198799	chr1	113615831	113674882	LRIG2	9860	0.376229	0.37565	0.000578393	0.00422728	0.366433	0.680061	24771	8	0	0	13.8368	14.0994	35.875	38.875
ENSG00000236887	chr1	113741447	113741880	NA	NA	0.834906	0.830402	0.00450399	0.00651242	0.535181	0.680061	23376	4	0	0	11.9722	12.391	36	38.75
ENSG00000081026	chr1	113933371	114228545	MAGI3	260425	0.475807	0.472499	0.00330706	0.00692287	0.248738	0.680061	15410	10	0	0	13.0389	12.9154	35.6	38.7
ENSG00000116793	chr1	114239453	114302111	PHTF1	10745	0.300001	0.298934	0.00106733	-0.00484373	0.214728	0.680061	21210	15	0.0666667	0	13.8463	14.106	35.8667	38.9333
ENSG00000081019	chr1	114304454	114355098	RSBN1	54665	0.413256	0.412501	0.000754852	-0.01139	0.393137	0.680061	23421	12	0	0.0833333	13.7431	13.6944	36	38.8333
ENSG00000231128	chr1	114355001	114371793	NA	NA	0.344815	0.341793	0.00302161	-3.01871e-05	0.343981	0.680061	29692	10	0	0	13.5806	13.5462	35.6	38.8
ENSG00000134242	chr1	114356433	114414381	PTPN22	26191	0.375279	0.374055	0.00122324	-0.0130788	0.327491	0.680061	20169	6	0	0	14.6435	14.1624	36	38.6667
ENSG00000226167	chr1	114399257	114443859	AP4B1-AS1	100287722	0.503996	0.507486	-0.00349004	-0.0164107	0.305019	0.680061	9024	14	0	0	14.625	14.2363	35.8571	38.7143
ENSG00000188761	chr1	114420790	114430169	BCL2L15	440603	0.693625	0.707934	-0.0143086	-0.0310104	0.241619	0.680061	4572	4	0	0	15.2708	14.5577	36	38.25
ENSG00000134262	chr1	114437370	114447823	AP4B1	10717	0.119789	0.119852	-6.29272e-05	-0.010856	0.699148	0.752703	29201	9	0	0	11.5401	11.7635	35.5556	38.6667
ENSG00000118655	chr1	114447763	114456708	DCLRE1B	64858	0.416982	0.416075	0.000906194	-0.00993068	0.175258	0.680061	22332	10	0	0	13.3444	13.1821	35.2	38.8
ENSG00000235527	chr1	114466622	114472114	NA	101928846	0.103781	0.103951	-0.000169894	-0.00248834	0.632475	0.710689	28257	12	0	0	13.7847	13.3889	35.5833	38.9167
ENSG00000163349	chr1	114471814	114520426	HIPK1	204851	0.414339	0.413551	0.000788613	-0.00698728	0.420884	0.680061	23163	24	0	0	13.9259	13.6517	35.8333	38.8333
ENSG00000116774	chr1	114522063	114524876	OLFML3	56944	0.727596	0.72559	0.00200522	0.0165788	0.432344	0.680061	17322	4	0	0	14.1458	13.8397	36	39
ENSG00000270780	chr1	114544055	114544857	NA	NA	0.913871	0.913028	0.000842686	0.00131652	0.950839	0.957403	29550	1	0	0	15.0278	15.8462	36	39
ENSG00000134207	chr1	114631913	114696541	SYT6	148281	0.583975	0.580786	0.00318864	0.00646903	0.343756	0.680061	16332	17	0	0	13.3284	13.3107	35.6471	38.4706
ENSG00000232895	chr1	114749049	114804900	NA	NA	0.83224	0.825967	0.00627329	0.0109617	0.295862	0.680061	9703	2	0	0	14.0139	14.0641	35.5	38.5
ENSG00000197323	chr1	114935399	115053781	TRIM33	51592	0.557324	0.55553	0.00179362	-0.00365407	0.35241	0.680061	22173	8	0	0	14.684	14.5	35.75	39
ENSG00000116752	chr1	115110178	115124260	BCAS2	10286	0.255152	0.25484	0.000312345	-0.0344796	0.152776	0.680061	27034	4	0	0	14.1667	14.3269	36	38.75
ENSG00000175984	chr1	115125469	115213043	DENND2C	163259	0.209774	0.208859	0.000914888	-0.00945612	0.354334	0.680061	22261	13	0	0	13.5256	13.3333	36	38.8462
ENSG00000116748	chr1	115215719	115238239	AMPD1	270	0.922074	0.918499	0.00357553	0.00556731	0.363461	0.680061	18194	2	0	0	14.0556	14.1538	35.5	39
ENSG00000213281	chr1	115247090	115259515	NRAS	4893	0.329564	0.333811	-0.00424678	-0.0183728	0.396033	0.680061	14550	5	0	0	13.1722	13.0103	35.8	38.6
ENSG00000009307	chr1	115259534	115301297	CSDE1	7812	0.416891	0.414279	0.0026125	-0.00139012	0.349074	0.680061	26909	16	0	0	14.5885	14.617	35.875	38.9375
ENSG00000052723	chr1	115312100	115323306	SIKE1	80143	0.208251	0.20772	0.000531132	-0.0143789	0.276613	0.680061	25132	5	0	0	13.5778	13.3077	35.8	38.6
ENSG00000198765	chr1	115397424	115537991	SYCP1	6847	0.38373	0.390524	-0.00679397	-0.0522108	0.335488	0.680061	9988	7	0	0	13.9802	14.1392	36	38.8571
ENSG00000134200	chr1	115572415	115576941	TSHB	7252	0.939596	0.933238	0.00635848	0.00969836	0.054069	0.680061	11148	2	0	0	14.3889	13.359	36	38
ENSG00000134198	chr1	115590632	115632121	TSPAN2	10100	0.506998	0.502076	0.00492163	-0.00822385	0.127014	0.680061	13247	8	0	0	12.6944	13.0032	35.75	38.875
ENSG00000228035	chr1	115825655	115910693	NA	NA	0.593748	0.591335	0.00241339	0.00196659	0.359058	0.680061	25710	33	0	0	13.4596	13.4274	35.8182	38.6667
ENSG00000134259	chr1	115828539	115880857	NGF	4803	0.725998	0.723535	0.00246336	0.00108311	0.402843	0.680061	27538	20	0	0	13.6153	13.4513	35.8	38.6
ENSG00000173218	chr1	116184574	116240845	VANGL1	81839	0.673542	0.670775	0.00276663	0.00156975	0.350419	0.680061	26516	13	0	0	13.6453	13.7613	35.7692	38.7692
ENSG00000118729	chr1	116242628	116311402	CASQ2	845	0.807354	0.802417	0.00493742	0.0062417	0.310971	0.680061	16823	6	0	0	13.5556	13.8718	35.8333	39
ENSG00000177551	chr1	116378998	116386538	NHLH2	4808	0.187344	0.188915	-0.00157052	-0.015143	0.341162	0.680061	17846	20	0	0	13.9986	13.8846	35.85	38.85
ENSG00000228127	chr1	116461997	116468529	NA	101928995	0.902739	0.902293	0.000446586	0.000706057	0.828277	0.852252	28917	1	0	0	11.6111	12.8462	36	39
ENSG00000163393	chr1	116519119	116612675	SLC22A15	55356	0.41203	0.41524	-0.00320987	-0.0297106	0.357709	0.680061	11638	9	0	0	12.6327	12.5128	35.4444	38.3333
ENSG00000173212	chr1	116654376	116677861	MAB21L3	126868	0.883918	0.880661	0.00325708	0.00523813	0.374747	0.680061	18910	4	0	0	13.7153	13.6923	35.75	39
ENSG00000235933	chr1	116706905	116708862	NA	NA	0.833967	0.829637	0.00432977	0.00742045	0.533137	0.680061	23298	1	0	0	12.4722	13.9231	36	39
ENSG00000163399	chr1	116915290	116952883	ATP1A1	476	0.472272	0.471346	0.000925943	-0.00199392	0.409264	0.680061	25638	28	0	0	13.5248	13.4799	35.6071	38.8929
ENSG00000269279	chr1	116915890	116926718	NA	NA	0.441324	0.439605	0.00171884	-0.0042856	0.330194	0.680061	20889	13	0	0	13.6624	13.5049	35.7692	38.9231
ENSG00000203865	chr1	116934869	116961244	ATP1A1OS	84852	0.61017	0.608913	0.00125624	0.00286235	0.584206	0.688196	25258	14	0	0	13.1885	13.044	35.5714	38.5714
ENSG00000224950	chr1	117035645	117041834	NA	NA	0.858618	0.860206	-0.00158804	-0.00540243	0.445721	0.680061	18545	6	0	0.166667	13.4167	13.8803	35.3333	38.8333
ENSG00000116815	chr1	117057157	117113661	CD58	965	0.518545	0.517447	0.00109836	-0.0117028	0.50376	0.680061	21822	20	0	0	13.6639	13.7077	35.9	38.65
ENSG00000177173	chr1	117075558	117076714	NAP1L4P1	NA	0.944168	0.943222	0.00094536	0.00143009	0.576544	0.686416	26834	1	0	0	14.4167	15.2564	36	39
ENSG00000143061	chr1	117117031	117210375	IGSF3	3321	0.669443	0.666315	0.00312762	0.00988481	0.348942	0.680061	10947	19	0	0	12.9795	13.0391	35.5789	38.7368
ENSG00000203864	chr1	117236734	117249225	C1orf137	388667	0.931841	0.930071	0.00177024	0.00271418	0.530008	0.680061	24144	1	0	0	12.75	12.6154	36	39
ENSG00000223489	chr1	117282603	117285231	NEFHP1	NA	0.938039	0.933191	0.00484808	0.00746038	0.161254	0.680061	14482	7	0	0	13.623	13.359	35.8571	38.5714
ENSG00000116824	chr1	117297007	117311850	CD2	914	0.665705	0.645001	0.020704	0.0448964	0.158481	0.680061	1968	1	0	0	12.9167	12.3077	36	39
ENSG00000225079	chr1	117317726	117318245	FTH1P22	NA	0.865776	0.864726	0.00104989	0.00173002	0.670398	0.733158	27207	6	0	0	12.5556	12.6068	35.6667	38.1667
ENSG00000134247	chr1	117452679	117532980	PTGFRN	5738	0.700229	0.693634	0.00659519	0.0137929	0.288922	0.680061	7271	27	0	0	13.2788	13.4748	35.5926	38.6667
ENSG00000134256	chr1	117544382	117579167	CD101	9398	0.651957	0.642789	0.00916824	0.0514232	0.100842	0.680061	1414	3	0	0	13.9907	13.4872	36	39
ENSG00000236137	chr1	117568104	117602112	NA	101929099	0.913779	0.905055	0.00872373	0.0136889	0.0356205	0.680061	7336	1	0	0	13.4444	13.0513	36	39
ENSG00000116830	chr1	117602925	117650075	TTF2	8458	0.667616	0.668685	-0.00106862	-0.00364498	0.268066	0.680061	22196	12	0	0	13.5718	13.7201	35.8333	38.8333
ENSG00000134253	chr1	117653682	117665209	TRIM45	80263	0.194832	0.196089	-0.0012566	-0.037798	0.251097	0.680061	19937	13	0	0	13.7671	13.3748	35.9231	38.6923
ENSG00000134258	chr1	117686209	117753556	VTCN1	79679	0.853443	0.846977	0.00646612	0.0105393	0.212789	0.680061	10160	7	0	0	14.004	13.8718	35.8571	38.7143
ENSG00000198162	chr1	117910071	118071494	MAN1A2	10905	0.629878	0.626415	0.00346264	0.0223701	0.123385	0.680061	9105	9	0	0	14.0586	13.4815	35.7778	38.5556
ENSG00000236866	chr1	118139454	118148392	NA	100996263	0.400281	0.399249	0.00103214	0.00309903	0.584028	0.688109	25253	5	0	0	14.1611	14.4821	35.8	39
ENSG00000183508	chr1	118148556	118170994	FAM46C	54855	0.566527	0.566948	-0.000421201	-0.00168377	0.316034	0.680061	26286	19	0	0	13.1506	12.9069	35.5789	38.4211
ENSG00000196505	chr1	118406107	118472253	GDAP2	54834	0.350136	0.350622	-0.000486544	-0.0139417	0.282284	0.680061	25504	14	0	0	13.9861	14.1007	35.5714	38.7857
ENSG00000065183	chr1	118472343	118509165	WDR3	10885	0.168157	0.169141	-0.000984401	-0.00928091	0.602345	0.694846	25793	13	0	0	12.8889	13.3748	35.6154	38.7692
ENSG00000155761	chr1	118496484	118727846	SPAG17	200162	0.430213	0.428721	0.00149234	-0.00146649	0.37874	0.680061	26741	6	0	0	13.912	14.3889	35.8333	39
ENSG00000092607	chr1	119425669	119532179	TBX15	6913	0.219507	0.218398	0.00110943	0.006723	0.41996	0.680061	20917	50	0	0	13.6656	13.5836	35.88	38.74
ENSG00000226172	chr1	119542967	119544015	NA	NA	0.0826091	0.0832155	-0.00060644	-0.0137728	0.489414	0.680061	24559	7	0	0	13.7698	13.0586	35.8571	38.8571
ENSG00000239216	chr1	119543241	119544028	NA	NA	0.0685999	0.0700828	-0.00148286	-0.0264639	0.419062	0.680061	18383	5	0	0	13.3389	12.7487	36	38.8
ENSG00000116874	chr1	119573839	119683294	WARS2	10352	0.51928	0.517602	0.00167817	-0.0161314	0.178506	0.680061	17203	17	0	0	13.3366	13.5143	35.6471	38.5882
ENSG00000231365	chr1	119683019	119818596	NA	101929147	0.451854	0.45126	0.000593679	-0.0163572	0.309212	0.680061	24657	15	0	0.0666667	13.6519	13.5795	35.8667	38.6667
ENSG00000227712	chr1	119802888	119869926	NA	NA	0.703577	0.700997	0.0025806	-0.011399	0.315163	0.680061	12577	4	0	0	12.8542	12.391	35.5	38.5
ENSG00000232650	chr1	119870799	119898805	NA	NA	0.68939	0.686456	0.00293422	0.00643853	0.804221	0.832247	28752	2	0	0	12.7778	12.0769	36	37.5
ENSG00000116882	chr1	119911402	119936753	HAO2	51179	0.760689	0.758548	0.00214103	0.000367348	0.146284	0.680061	29000	3	0	0	14.3611	13.9316	36	38.6667
ENSG00000203859	chr1	119957554	119965658	HSD3B2	3284	0.765483	0.73783	0.0276529	0.0494626	0.267203	0.680061	5754	3	0	0	13.2963	13.0769	35.3333	39
ENSG00000203858	chr1	119981624	119988709	HSD3BP2	NA	0.921389	0.916234	0.00515449	0.00800633	0.101479	0.680061	13601	1	0	0	13.3056	13.2308	36	39
ENSG00000203857	chr1	120049821	120057681	HSD3B1	3283	0.861182	0.850872	0.0103101	0.0171756	0.188575	0.680061	5360	1	0	0	19.25	18.4872	36	39
ENSG00000226443	chr1	120076372	120077369	GAPDHP32	NA	0.918013	0.912101	0.00591125	0.00921907	0.0896545	0.680061	11761	1	0	0	13.5556	12.8462	36	39
ENSG00000143067	chr1	120162045	120190396	ZNF697	90874	0.658583	0.657361	0.00122122	0.00766819	0.459998	0.680061	20183	21	0	0	13.7817	13.6911	35.8095	38.619
ENSG00000092621	chr1	120202421	120286838	PHGDH	26227	0.44337	0.441479	0.00189073	-7.84592e-05	0.373966	0.680061	29591	22	0	0	13.7904	13.5688	35.7273	38.6364
ENSG00000134240	chr1	120290619	120311528	HMGCS2	3158	0.913488	0.91085	0.00263793	0.0041607	0.491011	0.680061	21169	3	0	0	13.1111	13.1368	35.6667	39
ENSG00000134193	chr1	120336641	120354283	REG4	83998	0.805633	0.80243	0.00320322	0.00453607	0.376834	0.680061	20336	7	0	0	14.6587	14.63	35.8571	39
ENSG00000215864	chr1	120377388	120387779	NBPF7	NA	0.699945	0.6972	0.00274468	0.00320237	0.412598	0.680061	23130	3	0	0	13.963	14.0855	35.6667	38.3333
ENSG00000227205	chr1	120395939	120396371	PFN1P9	NA	0.813297	0.811283	0.00201393	0.00321559	0.416955	0.680061	23102	3	0	0	16.6759	15.7778	36	39
ENSG00000134249	chr1	120436156	120439118	ADAM30	11085	0.7603	0.754137	0.00616244	0.0101143	0.145911	0.680061	10650	4	0	0	15.1736	15.109	35.75	39
ENSG00000134250	chr1	120454176	120612240	NOTCH2	4853	0.397724	0.399466	-0.00174198	-0.0154883	0.256495	0.680061	16825	10	0	0	13.3944	13.3154	35.6	38.7
ENSG00000236933	chr1	120835810	120838343	NA	NA	0.0391797	0.0398602	-0.000680458	-0.0218461	0.524828	0.680061	23970	3	0	0	12.4907	12.5812	36	38.6667
ENSG00000188610	chr1	120837756	120855681	FAM72B	653820	0.0443274	0.0448627	-0.0005353	-0.0174269	0.54912	0.680061	25107	10	0	0	13.0389	13.3846	36	38.8
ENSG00000223345	chr1	120906028	120915073	HIST2H2BA	337875	0.818376	0.81679	0.00158613	0.000540747	0.298292	0.680061	28634	3	0	0	15.3611	15.0684	35.6667	39
ENSG00000234998	chr1	120906609	120935761	NA	NA	0.57241	0.569122	0.00328756	0.00984234	0.454088	0.680061	18831	6	0	0	13.625	13.5	35.6667	38.8333
ENSG00000233029	chr1	120925634	120933000	NA	NA	0.51272	0.509903	0.00281704	0.0162509	0.57139	0.684651	24830	3	0	0	13.213	13.1795	35.6667	38.6667
ENSG00000198019	chr1	120926979	120935937	FCGR1B	2209;2210;100132417	0.726952	0.724015	0.00293708	0.00437996	0.715691	0.764126	27868	2	0	0	13.0417	12.4872	35.5	38.5
ENSG00000230806	chr1	121102017	121140666	NA	100873165	0.403185	0.402486	0.000699247	0.00689634	0.779074	0.812527	28529	6	0	0	11.7315	11.9487	35.3333	38.3333
ENSG00000227082	chr1	121138614	121204983	NA	NA	0.606238	0.60774	-0.00150155	-0.00539164	0.40431	0.680061	18572	5	0	0	12.4111	12.4462	35.6	38.4
ENSG00000272583	chr1	121260164	121260627	NA	NA	0.803028	0.794326	0.00870244	0.0155255	0.386843	0.680061	13861	1	0	0	13.3889	12.4359	36	38
ENSG00000231752	chr1	121261143	121310591	EMBP1	NA	0.161891	0.163125	-0.00123449	-0.030171	0.41023	0.680061	20093	5	0	0	14.0444	13.7179	35.8	39
ENSG00000230880	chr1	142618769	142729975	NA	101927209	0.606528	0.6081	-0.00157145	-0.00250305	0.655688	0.723667	26959	9	0	0	13.5093	13.4103	35.8889	38.6667
ENSG00000203849	chr1	142620645	142729967	NA	NA	0.626209	0.62453	0.00167926	0.00509296	0.705525	0.757075	27728	6	0	0	13.8796	13.5684	36	38.6667
ENSG00000225015	chr1	142660017	142660749	SNX18P15	NA	0.468492	0.458623	0.00986977	0.0300694	0.372806	0.680061	12780	1	0	0	15.3333	15.1026	36	39
ENSG00000242676	chr1	142697653	142729971	ANKRD20A12P	NA	0.775477	0.777647	-0.00216958	-0.00397941	0.847132	0.868196	29032	1	0	0	14.2778	14.8462	36	39
ENSG00000232745	chr1	142803532	142827235	ANKRD20A14P	NA	0.845729	0.847457	-0.00172789	-0.00291016	0.792107	0.822647	28649	1	0	0	14.0556	13.4872	36	39
ENSG00000232274	chr1	143118704	143211070	NA	NA	0.614404	0.614453	-4.85023e-05	0.00314105	0.461955	0.680061	29330	4	0	0	13.4931	12.9615	36	38.75
ENSG00000230850	chr1	143119061	143233417	NA	NA	0.70844	0.710065	-0.00162509	-0.00243406	0.462762	0.680061	24717	3	0	0	13.4907	12.7949	36	39
ENSG00000237291	chr1	143154493	143169717	NA	NA	0.663022	0.659674	0.00334821	0.00719515	0.695787	0.750473	27585	1	0	0	14.2222	12.3846	36	39
ENSG00000185044	chr1	143354963	143467632	NA	101927648	0.733427	0.73871	-0.00528274	-0.0115778	0.169703	0.680061	9084	2	0	0	12.0139	12.7051	36	39
ENSG00000223804	chr1	143647638	143745417	NA	NA	0.474917	0.478559	-0.0036421	-0.0286178	0.33827	0.680061	10181	12	0	0	13.1042	13.1068	35.4167	38.5
ENSG00000231734	chr1	143687097	143720401	NA	NA	0.932456	0.928969	0.0034864	0.00534083	0.216354	0.680061	18679	3	0	0	13.5463	13.4872	35.3333	39
ENSG00000236334	chr1	143767144	143767881	PPIAL4G	644591	0.9057	0.902104	0.00359565	0.00567614	0.277532	0.680061	17963	1	0	0	16.6667	17.1282	36	39
ENSG00000215784	chr1	143896452	143913143	FAM72D	728833	0.932267	0.933813	-0.00154603	-0.00236516	0.57182	0.684749	24864	1	0	0	13.7778	13.8974	36	39
ENSG00000196369	chr1	143913615	144094424	SRGAP2B	NA	0.566713	0.563441	0.0032717	0.000943461	0.275885	0.680061	27832	4	0	0	13.5069	13.3718	36	39
ENSG00000235398	chr1	144275918	144341756	LINC00623	728855	0.0507376	0.0497152	0.00102235	0.0124546	0.538817	0.680061	23555	3	0	0	12.7222	12.6581	35.3333	38.3333
ENSG00000231360	chr1	144339738	144521058	NA	730256;101929383	0.372703	0.370591	0.00211181	0.0120646	0.49664	0.680061	21442	11	0	0	13.6793	13.6643	35.7273	38.4545
ENSG00000236943	chr1	144456138	144521970	NA	728875;101927520;101929438	0.395805	0.39226	0.00354474	0.013774	0.297144	0.680061	8819	11	0	0	13.6187	13.8974	35.8182	38.6364
ENSG00000201699	chr1	144534038	144534199	RNU1-59P	NA	0.418072	0.410954	0.00711775	0.02419	0.553418	0.68074	24189	1	0	0	14.7222	15.5385	36	39
ENSG00000225241	chr1	144593363	144621656	NA	NA	0.562202	0.55792	0.00428189	0.00424654	0.372265	0.680061	20966	12	0	0	12.3241	12.8355	35.75	38.8333
ENSG00000203843	chr1	144612266	144612683	PFN1P2	NA	0.795532	0.790304	0.00522787	0.0104763	0.48313	0.680061	20672	2	0	0	13.375	13.9872	36	39
ENSG00000168614	chr1	144811744	144830413	NBPF9	25832;200030;284565;728912	0.844727	0.840419	0.00430801	0.00727321	0.431207	0.680061	17234	3	0	0	13.4722	12.8376	36	39
ENSG00000178104	chr1	144836157	145076186	PDE4DIP	9659;100996724;100996761;101929792;101930416	0.536124	0.534075	0.00204954	0.00240435	0.453969	0.680061	24773	67	0	0	13.4892	13.4608	35.8209	38.8209
ENSG00000255148	chr1	144858174	144865800	NA	NA	0.456061	0.454815	0.00124567	0.00386114	0.888884	0.90386	29261	1	0	0	12.5833	12.5897	36	39
ENSG00000268172	chr1	144989309	144991365	NA	NA	0.350362	0.365779	-0.0154164	-0.0604354	0.277957	0.680061	6320	1	0	0	15.2222	14.4615	36	39
ENSG00000223380	chr1	145096220	145116922	SEC22B	100996517;100996716;101060309	0.351201	0.351302	-0.00010136	-0.00846071	0.662968	0.727976	28861	17	0	0	14.3546	14.1885	35.9412	38.8235
ENSG00000177144	chr1	145139025	145139569	NUDT4P1	NA	0.234376	0.233834	0.000541448	0.00257194	0.874959	0.891987	29186	2	0	0	16.625	16.6667	36	39
ENSG00000213240	chr1	145209119	145291972	NOTCH2NL	388677	0.383483	0.383394	8.81648e-05	-0.00936121	0.685479	0.743658	28975	7	0	0	13.6071	13.7766	35.5714	38.8571
ENSG00000255168	chr1	145209145	145319796	NA	NA	0.48671	0.486251	0.000459586	-0.00660804	0.738522	0.78113	28131	9	0	0	13.6451	13.7009	35.6667	38.7778
ENSG00000163386	chr1	145289772	145370303	NBPF10	25832;100132406;101928050	0.788941	0.786968	0.00197374	0.00365322	0.803665	0.831846	28746	4	0	0	13.7639	13.5833	36	38.75
ENSG00000233396	chr1	145373054	145382434	NA	101928979	0.630894	0.63964	-0.00874652	-0.0273905	0.267266	0.680061	5758	2	0	0	13.125	13.5	36	39
ENSG00000168509	chr1	145413095	145417545	HFE2	148738	0.552945	0.550559	0.002386	-0.00581962	0.22845	0.680061	17678	10	0	0	13.8528	13.6564	36	38.9
ENSG00000117289	chr1	145438469	145442635	TXNIP	10628	0.196846	0.199103	-0.00225727	-0.0376926	0.402724	0.680061	15061	8	0	0	12.4826	12.8269	35.875	38.25
ENSG00000121851	chr1	145456236	145470388	POLR3GL	84265	0.237139	0.236439	0.000700764	-0.0143339	0.473135	0.680061	23809	7	0	0	13.6706	13.2344	35.8571	38.7143
ENSG00000181039	chr1	145470508	145475646	ANKRD34A	284615	0.179776	0.178425	0.00135067	0.00465073	0.492184	0.680061	21175	18	0	0	12.8611	12.6709	35.6111	38.5556
ENSG00000234222	chr1	145475982	145508503	NA	NA	0.181369	0.178983	0.00238577	-0.000272012	0.292532	0.680061	29195	28	0	0	13.5258	13.3278	35.8929	38.8214
ENSG00000152022	chr1	145477085	145501669	LIX1L	128077	0.218538	0.215591	0.0029477	0.0235878	0.380516	0.680061	13381	9	0	0	13.0309	13.0427	36	38.7778
ENSG00000131795	chr1	145507598	145513536	RBM8A	9939	0.380709	0.3758	0.0049086	0.0230378	0.199424	0.680061	5299	7	0	0	13.4563	12.7912	35.7143	38.7143
ENSG00000211451	chr1	145509752	145516076	GNRHR2	114814	0.364535	0.370733	-0.00619826	-0.0361138	0.416862	0.680061	16128	4	0	0	14.4861	14.1667	36	38.75
ENSG00000131779	chr1	145516252	145523730	PEX11B	8799	0.203356	0.202448	0.000907365	-0.00284858	0.262297	0.680061	23870	10	0	0	13.7528	13.5692	35.6	38.8
ENSG00000143127	chr1	145524891	145543868	ITGA10	8515	0.710404	0.705852	0.00455237	0.0113219	0.0576424	0.680061	9319	3	0	0	13.5926	13.2137	35.6667	38.6667
ENSG00000198483	chr1	145549230	145568526	ANKRD35	148741	0.406091	0.404758	0.00133344	0.00445337	0.3478	0.680061	20508	6	0	0	13.7176	14.1282	35.8333	39
ENSG00000131788	chr1	145575233	145586546	PIAS3	10401	0.211977	0.21071	0.00126756	0.00966843	0.571386	0.684651	24829	10	0	0	11.7361	11.6821	35.8	38.4
ENSG00000186364	chr1	145586115	145589439	NUDT17	200035	0.109946	0.108804	0.00114205	0.00716562	0.310941	0.680061	20703	4	0	0	13.4097	13.0962	35.5	38.75
ENSG00000186141	chr1	145592605	145611025	POLR3C	10623	0.242217	0.240842	0.00137532	0.00730889	0.389274	0.680061	19058	13	0	0	13.1517	13.2071	35.6923	38.6923
ENSG00000121848	chr1	145611036	145696218	RNF115	27246	0.574445	0.57428	0.00016487	0.00717462	0.420013	0.680061	28296	8	0	0	13.0729	12.9647	35.875	38.75
ENSG00000117281	chr1	145695798	145715614	CD160	11126	0.469245	0.473756	-0.00451095	-0.0156157	0.401366	0.680061	14957	9	0	0.111111	13.784	13.5954	35.6667	39
ENSG00000174827	chr1	145726918	145764074	PDZK1	5174	0.88556	0.883236	0.00232351	0.00335409	0.419963	0.680061	22811	8	0	0	14.5451	14.6763	36	38.875
ENSG00000117262	chr1	145764411	145827103	GPR89A	51463;653519	0.157159	0.157555	-0.000395809	0.00530528	0.486099	0.680061	26306	5	0	0	14.3444	14.2308	35.8	38.8
ENSG00000235702	chr1	145827205	145833118	NA	101929780	0.911871	0.906523	0.00534813	0.00845685	0.245488	0.680061	12889	3	0	0	14.5463	14.3162	36	39
ENSG00000152042	chr1	146032647	146082765	NBPF11	200030;728912;101928050	0.51534	0.5155	-0.000159843	-0.0225599	0.275762	0.680061	28344	2	0	0	10.5833	10.8333	35.5	38
ENSG00000232637	chr1	146032648	146253110	NA	NA	0.51534	0.5155	-0.000159843	-0.0225599	0.275762	0.680061	28344	2	0	0	10.5833	10.8333	35.5	38
ENSG00000227242	chr1	146490895	146596107	NBPF13P	728989	0.464599	0.469323	-0.00472329	-0.0349658	0.397124	0.680061	14630	45	0.0444444	0	13.137	13.1516	35.1556	38.1556
ENSG00000225603	chr1	146522379	146524043	NA	NA	0.893569	0.889831	0.00373721	0.00609628	0.312689	0.680061	17127	4	0	0	13.3264	12.9231	35	37.5
ENSG00000131791	chr1	146626685	146644129	PRKAB2	5565	0.41793	0.418137	-0.000207048	-0.0176361	0.295967	0.680061	27935	9	0	0	13.7006	13.4245	35.5556	38.5556
ENSG00000237188	chr1	146644350	146683136	NA	100505794	0.510758	0.50697	0.00378778	0.00848002	0.326723	0.680061	12852	16	0	0	14.099	14.0032	35.8125	38.625
ENSG00000273071	chr1	146644765	146724314	NA	NA	0.382663	0.382009	0.000654416	-0.00927139	0.277227	0.680061	24170	39	0	0	13.8077	13.977	35.7692	38.7436
ENSG00000131781	chr1	146646930	146714700	FMO5	2330	0.452641	0.45138	0.0012614	-0.00238265	0.259314	0.680061	24819	32	0	0	13.7457	13.9487	35.7812	38.75
ENSG00000271721	chr1	146647181	146649319	NA	NA	0.934963	0.929817	0.00514612	0.00788379	0.0602181	0.680061	13789	3	0	0	12.25	12.9658	35.6667	38.3333
ENSG00000180867	chr1	146649692	146651206	PDIA3P1	171423	0.504495	0.496022	0.00847233	0.0330399	0.373403	0.680061	12821	4	0	0	14.9306	14.4167	35.5	38.75
ENSG00000236806	chr1	146695146	146695940	NA	NA	0.893696	0.884718	0.00897821	0.0144048	0.154795	0.680061	6855	1	0	0	14.0278	14.2051	36	39
ENSG00000131778	chr1	146714291	146767443	CHD1L	9557	0.3857	0.384576	0.00112392	-0.0187515	0.212	0.680061	20819	13	0	0	14.1325	14.211	35.8462	38.6154
ENSG00000234610	chr1	146986158	146989699	LINC00624	100289211	0.784481	0.781749	0.00273228	0.00434798	0.495658	0.680061	21381	2	0	0	14.7222	13.5897	35.5	39
ENSG00000116128	chr1	147013182	147098017	BCL9	607	0.495485	0.491533	0.00395141	0.011633	0.336997	0.680061	10091	19	0	0	13.7032	13.6721	35.7895	38.2105
ENSG00000162836	chr1	147101453	147142618	ACP6	51205	0.297765	0.300971	-0.0032067	-0.0266274	0.284817	0.680061	10035	7	0	0	13.1984	12.8645	35.7143	38.4286
ENSG00000143140	chr1	147228332	147245484	GJA5	2702	0.837608	0.834516	0.00309135	0.00394018	0.49257	0.680061	21582	11	0	0	13.5051	13.5734	35.6364	38.8182
ENSG00000234482	chr1	147229426	147230517	NA	NA	0.903855	0.901943	0.00191206	0.00305739	0.571978	0.684749	24850	2	0	0	13	13.9359	36	39
ENSG00000234190	chr1	147249700	147261065	NA	NA	0.538587	0.536602	0.00198517	0.00523015	0.838783	0.861215	28979	1	0	0	12.1667	13.9744	36	39
ENSG00000121634	chr1	147374946	147381393	GJA8	2703	0.928894	0.925076	0.00381847	0.0059524	0.303237	0.680061	17417	9	0	0	13.608	13.5356	35.5556	38.6667
ENSG00000188092	chr1	147400506	147465753	GPR89B	51463;653519	0.328786	0.326574	0.00221113	0.00834577	0.446186	0.680061	18297	6	0	0	13.3519	13.3419	36	38.8333
ENSG00000203836	chr1	147574428	147634886	NBPF24	NA	0.151012	0.147278	0.00373396	0.0207141	0.391685	0.680061	14223	2	0	0	13.6111	13.5897	36	38.5
ENSG00000227700	chr1	147718440	147718956	NA	NA	0.302886	0.306683	-0.00379712	-0.0364253	0.364744	0.680061	12144	4	0	0	13.2153	13.3526	36	39
ENSG00000234283	chr1	147744014	147752855	NA	NA	0.5579	0.558588	-0.000687753	-0.0441149	0.320161	0.680061	23902	3	0	0	13.9352	15.0598	36	38.6667
ENSG00000228626	chr1	147760107	147761057	NA	NA	0.809598	0.804436	0.00516182	0.00902114	0.494523	0.680061	21307	4	0	0	12.2917	12.6795	35.75	38
ENSG00000238107	chr1	147767287	147769663	NA	101929325	0.860881	0.860808	7.29984e-05	9.71945e-05	0.630333	0.709601	29556	3	0	0	12.4722	12.5299	36	38.6667
ENSG00000244252	chr1	147767899	147769378	NA	NA	0.860881	0.860808	7.29984e-05	9.71945e-05	0.630333	0.709601	29556	3	0	0	12.4722	12.5299	36	38.6667
ENSG00000235988	chr1	147789799	147790129	NA	NA	0.157512	0.150628	0.00688473	0.0605318	0.664539	0.729028	27122	2	0	0	12.625	12.4744	36	39
ENSG00000224481	chr1	147801124	147816764	NA	NA	0.317093	0.333148	-0.0160551	-0.0618543	0.197756	0.680061	2964	12	0.0833333	0.0833333	13.213	13.3611	35.9167	38.6667
ENSG00000215863	chr1	147835127	147931933	LINC01138	NA	0.598497	0.606075	-0.0075784	-0.0393602	0.363135	0.680061	12032	4	0	0	14.3056	14.0064	36	38.5
ENSG00000255963	chr1	147954635	147955419	PPIAL4A	164022;653505;653598;100996725	0.873073	0.865788	0.00728541	0.0119517	0.431167	0.680061	17231	1	0	0	12.2778	12.2564	35	39
ENSG00000212456	chr1	147994146	147994313	RNVU1-13	NA	0.0444782	0.0466457	-0.00216755	-0.0562886	0.432704	0.680061	17351	1	0	0	13.3889	12.1026	36	39
ENSG00000223491	chr1	148000213	148000494	NA	NA	0.242636	0.243291	-0.000655445	0.0102686	0.529054	0.680061	24165	2	0	0	14.5417	14.2564	35.5	38.5
ENSG00000122497	chr1	148003642	148025863	NBPF14	25832	0.838871	0.832896	0.00597493	0.00997088	0.548356	0.680061	23985	3	0	0	14.6852	14.5726	36	38.6667
ENSG00000223612	chr1	148193172	148193875	NA	NA	0.389212	0.388305	0.000906792	0.0525015	0.157261	0.680061	22327	2	0	0	14	13.2051	36	38.5
ENSG00000207501	chr1	148241465	148241628	RNVU1-14	101954266	0.337554	0.326858	0.0106966	0.0450989	0.0998185	0.680061	1010	1	0	0	12.2222	11.2308	36	38
ENSG00000236140	chr1	148246959	148248104	NA	NA	0.0774747	0.0830573	-0.00558263	-0.0878943	0.114566	0.680061	4101	2	0	0	16.125	15.7564	36	39
ENSG00000203832	chr1	148250249	148347506	NBPF20	25832;343505;100132406;101060226	0.847895	0.833542	0.0143527	0.0243408	0.101867	0.680061	3060	1	0	0	13	13.6667	36	39
ENSG00000243452	chr1	148555979	148596267	NBPF15	284565	0.405532	0.40264	0.002892	0.0134493	0.285964	0.680061	11249	8	0	0	14.0347	14.0769	36	38.875
ENSG00000203827	chr1	148739443	148758311	NBPF16	728936	0.738218	0.733922	0.00429682	0.00815109	0.557132	0.681725	24316	2	0	0	14.4583	14.6026	36	38.5
ENSG00000237343	chr1	148760504	148761583	NA	NA	0.095647	0.094807	0.00084002	0.00875458	0.896653	0.910671	29295	2	0	0	13.2778	12.4872	36	38
ENSG00000233586	chr1	148760506	148761018	NA	NA	0.095647	0.094807	0.00084002	0.00875458	0.896653	0.910671	29295	2	0	0	13.2778	12.4872	36	38
ENSG00000223495	chr1	148853803	148854120	NA	NA	0.471526	0.471106	0.000419552	0.00125756	0.953255	0.959311	29565	1	0	0	14.4444	14.2051	36	38
ENSG00000231448	chr1	148854138	148891740	NA	NA	0.437583	0.435832	0.00175056	0.0086835	0.544453	0.680061	23803	17	0	0	12.6258	12.5505	35.5882	38.7647
ENSG00000242943	chr1	148864594	148865175	NKAIN1P1	642691	0.424798	0.407994	0.0168045	0.0558562	0.0814562	0.680061	662	2	0	0	12.5556	12.5	36	39
ENSG00000175658	chr1	148900615	148903715	DRD5P2	NA	0.659583	0.656382	0.00320069	0.00601797	0.490557	0.680061	21088	6	0	0	13.1157	13.4145	35.5	38
ENSG00000232527	chr1	148928322	148951595	NA	645166;100996732;100996735	0.867317	0.862022	0.00529556	0.00884848	0.348517	0.680061	12298	8	0	0	12.9444	13.3846	35.875	38.625
ENSG00000179571	chr1	149089875	149130302	NBPF23	NA	0.824482	0.825268	-0.000785587	-0.00135752	0.742846	0.784526	28172	1	0	0	14.4444	13.2564	36	39
ENSG00000202167	chr1	149146714	149146879	RNU1-114P	NA	0.117111	0.107456	0.00965466	0.113965	0.743613	0.785095	28181	1	0	0	9.36111	10.1282	35	38
ENSG00000232721	chr1	149230716	149232554	NA	NA	0.253617	0.251861	0.00175584	-0.00111296	0.538287	0.680061	27466	6	0	0	13.3333	13.8718	35.8333	38.5
ENSG00000223779	chr1	149239531	149265510	NA	100293748	0.95231	0.946946	0.00536408	0.00806433	0.464883	0.680061	19548	1	0	0	13.8056	13.6154	36	39
ENSG00000226067	chr1	149284645	149286975	LINC00869	57234	0.348773	0.347919	0.000853929	-0.00725296	0.773635	0.807873	28493	4	0	0	13.1319	12.8846	35.5	38.5
ENSG00000235999	chr1	149287451	149291743	NA	NA	0.448527	0.443149	0.00537855	0.0211694	0.498008	0.680061	21515	4	0	0	12.7431	12.7179	35.5	39
ENSG00000253193	chr1	149369294	149378365	FCGR1C	NA	0.877566	0.866529	0.0110372	0.0186096	0.188382	0.680061	4741	2	0	0	15.0556	14.4744	36	39
ENSG00000240929	chr1	149369722	149399226	HIST2H2BB	NA	0.646372	0.64255	0.00382211	0.0060618	0.458945	0.680061	19146	8	0	0	14.7778	14.9263	36	38.875
ENSG00000234571	chr1	149372292	149379646	NA	NA	0.489632	0.486137	0.00349488	-0.000489682	0.267516	0.680061	28758	2	0	0	17.0694	16.2308	36	39
ENSG00000273213	chr1	149398877	149400540	NA	NA	0.194066	0.194178	-0.000112385	-0.0120209	0.544965	0.680061	28753	8	0	0	14.0799	14.6282	35.75	39
ENSG00000230186	chr1	149400063	149429348	NA	NA	0.24532	0.239504	0.00581587	0.00286586	0.790613	0.821537	28634	4	0	0	13.625	13.4615	35.5	39
ENSG00000203818	chr1	149400131	149400542	HIST2H3PS2	NA	0.0887514	0.0895676	-0.000816121	-0.0179045	0.912284	0.924243	29369	2	0	0	13.625	14.141	35.5	39
ENSG00000212544	chr1	149514090	149514256	RNVU1-19	101954277	0.0260312	0.028122	-0.00209076	-0.0813756	0.182706	0.680061	14877	1	0	0	12.8889	12.641	36	39
ENSG00000269501	chr1	149575482	149616786	NA	728855	0.415875	0.416552	-0.000677116	0.000796193	0.688418	0.745684	28119	6	0	0	13.0139	13.0983	35.8333	38.8333
ENSG00000233368	chr1	149576594	149577296	NA	NA	0.0255688	0.0259128	-0.000344086	-0.0138893	0.71044	0.760129	27809	1	0	0	9.83333	9.30769	35	38
ENSG00000232151	chr1	149605640	149633208	NA	NA	0.735634	0.738747	-0.00311288	-0.00530026	0.622146	0.705247	26248	3	0	0	13.537	14.1197	36	39
ENSG00000239903	chr1	149646785	149649302	NA	NA	0.940656	0.940192	0.000463902	0.000704179	0.840117	0.862227	28991	1	0	0	12.8333	12.7179	36	39
ENSG00000234232	chr1	149649060	149719362	NA	NA	0.392322	0.389255	0.00306686	0.00804567	0.529144	0.680061	23088	19	0	0	12.4956	12.5668	35.6316	38.5263
ENSG00000223759	chr1	149672997	149677289	NA	NA	0.408967	0.40854	0.000426252	0.00284324	0.901426	0.9148	29319	2	0	0	14.0278	14.1667	35.5	38.5
ENSG00000150337	chr1	149754227	149764074	FCGR1A	2209;2210	0.919883	0.915819	0.00406382	0.00631876	0.717634	0.765525	27892	1	0	0	14.7778	15.1795	36	39
ENSG00000203814	chr1	149754245	149783928	HIST2H2BF	440689	0.346173	0.34559	0.000583579	-0.0118048	0.403156	0.680061	24731	11	0	0	13.7677	13.7879	35.7273	38.7273
ENSG00000242663	chr1	149754433	149783312	NA	NA	0.339628	0.339585	4.33212e-05	-0.0150482	0.411138	0.680061	29380	10	0	0	13.6222	13.7256	35.7	38.7
ENSG00000233030	chr1	149757215	149764576	NA	NA	0.32788	0.326818	0.00106156	-0.00335845	0.685738	0.743756	27433	3	0	0	14.6852	15.4188	36	39
ENSG00000183598	chr1	149784826	149785236	HIST2H3D	126961;333932;653604	0.184242	0.178248	0.00599447	0.0431234	0.358477	0.680061	11691	2	0	0	13.0139	12.2179	35	37.5
ENSG00000220323	chr1	149814608	149815100	HIST2H2BD	NA	0.0375947	0.0382021	-0.000607369	-0.0181522	0.767096	0.802679	28435	3	0	0	14.2037	14.2393	36	38.6667
ENSG00000261716	chr1	149816065	149820591	NA	NA	0.908494	0.908678	-0.000184537	-0.000362947	0.771555	0.806267	29011	2	0	0	11.5556	11.7949	31.5	37.5
ENSG00000272993	chr1	149817383	149818053	NA	NA	0.873327	0.874741	-0.00141359	-0.0023069	0.785957	0.818071	28586	1	0	0	15.8611	15.1282	36	39
ENSG00000203819	chr1	149821760	149822339	HIST2H2BC	337873	0.035567	0.0348849	0.000682147	0.0167409	0.49627	0.680061	23957	2	0	0	12.8611	13.0513	36	38.5
ENSG00000184678	chr1	149856010	149858232	HIST2H2BE	8349	0.0341995	0.0346973	-0.000497812	-0.0101738	0.491267	0.680061	25418	10	0	0	13.2944	13.6923	35.7	38.6
ENSG00000184260	chr1	149858525	149858961	HIST2H2AC	8338	0.0635636	0.0625616	0.00100198	0.0197855	0.688949	0.746069	27476	1	0	0	15.4167	15.1282	36	39
ENSG00000184270	chr1	149859019	149859466	HIST2H2AB	317772	0.0270992	0.0276228	-0.000523588	-0.0197122	0.553164	0.680621	25201	3	0	0	13.2315	13.2991	36	38.6667
ENSG00000178096	chr1	149859440	149872351	BOLA1	51027	0.334258	0.334615	-0.000357307	-0.00396105	0.448846	0.680061	26624	20	0	0	13.8806	13.9795	35.9	38.65
ENSG00000159164	chr1	149874870	149889434	SV2A	9900	0.371477	0.370187	0.00129002	-0.0120641	0.42081	0.680061	19703	5	0	0	13.0944	13.9231	35.8	38.8
ENSG00000143368	chr1	149895209	149900236	SF3B4	10262	0.130532	0.129612	0.0009202	0.0093145	0.643356	0.716672	26709	8	0	0	14.2847	14.2821	35.875	38.875
ENSG00000014914	chr1	149900543	149908791	MTMR11	10903	0.846856	0.844863	0.00199354	0.00339246	0.360072	0.680061	22725	11	0	0	14.0354	14.049	35.7273	38.8182
ENSG00000163113	chr1	149909705	149982625	OTUD7B	56957	0.396242	0.395317	0.000925732	-0.0207304	0.348329	0.680061	22191	10	0	0	13.5556	13.4564	35.2	38.6
ENSG00000136631	chr1	150039369	150117505	VPS45	11311	0.365258	0.365636	-0.000377764	-0.0215091	0.324547	0.680061	26452	9	0	0	13.4012	13.2279	35.8889	38.5556
ENSG00000023902	chr1	150121373	150136916	PLEKHO1	51177	0.116807	0.116682	0.000125055	-0.00583028	0.395141	0.680061	28637	18	0	0	13.1898	13.3675	35.8333	38.6667
ENSG00000143401	chr1	150190717	150208504	ANP32E	81611	0.080812	0.0819036	-0.00109165	-0.0129691	0.647379	0.719034	26786	13	0	0	13.3526	13.1617	35.4615	38.6154
ENSG00000222222	chr1	150209315	150209504	RNU2-17P	NA	0.353184	0.355511	-0.00232708	-0.00921449	0.800152	0.828954	28720	1	0	0	13.75	12.8974	36	39
ENSG00000271845	chr1	150227489	150229681	NA	NA	0.206274	0.202885	0.00338879	0.0263802	0.50882	0.680061	22099	3	0	0	12.2222	12.6496	35	38.6667
ENSG00000118298	chr1	150229554	150237478	CA14	23632	0.416461	0.413625	0.00283506	0.0155504	0.503698	0.680061	21816	7	0	0	12.9048	13.4505	35.8571	38.5714
ENSG00000117362	chr1	150237804	150241980	APH1A	51107	0.099617	0.100337	-0.000719887	-0.0211141	0.449969	0.680061	23660	14	0	0	14.3115	14.8168	35.6429	38.7143
ENSG00000118292	chr1	150240600	150253327	C1orf54	79630	0.234765	0.236069	-0.0013044	-0.0241102	0.508569	0.680061	22088	18	0	0	14.0833	14.5043	35.6667	38.7778
ENSG00000159208	chr1	150254953	150259505	C1orf51	148523	0.29176	0.292976	-0.00121579	-0.0179463	0.526616	0.680061	22960	5	0	0	13.9056	14.0615	36	39
ENSG00000187145	chr1	150266289	150281414	MRPS21	54460	0.310125	0.309124	0.00100148	0.000595109	0.470085	0.680061	28536	10	0	0	13.3583	13.3744	35	38.3
ENSG00000117360	chr1	150293925	150325671	PRPF3	9129	0.212445	0.20958	0.00286462	-0.00493232	0.265571	0.680061	19539	5	0	0.4	14.0944	13.4359	35.6	38.8
ENSG00000163125	chr1	150335567	150449042	RPRD2	23248	0.222636	0.222241	0.000394724	0.00166589	0.410719	0.680061	26320	22	0	0	14.0391	14.1445	35.8182	38.8182
ENSG00000143374	chr1	150459887	150480078	TARS2	80222;102465529	0.337405	0.337372	3.29543e-05	-0.0223547	0.365856	0.680061	29473	6	0	0	14.7546	15.094	36	38.8333
ENSG00000143369	chr1	150480538	150486265	ECM1	1893	0.905281	0.900694	0.00458744	0.00731363	0.461274	0.680061	19299	3	0	0	13.5833	12.9915	36	38.6667
ENSG00000228126	chr1	150488233	150490508	LINC00568	100874054	0.131472	0.125811	0.00566112	0.0414046	0.348529	0.680061	10910	2	0	0	13.5694	13.6026	36	39
ENSG00000237781	chr1	150521040	150530200	NA	NA	0.485387	0.481041	0.00434601	0.0172175	0.365018	0.680061	12170	21	0	0	13.6865	13.3614	35.7619	38.8095
ENSG00000143382	chr1	150521884	150533413	ADAMTSL4	54507	0.792204	0.78837	0.00383408	0.00911501	0.372984	0.680061	12792	14	0	0	13.9603	13.5256	35.7857	38.9286
ENSG00000225996	chr1	150521897	150524367	NA	NA	0.534961	0.530435	0.00452642	0.0158761	0.312049	0.680061	8347	5	0	0	14.1556	13.9077	35.4	38.8
ENSG00000203804	chr1	150533480	150533969	ADAMTSL4-AS1	NA	0.0326954	0.0330501	-0.000354602	-0.0119326	0.779216	0.812605	28530	1	0	0	15.3611	15.2564	35	38
ENSG00000143384	chr1	150547032	150552066	MCL1	4170	0.113247	0.111597	0.00164908	0.00684751	0.586939	0.68937	25332	11	0	0	13.5126	13.0233	35.7273	38.8182
ENSG00000143420	chr1	150573327	150602088	ENSA	2029	0.268662	0.269983	-0.00132094	-0.0104787	0.4012	0.680061	19475	15	0.0666667	0	13.3444	13.012	34.6667	37.2
ENSG00000143457	chr1	150618701	150669630	GOLPH3L	55204	0.900141	0.89319	0.00695139	0.0110612	0.171167	0.680061	9585	1	0	0	13.5	12.5897	36	39
ENSG00000143452	chr1	150670536	150693364	HORMAD1	84072	0.902624	0.89924	0.00338452	0.00540387	0.198776	0.680061	18540	5	0	0	12.65	12.4154	35.8	38.4
ENSG00000163131	chr1	150702672	150738433	CTSS	1520	0.446584	0.453563	-0.00697853	-0.0661505	0.194814	0.680061	2884	4	0	0	13.6528	14.2436	35.75	38.5
ENSG00000143387	chr1	150768684	150780799	CTSK	1513	0.717277	0.720683	-0.00340578	-0.0210376	0.247089	0.680061	9306	5	0	0	15.1556	14.8667	36	39
ENSG00000143437	chr1	150782181	150849244	ARNT	405	0.407644	0.408585	-0.000940291	-0.00763472	0.519898	0.680061	22643	12	0	0	13.0787	12.9808	35.0833	38.3333
ENSG00000143379	chr1	150898739	150937213	SETDB1	9869	0.382463	0.384064	-0.00160077	-0.0164593	0.272044	0.680061	17656	5	0	0	12.3444	12.6103	35.2	38.4
ENSG00000143418	chr1	150933059	150947479	CERS2	29956	0.342783	0.344713	-0.00192966	-0.00831606	0.564836	0.682885	24600	10	0	0	13.9083	13.2641	35.9	38.8
ENSG00000231073	chr1	150945599	150948010	NA	NA	0.196213	0.198344	-0.00213146	-0.0218584	0.467005	0.680061	19695	13	0	0	13.8098	13.43	35.8462	38.9231
ENSG00000143412	chr1	150954493	150968110	ANXA9	8416	0.916144	0.910596	0.00554829	0.00872385	0.31952	0.680061	12502	4	0	0	13.0903	12.5192	36	38.25
ENSG00000143409	chr1	150969025	150980851	FAM63A	55793	0.312987	0.31368	-0.000693927	-0.0124868	0.475452	0.680061	23855	16	0	0	13.9705	14.234	35.625	38.8125
ENSG00000143363	chr1	150980896	151008189	PRUNE	58497	0.243082	0.242393	0.000688408	0.00146945	0.439528	0.680061	26730	9	0	0	13.0895	13.2365	36	38.6667
ENSG00000163141	chr1	151009046	151020076	BNIPL	149428	0.932062	0.929684	0.00237771	0.00363331	0.297846	0.680061	22230	5	0	0	14.6722	14.5026	36	38.8
ENSG00000143443	chr1	151020216	151024462	C1orf56	54964	0.29063	0.289403	0.00122718	0.00349732	0.383961	0.680061	22502	7	0	0	13.7579	13.4982	35.7143	38.4286
ENSG00000197622	chr1	151023447	151042801	CDC42SE1	56882	0.228571	0.22725	0.00132063	0.00408419	0.420968	0.680061	21301	24	0	0	13.8137	13.7831	35.75	38.625
ENSG00000213190	chr1	151030234	151040970	MLLT11	10962	0.19547	0.194768	0.000701818	0.00499268	0.442928	0.680061	23798	21	0	0	13.4841	13.3578	35.7143	38.5714
ENSG00000143458	chr1	151043054	151098018	GABPB2	126626	0.319467	0.316475	0.00299179	0.0138788	0.359332	0.680061	11765	6	0	0	13.5093	13.8462	36	39
ENSG00000261168	chr1	151102551	151104086	NA	NA	0.0316705	0.0326237	-0.000953151	-0.0311875	0.447323	0.680061	21991	3	0	0	14.287	14.2222	35.6667	39
ENSG00000143434	chr1	151104161	151119104	SEMA6C	10500	0.420933	0.422808	-0.00187518	-0.00917337	0.546601	0.680061	23913	12	0	0	13.4306	13.5128	35.5833	39
ENSG00000163154	chr1	151129105	151132225	TNFAIP8L2	79626	0.260364	0.26272	-0.00235598	-0.00988869	0.54861	0.680061	23999	4	0	0	14.375	14.5321	36	39
ENSG00000163156	chr1	151129140	151142773	SCNM1	79005;100534012	0.353355	0.352279	0.00107603	0.00594503	0.456793	0.680061	21158	26	0	0	14.0235	14.0552	35.9231	38.8846
ENSG00000163155	chr1	151132224	151138424	LYSMD1	388695	0.467506	0.463958	0.00354792	0.0261089	0.271061	0.680061	8803	11	0	0	14.6591	14.7296	36	38.8182
ENSG00000163157	chr1	151142462	151148760	TMOD4	29765	0.736899	0.735494	0.001405	-0.00202065	0.361791	0.680061	25590	5	0	0	14.75	14.7026	36	38.8
ENSG00000163159	chr1	151142463	151167797	VPS72	6944	0.475354	0.473961	0.00139365	-0.005134	0.41226	0.680061	19105	20	0	0	14.1083	13.8731	35.75	38.85
ENSG00000143398	chr1	151170425	151222012	PIP5K1A	8394	0.224128	0.220832	0.00329587	0.00671945	0.529102	0.680061	23087	18	0	0	13.4105	13.6738	35.7222	38.7778
ENSG00000159352	chr1	151227179	151239955	PSMD4	5710	0.0430635	0.0430195	4.40383e-05	-0.00335014	0.594307	0.691925	29369	4	0	0	12.5556	12.6154	35.75	38.25
ENSG00000232671	chr1	151252500	151254405	NA	NA	0.252187	0.252995	-0.000807296	-0.0248765	0.603135	0.695219	25813	4	0	0	13.7361	13.6282	35.75	39
ENSG00000143373	chr1	151254094	151264656	ZNF687	57592	0.164846	0.1671	-0.00225335	-0.0120915	0.324414	0.680061	14037	13	0	0	13.7949	13.568	35.8462	38.5385
ENSG00000143393	chr1	151264273	151300191	PI4KB	5298	0.504728	0.508079	-0.0033509	-0.0161433	0.261002	0.680061	9498	13	0	0	13.7927	13.6509	35.9231	38.8462
ENSG00000273481	chr1	151300425	151300905	NA	NA	0.348954	0.352948	-0.00399355	-0.0328897	0.490229	0.680061	21075	4	0	0	14.3403	14.4359	36	38.75
ENSG00000143390	chr1	151313116	151319833	RFX5	5993	0.336597	0.337001	-0.000404397	-0.0109834	0.352691	0.680061	26231	8	0	0	13.9549	13.9615	35.5	38.75
ENSG00000224645	chr1	151313124	151314442	NA	NA	0.775266	0.782267	-0.00700083	-0.012805	0.241859	0.680061	8011	1	0	0	11.8611	11.7692	35	39
ENSG00000237976	chr1	151319443	151320503	NA	101927886	0.0396092	0.0393523	0.000256869	-0.00167989	0.45391	0.680061	27472	8	0	0	14.3125	13.9776	35.75	38.75
ENSG00000143416	chr1	151336778	151345209	SELENBP1	8991	0.892596	0.888745	0.00385171	0.00617637	0.525166	0.680061	22894	6	0	0	14.4676	14.4274	36	38.6667
ENSG00000159377	chr1	151372010	151374420	PSMB4	5692	0.0430326	0.0435503	-0.000517728	-0.0183937	0.605932	0.696447	25887	6	0	0	14.7454	14.5427	35.6667	39
ENSG00000143442	chr1	151375200	151431941	POGZ	23126	0.439423	0.438427	0.000996171	-0.00234035	0.265511	0.680061	24936	12	0	0	12.7847	13.0043	35.5	38.5833
ENSG00000143375	chr1	151482986	151511168	CGN	57530	0.419441	0.41763	0.00181032	0.0148441	0.368569	0.680061	16430	12	0	0	14.0093	13.8953	35.6667	38.8333
ENSG00000143367	chr1	151512781	151556059	TUFT1	7286	0.474325	0.472687	0.00163821	-0.0111558	0.449045	0.680061	18489	12	0	0	14.8102	14.5577	35.9167	38.9167
ENSG00000232536	chr1	151512992	151534331	NA	NA	0.418011	0.41566	0.00235087	-0.0076496	0.492046	0.680061	21165	9	0	0	14.642	14.661	35.8889	38.8889
ENSG00000250734	chr1	151584514	151585839	NA	NA	0.0605544	0.0590169	0.00153753	0.0184937	0.615263	0.701024	26114	10	0	0	12.075	12.0615	35.7	38.6
ENSG00000143376	chr1	151584541	151671567	SNX27	81609	0.346272	0.346228	4.3871e-05	0.00917024	0.394381	0.680061	29371	16	0	0	12.6441	12.5994	35.6875	38.75
ENSG00000227045	chr1	151673502	151680862	NA	NA	0.65538	0.659136	-0.003756	-0.00812097	0.674218	0.735685	27268	1	0	0	12.6111	12.2051	36	39
ENSG00000159409	chr1	151674880	151689290	CELF3	11189	0.347374	0.344421	0.00295311	0.0150476	0.511225	0.680061	22217	4	0	0	14.1667	14.1218	36	38.75
ENSG00000240510	chr1	151682909	151702070	NA	NA	0.21376	0.213204	0.000555207	0.00993647	0.550836	0.68041	24955	23	0	0	13.6763	13.6789	35.7826	38.6522
ENSG00000178796	chr1	151682909	151702281	RIIAD1	284485	0.21376	0.213204	0.000555207	0.00993647	0.550836	0.68041	24955	23	0	0	13.6763	13.6789	35.7826	38.6522
ENSG00000269621	chr1	151728017	151732387	NA	NA	0.916751	0.916261	0.000490775	0.000764203	0.820412	0.845826	28860	1	0	0	15.5278	13.2308	36	38
ENSG00000143436	chr1	151732119	151736040	MRPL9	65005	0.544243	0.543603	0.000639965	-0.00359925	0.604411	0.695905	25842	8	0	0	13.4306	13.2404	35.75	38.625
ENSG00000143450	chr1	151735445	151743808	OAZ3	51686	0.537616	0.534818	0.00279811	-0.000781219	0.312173	0.680061	28148	21	0	0	13.5489	13.7033	35.7143	38.7619
ENSG00000249602	chr1	151735860	151741977	NA	NA	0.596657	0.594072	0.00258538	-0.000636406	0.307528	0.680061	28456	16	0	0	13.6615	13.9038	35.75	38.75
ENSG00000232937	chr1	151738185	151738865	NA	NA	0.934519	0.932297	0.00222232	0.00340174	0.294736	0.680061	22701	2	0	0	14.8611	14.5385	36	38.5
ENSG00000268288	chr1	151738962	151739476	NA	NA	0.913111	0.912581	0.000530296	0.000683174	0.266682	0.680061	28354	2	0	0	13.8889	13.9487	35	39
ENSG00000182134	chr1	151742583	151763892	TDRKH	11022	0.365728	0.363625	0.00210309	-0.00510423	0.366577	0.680061	19171	13	0	0	13.7308	13.4615	35.8462	38.7692
ENSG00000203288	chr1	151763280	151766878	NA	101927929	0.0916922	0.0917231	-3.08725e-05	-0.00694308	0.616158	0.701711	29486	6	0	0	12.9444	12.6709	35.6667	38.6667
ENSG00000213171	chr1	151772740	151778630	LINGO4	339398	0.642645	0.640614	0.00203125	0.000740815	0.380916	0.680061	28221	6	0	0	15.2222	15.5214	36	39
ENSG00000143365	chr1	151778547	151804348	RORC	6097	0.689449	0.681912	0.00753769	0.0203923	0.189897	0.680061	4115	10	0	0	13.7028	14.1821	35.9	39
ENSG00000225556	chr1	151810295	151813033	C2CD4D	100191040	0.0547334	0.0526642	0.00206917	0.0182406	0.331972	0.680061	14994	14	0	0	13.2341	13.5861	36	38.7143
ENSG00000234614	chr1	151814353	151822861	NA	NA	0.798508	0.798547	-3.84833e-05	-0.000995297	0.628838	0.708997	29423	2	0	0	13.6389	13.5897	36	39
ENSG00000196407	chr1	151819739	151826173	THEM5	284486	0.853111	0.84887	0.0042413	0.00688668	0.584656	0.688509	25266	4	0	0	14.2778	14.1474	36	39
ENSG00000159445	chr1	151846060	151882284	THEM4	117145	0.419619	0.420859	-0.00123949	-0.0180579	0.262886	0.680061	20055	11	0	0	13.3763	13.9394	35.5455	38.9091
ENSG00000197747	chr1	151955391	151966866	S100A10	6281	0.349486	0.345595	0.00389096	0.0268622	0.398294	0.680061	14723	9	0	0	13.0185	12.9487	35.6667	38.6667
ENSG00000229021	chr1	151967007	152015250	NBPF18P	441908	0.444291	0.442575	0.00171666	0.00236616	0.528716	0.680061	24858	31	0	0	13.7912	13.6286	35.8387	38.7742
ENSG00000163191	chr1	152004982	152020383	S100A11	6282	0.317108	0.317431	-0.000322433	-0.0045319	0.643946	0.717091	26935	22	0	0	14.0303	13.6865	35.9091	38.8182
ENSG00000182898	chr1	152056620	152061540	TCHHL1	126637	0.899873	0.895163	0.00471082	0.00760391	0.105677	0.680061	14246	3	0	0	14.25	13.8376	35.3333	39
ENSG00000159450	chr1	152078793	152086556	TCHH	7062	0.139699	0.142747	-0.00304814	-0.0215762	0.513021	0.680061	22298	14	0	0	13.246	13.1081	35.8571	38.9286
ENSG00000215853	chr1	152126071	152131704	RPTN	126638	0.822734	0.820811	0.00192367	0.00256996	0.28951	0.680061	24442	3	0	0	13.0185	12.641	35.3333	39
ENSG00000237975	chr1	152140601	152339163	FLG-AS1	339400	0.735636	0.731824	0.00381213	0.00490556	0.436625	0.680061	19598	41	0	0	13.6911	13.6792	35.8537	38.6098
ENSG00000197915	chr1	152184558	152196669	HRNR	388697	0.877085	0.873524	0.00356106	0.00592988	0.37788	0.680061	17462	11	0	0	12.5556	12.5734	35.5455	38.3636
ENSG00000143631	chr1	152274651	152297679	FLG	2312	0.891325	0.889285	0.00203971	0.00322876	0.448164	0.680061	23069	6	0	0	13.2454	13.4786	36	39
ENSG00000143520	chr1	152321211	152332482	FLG2	388698	0.909487	0.904334	0.00515277	0.00792029	0.262642	0.680061	13733	3	0	0	14.9444	14.4017	36	39
ENSG00000227415	chr1	152346430	152417932	NA	NA	0.860335	0.858941	0.00139424	0.00197749	0.638106	0.713687	26603	3	0	0	13.5741	13.1538	35.6667	39
ENSG00000143536	chr1	152381719	152386739	CRNN	49860	0.831196	0.82896	0.00223556	0.00319022	0.574842	0.685885	24936	2	0	0	13.8333	12.6282	36	39
ENSG00000186207	chr1	152483320	152484653	LCE5A	254910	0.764721	0.758286	0.00643535	0.011718	0.279316	0.680061	8963	2	0	0	16.3194	15.2051	36	39
ENSG00000169509	chr1	152486978	152488486	CRCT1	54544	0.22083	0.222436	-0.00160634	-0.0231683	0.606665	0.696965	25899	9	0	0	14.2346	13.9516	35.8889	38.6667
ENSG00000185966	chr1	152538130	152539248	LCE3E	353145	0.797991	0.794007	0.00398396	0.00763233	0.488286	0.680061	20976	4	0	0	14.1458	13.7372	36	38.75
ENSG00000163202	chr1	152551857	152552980	LCE3D	84648	0.859181	0.85149	0.00769116	0.0128507	0.300933	0.680061	7970	2	0	0	13.8333	14.141	36	39
ENSG00000185962	chr1	152595310	152595579	LCE3A	353142	0.507675	0.525094	-0.0174188	-0.0477775	0.48615	0.680061	20840	2	0	0	16.75	15.8077	36	39
ENSG00000187223	chr1	152635872	152637135	LCE2D	353141	0.781713	0.774242	0.00747038	0.0136525	0.190213	0.680061	7366	3	0	0	14.2315	14.4872	36	39
ENSG00000187180	chr1	152647771	152649050	LCE2C	353140	0.786969	0.782158	0.00481051	0.00860611	0.42175	0.680061	16497	3	0	0	16.3333	16.1026	35.6667	39
ENSG00000159455	chr1	152647771	152659877	LCE2B	26239	0.811519	0.804072	0.00744686	0.0136375	0.229733	0.680061	7380	11	0	0	15.1768	14.986	35.8182	38.9091
ENSG00000187173	chr1	152670840	152671918	LCE2A	353139	0.699759	0.688679	0.0110796	0.025474	0.150734	0.680061	2848	3	0	0	14.6481	14.6239	36	39
ENSG00000187170	chr1	152680636	152681967	LCE4A	199834	0.87006	0.86331	0.00675017	0.0116415	0.333566	0.680061	9854	4	0	0	13.5417	14.1282	36	38.75
ENSG00000198854	chr1	152691998	152692905	C1orf68	100129271	0.932774	0.925737	0.00703715	0.0108091	0.0970013	0.680061	9879	1	0	0	14.9444	14.7692	36	39
ENSG00000203786	chr1	152730506	152734529	KPRP	448834	0.892991	0.890767	0.00222378	0.00334528	0.238889	0.680061	22831	9	0	0	13.5833	13.5328	35.7778	38.5556
ENSG00000240386	chr1	152748848	152749445	LCE1F	353137	0.583807	0.591324	-0.00751761	-0.0181499	0.423004	0.680061	16608	1	0	0	13.6111	14.641	36	39
ENSG00000186226	chr1	152758690	152760902	LCE1E	353135	0.609123	0.607917	0.00120613	0.00679451	0.585342	0.688783	25283	3	0	0	12.4907	12.4615	35	38.3333
ENSG00000172155	chr1	152769227	152770657	LCE1D	353134	0.735921	0.712081	0.0238403	0.0468629	0.11328	0.680061	1104	1	0	0	13.0278	13.0769	36	38
ENSG00000197084	chr1	152777311	152779107	LCE1C	353133	0.911604	0.907731	0.00387252	0.00610852	0.4127	0.680061	17096	2	0	0	11.5417	10.6795	34	35
ENSG00000196734	chr1	152784447	152785585	LCE1B	353132	0.917259	0.911191	0.00606746	0.00947907	0.240053	0.680061	11405	2	0	0	13.1528	13.3333	35.5	39
ENSG00000186844	chr1	152799949	152800573	LCE1A	353131	0.709319	0.707965	0.00135412	0.00271844	0.921823	0.932383	29417	1	0	0	14.7222	15.7436	36	39
ENSG00000235942	chr1	152815344	152816459	LCE6A	448835	0.87723	0.872633	0.00459761	0.00755501	0.793841	0.824008	28664	3	0	0	14.75	13.6239	36	38.6667
ENSG00000163206	chr1	152850793	152857523	SMCP	4184	0.841228	0.837831	0.00339731	0.0060234	0.331293	0.680061	17276	5	0	0	14	14.7282	35.8	39
ENSG00000163207	chr1	152881021	152884362	IVL	3713	0.878474	0.874285	0.00418875	0.00687391	0.607272	0.697187	25916	4	0	0	14.5486	14.5	36	39
ENSG00000184148	chr1	152943142	152945050	SPRR4	163778	0.911388	0.906323	0.00506473	0.00808781	0.17574	0.680061	13468	5	0	0	14.0833	14.4667	35.8	39
ENSG00000169474	chr1	152956557	152958289	SPRR1A	6698	0.90427	0.897153	0.00711743	0.0114501	0.175676	0.680061	9200	3	0	0	13.713	12.9402	35.6667	38.6667
ENSG00000163209	chr1	152974223	152976332	SPRR3	6707	0.915836	0.910739	0.00509675	0.00796338	0.264244	0.680061	13675	3	0	0	15.1111	14.9829	36	38.6667
ENSG00000163216	chr1	153012201	153014407	SPRR2D	6703	0.795406	0.785581	0.00982491	0.0183844	0.496284	0.680061	21416	4	0	0	14.5625	13.7821	36	38.75
ENSG00000241794	chr1	153028589	153030013	SPRR2A	6700	0.904188	0.898403	0.00578446	0.00917781	0.219785	0.680061	11819	2	0	0	13.9861	12.7051	36	38.5
ENSG00000196805	chr1	153042700	153113927	SPRR2B	6701	0.819559	0.81711	0.00244829	0.0045143	0.567594	0.683776	24697	10	0	0	14.6917	14.3949	35.8	38.9
ENSG00000203785	chr1	153065611	153078660	SPRR2E	6704	0.859391	0.858834	0.000556405	0.000714655	0.420772	0.680061	28272	3	0	0	14.6852	14.2564	35.6667	39
ENSG00000244094	chr1	153084590	153085991	SPRR2F	6705	0.867245	0.862453	0.00479219	0.00804054	0.420015	0.680061	16363	3	0	0	16.8519	15.641	36	39
ENSG00000159516	chr1	153122058	153123345	SPRR2G	6706	0.810247	0.805601	0.00464562	0.00820887	0.41818	0.680061	16231	2	0	0	14.3056	14.8718	36	39
ENSG00000203784	chr1	153175919	153177596	LELP1	149018	0.798181	0.7947	0.00348148	0.00589828	0.505049	0.680061	21896	4	0	0	15.3611	15.3205	36	39
ENSG00000203782	chr1	153232176	153234598	LOR	4014	0.342184	0.337998	0.00418593	0.0274148	0.656333	0.72396	26974	7	0	0	13.6071	13.7692	35.8571	38.7143
ENSG00000159527	chr1	153270338	153283194	PGLYRP3	114771	0.918762	0.916228	0.00253446	0.00394267	0.764516	0.800768	28407	2	0	0	14.7917	13.641	35.5	38.5
ENSG00000163218	chr1	153302596	153321316	PGLYRP4	57115	0.577118	0.574969	0.00214915	0.000942145	0.667667	0.731413	27836	3	0	0	13.8796	14.3419	35.3333	39
ENSG00000163220	chr1	153330330	153333503	S100A9	6280	0.471392	0.479765	-0.00837317	-0.0347155	0.41891	0.680061	16286	5	0	0	15.5722	14.8462	35.8	39
ENSG00000163221	chr1	153346184	153348125	S100A12	6283	0.929794	0.925505	0.0042894	0.00659985	0.213404	0.680061	16041	2	0	0	11.5833	10.9487	36	38
ENSG00000237008	chr1	153352297	153353275	NA	NA	0.613606	0.560951	0.0526553	0.127269	0.0999851	0.680061	892	1	0	0	13.9444	13.359	36	39
ENSG00000143546	chr1	153362508	153363664	S100A8	6279	0.496529	0.508484	-0.0119553	-0.0355245	0.419746	0.680061	16345	5	0	0	13.8833	14.0359	35.8	38.6
ENSG00000184330	chr1	153389000	153395701	S100A7A	338324	0.670089	0.666669	0.00342078	0.00853135	0.520772	0.680061	22682	4	0	0	15.4167	14.6154	35.75	39
ENSG00000197364	chr1	153409534	153412425	S100A7L2	645922	0.892773	0.885735	0.00703796	0.0112912	0.140296	0.680061	9353	1	0	0	15.5278	14.9744	36	39
ENSG00000143556	chr1	153430220	153433177	S100A7	6278	0.762719	0.760024	0.00269539	0.00472191	0.723844	0.770074	27967	3	0	0	13.4167	12.735	35.6667	38.6667
ENSG00000238279	chr1	153506079	153507591	NA	NA	0.94642	0.944521	0.00189862	0.00286679	0.593241	0.691837	25509	1	0	0	12.1389	11.3333	36	37
ENSG00000197956	chr1	153507075	153508720	S100A6	6277	0.246339	0.245303	0.00103522	-0.00155459	0.457685	0.680061	26547	8	0	0	12.25	11.9776	35.375	38.5
ENSG00000196420	chr1	153509623	153514241	S100A5	6276	0.827534	0.822072	0.00546149	0.0112505	0.429849	0.680061	17107	5	0	0	14.2611	14.3897	36	39
ENSG00000196154	chr1	153516089	153522612	S100A4	6275	0.649082	0.64435	0.00473236	0.0193187	0.470051	0.680061	19874	14	0	0	14.3194	14.3059	35.7857	38.5
ENSG00000188015	chr1	153519805	153521848	S100A3	6274	0.821664	0.817011	0.00465305	0.00851209	0.685365	0.743595	27424	3	0	0	13.1111	13.5385	36	38.6667
ENSG00000196754	chr1	153533584	153540366	S100A2	6273	0.611436	0.609937	0.00149967	-0.00139744	0.490798	0.680061	26898	11	0	0	13.3182	13.6503	35.4545	38.5455
ENSG00000188643	chr1	153579362	153585621	S100A16	140576	0.914021	0.912586	0.00143434	0.00222447	0.427945	0.680061	25180	7	0	0	12.7421	12.5201	36	38.1429
ENSG00000189334	chr1	153586731	153589462	S100A14	57402	0.906315	0.90056	0.00575501	0.00934065	0.339454	0.680061	11593	3	0	0	14.6296	14.2308	35.6667	39
ENSG00000189171	chr1	153591263	153606568	S100A13	6284	0.589954	0.585489	0.00446476	0.00992056	0.502869	0.680061	21778	25	0	0	13.9144	13.9385	35.8	38.8
ENSG00000271853	chr1	153598808	153606816	NA	NA	0.481961	0.477953	0.00400822	0.0107835	0.501479	0.680061	21694	27	0	0	13.6307	13.7654	35.7407	38.8889
ENSG00000160678	chr1	153600402	153604513	S100A1	6271	0.873644	0.868296	0.00534806	0.00866889	0.323541	0.680061	12571	6	0	0	14.1111	14.6111	35.6667	39
ENSG00000272030	chr1	153603914	153606873	NA	NA	0.266494	0.26602	0.000474094	-0.00479092	0.451094	0.680061	25632	14	0	0	12.9742	13.0934	35.7143	38.7857
ENSG00000160679	chr1	153606525	153618782	CHTOP	26097	0.351262	0.347824	0.00343818	0.00560028	0.373042	0.680061	18131	13	0	0	13.3718	13.8008	35.7692	39
ENSG00000143553	chr1	153631130	153634306	SNAPIN	23557	0.177619	0.177449	0.000170221	-0.0170154	0.387831	0.680061	28252	7	0	0	11.9365	11.956	34.2857	37.4286
ENSG00000143621	chr1	153634512	153643524	ILF2	3608	0.0469587	0.0502732	-0.00331458	-0.0657757	0.160892	0.680061	9629	6	0	0	13.4722	13.1368	36	38.6667
ENSG00000169418	chr1	153651113	153666468	NPR1	4881	0.499282	0.49734	0.00194148	-0.00271114	0.443579	0.680061	24153	19	0	0	13.4035	13.3509	35.7895	38.7895
ENSG00000143624	chr1	153700543	153746555	INTS3	65123	0.554643	0.55588	-0.00123761	-0.0156825	0.358575	0.680061	20074	11	0	0	13.6439	13.2564	35.5455	38.6364
ENSG00000243613	chr1	153719327	153723703	NA	NA	0.521283	0.520187	0.00109569	-0.00577184	0.498232	0.680061	21525	2	0	0	15.6667	14.5385	36	39
ENSG00000143554	chr1	153746830	153752633	SLC27A3	11000	0.353374	0.354778	-0.00140431	-0.00679056	0.440318	0.680061	18880	15	0	0	14.1426	13.7966	35.5333	38.6
ENSG00000143614	chr1	153777201	153895451	GATAD2B	57459	0.269594	0.269369	0.000225785	-0.00530756	0.624016	0.706398	27758	12	0	0	13.4468	13.3825	35.6667	38.75
ENSG00000198837	chr1	153901977	153919172	DENND4B	9909	0.64404	0.64308	0.000959821	0.0081052	0.502681	0.680061	21940	15	0	0	13.513	13.6205	35.9333	38.8667
ENSG00000160741	chr1	153920145	153931101	CRTC2	200186	0.380172	0.379951	0.00022142	-0.0113413	0.612098	0.69944	27799	9	0	0	12.5216	12.7151	35.4444	38.5556
ENSG00000143570	chr1	153931575	153940188	SLC39A1	27173	0.234556	0.233269	0.00128705	-0.00659802	0.509338	0.680061	22119	18	0	0	13.6435	13.4786	35.8333	38.8889
ENSG00000143578	chr1	153940010	153946839	CREB3L4	148327	0.226855	0.229078	-0.00222301	-0.0211262	0.400813	0.680061	14909	9	0	0	13.8241	13.5897	35.8889	38.8889
ENSG00000143543	chr1	153946745	153950164	JTB	10899	0.119257	0.120767	-0.00150992	-0.0106134	0.696407	0.750688	27602	6	0	0	13.787	13.8889	35.8333	38.6667
ENSG00000272654	chr1	153950219	153951636	NA	NA	0.551013	0.550579	0.000433378	0.00620507	0.448112	0.680061	26000	6	0	0	13.5046	14.0256	35.6667	38.6667
ENSG00000143545	chr1	153954127	153958834	RAB13	5872	0.453823	0.458363	-0.00453964	-0.0269471	0.284452	0.680061	6679	2	0	0	12.5	12.7308	36	39
ENSG00000177954	chr1	153963235	153964626	RPS27	6232	0.0279578	0.0281395	-0.00018173	-0.0069445	0.674917	0.736205	28149	5	0	0	13.3389	12.7744	35.8	38.8
ENSG00000143552	chr1	153965161	154127592	NUP210L	91181	0.86662	0.860178	0.0064423	0.0106097	0.287827	0.680061	10081	8	0	0	13.4896	14.0192	35.75	39
ENSG00000143549	chr1	154127784	154167124	TPM3	7170	0.399682	0.395139	0.00454346	0.0153633	0.278959	0.680061	6374	24	0	0	13.8611	13.9348	35.9167	38.9167
ENSG00000163263	chr1	154171848	154178809	C1orf189	388701	0.866358	0.861063	0.00529501	0.0087433	0.50173	0.680061	21712	1	0	0	16.6111	15.9231	36	39
ENSG00000143612	chr1	154179182	154193104	C1orf43	25912	0.45151	0.450232	0.00127829	0.00578879	0.561635	0.682501	24484	12	0	0	13.5764	13.891	35.8333	38.8333
ENSG00000143569	chr1	154192655	154243986	UBAP2L	9898	0.291199	0.29113	6.92619e-05	-0.00945292	0.505805	0.680061	29145	15	0	0	12.4815	12.4154	35.6	38.7333
ENSG00000143575	chr1	154244987	154248351	HAX1	10456	0.249932	0.248797	0.0011346	0.00343563	0.65528	0.723377	26953	6	0	0	14.0556	13.8846	36	38.5
ENSG00000143595	chr1	154293566	154297801	AQP10	89872	0.265303	0.26546	-0.000157385	-0.00720082	0.605382	0.696267	28365	6	0	0	13.9954	14.047	35.8333	38.8333
ENSG00000143515	chr1	154298029	154323783	ATP8B2	57198	0.327786	0.323724	0.00406222	0.0236879	0.273999	0.680061	7241	18	0	0	13.2238	13.2607	35.8889	38.8333
ENSG00000228013	chr1	154374804	154379040	NA	101928101	0.124384	0.124909	-0.000525383	0.00971861	0.483792	0.680061	25184	17	0.0588235	0	12.7059	12.7783	35.5882	38.4118
ENSG00000160712	chr1	154377669	154441926	IL6R	3570	0.377672	0.377503	0.000169024	0.00239558	0.513134	0.680061	28261	19	0	0	12.826	12.6923	35.4737	38.5789
ENSG00000169291	chr1	154442248	154474589	SHE	126669	0.38301	0.386642	-0.00363113	-0.0363451	0.229903	0.680061	8519	10	0	0	13.6417	13.9077	35.8	38.9
ENSG00000273110	chr1	154452488	154453977	NA	126669	0.0270034	0.0270734	-6.99498e-05	-0.00272464	0.796556	0.826154	29137	1	0	0	14.0556	13.5128	36	39
ENSG00000163239	chr1	154474695	154520623	TDRD10	126668	0.645429	0.641402	0.00402778	-0.00129447	0.283467	0.680061	27105	17	0	0	13.5	13.6486	35.7059	38.7647
ENSG00000160714	chr1	154521053	154531504	UBE2Q1	55585	0.307744	0.308012	-0.000268135	-0.00413533	0.534445	0.680061	27374	14	0	0	12.629	12.9176	35.6429	38.5714
ENSG00000160716	chr1	154540257	154552502	CHRNB2	1141	0.638051	0.635403	0.00264804	-0.00100558	0.485807	0.680061	27704	16	0	0	13.4253	13.6122	35.6875	38.8125
ENSG00000160710	chr1	154554538	154600475	ADAR	103	0.335077	0.333	0.002077	0.00378009	0.326623	0.680061	21917	22	0.0909091	0	13.6919	13.5058	35.6818	38.6818
ENSG00000143603	chr1	154669931	154842756	KCNN3	3782	0.678469	0.674459	0.00401006	0.00614896	0.387795	0.680061	17015	40	0	0	13.8299	14.0071	35.75	38.8
ENSG00000163344	chr1	154897210	154909467	PMVK	10654	0.306086	0.307574	-0.00148863	-0.0163173	0.295891	0.680061	18347	10	0	0	13.2306	13.4103	35.9	38.9
ENSG00000270361	chr1	154909846	154910535	NA	NA	0.043912	0.0422448	0.00166712	0.0435292	0.378497	0.680061	17256	3	0	0	11.8241	11.3846	36	37.3333
ENSG00000163346	chr1	154916552	154928599	PBXIP1	57326	0.468019	0.466994	0.00102589	-0.0190097	0.307757	0.680061	21484	4	0	0	13.3611	13.75	35.5	38.75
ENSG00000163348	chr1	154929502	154936329	PYGO2	90780	0.363965	0.363722	0.000242724	-0.00124129	0.430206	0.680061	27608	13	0	0	12.9316	13.146	35.6154	39
ENSG00000271380	chr1	154934301	154935099	NA	NA	0.0287883	0.0290192	-0.000230853	-0.00887198	0.389783	0.680061	27714	5	0	0	12.1	12.0103	35.8	39
ENSG00000160691	chr1	154934774	154946871	SHC1	6464	0.537516	0.537718	-0.000202037	-0.00385475	0.534609	0.680061	27970	17	0	0	13.5098	13.5143	35.8235	38.8235
ENSG00000173207	chr1	154947129	154951725	CKS1B	1163	0.25107	0.247769	0.00330135	0.0385679	0.377256	0.680061	13124	8	0	0	13.6181	14.0673	35.75	39
ENSG00000264349	chr1	154948169	154948259	MIR4258	100423020	0.024915	0.0255648	-0.000649844	-0.0266049	0.301687	0.680061	24212	1	0	0	14.3889	15.8974	35	39
ENSG00000160688	chr1	154955814	154965587	FLAD1	80308	0.568319	0.567365	0.000954105	0.000806627	0.478969	0.680061	28099	10	0	0	12.4528	12.5974	35.3	38.4
ENSG00000163352	chr1	154966062	154966791	LENEP	55891	0.878256	0.87337	0.00488623	0.00816741	0.51325	0.680061	22311	3	0	0	12.1204	12.2991	35.6667	39
ENSG00000160685	chr1	154975127	154990998	ZBTB7B	51043	0.265756	0.264389	0.00136742	0.0019222	0.323243	0.680061	25802	19	0	0	13.5161	13.6086	35.6842	38.5263
ENSG00000163354	chr1	154990996	155006257	DCST2	127579	0.916525	0.909004	0.0075204	0.0119455	0.0949334	0.680061	8748	7	0	0	13.8413	13.4982	35.2857	38.8571
ENSG00000163357	chr1	155006300	155023406	DCST1	149095	0.542268	0.538079	0.00418871	0.0141352	0.452792	0.680061	18732	13	0	0	13.5577	13.6667	35.8462	38.6154
ENSG00000143537	chr1	155023042	155035252	ADAM15	8751	0.384074	0.383767	0.00030696	0.00672745	0.628073	0.70852	27071	19	0	0	13.9284	13.5897	35.9474	38.7895
ENSG00000243364	chr1	155036207	155042029	EFNA4	1945	0.238395	0.236388	0.00200699	0.0312745	0.271516	0.680061	15318	5	0	0	12.6611	12.8308	35.6	38
ENSG00000251246	chr1	155036224	155059283	NA	NA	0.207894	0.20643	0.00146356	0.00886465	0.42604	0.680061	18515	48	0	0	12.9566	13.0791	35.5833	38.625
ENSG00000143590	chr1	155036224	155060014	EFNA3	1944	0.207894	0.20643	0.00146356	0.00886465	0.42604	0.680061	18515	48	0	0	12.9566	13.0791	35.5833	38.625
ENSG00000169242	chr1	155099936	155107333	EFNA1	1942	0.379817	0.379122	0.000694426	-0.00664125	0.633812	0.711397	26509	16	0	0	14.0712	13.3093	35.625	38.1875
ENSG00000169241	chr1	155107820	155111329	SLC50A1	55974	0.118867	0.116765	0.00210258	-0.00415439	0.635582	0.712293	26549	9	0	0	13.0926	12.9231	35.3333	38.7778
ENSG00000179085	chr1	155112367	155113071	DPM3	54344	0.0309215	0.030908	1.35309e-05	-0.00671441	0.473607	0.680061	29628	5	0	0	12.0667	12.3487	35	38.2
ENSG00000251780	chr1	155115747	155115808	RNU7-150P	NA	0.925899	0.920557	0.00534127	0.0082572	0.0926765	0.680061	13207	1	0	0	9.13889	8.05128	35	37
ENSG00000163463	chr1	155141884	155145951	KRTCAP2	200185	0.144156	0.143987	0.000168734	-0.00376127	0.415555	0.680061	28264	16	0	0	12.6215	12.8301	35.6875	38.875
ENSG00000273088	chr1	155141885	155159748	NA	NA	0.286873	0.286207	0.000665901	-5.22717e-05	0.477464	0.680061	29641	30	0	0	13.1093	13.2068	35.5667	38.8333
ENSG00000163462	chr1	155145873	155157447	TRIM46	80128	0.336698	0.33601	0.000687866	0.000870557	0.536943	0.680061	27972	17	0	0	13.6781	13.736	35.5294	38.8235
ENSG00000185499	chr1	155158300	155162707	MUC1	4582	0.885222	0.881	0.00422206	0.00750958	0.258976	0.680061	14389	7	0	0	12.5437	12.6044	35.4286	38.4286
ENSG00000271748	chr1	155164968	155165063	MIR92B	693235	0.0498387	0.0496137	0.000225	0.00543492	0.895061	0.909333	29287	1	0	0	14.5	14.5385	36	39
ENSG00000169231	chr1	155165379	155178842	THBS3	7059	0.382893	0.382631	0.000262133	-0.00256609	0.343713	0.680061	27429	15	0	0	13.813	13.935	35.7333	38.6
ENSG00000231064	chr1	155166659	155175286	NA	NA	0.920271	0.917903	0.00236825	0.00368467	0.492868	0.680061	22103	3	0	0	12.7407	12.8974	35.6667	38
ENSG00000173171	chr1	155178490	155183615	MTX1	4580	0.148209	0.146547	0.00166114	0.0171955	0.287396	0.680061	17292	8	0	0	13.375	13.3526	35.875	38.75
ENSG00000236263	chr1	155180942	155183610	NA	NA	0.880964	0.874303	0.00666146	0.0108271	0.176604	0.680061	9863	1	0	0	12.8889	11.641	36	39
ENSG00000160766	chr1	155183616	155197214	GBAP1	2630	0.358269	0.359464	-0.00119466	-0.0176961	0.385299	0.680061	20337	6	0	0.166667	14.1204	14.5214	35.8333	39
ENSG00000236675	chr1	155200766	155204116	MTX1P1	NA	0.881613	0.872843	0.00876967	0.014687	0.126411	0.680061	6678	2	0	0	11.7778	12.1795	34.5	39
ENSG00000177628	chr1	155204243	155214490	GBA	2629	0.173363	0.174502	-0.00113872	-0.0221731	0.366964	0.680061	20726	9	0	0	13.8025	13.9687	35.7778	38.7778
ENSG00000160767	chr1	155216996	155225274	FAM189B	10712	0.357689	0.35681	0.000878647	-0.0012144	0.474455	0.680061	27260	11	0	0	12.6212	12.711	35.3636	37.9091
ENSG00000116521	chr1	155225770	155232221	SCAMP3	10067	0.30945	0.309364	8.63918e-05	-0.00181458	0.377622	0.680061	28988	10	0	0	13.3	13.1949	35.6	38.6
ENSG00000176444	chr1	155232659	155248282	CLK2	1196	0.455282	0.455281	6.10365e-07	-0.00835408	0.399726	0.680061	29750	40	0	0	13.4868	13.409	35.7	38.85
ENSG00000143630	chr1	155247374	155259639	HCN3	57657	0.531063	0.530312	0.000750385	-0.0024013	0.494754	0.680061	24781	10	0	0	13.225	13.2333	35.5	38.9
ENSG00000143627	chr1	155259630	155271225	PKLR	5313	0.63092	0.625726	0.00519462	0.00817387	0.521508	0.680061	22720	15	0	0	13.1907	13.4496	35.6	38.9333
ENSG00000160752	chr1	155278539	155290457	FDPS	2224	0.269936	0.271041	-0.00110475	-0.0195162	0.434451	0.680061	20954	14	0	0	13.1468	13.5073	35.7857	38.8571
ENSG00000225855	chr1	155286654	155293967	RUSC1-AS1	NA	0.342156	0.342475	-0.000318494	-0.000659664	0.600102	0.694044	28397	23	0	0	13.6715	13.699	35.6957	38.6957
ENSG00000160753	chr1	155290687	155300905	RUSC1	23623	0.302247	0.302986	-0.000739671	-0.00874386	0.506071	0.680061	23509	25	0	0	13.5889	13.4636	35.88	38.88
ENSG00000116539	chr1	155305059	155532598	ASH1L	55870	0.622052	0.620209	0.00184225	0.00181718	0.341014	0.680061	26029	19	0	0	13.0789	13.1404	35.3684	38.7368
ENSG00000235919	chr1	155531821	155533775	ASH1L-AS1	645676	0.0311852	0.0319025	-0.000717323	-0.0230844	0.38898	0.680061	23685	9	0.111111	0	12.2315	12.567	34.8889	38.3333
ENSG00000225082	chr1	155556435	155571988	DAP3P1	NA	0.913947	0.906798	0.00714925	0.0112066	0.172181	0.680061	9444	1	0	0	12.3056	11.3333	36	39
ENSG00000232519	chr1	155579567	155580171	NA	NA	0.0805214	0.0794714	0.00105003	0.0042246	0.454626	0.680061	21326	6	0	0	13.3565	13.3632	35.8333	39
ENSG00000125459	chr1	155579979	155718153	MSTO1	55154	0.313516	0.313705	-0.000188361	-0.0090041	0.494408	0.680061	28096	34	0	0	13.3243	13.1252	35.7941	38.5588
ENSG00000203761	chr1	155581011	155720105	MSTO2P	NA	0.330177	0.330306	-0.000128738	-0.00866044	0.502637	0.680061	28610	35	0	0	13.3722	13.1648	35.8	38.5714
ENSG00000246203	chr1	155584517	155630036	NA	NA	0.708615	0.711324	-0.00270954	-0.00594506	0.758689	0.796824	28330	2	0	0	13.1111	12.5897	36	39
ENSG00000163374	chr1	155629237	155658791	YY1AP1	55249	0.314323	0.315188	-0.000865456	-0.00209924	0.647978	0.719431	26798	9	0	0	13.1111	12.9744	35.8889	38.4444
ENSG00000132676	chr1	155657751	155708801	DAP3	7818	0.193608	0.193034	0.000574146	-0.00362738	0.465457	0.680061	24806	18	0	0	12.8534	12.6168	35.7778	38.3889
ENSG00000116580	chr1	155719508	155829191	GON4L	54856	0.416812	0.41697	-0.000158407	-0.0336235	0.241852	0.680061	28359	16	0	0	13.8872	13.7035	35.875	38.9375
ENSG00000132718	chr1	155829300	155854990	SYT11	23208	0.443616	0.441674	0.00194202	-0.00879658	0.454506	0.680061	18859	9	0	0	14.0494	14.0912	36	38.8889
ENSG00000143622	chr1	155867599	155881195	RIT1	6016	0.416887	0.414463	0.00242374	0.0101986	0.51863	0.680061	22583	4	0	0	13.9931	14.3974	35.75	39
ENSG00000132680	chr1	155882834	155904191	KIAA0907	22889	0.655022	0.65398	0.00104174	-0.00314785	0.470664	0.680061	23260	16	0	0	14.0104	13.8173	35.625	38.75
ENSG00000207475	chr1	155889700	155889836	SNORA42	677823	0.950087	0.949453	0.000634265	0.000953407	0.647842	0.719408	27810	1	0	0	17.0278	17.5641	36	39
ENSG00000173080	chr1	155911480	155912625	RXFP4	339403	0.925437	0.924814	0.000623472	0.000961882	0.904985	0.917799	29338	1	0	0	13.5	12.5128	36	39
ENSG00000116584	chr1	155916630	155976861	ARHGEF2	9181	0.490736	0.490381	0.000355184	-0.00408503	0.448598	0.680061	26642	30	0	0	13.15	13.3034	35.7	38.8333
ENSG00000273002	chr1	155948590	155952777	NA	NA	0.216938	0.211937	0.00500056	0.0228438	0.541406	0.680061	23669	6	0	0	13.3056	13.8162	35.6667	38.8333
ENSG00000163479	chr1	155978839	155990750	SSR2	6746	0.466015	0.464723	0.00129176	-0.00783473	0.405508	0.680061	19694	6	0	0	13.3241	13.3077	35.8333	38.6667
ENSG00000160803	chr1	156005092	156023585	UBQLN4	56893	0.284032	0.283969	6.26864e-05	-0.0190646	0.557189	0.681725	29204	7	0	0	14.2341	13.7839	35.8571	39
ENSG00000116586	chr1	156024543	156028301	LAMTOR2	28956	0.241308	0.242415	-0.00110671	-0.00320318	0.581467	0.68731	25172	5	0	0	14.6056	14.8615	35.8	38.8
ENSG00000132698	chr1	156030951	156040295	RAB25	57111	0.647527	0.643247	0.00427978	0.0427048	0.0597658	0.680061	6654	3	0	0	13.1944	12.9402	35.6667	39
ENSG00000254726	chr1	156041804	156051789	MEX3A	92312	0.566919	0.566872	4.70587e-05	-0.00685251	0.395859	0.680061	29346	15	0	0	13.8333	13.6752	35.8	38.5333
ENSG00000160789	chr1	156052364	156109880	LMNA	4000	0.471561	0.469208	0.00235239	0.0103508	0.407525	0.680061	15444	46	0	0	13.5501	13.5212	35.7391	38.8261
ENSG00000196189	chr1	156117157	156147543	SEMA4A	64218	0.685425	0.682893	0.00253199	0.00460825	0.357351	0.680061	20186	14	0	0	13.3413	13.4853	35.7857	38.5
ENSG00000160785	chr1	156163880	156182587	SLC25A44	9673	0.636333	0.636894	-0.00056053	-0.00530648	0.616899	0.702285	26136	11	0	0	15.3636	15.2121	35.9091	38.9091
ENSG00000260238	chr1	156182773	156213123	PMF1-BGLAP	100527963	0.45619	0.460622	-0.00443184	-0.0151395	0.545032	0.680061	23829	24	0	0	13.463	13.3173	35.6667	38.875
ENSG00000160783	chr1	156182784	156212874	PMF1	11243;100527963	0.473386	0.478065	-0.00467897	-0.0169189	0.540699	0.680061	23633	23	0	0	13.4565	13.2988	35.6957	38.8696
ENSG00000242252	chr1	156211753	156213112	BGLAP	632	0.499969	0.505954	-0.00598537	-0.0262502	0.325895	0.680061	9286	7	0	0	13.1587	12.7106	35.5714	38.7143
ENSG00000160781	chr1	156213206	156217881	PAQR6	79957	0.425572	0.424263	0.00130936	-0.0127073	0.304275	0.680061	19555	9	0	0	13.9259	13.9772	35.7778	38.7778
ENSG00000198952	chr1	156219015	156252620	SMG5	23381	0.400726	0.395021	0.00570483	0.022847	0.290824	0.680061	7045	9	0	0	15.1481	14.8661	36	38.8889
ENSG00000163472	chr1	156252726	156262976	TMEM79	84283	0.554515	0.554061	0.000453777	-0.00271506	0.473259	0.680061	25823	19	0.210526	0.157895	13.9635	13.8435	35.7368	38.5789
ENSG00000198715	chr1	156259880	156265463	C1orf85	112770	0.399306	0.398964	0.000341677	0.000524005	0.695755	0.750473	28689	12	0	0	14.3356	14.3248	35.9167	38.9167
ENSG00000189030	chr1	156268415	156269428	VHLL	391104	0.929259	0.927541	0.00171794	0.00259093	0.357861	0.680061	24401	3	0	0	13.7037	13.9915	35.3333	39
ENSG00000163468	chr1	156278759	156337664	CCT3	7203;101927137	0.335777	0.334871	0.000905725	-0.00303922	0.592348	0.691629	25481	21	0	0	13.8056	13.8107	35.381	38.6667
ENSG00000163467	chr1	156307105	156316786	TSACC	128229	0.152074	0.150961	0.00111347	-0.00410496	0.526414	0.680061	22956	16	0	0	13.5069	13.4455	35.1875	38.5625
ENSG00000132677	chr1	156339003	156355011	RHBG	57127	0.365451	0.36227	0.00318092	0.0127793	0.557939	0.682085	24336	6	0	0	11.9444	11.5641	35.8333	38.1667
ENSG00000237390	chr1	156358018	156365401	NA	NA	0.243026	0.243224	-0.000198003	-0.0207899	0.435547	0.680061	28009	10	0	0	12.9361	13.2718	35.8	38.8
ENSG00000125462	chr1	156374042	156400493	C1orf61	10485	0.296263	0.296076	0.000187149	0.00670402	0.36291	0.680061	28107	22	0	0	13.529	13.4441	35.7273	38.7273
ENSG00000207933	chr1	156390123	156390230	MIR9-1	407046	0.0915899	0.085715	0.00587496	0.0886084	0.0900615	0.680061	3729	2	0	0	15.4722	15.1026	36	39
ENSG00000236947	chr1	156416204	156426369	NA	NA	0.40738	0.409823	-0.00244241	0.0103316	0.376963	0.680061	13161	3	0	0	14.8796	15.188	36	39
ENSG00000116604	chr1	156433519	156470620	MEF2D	4209	0.431888	0.432234	-0.000345918	-0.00941883	0.526902	0.680061	26734	24	0	0	13.8044	13.6453	35.7917	38.7083
ENSG00000260460	chr1	156479646	156481473	NA	NA	0.888685	0.876825	0.0118605	0.0191668	0.0251093	0.680061	4527	1	0	0	12.0833	12.1538	36	38
ENSG00000183856	chr1	156495197	156542396	IQGAP3	128239	0.21804	0.220083	-0.00204327	-0.0162908	0.593454	0.69186	25522	7	0	0	14.4246	14.1136	35.5714	38.4286
ENSG00000187862	chr1	156549519	156556562	TTC24	164118	0.691925	0.691091	0.000833737	-0.00278389	0.396531	0.680061	23998	6	0	0	12.9398	12.3718	36	38.5
ENSG00000163382	chr1	156561554	156564091	APOA1BP	128240	0.163876	0.163225	0.000651167	0.00840275	0.874394	0.891472	29184	4	0	0	13.3819	12.9615	36	39
ENSG00000160818	chr1	156564279	156571288	GPATCH4	54865	0.395924	0.395584	0.000340346	-0.00716137	0.580884	0.687259	26783	5	0	0	14.35	14.4	36	39
ENSG00000132702	chr1	156589086	156595517	HAPLN2	60484	0.212823	0.212104	0.000718693	-0.00470831	0.555911	0.681442	24269	12	0	0	13.7917	13.9402	36	38.9167
ENSG00000272068	chr1	156607575	156610796	NA	NA	0.642435	0.64478	-0.0023452	-0.00517651	0.779649	0.81286	28538	1	0	0	16.3611	16.5128	36	39
ENSG00000132692	chr1	156611182	156629324	BCAN	63827	0.232988	0.233108	-0.000120858	0.00197362	0.388525	0.680061	28674	24	0	0	13.4456	13.5887	35.8333	38.875
ENSG00000272405	chr1	156611458	156614679	NA	NA	0.259893	0.257978	0.00191497	0.0239235	0.51117	0.680061	22214	5	0	0	14.2556	14.5128	35.8	38.8
ENSG00000229953	chr1	156616299	156631216	NA	NA	0.243064	0.242731	0.000332566	-0.00515428	0.355607	0.680061	26848	22	0	0	13.0164	13.0198	35.8636	38.8182
ENSG00000132688	chr1	156638555	156647189	NES	10763	0.329493	0.327676	0.0018173	-0.00616972	0.518019	0.680061	22556	8	0	0	13.9826	13.7917	35.875	38.875
ENSG00000237588	chr1	156657487	156661789	NA	NA	0.141309	0.146842	-0.0055333	-0.0518169	0.422058	0.680061	16533	1	0	0	13.5556	13.5897	36	39
ENSG00000143320	chr1	156669398	156675608	CRABP2	1382	0.236314	0.233922	0.00239169	0.0248985	0.341535	0.680061	13383	10	0	0	14.4417	14.5872	35.8	38.8
ENSG00000143319	chr1	156691683	156698591	ISG20L2	81875	0.337053	0.335287	0.00176649	0.0175305	0.478902	0.680061	20437	17	0	0	13.8284	14.0271	35.6471	38.7647
ENSG00000143303	chr1	156698234	156706752	RRNAD1	51093	0.210883	0.209972	0.000911349	-0.000228115	0.702394	0.754815	29288	8	0	0	13.2361	13.2917	35.5	38.625
ENSG00000143314	chr1	156707095	156711382	MRPL24	79590	0.152918	0.153236	-0.000317625	-0.00790552	0.59117	0.691385	26990	11	0	0	14.4419	14.8392	35.7273	38.9091
[truncated: 27,757 more rows]

## Sheet: medium n-3_vs_high n-3 PUFAs(B)
Supplementary Table 2 B
Differential methilated region: Promoter regions
id	Chromosome	Start	End	symbol	entrezID	mean.mean.Medium	mean.mean.High	mean.mean.diff	mean.mean.quot.log2	comb.p.val	comb.p.adj.fdr	combinedRank	num.sites	mean.num.na.ctrl	mean.num.na.w3_75	mean.mean.covg.ctrl	mean.mean.covg.w3_75	mean.nsamples.covg.thres5.ctrl	mean.nsamples.covg.thres5.w3_75
ENSG00000227232	chr1	29307	31306	WASH7P	653635;100287171	0.0735503	0.0733298	0.000220512	-0.0160226	0.39796	0.757741	26837	3	0	0	11.3241	11.2479	35.6667	39
ENSG00000243485	chr1	28054	30053	MIR1302-10;MIR1302-11;MIR1302-2;MIR1302-9	100302278;100422831;100422834;100422919	0.0735503	0.0733298	0.000220512	-0.0160226	0.39796	0.757741	26837	3	0	0	11.3241	11.2479	35.6667	39
ENSG00000186092	chr1	67591	69590	OR4F5	79501	0.563365	0.576548	-0.0131833	-0.032796	0.448342	0.757741	14680	1	0	0	14.0278	13.1282	36	39
ENSG00000239664	chr1	532379	534378	NA	NA	0.875369	0.871189	0.00417921	0.00682888	0.824764	0.853398	28930	2	0	0	14.1528	13.4103	36	38.5
ENSG00000223659	chr1	563891	565890	NA	101928626	0.173825	0.166504	0.0073212	0.0586338	0.200173	0.757741	3233	1	0	0	12.3889	11.4359	36	39
ENSG00000225630	chr1	563520	565519	MTND2P28	NA	0.173825	0.166504	0.0073212	0.0586338	0.200173	0.757741	3233	1	0	0	12.3889	11.4359	36	39
ENSG00000237973	chr1	564954	566953	NA	101926970;102465432	0.214671	0.207163	0.0075085	0.0669823	0.254927	0.757741	4825	3	0	0	13.7037	13.3675	35.6667	39
ENSG00000229344	chr1	566637	568636	NA	NA	0.245189	0.236013	0.0091762	0.0746367	0.206371	0.757741	3403	10	0	0	14.3806	14.059	35.9	38.9
ENSG00000240409	chr1	567415	569414	MTATP8P1	NA	0.272438	0.262555	0.00988292	0.0857007	0.312662	0.757741	7020	4	0	0	13.0278	12.6731	36	38.75
ENSG00000248527	chr1	567576	569575	MTATP6P1	NA	0.287146	0.285306	0.00183981	0.0580079	0.238988	0.757741	14156	4	0	0	13.1319	12.7628	36	38.75
ENSG00000198744	chr1	568256	570255	NA	101929612	0.294602	0.293769	0.00083301	0.0176761	0.412477	0.757741	19976	5	0	0	13.6167	13.4513	36	38.8
ENSG00000224956	chr1	663028	665027	NA	NA	0.95092	0.951366	-0.000445204	-0.00066826	0.680145	0.766312	28910	1	0	0	13.5833	14.2051	36	39
ENSG00000228327	chr1	713507	715506	NA	100288069;101929540	0.0608685	0.0572359	0.00363267	0.0976187	0.648805	0.759923	25551	8	0	0	13.6944	13.7083	35.75	38.75
ENSG00000237491	chr1	712650	714649	NA	100287934;101930657	0.0608685	0.0572359	0.00363267	0.0976187	0.648805	0.759923	25551	8	0	0	13.6944	13.7083	35.75	38.75
ENSG00000240453	chr1	752593	754592	NA	NA	0.949451	0.948865	0.000585251	0.000880292	0.86741	0.887056	29272	1	0	0	12.0833	12.1538	36	39
ENSG00000225880	chr1	762403	764402	LINC00115	79854;101927535	0.0215707	0.021523	4.76374e-05	0.0024503	0.57275	0.757741	29245	7	0	0	13.2937	12.7949	35.8571	38.8571
ENSG00000228794	chr1	761488	763487	LINC01128	643837	0.0234349	0.0237108	-0.000275909	-0.0094143	0.435456	0.757741	26079	9	0	0	13.787	13.2906	35.8889	38.6667
ENSG00000230368	chr1	811784	813783	FAM41C	284593	0.853822	0.851783	0.00203939	0.00318183	0.64407	0.759611	25377	5	0	0	15.05	14.6051	36	38.6
ENSG00000272438	chr1	838714	840713	NA	NA	0.34118	0.335488	0.00569154	0.0141426	0.530795	0.757741	19898	4	0	0	14.3264	14.6667	35.75	39
ENSG00000230699	chr1	845315	847314	NA	284600	0.571855	0.570342	0.00151329	0.00250179	0.714455	0.781505	27366	6	0	0	13.0787	12.4872	35.3333	38.6667
ENSG00000241180	chr1	848051	850050	NA	NA	0.407288	0.406189	0.00109897	-0.000967782	0.678874	0.765802	28443	5	0	0	13.2667	13.1795	35.4	38.8
ENSG00000223764	chr1	855897	857896	NA	NA	0.42482	0.420254	0.00456584	0.0161296	0.510882	0.757741	18671	5	0	0	12.9889	12.9436	35.6	38.6
ENSG00000187634	chr1	858760	860759	SAMD11	148398	0.0792254	0.0800401	-0.0008147	-0.0191638	0.556365	0.757741	21385	8	0	0	12.6667	12.859	35.375	38.625
ENSG00000268179	chr1	865946	867945	NA	NA	0.93169	0.926596	0.00509386	0.00786332	0.321041	0.757741	16656	2	0	0	12.625	13.6667	36	39
ENSG00000188976	chr1	894190	896189	NOC2L	26155	0.26259	0.261065	0.00152516	-0.00179936	0.72968	0.78904	27683	9	0	0	12.9352	12.9231	35.6667	38.6667
ENSG00000187961	chr1	894467	896466	KLHL17	339451	0.25317	0.251422	0.0017479	0.00632528	0.691953	0.771687	26842	11	0	0	12.6338	12.4802	35.5455	38.5455
ENSG00000187583	chr1	900377	902376	PLEKHN1	84069	0.406895	0.408227	-0.00133203	-0.0212032	0.47233	0.757741	16494	11	0	0	14.6086	14.7319	35.7273	38.8182
ENSG00000187642	chr1	916998	918997	C1orf170	84808	0.743455	0.737139	0.00631583	0.0128379	0.384829	0.757741	10735	9	0	0	13.0833	12.7379	35.5556	38.7778
ENSG00000272512	chr1	932932	934931	NA	NA	0.160869	0.16073	0.000138926	-0.00236157	0.622548	0.758032	27987	10	0	0	13.1306	13.2897	35.1	38
ENSG00000188290	chr1	935053	937052	HES4	57801	0.0507416	0.0498834	0.000858166	0.0198362	0.328268	0.757741	19756	12	0	0	12.1644	12.3333	35.3333	38.5833
ENSG00000231702	chr1	943110	945109	NA	NA	0.718327	0.716168	0.00215885	-0.0031658	0.264343	0.757741	24736	7	0	0	13.6587	13.641	35.8571	38.8571
ENSG00000224969	chr1	948074	950073	NA	NA	0.434171	0.430925	0.00324614	0.013832	0.298244	0.757741	9889	10	0.1	0.1	14.1056	14.4	35.9	39
ENSG00000187608	chr1	947303	949302	ISG15	9636	0.200208	0.201144	-0.000936237	0.0119224	0.365251	0.757741	19146	6	0.166667	0.166667	14.1065	14.2308	36	39
ENSG00000188157	chr1	954003	956002	AGRN	375790	0.0769599	0.0767204	0.00023948	0.000310806	0.586941	0.757741	29434	9	0	0	13.034	13.188	35.8889	38.5556
ENSG00000242590	chr1	988913	990912	NA	NA	0.927546	0.92456	0.00298655	0.00461843	0.37328	0.757741	22259	7	0	0	13.6746	14.315	35.5714	38.8571
ENSG00000217801	chr1	993614	995613	NA	100288175	0.0451826	0.0466252	-0.00144254	-0.0327839	0.343889	0.757741	15918	5	0	0	12.7278	12.5692	35.4	38.8
ENSG00000273443	chr1	998169	1000168	NA	NA	0.166361	0.171658	-0.005297	-0.0256617	0.460249	0.757741	15450	6	0	0	14.6111	14.2137	35.8333	38.8333
ENSG00000237330	chr1	1009188	1011187	RNF223	401934	0.826589	0.822712	0.00387732	0.0066827	0.62442	0.758032	24653	2	0	0	14.9583	14.7051	35.5	38
ENSG00000131591	chr1	1051242	1053241	C1orf159	54991	0.2411	0.239641	0.00145899	-0.00464954	0.62561	0.758032	24703	13	0	0	13.141	13.2406	35.7692	38.8462
ENSG00000223823	chr1	1070897	1072896	NA	254099	0.204078	0.199567	0.00451016	0.0193496	0.381394	0.757741	10525	4	0	0	13.3333	13.1923	35.75	38.75
ENSG00000207730	chr1	1100984	1102983	MIR200B	406984	0.867061	0.86443	0.00263174	0.00444346	0.767426	0.811964	28293	9	0	0	12.784	12.9487	35.7778	38.5556
ENSG00000207607	chr1	1101743	1103742	MIR200A	406983	0.904424	0.900814	0.00360938	0.00584535	0.550235	0.757741	21037	10	0	0	13.2778	13.7385	35.8	38.7
ENSG00000198976	chr1	1102885	1104884	MIR429	554210	0.844598	0.837753	0.00684441	0.0127188	0.251747	0.757741	10857	12	0	0	13.463	13.8226	35.75	38.9167
ENSG00000272141	chr1	1103237	1105236	NA	NA	0.842192	0.834985	0.0072073	0.0136975	0.209119	0.757741	9987	9	0	0	13.5216	13.7863	35.6667	38.8889
ENSG00000205231	chr1	1114436	1116435	TTLL10-AS1	100506376	0.892895	0.88742	0.00547537	0.00898778	0.247062	0.757741	15000	13	0	0	12.9295	13.1972	35.8462	38.7692
ENSG00000162571	chr1	1107764	1109763	TTLL10	254173	0.399813	0.381759	0.0180543	0.0899737	0.247854	0.757741	4589	9	0	0	13.392	13.2764	35.7778	38.5556
ENSG00000186891	chr1	1141572	1143571	TNFRSF18	8784	0.168965	0.167082	0.00188267	0.0227909	0.358029	0.757741	14001	10	0	0	13.4389	13.6051	35.8	39
ENSG00000186827	chr1	1149019	1151018	TNFRSF4	7293	0.536989	0.533579	0.00341013	0.0152588	0.528895	0.757741	19777	10	0	0	14.0722	14.0308	36	38.9
ENSG00000078808	chr1	1166912	1168911	SDF4	51150	0.425309	0.424406	0.000902822	0.0091783	0.763675	0.809827	28229	8	0	0	12.5208	12.6635	35.75	38.875
ENSG00000176022	chr1	1166129	1168128	B3GALT6	126792	0.0959442	0.0950546	0.000889663	0.0155187	0.800084	0.834862	28688	6	0	0	13.3194	13.3291	35.8333	38.8333
ENSG00000184163	chr1	1181603	1183602	FAM132A	388581	0.225979	0.22649	-0.000511149	-0.0199534	0.45028	0.757741	23099	8	0	0	13.4583	13.1795	35.5	38.875
ENSG00000260179	chr1	1186215	1188214	NA	NA	0.803446	0.800312	0.00313403	0.00566276	0.62067	0.758032	24495	3	0	0	13.1667	13.2906	36	38.6667
ENSG00000160087	chr1	1208766	1210765	UBE2J2	118424	0.201399	0.200042	0.00135692	-0.0266935	0.32026	0.757741	16349	5	0	0	13.8833	14.1333	35.8	38.6
ENSG00000230415	chr1	1209103	1211102	NA	NA	0.201399	0.200042	0.00135692	-0.0266935	0.32026	0.757741	16349	5	0	0	13.8833	14.1333	35.8	38.6
ENSG00000162572	chr1	1214316	1216315	SCNN1D	6339	0.869165	0.858641	0.0105234	0.0173745	0.131729	0.757741	7496	2	0	0	9.84722	10	35.5	37
ENSG00000131584	chr1	1244490	1246489	ACAP3	116983	0.751537	0.749763	0.00177379	0.00155467	0.495352	0.757741	27459	8	0	0	13.9722	13.7564	36	38.875
ENSG00000169972	chr1	1242447	1244446	PUSL1	126789	0.0444314	0.0446464	-0.000214961	-0.00612823	0.627533	0.75806	26910	11	0	0	13.351	14.1119	35.9091	38.8182
ENSG00000127054	chr1	1259572	1261571	CPSF3L	54973;102465435	0.246798	0.245367	0.00143101	-0.00554895	0.34475	0.757741	20603	8	0	0	13.0243	13.1923	35.5	39
ENSG00000240731	chr1	1253570	1255569	NA	NA	0.875832	0.872817	0.00301522	0.00570482	0.3223	0.757741	20343	4	0	0	13.3472	13.5833	35.5	39
ENSG00000224051	chr1	1258636	1260635	GLTPD1	80772	0.160304	0.160858	-0.000553889	-0.00993081	0.560228	0.757741	22622	7	0	0	12.246	12.5385	35.4286	38.8571
ENSG00000169962	chr1	1265194	1267193	TAS1R3	83756	0.817708	0.816992	0.000716402	0.000792092	0.467581	0.757741	28717	9	0	0	14.3025	13.8604	35.8889	38.5556
ENSG00000107404	chr1	1284231	1286230	DVL1	1855	0.0349785	0.0359952	-0.00101664	-0.0235474	0.512679	0.757741	18793	5	0	0	13.2944	13.3231	35.6	38.2
ENSG00000162576	chr1	1296658	1298657	MXRA8	54587	0.562224	0.565734	-0.00351026	-0.0140298	0.610606	0.757741	24113	6	0	0	13.0417	12.9017	35.8333	38.8333
ENSG00000175756	chr1	1310376	1312375	AURKAIP1	54998	0.302043	0.301746	0.00029613	-0.00378346	0.712374	0.780993	27302	6	0	0	14.1019	13.9359	35.3333	38.8333
ENSG00000223663	chr1	1312546	1314545	NA	NA	0.939094	0.936335	0.00275944	0.00420067	0.288164	0.757741	22975	1	0	0	9.55556	9.58974	33	38
ENSG00000221978	chr1	1334209	1336208	CCNL2	81669	0.0382692	0.0382354	3.38367e-05	0.000396036	0.578275	0.757741	29446	12	0	0	13.9421	13.75	35.6667	38.5
ENSG00000224870	chr1	1333402	1335401	NA	NA	0.0729661	0.074091	-0.0011249	-0.00113685	0.472054	0.757741	28178	10	0	0	13.0139	12.8436	35.6	38.2
ENSG00000242485	chr1	1342194	1344193	MRPL20	55052	0.108652	0.108673	-2.06156e-05	0.00239649	0.69353	0.772209	29644	12	0	0	13.6204	13.8846	35.8333	38.8333
ENSG00000264293	chr1	1340633	1342632	RN7SL657P	NA	0.0407551	0.0403143	0.000440813	0.0122566	0.710264	0.779694	27268	5	0	0	12.3389	12.8872	35.6	38.6
ENSG00000272455	chr1	1342976	1344975	NA	NA	0.187844	0.187994	-0.000149239	0.000712493	0.697002	0.773485	28834	6	0	0	13.9583	13.8846	36	39
ENSG00000235098	chr1	1356650	1358649	ANKRD65	441869	0.827281	0.825483	0.00179706	0.00303096	0.806471	0.839391	28761	7	0	0	14.4127	14.1648	35.8571	38.8571
ENSG00000225905	chr1	1354125	1356124	NA	NA	0.79948	0.798313	0.00116744	0.0021081	0.963039	0.967727	29790	2	0	0	13.1111	15.141	35.5	38.5
ENSG00000205116	chr1	1360008	1362007	TMEM88B	643965	0.602322	0.604923	-0.00260077	-0.0105927	0.637175	0.758373	25151	7	0	0	13.9802	14.0037	36	38.8571
ENSG00000225285	chr1	1369454	1371453	NA	NA	0.0892692	0.0898443	-0.000575167	-0.00993001	0.453	0.757741	22383	10	0	0	13.275	13.2923	35.7	38.3
ENSG00000179403	chr1	1368741	1370740	VWA1	64856	0.188032	0.187661	0.000371238	-0.0103487	0.318764	0.757741	24764	8	0	0	13.0451	13.1058	35.75	38.25
ENSG00000215915	chr1	1383569	1385568	ATAD3C	219293	0.788081	0.787244	0.000836658	0.000937767	0.269779	0.757741	28489	6	0	0	14.2083	15.0043	36	39
ENSG00000160072	chr1	1405643	1407642	ATAD3B	83858	0.098143	0.0988995	-0.000756551	-0.012043	0.504803	0.757741	20632	9	0	0	12.8951	13.1396	35.5556	38.6667
ENSG00000197785	chr1	1446031	1448030	ATAD3A	55210;83858	0.0559265	0.0543094	0.00161712	0.00666659	0.309541	0.757741	18553	7	0	0	13.2024	13.033	35.8571	38.8571
ENSG00000205090	chr1	1475334	1477333	TMEM240	339453	0.588309	0.586759	0.00154957	-0.00246777	0.414873	0.757741	25915	12	0	0	12.588	12.5107	35.25	38.25
ENSG00000160075	chr1	1509750	1511749	SSU72	29101	0.0468866	0.0466126	0.000274077	-0.00437102	0.350235	0.757741	26110	10	0	0	13.6278	13.6333	35.9	38.7
ENSG00000215791	chr1	1499405	1501404	NA	NA	0.942957	0.940224	0.00273261	0.00413395	0.32494	0.757741	23089	3	0	0	13.6481	13.906	35.6667	38.6667
ENSG00000215014	chr1	1508855	1510854	NA	NA	0.0357659	0.0364687	-0.00070282	-0.0177753	0.438816	0.757741	21094	10	0	0	13.6806	13.9128	35.9	38.7
ENSG00000236684	chr1	1513636	1515635	NA	NA	0.783982	0.783268	0.000713858	0.00129769	0.842065	0.866853	29079	1	0	0	11.6389	12.4872	36	39
ENSG00000228594	chr1	1534977	1536976	C1orf233	643988	0.259376	0.256417	0.00295907	0.014045	0.615648	0.757835	24313	4	0	0	12.5417	12.859	35.5	38.5
ENSG00000272106	chr1	1550676	1552675	NA	NA	0.111457	0.112268	-0.000811059	-0.00576728	0.696013	0.773036	26949	8	0	0	12.8785	12.9327	36	38.75
ENSG00000197530	chr1	1549295	1551294	MIB2	142678	0.114842	0.115248	-0.000406323	0.00486339	0.664492	0.762099	26101	14	0	0	12.9167	13.2381	35.8571	38.6429
ENSG00000189409	chr1	1565974	1567973	MMP23B	8510	0.170554	0.170504	4.92242e-05	-0.00313713	0.773196	0.81561	29217	8	0	0	12.8924	12.5801	35.75	38.875
ENSG00000248333	chr1	1589974	1591973	CDK11B	984;728642	0.0342306	0.0341986	3.19851e-05	-0.00314901	0.569286	0.757741	29479	8	0	0	12.3646	12.5929	35.875	38.5
ENSG00000272004	chr1	1589286	1591285	NA	NA	0.05299	0.0506735	0.00231656	0.0134949	0.470321	0.757741	16076	9	0	0	12.4444	12.7806	35.8889	38.5556
ENSG00000189339	chr1	1623668	1625667	SLC35E2B	728661	0.226832	0.229209	-0.00237664	-0.0207894	0.289655	0.757741	12142	4	0.25	0.25	14.4653	14.0641	35.75	39
ENSG00000269737	chr1	1601929	1603928	NA	NA	0.934165	0.931207	0.00295812	0.0046389	0.350997	0.757741	22230	8	0.125	0	14.5833	13.9872	36	38.625
ENSG00000269227	chr1	1603214	1605213	NA	NA	0.927597	0.923063	0.00453401	0.00703924	0.159817	0.757741	17956	3	0	0	14.8611	14.6239	36	39
ENSG00000215914	chr1	1629869	1631868	MMP23A	NA	0.771732	0.766042	0.00569016	0.0132588	0.449808	0.757741	14773	4	0	0	14.1319	14.0705	35.75	39
ENSG00000008128	chr1	1655267	1657266	CDK11A	984;728642	0.331205	0.332378	-0.0011728	-0.0007366	0.451878	0.757741	28798	6	0	0	14.1296	13.7949	36	39
ENSG00000268575	chr1	1668628	1670627	NA	NA	0.919068	0.916357	0.00271076	0.00422082	0.474558	0.757741	22941	4	0	0.25	11.6667	11.9487	35.75	38.25
ENSG00000227775	chr1	1654451	1656450	NA	NA	0.0634749	0.0599509	0.00352401	0.027726	0.494145	0.757741	17592	5	0	0	14.2278	13.9179	36	39
ENSG00000215790	chr1	1676932	1678931	SLC35E2	9906;728661	0.0366118	0.0366728	-6.09415e-05	-0.000237225	0.555893	0.757741	29567	8	0	0	13.6632	13.4647	35.875	38.875
ENSG00000008130	chr1	1711397	1713396	NADK	65220	0.434366	0.433631	0.000735349	-0.00600803	0.699646	0.774925	27027	2	0	0	15.1944	15.2564	36	39
ENSG00000078369	chr1	1821996	1823995	GNB1	2782	0.0480785	0.0485325	-0.000453928	-0.00431746	0.526391	0.757741	23749	9	0	0	13.0494	12.4359	35.7778	38.3333
ENSG00000231050	chr1	1821410	1823409	NA	NA	0.0478343	0.0481158	-0.000281426	-0.000893805	0.571065	0.757741	28554	11	0	0	12.9268	12.3776	35.5455	38.3636
ENSG00000169885	chr1	1844766	1846765	CALML6	163688	0.862244	0.859458	0.00278672	0.00445735	0.441301	0.757741	22497	9	0	0	13.2469	13.3105	35.7778	39
ENSG00000178821	chr1	1850213	1852212	TMEM52	339456	0.288323	0.287635	0.000687943	-0.00276029	0.562097	0.757741	25452	22	0	0	12.9028	12.9312	35.7273	38.5909
ENSG00000142609	chr1	1934777	1936776	C1orf222	85452	0.366281	0.366055	0.000226106	0.000561747	0.633777	0.75806	29076	8	0	0	13.1806	13.0481	35.75	38.875
ENSG00000233542	chr1	1946470	1948469	NA	NA	0.463154	0.474997	-0.0118432	-0.0356667	0.114231	0.757741	2242	1	0	0	9.75	10.8718	36	39
ENSG00000187730	chr1	1949280	1951279	GABRD	2563	0.282842	0.282187	0.000654906	-0.00081536	0.56149	0.757741	28680	6	0	0	12.213	12.0684	35.6667	38
ENSG00000226969	chr1	1981010	1983009	NA	NA	0.164057	0.161901	0.00215612	0.0182999	0.428222	0.757741	13343	10	0	0	13.4472	13.3821	36	38.8
ENSG00000067606	chr1	1980409	1982408	PRKCZ	5590	0.100054	0.0965549	0.00349935	0.0362609	0.326314	0.757741	8869	6	0	0	14.1389	14.1026	36	38.8333
ENSG00000271806	chr1	2076219	2078218	NA	NA	0.731821	0.720592	0.0112287	0.0220045	0.306099	0.757741	6726	1	0	0	11.9444	12.6667	35	39
ENSG00000182873	chr1	2115329	2117328	NA	NA	0.937978	0.933851	0.00412682	0.00632771	0.274203	0.757741	19160	4	0	0	14.5694	14.6859	35.75	39
ENSG00000162585	chr1	2143660	2145659	C1orf86	199990	0.558942	0.560377	-0.00143445	0.00441109	0.673905	0.7647	26374	6	0	0	12.6667	12.2821	35.5	39
ENSG00000269554	chr1	2119737	2121736	NA	NA	0.554184	0.545783	0.0084013	0.035643	0.617932	0.758032	24394	6	0	0	13.3009	13.1453	35.5	38.3333
ENSG00000203301	chr1	2145121	2147120	NA	NA	0.868094	0.86447	0.00362348	0.00654761	0.364853	0.757741	18770	3	0	0	12.8704	12.9658	35.3333	39
ENSG00000243558	chr1	2143514	2145513	NA	NA	0.558942	0.560377	-0.00143445	0.00441109	0.673905	0.7647	26374	6	0	0	12.6667	12.2821	35.5	39
ENSG00000234396	chr1	2142462	2144461	NA	NA	0.343201	0.341198	0.00200384	0.0177066	0.44394	0.757741	14394	3	0	0	12.3611	12.3162	35.3333	39
ENSG00000157933	chr1	2158634	2160633	SKI	6497	0.0387738	0.0387391	3.46362e-05	0.000216762	0.836358	0.862344	29597	9	0	0	12.858	12.8376	35.7778	38.7778
ENSG00000116151	chr1	2322647	2324646	MORN1	79906	0.291349	0.292186	-0.000836964	-0.00750859	0.579755	0.757741	22616	13	0	0	13.1538	13.1302	35.7692	38.6154
ENSG00000272161	chr1	2257633	2259632	NA	NA	0.913657	0.906462	0.0071944	0.0114517	0.29774	0.757741	12019	8	0	0	12.8194	12.4615	35.5	38.625
ENSG00000269753	chr1	2257081	2259080	NA	NA	0.905735	0.898755	0.00697967	0.011257	0.373412	0.757741	12225	5	0	0	12.0111	11.5744	35.2	38.2
ENSG00000269896	chr1	2283760	2285759	NA	100129534	0.908776	0.904433	0.00434264	0.00689893	0.252367	0.757741	18184	6	0	0	13.4583	13.5427	35.1667	38.8333
ENSG00000238240	chr1	2282797	2284796	NA	NA	0.904578	0.901333	0.0032449	0.005098	0.43711	0.757741	21429	5	0	0	12.2389	12.641	35.2	38.8
ENSG00000271921	chr1	2306293	2308292	NA	NA	0.928799	0.923057	0.00574177	0.00885073	0.23772	0.757741	15197	1	0	0	14.6111	14.0769	36	39
ENSG00000271847	chr1	2309300	2311299	NA	NA	0.907469	0.906417	0.00105249	0.00164163	0.65806	0.76134	27327	3	0	0	13.8426	13.9915	36	39
ENSG00000178642	chr1	2315311	2317310	NA	NA	0.891757	0.889071	0.00268561	0.00436196	0.437315	0.757741	22659	5	0	0	13.9222	14.3795	35.8	38.8
ENSG00000157916	chr1	2321767	2323766	RER1	11079	0.107039	0.106119	0.000920282	-0.00295609	0.550819	0.757741	25107	11	0	0	13.447	13.5804	35.8182	38.9091
ENSG00000157911	chr1	2344737	2346736	PEX10	5192	0.609384	0.612512	-0.00312805	-0.0601788	0.509982	0.757741	18626	13	0	0	11.7607	12.0454	35.2308	38.2308
ENSG00000149527	chr1	2355919	2357918	PLCH2	9651	0.822606	0.8159	0.00670608	0.011667	0.27861	0.757741	11805	1	0	0	13.6389	14.6154	36	39
ENSG00000224387	chr1	2424198	2426197	NA	NA	0.848338	0.845153	0.00318558	0.00425526	0.409785	0.757741	22877	6	0	0	12.9306	12.6581	35.8333	39
ENSG00000229393	chr1	2425419	2427418	NA	NA	0.898193	0.894558	0.00363554	0.00577477	0.326378	0.757741	20218	3	0	0	12.0093	12.1538	35.6667	39
ENSG00000157881	chr1	2457540	2459539	PANK4	55229	0.144659	0.143647	0.00101168	0.00604027	0.429609	0.757741	19691	17	0.294118	0.176471	13.4085	13.537	35.8824	38.6471
ENSG00000197921	chr1	2461185	2463184	HES5	388585	0.123232	0.122252	0.00097994	0.00894194	0.39327	0.757741	18829	10	0	0	12.9222	12.8564	35.7	38.8
ENSG00000272449	chr1	2476404	2478403	NA	NA	0.183408	0.184604	-0.00119629	-0.0100537	0.503361	0.757741	18187	5	0	0	12.8556	13.5487	35.8	38.6
ENSG00000157870	chr1	2516430	2518429	FAM213B	127281	0.066815	0.0648628	0.00195219	0.020593	0.404874	0.757741	13732	15	0	0	13.0741	13.0051	35.8	38.6667
ENSG00000142606	chr1	2563982	2565981	MMEL1	79258	0.810078	0.805054	0.005024	0.00764154	0.319856	0.757741	17003	7	0	0	13.6508	13.8608	36	38.2857
ENSG00000237058	chr1	2562507	2564506	NA	NA	0.909584	0.900577	0.00900688	0.0142025	0.117863	0.757741	9602	2	0	0	13.2917	14.2051	36	39
ENSG00000215912	chr1	2717787	2719786	TTC34	100287898	0.809693	0.805739	0.00395395	0.00697596	0.57899	0.757741	22585	1	0	0	15.75	15.2821	36	39
ENSG00000231630	chr1	2731064	2733063	NA	NA	0.833692	0.827627	0.00606569	0.0104789	0.387116	0.757741	13086	2	0	0	14.1528	14.4103	36	39
ENSG00000169717	chr1	2936546	2938545	ACTRT2	140625	0.741779	0.73874	0.00303835	0.00788318	0.465401	0.757741	16627	7	0	0	13.3929	13.5971	35.8571	38.7143
ENSG00000177133	chr1	2984502	2986501	LINC00982	440556	0.0422701	0.0427229	-0.000452869	-0.0116412	0.573271	0.757741	23758	14	0	0	13.2421	13.0641	35.7857	38.7143
ENSG00000256761	chr1	2978460	2980459	NA	NA	0.922499	0.914889	0.00760929	0.0120154	0.160534	0.757741	11466	7	0	0	11.9246	11.9744	35.4286	38.5714
ENSG00000142611	chr1	2984232	2986231	PRDM16	63976	0.0613605	0.0624273	-0.0010668	-0.0197524	0.51074	0.757741	18666	17	0	0	13.1618	13.2594	35.7647	38.7059
ENSG00000226286	chr1	3049774	3051773	NA	NA	0.932685	0.929233	0.00345205	0.00533127	0.400168	0.757741	21003	5	0	0	13.4889	13.4308	35.6	38.4
ENSG00000272235	chr1	3226161	3228160	NA	NA	0.952776	0.948126	0.00465055	0.00698562	0.204483	0.757741	18050	1	0	0	12.6111	12	36	39
ENSG00000130762	chr1	3369490	3371489	ARHGEF16	27237	0.200561	0.201204	-0.000642113	-0.0260962	0.6199	0.758032	24471	5	0	0	14.1833	14.0718	35.8	39
ENSG00000162591	chr1	3527560	3529559	MEGF6	1953	0.134406	0.135041	-0.000634755	-0.00410657	0.525899	0.757741	23132	10	0	0	13.9389	14.3436	35.9	39
ENSG00000207776	chr1	3476855	3478854	MIR551A	693135	0.910018	0.904723	0.00529585	0.00832497	0.170828	0.757741	15927	7	0	0	12.7302	12.5824	35.4286	38.7143
ENSG00000238260	chr1	3540808	3542807	NA	NA	0.110729	0.110479	0.00025019	0.0109785	0.479445	0.757741	26427	12	0	0	12.8495	13.1624	35.9167	38.75
ENSG00000158109	chr1	3540066	3542065	TPRG1L	127262	0.145257	0.142776	0.00248112	0.016755	0.430546	0.757741	13491	12	0	0	12.7431	12.9573	36	38.75
ENSG00000116213	chr1	3568826	3570825	WRAP73	49856	0.0779415	0.0755711	0.00237046	0.0314224	0.472767	0.757741	16260	4	0	0	11.5903	11.8397	34.75	37.5
ENSG00000078900	chr1	3567584	3569583	TP73	7161	0.062126	0.0614633	0.000662715	0.00423795	0.338865	0.757741	22906	24	0	0	11.4977	11.6442	35.125	37.9583
ENSG00000227589	chr1	3584837	3586836	NA	NA	0.705031	0.692787	0.0122439	0.0293106	0.110014	0.757741	3205	2	0	0	12.9583	13.2564	36	39
ENSG00000235131	chr1	3630363	3632362	NA	NA	0.82482	0.817858	0.00696204	0.0120819	0.254421	0.757741	11400	1	0	0	13.3333	13.641	35	39
ENSG00000227372	chr1	3663401	3665400	TP73-AS1	57212	0.373133	0.372055	0.00107809	0.00239923	0.613954	0.757816	26021	13	0	0	12.844	12.8047	34.8462	38.1538
ENSG00000162592	chr1	3667462	3669461	CCDC27	148870	0.861671	0.868288	-0.00661634	-0.0106961	0.333087	0.757741	12843	6	0	0	13.5741	13.6752	36	38.5
ENSG00000235169	chr1	3687852	3689851	SMIM1	388588	0.230833	0.230627	0.000206046	0.000938586	0.587588	0.757741	28488	11	0	0	13.5101	13.5385	35.9091	38.7273
ENSG00000130764	chr1	3712569	3714568	LRRC47	57470	0.106626	0.106539	8.68723e-05	-0.00855254	0.698779	0.774452	28653	11	0	0	14.2702	14.3939	35.6364	38.7273
ENSG00000272153	chr1	3700072	3702071	NA	NA	0.93602	0.932209	0.00381132	0.00586495	0.118047	0.757741	20059	5	0	0	14.7944	14.5692	35.8	38.8
ENSG00000116198	chr1	3773279	3775278	CEP104	9731	0.258086	0.257167	0.00091926	-0.00459574	0.564415	0.757741	22291	17	0	0	13.7729	13.8643	35.6471	38.7059
ENSG00000169598	chr1	3772345	3774344	DFFB	1677	0.108511	0.107419	0.0010919	-5.89165e-05	0.366027	0.757741	29837	14	0	0	13.1409	13.4451	35.5	38.7143
ENSG00000198912	chr1	3816358	3818357	C1orf174	339448	0.0594112	0.0599345	-0.000523284	-0.0176876	0.393327	0.757741	22968	13	0	0	12.9829	12.8087	35.8462	38.7692
ENSG00000236423	chr1	3815436	3817435	LINC01134	100133612	0.0822524	0.0841715	-0.00191909	-0.0302067	0.301235	0.757741	13882	11	0	0	12.8737	12.8275	35.8182	38.8182
ENSG00000233304	chr1	3999173	4001172	NA	728716	0.788457	0.778255	0.0102022	0.023209	0.132281	0.757741	4830	3	0	0	13.7407	15.1709	36	39
ENSG00000235054	chr1	4470611	4472610	NA	284661	0.88486	0.882136	0.00272396	0.00430465	0.300498	0.757741	22771	9	0	0	13.7531	13.6467	35.8889	38.4444
ENSG00000196581	chr1	4713292	4715291	AJAP1	55966	0.0452554	0.046279	-0.00102354	-0.0226518	0.585713	0.757741	22906	7	0	0	13.0357	12.9853	36	38.7143
ENSG00000236948	chr1	5727856	5729855	NA	NA	0.515952	0.504027	0.0119242	0.0339822	0.167534	0.757741	2459	2	0	0	11.5	11.5769	33	36.5
ENSG00000264101	chr1	5922302	5924301	MIR4689	100616421	0.921834	0.919302	0.00253147	0.00394012	0.478929	0.757741	23423	7	0	0	13.3056	13.6227	35.7143	38.8571
ENSG00000131697	chr1	6052034	6054033	NPHP4	261734	0.0320756	0.0322523	-0.000176679	-0.00884719	0.427906	0.757741	27446	11	0	0	12.4924	12.4965	35.9091	38.5455
ENSG00000069424	chr1	6050026	6052025	KCNAB2	8514	0.211925	0.211907	1.77177e-05	-0.00559872	0.769261	0.813159	29689	5	0	0	12.5667	12.5436	36	39
ENSG00000268332	chr1	6100900	6102899	NA	NA	0.794825	0.806137	-0.0113122	-0.0201365	0.242711	0.757741	6067	1	0	0	12.6389	13.9231	36	39
ENSG00000116254	chr1	6239684	6241683	CHD5	26038;101928723	0.0583443	0.0581186	0.000225659	0.00419215	0.338547	0.757741	26767	11	0	0	13.5505	13.7319	35.9091	38.7273
ENSG00000116251	chr1	6268950	6270949	RPL22	6146	0.0668335	0.0665869	0.000246606	-0.0056779	0.735478	0.792362	27785	4	0	0	14.0694	13.6218	36	38.75
ENSG00000226944	chr1	6265341	6267340	NA	NA	0.0594351	0.0598724	-0.000437245	-0.0155039	0.459335	0.757741	23945	10	0	0	13.3028	13.0359	35.7	38.7
ENSG00000158286	chr1	6264035	6266034	RNF207	388591	0.128349	0.126562	0.00178691	0.0261805	0.452767	0.757741	14979	9	0	0	12.8117	12.6211	35.8889	38.2222
ENSG00000116237	chr1	6295533	6297532	ICMT	23463	0.333606	0.339119	-0.00551309	-0.0252222	0.238739	0.757741	4763	10	0	0	13.0528	13.2872	36	38.9
ENSG00000225077	chr1	6294800	6296799	LINC00337	148645	0.270512	0.275779	-0.00526689	-0.0213693	0.267995	0.757741	5532	12	0	0	12.9398	13.1004	35.5833	38.8333
ENSG00000173673	chr1	6302752	6304751	HES3	390992	0.164032	0.163098	0.000934112	0.00142341	0.393022	0.757741	27693	11	0	0	13.7525	13.5245	35.6364	38.6364
ENSG00000158292	chr1	6320536	6322535	GPR153	387509	0.107634	0.107721	-8.69033e-05	0.00247582	0.829585	0.856953	28979	9	0	0	13.1111	12.8889	35.6667	38.7778
ENSG00000097021	chr1	6453952	6455951	ACOT7	11332	0.133072	0.134112	-0.00103993	0.00503804	0.558159	0.757741	21536	8	0	0	13.4097	13.3045	35.75	38.75
ENSG00000271746	chr1	6452115	6454114	NA	NA	0.0511445	0.0505171	0.000627434	0.00324395	0.651336	0.760359	25637	10	0	0	13	12.6974	35.8	38.8
ENSG00000069812	chr1	6484231	6486230	HES2	54626	0.159135	0.159467	-0.000331911	-0.0211553	0.291319	0.757741	25296	7	0	0	12.9881	13.1392	35.5714	38.4286
ENSG00000187017	chr1	6483348	6485347	ESPN	83715	0.138926	0.138866	5.96691e-05	-0.0120232	0.299428	0.757741	29053	10	0	0	12.85	13.0513	35.7	38.6
ENSG00000231868	chr1	6506567	6508566	NA	NA	0.0580816	0.0568364	0.00124525	0.0132993	0.516852	0.757741	19055	6	0	0	12.8148	12.453	35.6667	38.8333
ENSG00000215788	chr1	6525756	6527755	TNFRSF25	8718	0.332999	0.328722	0.00427658	0.00463447	0.306749	0.757741	22241	13	0	0	13.9124	13.925	35.8462	38.8462
ENSG00000171680	chr1	6579622	6581621	PLEKHG5	57449	0.822807	0.816781	0.00602575	0.0111962	0.220874	0.757741	12300	6	0	0	14.7361	14.5684	36	38.6667
ENSG00000162408	chr1	6614096	6616095	NOL9	79707	0.324609	0.324483	0.000126679	-0.0234338	0.421136	0.757741	28143	15	0	0	13.6259	13.5983	35.9333	38.9333
ENSG00000173662	chr1	6613741	6615740	TAS1R1	80835	0.324609	0.324483	0.000126679	-0.0234338	0.421136	0.757741	28143	15	0	0	13.6259	13.5983	35.9333	38.9333
ENSG00000204859	chr1	6638561	6640560	ZBTB48	3104	0.170176	0.173031	-0.00285531	-0.0223918	0.368714	0.757741	10663	10	0	0	12.7111	12.8051	35.8	38.5
ENSG00000162413	chr1	6674168	6676167	KLHL21	9903	0.0466284	0.0472503	-0.000621898	-0.0102109	0.420227	0.757741	21897	4	0	0	13.6111	13.3718	36	38.5
ENSG00000116273	chr1	6672245	6674244	PHF13	148479	0.122048	0.12055	0.00149783	-0.00729274	0.396827	0.757741	17549	11	0	0	12.7753	12.9184	35.7273	38.2727
ENSG00000041988	chr1	6683426	6685425	THAP3	90326	0.293161	0.290665	0.00249684	0.0110243	0.311245	0.757741	12483	8	0	0	14.0972	13.9135	35.75	38.875
ENSG00000007923	chr1	6761485	6763484	DNAJC11	55735	0.446294	0.44879	-0.00249576	-0.0129365	0.374353	0.757741	11771	9	0	0	13.8025	14.208	36	39
ENSG00000228750	chr1	6783197	6785196	NA	100505887	0.946175	0.943318	0.00285695	0.00431707	0.267104	0.757741	22750	1	0	0	14.1389	14.9744	36	39
ENSG00000237436	chr1	6844404	6846403	NA	NA	0.0395723	0.0396449	-7.26049e-05	-0.0094562	0.5002	0.757741	28866	15	0	0	12.8593	12.9197	35.6667	38.8
ENSG00000171735	chr1	6843884	6845883	CAMTA1	23261	0.0421808	0.0424148	-0.000234017	-0.0106633	0.500087	0.757741	26648	16	0	0	12.9184	13.0353	35.5625	38.875
ENSG00000269978	chr1	7760531	7762530	NA	NA	0.716338	0.711348	0.00498994	0.0105888	0.561307	0.757741	21645	2	0	0	14.0139	13.0513	34.5	39
ENSG00000049245	chr1	7829829	7831828	VAMP3	9341	0.266129	0.266342	-0.000213051	-0.0170692	0.496138	0.757741	26930	12	0	0	13.6829	13.9765	35.9167	38.8333
ENSG00000049246	chr1	7842880	7844879	PER3	8863	0.149007	0.144616	0.00439123	0.027199	0.395693	0.757741	11362	9	0	0	13.6852	13.7293	35.6667	38.7778
ENSG00000236266	chr1	7886903	7888902	NA	NA	0.778936	0.808641	-0.0297057	-0.0551524	0.0737077	0.757741	943	6	0	0	12.9167	13.0128	35.8333	38.6667
ENSG00000049247	chr1	7913073	7915072	UTS2	10911	0.867777	0.864584	0.00319294	0.00525312	0.571955	0.757741	22219	6	0	0	14.4167	14.594	35.6667	38.6667
ENSG00000049249	chr1	8000427	8002426	TNFRSF9	3604	0.513314	0.521339	-0.00802499	-0.0274302	0.220468	0.757741	3780	6	0	0	13.7685	13.765	36	38.8333
ENSG00000270330	chr1	8000932	8002931	NA	NA	0.357667	0.362675	-0.00500764	-0.00983392	0.255282	0.757741	13847	9	0	0	13.2994	13.2507	35.8889	38.7778
ENSG00000116288	chr1	8012851	8014850	PARK7	11315	0.0493474	0.0492737	7.36299e-05	-0.00481438	0.687862	0.76947	28854	6	0	0	12.8935	13.1838	35.6667	38.6667
ENSG00000200344	chr1	8042544	8044543	NA	NA	0.655553	0.654694	0.000858179	0.00186144	0.91864	0.930011	29569	1	0	0	14.1111	13.5641	36	37
ENSG00000116285	chr1	8085869	8087868	ERRFI1	54206	0.330963	0.336339	-0.00537533	-0.02661	0.33595	0.757741	8106	8	0	0	14.0868	14.4904	35.875	38.875
ENSG00000238290	chr1	8085298	8087297	NA	NA	0.0821699	0.0869179	-0.00474801	-0.0375945	0.318894	0.757741	7324	9	0	0	13.7562	13.8946	35.7778	38.7778
ENSG00000233645	chr1	8280090	8282089	NA	NA	0.930182	0.924847	0.00533448	0.00820898	0.0438428	0.757741	16083	1	0	0	12.8611	13.2308	36	39
ENSG00000162426	chr1	8376386	8378385	SLC45A1	50651	0.420157	0.41658	0.00357678	0.0124119	0.64024	0.758829	25255	8	0	0	13.1562	12.7885	35.75	38.5
ENSG00000252254	chr1	8386627	8388626	NA	NA	0.818943	0.817149	0.00179429	0.00239194	0.293301	0.757741	26032	3	0	0	13.3056	13.7949	35.6667	38.6667
ENSG00000142599	chr1	8877203	8879202	RERE	473	0.0323458	0.0327269	-0.00038104	-0.0105849	0.540081	0.757741	24644	13	0	0	12.9274	12.6154	35.8462	38.5385
ENSG00000232912	chr1	8483205	8485204	NA	NA	0.0505448	0.0514004	-0.000855667	-0.0106267	0.473157	0.757741	19769	10	0	0	13.5111	13.2282	35.9	38.7
ENSG00000224315	chr1	8846473	8848472	RPL7P7	NA	0.943574	0.939506	0.00406767	0.00616729	0.0292243	0.757741	19456	1	0	0	12.9167	12.2051	36	39
ENSG00000229716	chr1	8889566	8891565	NA	NA	0.0724981	0.0685405	0.00395763	0.0709247	0.135293	0.757741	7724	1	0	0	14.2222	13.5897	36	39
ENSG00000074800	chr1	8938809	8940808	ENO1	2023	0.0850512	0.0869769	-0.00192569	-0.0144414	0.491646	0.757741	17445	8	0	0	13.7882	14.1218	35.75	38.625
ENSG00000236269	chr1	8937567	8939566	ENO1-IT1	NA	0.0318274	0.0320201	-0.000192672	-0.00735484	0.573195	0.757741	27234	14	0	0	13.0536	13.0147	35.7857	38.7143
ENSG00000230679	chr1	8937394	8939393	ENO1-AS1	100505975	0.034372	0.0336992	0.000672767	0.00624524	0.548388	0.757741	21388	14	0	0	13.0913	12.9359	35.7857	38.7143
ENSG00000238249	chr1	8951968	8953967	HMGN2P17	NA	0.965257	0.963056	0.00220093	0.00325961	0.138041	0.757741	24555	2	0	0	12.0972	12.359	36	38.5
ENSG00000131686	chr1	9004426	9006425	CA6	765	0.853488	0.84692	0.00656799	0.0114284	0.22806	0.757741	12040	7	0	0	14.4206	14.2894	35.8571	38.5714
ENSG00000197241	chr1	9085905	9087904	SLC2A7	155184	0.853785	0.851625	0.0021603	0.00288957	0.578826	0.757741	25219	6	0	0	13.7407	14.0342	35.5	38.6667
ENSG00000142583	chr1	9148038	9150037	SLC2A5	6518	0.689554	0.698563	-0.00900881	-0.0236763	0.495417	0.757741	17676	2	0	0	16.1667	15.2051	36	38.5
ENSG00000180758	chr1	9188730	9190729	GPR157	80045	0.122849	0.124059	-0.0012101	-0.0240062	0.507111	0.757741	18437	13	0	0	13.7158	13.5621	35.8462	38.5385
ENSG00000207865	chr1	9211337	9213336	MIR34A	407040	0.828556	0.825846	0.00270977	0.00418008	0.518757	0.757741	23007	4	0	0	14.5903	13.9679	35.75	38.75
ENSG00000228526	chr1	9262179	9264178	NA	NA	0.350597	0.348209	0.00238721	0.00958265	0.807189	0.839874	28770	1	0	0	13.0556	12.3333	36	39
ENSG00000234546	chr1	9240763	9242762	NA	NA	0.282986	0.281988	0.000998036	-0.00775692	0.565089	0.757741	21862	4	0	0	12.9444	13.0321	35.75	38.75
ENSG00000049239	chr1	9293334	9295333	H6PD	9563	0.16292	0.163386	-0.000466139	-0.00293956	0.61168	0.757741	25134	9	0	0	13.6327	13.302	35.4444	38.7778
ENSG00000171621	chr1	9351439	9353438	SPSB1	80176	0.12662	0.126989	-0.000368615	-0.00261383	0.804421	0.838044	28734	6	0	0	12.9213	12.9274	35.8333	39
ENSG00000252956	chr1	9497338	9499337	RNA5SP40	NA	0.859702	0.854895	0.00480714	0.0079964	0.530413	0.757741	19876	1	0	0	13.6944	13.3846	36	39
ENSG00000171612	chr1	9598041	9600040	SLC25A33	84275	0.34803	0.34532	0.00270998	0.0112464	0.491424	0.757741	17426	12	0	0	13.1065	13.2436	35.5833	38.75
ENSG00000231181	chr1	9634985	9636984	NA	NA	0.945431	0.941816	0.0036144	0.00546807	0.125579	0.757741	20742	1	0	0	12.7778	13.2564	36	39
ENSG00000188807	chr1	9647432	9649431	TMEM201	199953	0.291461	0.296731	-0.00526943	-0.0318348	0.532112	0.757741	19966	7	0	0	12.3452	12.5421	35.7143	38.5714
ENSG00000171608	chr1	9710290	9712289	PIK3CD	5293	0.313887	0.312119	0.00176807	-0.00195953	0.482129	0.757741	26779	9	0	0	13.3426	13.1823	35.8889	38.7778
ENSG00000179840	chr1	9714145	9716144	C1orf200	NA	0.21647	0.218496	-0.0020264	-0.0309703	0.669772	0.764029	26242	7	0	0	13.7619	14.2601	35.8571	38.4286
ENSG00000231789	chr1	9747114	9749113	NA	101929074	0.36275	0.366734	-0.00398448	-0.0232258	0.592818	0.757741	23277	4	0	0	12.1319	12.0449	35	38.5
ENSG00000171603	chr1	9884085	9886084	CLSTN1	22883	0.13196	0.128933	0.00302702	0.0155061	0.473048	0.757741	16273	12	0	0	12.6366	12.5983	35.6667	38.6667
ENSG00000178585	chr1	9969895	9971894	CTNNBIP1	56998	0.0343283	0.0348762	-0.000547884	-0.0180789	0.451008	0.757741	22693	12	0	0	13.0417	13.4231	35.6667	38.8333
ENSG00000162441	chr1	10002966	10004965	LZIC	84328	0.0424794	0.0424212	5.82381e-05	-0.00687188	0.394196	0.757741	29083	9	0	0	13.6728	13.6439	35.5556	38.8889
ENSG00000228150	chr1	10001481	10003480	NA	NA	0.123759	0.123363	0.00039603	0.00210975	0.490064	0.757741	26513	11	0	0	14.0631	13.9347	35.5455	38.9091
ENSG00000173614	chr1	10001986	10003985	NMNAT1	64802	0.0402814	0.0403013	-1.99201e-05	-0.00773973	0.432324	0.757741	29652	12	0	0	14.0718	13.906	35.5833	38.9167
ENSG00000241326	chr1	10041699	10043698	NA	NA	0.856324	0.85902	-0.00269619	-0.00448301	0.687592	0.769322	26754	1	0	0	17.2778	17.5641	36	39
ENSG00000162444	chr1	10055764	10057763	RBP7	116362	0.104349	0.104681	-0.000331558	0.0466298	0.646803	0.759904	25477	11	0	0	13.5303	13.5128	35.9091	38.8182
ENSG00000130939	chr1	10091390	10093389	UBE4B	10277	0.236947	0.236865	8.2032e-05	-0.0108669	0.480954	0.757741	28716	9	0	0	13.2809	13.094	35.7778	38.8889
ENSG00000233623	chr1	10117229	10119228	PGAM1P11	NA	0.933067	0.930681	0.00238656	0.00365556	0.341829	0.757741	23921	1	0	0	12.3056	14.1282	34	39
ENSG00000054523	chr1	10269363	10271362	KIF1B	23095	0.0443436	0.0454147	-0.00107113	-0.012957	0.694726	0.772602	26917	11	0	0	12.6389	12.7762	35.7273	38.5455
ENSG00000142657	chr1	10457149	10459148	PGD	5226	0.0313054	0.0313857	-8.02841e-05	-0.00832641	0.424686	0.757741	28748	12	0	0	12.7431	12.2543	35.5833	38.5
ENSG00000271989	chr1	10490235	10492234	NA	NA	0.0812122	0.0806673	0.000544905	0.0016046	0.596097	0.757741	27376	8	0	0	14.5035	14.2821	35.875	38.625
ENSG00000175279	chr1	10488659	10490658	APITD1	378708;100526739	0.349836	0.352384	-0.00254776	0.000413318	0.525339	0.757741	29257	11	0	0	13.6667	13.5385	36	38.3636
ENSG00000251503	chr1	10488659	10490658	APITD1-CORT	100526739	0.349836	0.352384	-0.00254776	0.000413318	0.525339	0.757741	29257	11	0	0	13.6667	13.5385	36	38.3636
ENSG00000241563	chr1	10508276	10510275	CORT	1325	0.807743	0.808701	-0.0009582	-0.00247073	0.410455	0.757741	25908	9	0	0	15.3765	14.9316	36	38.8889
ENSG00000160049	chr1	10532084	10534083	DFFA	1676	0.112589	0.112989	-0.000400665	-0.0214487	0.470756	0.757741	24398	13	0	0	13.0876	13.0158	35.6154	38.6923
ENSG00000142655	chr1	10530845	10532844	PEX14	5195	0.0704776	0.0715604	-0.00108281	-0.0197767	0.438556	0.757741	18071	11	0	0	13.2525	12.979	35.9091	38.7273
ENSG00000243267	chr1	10675393	10677392	RN7SL614P	NA	0.840717	0.842568	-0.0018518	-0.00600956	0.349617	0.757741	19743	6	0	0	13.7083	13.3248	35.8333	39
ENSG00000130940	chr1	10856208	10858207	CASZ1	54897	0.199556	0.19735	0.00220654	0.00180873	0.45722	0.757741	27049	9	0	0	13.2037	13.2365	35.7778	38.6667
ENSG00000272078	chr1	10697798	10699797	NA	NA	0.384082	0.360066	0.0240162	0.13207	0.107342	0.757741	1248	4	0	0	12.3056	12.9103	36	39
ENSG00000175262	chr1	11041595	11043594	C1orf127	148345	0.837063	0.831289	0.00577365	0.0108028	0.348453	0.757741	12726	5	0	0	14.4	15.5692	35.8	38.8
ENSG00000120948	chr1	11070914	11072913	TARDBP	23435	0.258661	0.258032	0.00062879	0.0103417	0.855005	0.877398	29171	4	0	0	11.3889	12.2885	35	38.75
ENSG00000009724	chr1	11106791	11108790	MASP2	10747	0.922052	0.918198	0.00385407	0.00595418	0.330193	0.757741	19852	7	0	0	14.381	13.9707	35.8571	38.8571
ENSG00000116649	chr1	11119582	11121581	SRM	6723	0.0325736	0.032849	-0.000275423	-0.00504343	0.570875	0.757741	26092	9	0	0	13.5833	13.6268	35.8889	38.5556
ENSG00000171824	chr1	11159439	11161438	EXOSC10	5394	0.117414	0.11566	0.00175441	0.00195191	0.371213	0.757741	26796	14	0	0	12.9921	13.3132	35.7143	38.3571
ENSG00000230337	chr1	11158232	11160231	NA	101929136	0.118197	0.117498	0.000699223	-0.00116159	0.431392	0.757741	28127	16	0	0	13.6042	13.7292	35.6875	38.5625
ENSG00000198793	chr1	11322065	11324064	MTOR	2475	0.0815581	0.0810601	0.000498025	-0.0114189	0.57736	0.757741	23255	13	0	0	13.9701	14.0099	35.7692	38.6154
ENSG00000253086	chr1	11210907	11212906	RNU6-537P	NA	0.910677	0.911348	-0.000670876	-0.00120913	0.615136	0.757835	28049	2	0	0	12.0417	12.8333	35	39
ENSG00000171819	chr1	11247898	11249897	ANGPTL7	10218	0.9429	0.941405	0.00149516	0.00227314	0.415927	0.757741	26230	6	0	0	14.2685	13.5983	35.6667	38.8333
ENSG00000120942	chr1	11331763	11333762	UBIAD1	29914	0.151764	0.151301	0.000462791	-0.000617822	0.573452	0.757741	28987	10	0	0	13.3528	13.159	35.5	38.9
ENSG00000204624	chr1	11537723	11539722	PTCHD2	57540	0.134809	0.134708	0.000100221	0.0152855	0.698567	0.77429	28465	7	0	0	13.0317	13.37	35.7143	39
ENSG00000116661	chr1	11715343	11717342	FBXO2	26232	0.936595	0.933681	0.00291393	0.00447308	0.311939	0.757741	22473	3	0	0	12.0833	12.265	36	38.3333
ENSG00000132879	chr1	11712932	11714931	FBXO44	93611	0.414116	0.414441	-0.000324699	-0.000729241	0.469413	0.757741	28808	14	0	0	13.0813	13.1667	35.8571	38.6429
ENSG00000116663	chr1	11722681	11724680	FBXO6	26270	0.0943999	0.0947396	-0.000339681	-0.00634706	0.491006	0.757741	25183	8	0	0	12.6042	12.5609	35.375	38.75
ENSG00000116670	chr1	11751208	11753207	MAD2L2	10459	0.10234	0.100282	0.0020578	0.0185895	0.480534	0.757741	16760	10	0	0	13.7694	13.6923	35.9	38.9
ENSG00000162490	chr1	11750286	11752285	DRAXIN	374946	0.0558072	0.0542044	0.00160282	0.0270032	0.440323	0.757741	15144	11	0	0	14.048	13.9207	35.8182	38.9091
ENSG00000177674	chr1	11794641	11796640	AGTRAP	57085	0.241448	0.248284	-0.00683659	-0.0396525	0.262896	0.757741	5098	15	0	0	13.8278	13.7248	35.8	39
ENSG00000215910	chr1	11820344	11822343	C1orf167	NA	0.0946607	0.0939547	0.000706038	0.0134215	0.759581	0.807115	28172	3	0	0	16.2037	15.9316	36	39
ENSG00000177553	chr1	11839177	11841176	NA	NA	0.865841	0.862075	0.00376654	0.00621766	0.592412	0.757741	23255	1	0	0	14.6389	15	36	39
ENSG00000177000	chr1	11866478	11868477	MTHFR	4524	0.302281	0.301556	0.000725032	0.00622792	0.621054	0.758032	24512	4	0	0	13.1389	12.8269	35.5	39
ENSG00000011021	chr1	11864707	11866706	CLCN6	1185	0.07833	0.0777604	0.000569569	-0.00383404	0.41945	0.757741	23615	16	0	0	13.2448	13.5433	35.6875	38.75
ENSG00000242349	chr1	11899574	11901573	NPPA-AS1	100379251	0.896641	0.898173	-0.00153206	-0.00243583	0.610685	0.757741	25963	1	0	0	15.5556	14.8462	36	39
ENSG00000175206	chr1	11907903	11909902	NPPA	4878	0.817135	0.811363	0.00577143	0.0117142	0.337729	0.757741	11754	6	0	0	14.213	14.3248	35.8333	38.8333
ENSG00000120937	chr1	11918489	11920488	NPPB	4879	0.172877	0.172059	0.000818266	0.00854848	0.697398	0.773623	26985	11	0	0	13.8712	13.9161	35.7273	38.7273
ENSG00000224904	chr1	11936327	11938326	NA	NA	0.910461	0.909925	0.000535838	0.000840097	0.939372	0.947251	29686	1	0	0	14.1944	14.2308	36	39
ENSG00000199347	chr1	11966709	11968708	RNU5E-1	26829	0.0804471	0.0822278	-0.00178075	-0.0395306	0.514077	0.757741	18862	3	0.333333	0	12.6111	12.8974	35.6667	39
ENSG00000201801	chr1	11969485	11971484	RNU5E-4P	NA	0.0758848	0.0754487	0.00043608	0.00552917	0.580448	0.757741	23966	2	0	0	13.9028	13.3718	36	39
ENSG00000116685	chr1	11985986	11987985	KIAA2013	90231;101930060	0.348803	0.338711	0.0100924	0.0313688	0.157198	0.757741	2841	8	0	0	14.1354	14.1763	36	39
ENSG00000083444	chr1	11992762	11994761	PLOD1	5351	0.0446621	0.0444701	0.000192018	-0.00292416	0.728404	0.788371	27658	7	0	0	13.631	13.7143	35.5714	38.8571
ENSG00000116688	chr1	12038738	12040737	MFN2	9927	0.255385	0.255973	-0.000588053	0.00129202	0.50335	0.757741	27921	12	0	0	13.8356	14.1517	35.9167	39
ENSG00000270914	chr1	12076866	12078865	NA	NA	0.93091	0.927934	0.00297582	0.00465932	0.302301	0.757741	22180	2	0	0	13.9444	14.3718	35.5	39
ENSG00000116691	chr1	12078023	12080022	MIIP	60672	0.174102	0.173183	0.000919091	0.00222247	0.514958	0.757741	26316	15	0	0	13.9426	13.7812	35.8	38.6667
ENSG00000120949	chr1	12121934	12123933	TNFRSF8	943	0.152727	0.1518	0.000927747	0.00603252	0.675221	0.764981	26421	8	0	0	13.0486	13.3942	35.75	38.625
ENSG00000201135	chr1	12137542	12139541	RNU6-777P	NA	0.859748	0.856058	0.00369018	0.00613411	0.626592	0.75806	24737	1	0	0	13.2778	12.6154	36	38
ENSG00000028137	chr1	12225560	12227559	TNFRSF1B	7133	0.384705	0.3834	0.00130557	-0.00459492	0.332872	0.757741	22294	10	0	0	13.0444	12.9359	35.6	38.9
ENSG00000263676	chr1	12250270	12252269	MIR4632	100616438	0.935082	0.933426	0.00165609	0.00252559	0.423928	0.757741	25805	5	0	0.2	14.4056	13.8462	35.6	39
ENSG00000048707	chr1	12288624	12290623	VPS13D	55187	0.556055	0.554485	0.00156971	0.000567897	0.445258	0.757741	29070	5	0	0	13.6	14.3846	36	39
ENSG00000239149	chr1	12565800	12567799	SNORA59A	677882;677885	0.894565	0.889443	0.00512191	0.00866414	0.326008	0.757741	15444	8	0	0	14.0347	14.0897	36	38.625
ENSG00000229484	chr1	12586266	12588265	NA	NA	0.900662	0.882295	0.0183663	0.0309744	0.195065	0.757741	3096	3	0	0	10.2685	10.8718	29	31
ENSG00000162496	chr1	12677238	12679237	DHRS3	9249	0.0416697	0.041355	0.000314679	0.000503453	0.35441	0.757741	29152	13	0	0	13.5769	13.5266	35.8462	38.7692
ENSG00000272482	chr1	12678751	12680750	NA	NA	0.0524906	0.0527169	-0.000226239	-0.0220604	0.242939	0.757741	26756	5	0	0	13.7333	13.7333	36	38.8
ENSG00000204518	chr1	12703066	12705065	AADACL4	343066	0.927673	0.921571	0.0061023	0.0094904	0.334246	0.757741	14271	3	0	0	14.5926	14.5812	36	39
ENSG00000188984	chr1	12774618	12776617	AADACL3	126767	0.704784	0.707054	-0.00227018	-0.013415	0.255122	0.757741	12517	5	0	0	14.4833	14.5385	35.8	38.8
ENSG00000157330	chr1	12804663	12806662	C1orf158	93190	0.763626	0.756617	0.00700883	0.0144175	0.472491	0.757741	16231	3	0	0	14.1852	13.1624	35.3333	38.6667
ENSG00000116726	chr1	12833484	12835483	PRAMEF12	390999	0.906693	0.90187	0.00482269	0.00747561	0.135338	0.757741	17260	3	0	0	13.5926	14.0342	35.6667	38.6667
ENSG00000116721	chr1	12850046	12852045	PRAMEF1	65121	0.872281	0.858299	0.0139815	0.0237642	0.0676972	0.757741	4641	3	0	0	16.1481	16.0256	36	39
ENSG00000204513	chr1	12890765	12892764	PRAMEF11	440560	0.719603	0.713772	0.00583103	0.0116656	0.571555	0.757741	22204	2	0	0	13.8333	14.3974	36	39
ENSG00000179172	chr1	12908079	12910078	HNRNPCL1	343069;440563;649330;101060301	0.880041	0.878655	0.00138608	0.00191451	0.519114	0.757741	26854	5	0	0	13.1278	13.4051	35.6	38.8
ENSG00000120952	chr1	12915441	12917440	PRAMEF2	65122	0.9237	0.918527	0.00517349	0.00801598	0.293248	0.757741	16404	1	0	0	13.0556	12.1795	36	38
ENSG00000243073	chr1	12945526	12947525	PRAMEF4	400735	0.89708	0.884589	0.0124907	0.0201264	0.0128629	0.757741	6071	2	0	0	17.5278	17.5128	36	39
ENSG00000204508	chr1	13034043	13036042	PRAMEF22	653606	0.719321	0.722926	-0.00360526	-0.00711413	0.73139	0.790003	27714	1	0	0	15.0833	15.5385	36	39
ENSG00000179412	chr1	13183827	13185826	HNRNPCP5	NA	0.917295	0.912572	0.00472246	0.00743033	0.276437	0.757741	17326	4	0	0	13.7222	13	35.75	39
ENSG00000204486	chr1	13514566	13516565	PRAMEF21	391001;645425	0.868258	0.864716	0.00354155	0.00581122	0.433862	0.757741	20134	2	0	0	14.9722	14.9231	36	39
ENSG00000204478	chr1	13735407	13737406	PRAMEF20	391001;645425	0.891218	0.886981	0.0042376	0.00688369	0.731665	0.790153	27718	3	0	0	15.2222	14.7094	36	39
ENSG00000162494	chr1	13840044	13842043	LRRC38	126755	0.0443027	0.0459736	-0.00167088	-0.0377202	0.381775	0.757741	14825	6	0	0	13.5417	13.0385	35.6667	39
ENSG00000259961	chr1	13838215	13840214	NA	NA	0.109285	0.11036	-0.00107545	-0.0141725	0.474318	0.757741	18121	4	0	0	13.4444	13.3013	35.5	39
ENSG00000215909	chr1	13879996	13881995	NA	NA	0.904172	0.900406	0.00376615	0.0063198	0.429339	0.757741	19177	5	0	0	13.7056	13.6205	35.6	38.8
ENSG00000162493	chr1	13908460	13910459	PDPN	10630	0.207784	0.205479	0.00230468	0.00688146	0.60363	0.757741	23776	11	0	0	13.6515	14.3893	35.9091	38.9091
ENSG00000253085	chr1	14022195	14024194	NA	NA	0.946675	0.943374	0.00330071	0.00498617	0.291272	0.757741	21634	1	0	0	13.75	14.3077	36	39
ENSG00000116731	chr1	14025193	14027192	PRDM2	7799	0.256539	0.256379	0.000160528	0.000894943	0.661329	0.761503	28552	12	0	0	13.0162	13.4338	35.75	38.75
ENSG00000189337	chr1	14923700	14925699	KAZN	23254	0.159553	0.160466	-0.000912252	-0.0025727	0.576375	0.757741	25729	11	0	0	13.1591	12.9744	35.6364	38.5455
ENSG00000175147	chr1	15478461	15480460	TMEM51-AS1	200197	0.126804	0.126212	0.000592096	-0.00360206	0.562393	0.757741	24001	15	0	0	14.2796	14.465	35.8667	39
ENSG00000171729	chr1	15477528	15479527	TMEM51	55092	0.286216	0.284612	0.00160427	0.00089808	0.525981	0.757741	28547	12	0	0	14.6782	14.8355	35.9167	39
ENSG00000142621	chr1	15572268	15574267	FHAD1	114827	0.34481	0.342167	0.00264325	0.0135589	0.453142	0.757741	14997	9	0	0	14.6914	14.5299	36	39
ENSG00000228140	chr1	15735430	15737429	NA	NA	0.0423072	0.0425827	-0.000275485	-0.00675511	0.751745	0.802007	28058	10	0	0	13.3694	13.2128	35.7	38.7
ENSG00000142634	chr1	15734891	15736890	EFHD2	79180	0.0431632	0.0435228	-0.000359656	-0.0090239	0.732694	0.790806	27734	8	0	0	13.8264	13.6795	35.875	38.625
ENSG00000162438	chr1	15763435	15765434	CTRC	11330	0.909431	0.906365	0.0030661	0.00456805	0.410109	0.757741	22330	7	0	0	14.5516	14.2784	36	38.7143
ENSG00000142615	chr1	15781723	15783722	CELA2A	63036	0.897548	0.894044	0.00350444	0.00559309	0.567958	0.757741	22021	4	0	0	14.6944	15.1603	36	39
ENSG00000132906	chr1	15852530	15854529	CASP9	842	0.0324991	0.0329013	-0.00040223	-0.01299	0.408412	0.757741	24381	10	0	0	12.5722	13.059	35.7	38.6
ENSG00000116138	chr1	15851808	15853807	DNAJC16	23341	0.0500366	0.0488952	0.00114146	-0.00223147	0.327759	0.757741	26302	11	0	0	12.649	13.0186	35.7273	38.6364
ENSG00000116771	chr1	15911106	15913105	AGMAT	79814	0.519794	0.517755	0.00203928	0.00206498	0.4562	0.757741	26603	6	0	0	13.8426	13.6111	36	39
ENSG00000237301	chr1	15929622	15931621	NA	NA	0.272233	0.272183	4.92026e-05	0.00170756	0.661158	0.761503	29220	9	0	0	13.4136	12.9886	35.8889	38.6667
ENSG00000235084	chr1	15929577	15931576	CHCHD2P6	NA	0.272233	0.272183	4.92026e-05	0.00170756	0.661158	0.761503	29220	9	0	0	13.4136	12.9886	35.8889	38.6667
ENSG00000197312	chr1	15942495	15944494	DDI2	6248;84301	0.0377584	0.0381736	-0.000415215	-0.0118732	0.522429	0.757741	24228	9	0	0.111111	13.3056	13.6097	35.6667	38.5556
ENSG00000215695	chr1	15984864	15986863	RSC1A1	6248;84301	0.929345	0.925883	0.00346192	0.00534088	0.195553	0.757741	20986	3	0	0	13.9444	14.6325	35.6667	38.6667
ENSG00000271742	chr1	16009124	16011123	NA	NA	0.313034	0.313754	-0.000719531	-0.00639565	0.515547	0.757741	20940	7	0	0	13.3968	13.2601	35.5714	38.1429
ENSG00000116786	chr1	16009327	16011326	PLEKHM2	23207	0.27782	0.278652	-0.000832304	-0.0125394	0.441663	0.757741	19983	8	0	0	13.4722	13.4712	35.625	38.25
ENSG00000264048	chr1	16009467	16011466	NA	NA	0.230202	0.230972	-0.000769299	-0.0128749	0.489902	0.757741	20509	10	0	0	13.4139	13.5846	35.7	38.2
ENSG00000237938	chr1	16062892	16064891	NA	NA	0.891198	0.8893	0.00189777	0.00290427	0.572496	0.757741	25189	4	0	0	13.0139	13.9936	36	38.5
ENSG00000162461	chr1	16061400	16063399	SLC25A34	284723	0.855599	0.853558	0.0020411	0.00157269	0.370847	0.757741	27428	10	0	0	14.175	14.2205	35.9	38.6
ENSG00000224459	chr1	16075892	16077891	NA	NA	0.750458	0.751091	-0.000632281	-0.00119903	0.911178	0.923925	29522	1	0	0	14.0833	13.5897	36	39
ENSG00000162460	chr1	16067417	16069416	TMEM82	388595	0.465834	0.464104	0.00173087	0.0114421	0.448105	0.757741	14669	6	0	0	14.0556	14.2137	35.8333	38.8333
ENSG00000162458	chr1	16081602	16083601	FBLIM1	54751	0.145868	0.156631	-0.0107634	-0.0963355	0.131483	0.757741	1677	1	0	0	11.6944	12.4103	34	39
ENSG00000233954	chr1	16133695	16135694	NA	NA	0.746236	0.741369	0.0048668	0.0104436	0.282219	0.757741	13135	6	0	0	12.6991	12.8376	36	38.8333
ENSG00000178715	chr1	16153224	16155223	NA	NA	0.658327	0.671329	-0.0130014	-0.0479699	0.316845	0.757741	7213	2	0	0	12.3472	11.859	36	38.5
ENSG00000179743	chr1	16174143	16176142	NA	729614	0.0331372	0.0334384	-0.000301209	-0.0128619	0.563375	0.757741	25731	11	0	0	13.8308	13.4266	35.8182	38.6364
ENSG00000065526	chr1	16172859	16174858	SPEN	23013	0.0317888	0.0323633	-0.000574523	-0.0185248	0.523585	0.757741	22388	11	0	0	13.9975	14.0629	35.8182	38.6364
ENSG00000116809	chr1	16302128	16304127	ZBTB17	7709	0.263296	0.263024	0.000272741	0.00346366	0.86112	0.882312	29216	11	0	0	13.3611	13.5944	35.9091	38.7273
ENSG00000183888	chr1	16329231	16331230	C1orf64	149563	0.873675	0.869883	0.00379285	0.00633787	0.43507	0.757741	19148	3	0	0	13.713	14.0855	35.6667	39
ENSG00000233078	chr1	16332667	16334666	NA	NA	0.94663	0.943958	0.0026717	0.00403484	0.517323	0.757741	23256	1	0	0	16.0278	15.5897	36	39
ENSG00000173641	chr1	16345590	16347589	HSPB7	27129	0.78377	0.784398	-0.000627738	-0.00145534	0.597012	0.757741	27640	5	0	0	14.6667	14.7897	35.8	38.8
ENSG00000186510	chr1	16343870	16345869	CLCNKA	1187	0.814847	0.811967	0.00288008	0.00605558	0.459177	0.757741	19655	6	0	0	14.162	13.453	35.6667	38.1667
ENSG00000184908	chr1	16368772	16370771	CLCNKB	1188	0.859026	0.85517	0.00385547	0.00609376	0.399974	0.757741	19585	8	0	0	13.5556	13.7308	36	38.625
ENSG00000185519	chr1	16399628	16401627	FAM131C	348487	0.231701	0.232602	-0.00090079	-0.00330397	0.398094	0.757741	24473	9	0	0	12.4753	12.3647	35.4444	38.1111
ENSG00000142627	chr1	16482083	16484082	EPHA2	1969	0.299589	0.302343	-0.00275396	-0.0196359	0.451428	0.757741	14876	8	0	0	12.875	13.125	35.625	38.375
ENSG00000227959	chr1	16480206	16482205	NA	101927479	0.0314992	0.0320295	-0.000530282	-0.0162109	0.451177	0.757741	22893	4	0	0	12.5556	12.9615	35	38.75
ENSG00000224621	chr1	16484261	16486260	NA	NA	0.501377	0.494563	0.00681335	0.019351	0.414562	0.757741	12476	1	0	0	12.8611	13.641	36	39
ENSG00000142632	chr1	16538605	16540604	ARHGEF19	128272	0.691429	0.687296	0.00413222	0.00926901	0.644388	0.759675	25391	5	0	0	13.35	13.5179	35.4	38.6
ENSG00000237276	chr1	16554023	16556022	ANO7P1	101927507	0.16413	0.166774	-0.00264391	-0.0364435	0.467743	0.757741	15896	5	0	0	12.85	12.8	35.6	39
ENSG00000204377	chr1	16555539	16557538	C1orf134	NA	0.872835	0.871602	0.00123343	0.00182282	0.373214	0.757741	27028	2	0	0	12.3611	12.8974	35	39
ENSG00000132881	chr1	16563158	16565157	RSG1	79363	0.313083	0.310869	0.00221399	0.0131985	0.30618	0.757741	12705	10	0	0	13.3667	13.1974	35.6	38.6
ENSG00000037637	chr1	16678450	16680449	FBXO42	54455	0.140201	0.141707	-0.00150675	-0.0327243	0.317738	0.757741	15602	12	0	0	13.412	13.5021	35.5	38.5833
ENSG00000055070	chr1	16677570	16679569	SZRD1	26099	0.106243	0.108231	-0.00198753	-0.0365431	0.292125	0.757741	13596	12	0	0	13.9306	14.0085	35.8333	39
ENSG00000226457	chr1	16695526	16697525	NA	NA	0.467381	0.483962	-0.0165802	-0.0492565	0.368327	0.757741	9789	1	0	0	11.8889	12.1026	36	39
ENSG00000187144	chr1	16763420	16765419	SPATA21	374955	0.902538	0.898044	0.00449391	0.00711153	0.393373	0.757741	17844	5	0	0	13.1556	13.5231	35.6	38.6
ENSG00000157191	chr1	16765667	16767666	NECAP2	55707	0.243858	0.243639	0.000219514	-0.0072407	0.457925	0.757741	26857	13	0	0	13.9038	13.5897	35.8462	38.8462
ENSG00000080947	chr1	16825253	16827252	CROCCP3	114819	0.0871231	0.0858146	0.0013085	0.00216975	0.508358	0.757741	26414	5	0	0	13.3778	12.8308	35.4	38.2
ENSG00000206652	chr1	16840281	16842280	RNU1-1	6060;26863;26865;26866;26869;26870;26871	0.294894	0.313466	-0.0185721	-0.0853068	0.0189127	0.757741	385	1	0	0	15.3889	15.1026	36	39
ENSG00000261135	chr1	16839640	16841639	NA	NA	0.294894	0.313466	-0.0185721	-0.0853068	0.0189127	0.757741	385	1	0	0	15.3889	15.1026	36	39
ENSG00000224174	chr1	16845689	16847688	NA	NA	0.39202	0.387439	0.00458024	0.0277671	0.464279	0.757741	15684	5	0	0	14.4056	13.559	36	38.6
ENSG00000233421	chr1	16861645	16863644	NA	NA	0.523625	0.515314	0.00831102	0.0387496	0.229616	0.757741	4043	7	0	0	13.0992	13.4615	35.7143	38.7143
ENSG00000268674	chr1	16864061	16866060	FAM231B	100133301	0.899277	0.893559	0.00571779	0.00910072	0.668803	0.76375	26212	1	0	0	11.2778	11.2821	36	38
ENSG00000266584	chr1	16873909	16875908	NA	NA	0.762907	0.762839	6.76414e-05	0.000126264	0.988366	0.989954	29887	1	0	0	15.2222	14.7949	36	38
ENSG00000219481	chr1	16939558	16941557	NBPF1	55672;200030;284565	0.191668	0.189547	0.00212098	0.0103716	0.628549	0.75806	24810	9	0	0	13.179	13.4644	35.6667	38.6667
ENSG00000271732	chr1	16942386	16944385	NA	NA	0.832129	0.820232	0.0118974	0.0213774	0.48448	0.757741	17009	5	0	0	13.25	13.2308	35	38.4
ENSG00000215908	chr1	16970679	16972678	CROCCP2	84809	0.193086	0.192428	0.000658403	0.00137781	0.4387	0.757741	27768	10	0	0	14.2972	14.0897	36	38.8
ENSG00000186301	chr1	16970569	16972568	MST1P2	101930052	0.193086	0.192428	0.000658403	0.00137781	0.4387	0.757741	27768	10	0	0	14.2972	14.0897	36	38.8
ENSG00000264742	chr1	17006250	17008249	NA	NA	0.815132	0.812155	0.00297677	0.00521411	0.738555	0.794018	27844	1	0	0	11.4167	11.4359	36	38
ENSG00000236698	chr1	17012051	17014050	EIF1AXP1	NA	0.304214	0.302952	0.00126187	0.00895929	0.845353	0.86952	29103	2	0	0	11.9722	12.3077	35.5	39
ENSG00000268869	chr1	17046153	17048152	ESPNP	284729	0.826785	0.834206	-0.00742067	-0.0200434	0.0930013	0.757741	6107	7	0	0	14.8413	14.6813	36	38.5714
ENSG00000227684	chr1	17075228	17077227	CROCCP4	NA	0.878403	0.873419	0.00498395	0.00811632	0.527552	0.757741	19698	1	0	0	15.9444	14.7179	36	39
ENSG00000263811	chr1	17185017	17187016	MIR3675	100500876	0.746608	0.743416	0.00319266	0.00409245	0.391196	0.757741	23156	2	0	0	12.3611	13.1026	35	39
ENSG00000228549	chr1	17195940	17197939	NA	440570;100132147;101927806	0.791809	0.78218	0.00962891	0.0193965	0.196156	0.757741	6398	5	0	0	13.6222	13.6051	35.6	38.8
ENSG00000238142	chr1	17215645	17217644	NA	NA	0.186763	0.186484	0.000278778	-0.0257299	0.724108	0.785938	27580	4	0	0	13.8819	14.3462	35.5	38.75
ENSG00000235241	chr1	17214090	17216089	NA	NA	0.106333	0.104492	0.00184157	0.0161066	0.591803	0.757741	23223	5	0	0	13.2	13.6308	35.2	38.8
ENSG00000207005	chr1	17220975	17222974	RNU1-2	6060;26863;26865;26866;26869;26870;26871	0.283947	0.289663	-0.00571554	-0.0216026	0.147628	0.757741	5440	3	0	0	14.4167	14.3162	35.3333	38.6667
ENSG00000272426	chr1	17230772	17232771	NA	NA	0.0585543	0.0576212	0.000933132	0.0153391	0.604858	0.757741	23846	6	0	0	14.287	14.3889	36	39
ENSG00000117122	chr1	17306831	17308830	MFAP2	4237	0.624786	0.620724	0.00406226	0.00634951	0.294418	0.757741	19125	10	0	0	13.4	13.9615	35.4	38.9
ENSG00000226526	chr1	17303921	17305920	NA	NA	0.748567	0.741148	0.00741852	0.0148068	0.365125	0.757741	9637	3	0	0	14.463	14.188	36	38.6667
ENSG00000159363	chr1	17337924	17339923	ATP13A2	23400	0.188447	0.186348	0.0020992	0.00329121	0.448065	0.757741	24495	10	0	0	13.2028	13.1282	35.6	38.6
ENSG00000117118	chr1	17380166	17382165	SDHB	6390	0.355642	0.354793	0.000849294	0.0107986	0.52617	0.757741	19830	11	0	0	12.5076	12.5245	35.7273	38.7273
ENSG00000117115	chr1	17445449	17447448	PADI2	11240	0.0738043	0.0747344	-0.00093012	-0.0220747	0.556254	0.757741	21375	10	0	0	12.5222	12.5744	35.3	37.9
ENSG00000204362	chr1	17514778	17516777	NA	400743	0.881878	0.870589	0.0112888	0.0183773	0.119159	0.757741	6936	1	0	0	12.75	12.1282	36	38
ENSG00000142623	chr1	17530121	17532120	PADI1	29943	0.92641	0.921539	0.00487091	0.00760514	0.324701	0.757741	17064	6	0	0	14.3426	14.6239	35.6667	38.5
ENSG00000142619	chr1	17574093	17576092	PADI3	51702	0.814089	0.809353	0.00473566	0.0085521	0.267486	0.757741	15589	9	0	0	13.4691	13.2906	35.5556	38.2222
ENSG00000159339	chr1	17633190	17635189	PADI4	23569	0.475592	0.473869	0.00172306	-0.00450601	0.515289	0.757741	22422	7	0	0	13.4603	13.6374	35.5714	38.2857
ENSG00000256049	chr1	17697191	17699190	PADI6	NA	0.858091	0.850519	0.00757152	0.013044	0.297045	0.757741	10546	5	0	0	12.8167	12.5128	34.6	38
ENSG00000227751	chr1	17731756	17733755	NA	NA	0.777963	0.78914	-0.011177	-0.0236607	0.302018	0.757741	6543	2	0	0	12.7639	13.3846	35	38.5
ENSG00000179051	chr1	17765721	17767720	RCC2	55920	0.153415	0.152219	0.00119567	0.00977152	0.607878	0.757741	23983	14	0	0	13.7599	13.837	35.9286	39
ENSG00000266727	chr1	17739691	17741690	NA	NA	0.953434	0.951015	0.00241874	0.0036265	0.246878	0.757741	23964	1	0	0	11.4722	11.1282	36	39
ENSG00000074964	chr1	17864830	17866829	ARHGEF10L	55160	0.167958	0.168137	-0.000178993	-0.0105763	0.54428	0.757741	27411	7	0	0	13.6508	13.3773	35.7143	38.5714
ENSG00000117148	chr1	18080308	18082307	ACTL8	81569	0.635786	0.632937	0.00284958	0.0198108	0.627924	0.75806	24785	3	0	0	14.537	14.1795	36	39
ENSG00000117154	chr1	18432740	18434739	IGSF21	84966	0.288591	0.288276	0.000314636	0.0060034	0.555956	0.757741	25541	9	0	0	13.1173	13.1538	35.4444	38.5556
ENSG00000179023	chr1	18805924	18807923	KLHDC7A	127707	0.711809	0.70493	0.00687993	0.0172823	0.180707	0.757741	7543	7	0	0	14.5675	13.641	35.5714	38.8571
ENSG00000009709	chr1	18956000	18957999	PAX7	5081	0.0666407	0.0670784	-0.000437718	-0.0107543	0.512422	0.757741	23936	9	0	0	12.179	12.792	35.5556	38.4444
ENSG00000179002	chr1	19185677	19187676	TAS1R2	80834	0.789556	0.786685	0.00287028	0.00191565	0.467809	0.757741	26852	6	0	0	13.0046	12.8376	36	39
ENSG00000159423	chr1	19228776	19230775	ALDH4A1	8659	0.0982909	0.0975228	0.000768097	0.00599885	0.321424	0.757741	20516	15	0	0	12.537	12.7333	35.6667	38.6667
ENSG00000265606	chr1	19209270	19211269	MIR4695	100616120	0.940731	0.9386	0.00213058	0.00325719	0.366321	0.757741	24561	4	0	0	12.8889	13.1923	35.75	39
ENSG00000169991	chr1	19282681	19284680	IFFO2	126917	0.14097	0.14056	0.000410265	-0.00454602	0.610687	0.757741	24282	6	0	0	14.1204	13.6368	35.8333	39
ENSG00000272084	chr1	19401506	19403505	NA	NA	0.956522	0.956019	0.000503114	0.000745994	0.477759	0.757741	28783	2	0	0	13.3056	13.5256	35.5	39
ENSG00000127481	chr1	19536271	19538270	UBR4	23352	0.0231579	0.0234535	-0.000295511	-0.0149651	0.299899	0.757741	25818	7	0	0	13.4246	13.0476	35.8571	38.7143
ENSG00000266098	chr1	19409646	19411645	NA	NA	0.826323	0.831485	-0.00516194	-0.0129051	0.468668	0.757741	15964	3	0	0	12.6759	12.9231	35.6667	39
ENSG00000230424	chr1	19535495	19537494	NA	101927895	0.0288126	0.0292052	-0.00039259	-0.0155356	0.387329	0.757741	24502	9	0	0	13.5062	13.3932	35.8889	38.7778
ENSG00000127463	chr1	19577547	19579546	EMC1	23065	0.0330522	0.0333643	-0.000312165	-0.0112307	0.54543	0.757741	25575	18	0	0	13.6188	14.1467	35.8333	38.8333
ENSG00000053372	chr1	19576533	19578532	MRTO4	51154	0.143531	0.14311	0.000420978	-0.00460693	0.485792	0.757741	24147	16	0	0	13.349	13.8157	35.8125	38.8125
ENSG00000211454	chr1	19600189	19602188	AKR7L	NA	0.180411	0.164184	0.0162263	0.175826	0.179517	0.757741	2751	10	0	0	12.5833	12.7692	35.2	38.4
ENSG00000162482	chr1	19615245	19617244	AKR7A3	22977	0.12819	0.121363	0.00682729	0.0884885	0.237583	0.757741	4268	11	0	0	13.6338	13.4336	35.8182	38.8182
ENSG00000053371	chr1	19638141	19640140	AKR7A2	8574	0.138945	0.138785	0.000160416	0.0021832	0.772432	0.815128	28367	12	0	0	13.4144	13.0812	35.8333	38.6667
ENSG00000040487	chr1	19637320	19639319	PQLC2	54896	0.0565155	0.0564631	5.23957e-05	0.00329389	0.804392	0.838043	29170	10	0	0	13.4444	13.0359	35.8	38.7
ENSG00000077549	chr1	19811567	19813566	CAPZB	832	0.150199	0.14993	0.000269301	-0.00385698	0.434799	0.757741	26164	8	0	0	13.2951	13.5641	35.375	38.375
ENSG00000235185	chr1	19922827	19924826	NA	NA	0.0859758	0.0860151	-3.93582e-05	0.00439832	0.561594	0.757741	29358	16	0	0	13.3351	13.1346	35.6875	38.75
ENSG00000270136	chr1	19921973	19923972	MINOS1-NBL1	4681;100532736	0.19866	0.197871	0.000789001	0.00864222	0.456939	0.757741	20335	17	0	0	13.2353	13.0121	35.5294	38.7059
ENSG00000173436	chr1	19921977	19923976	MINOS1	440574	0.19866	0.197871	0.000789001	0.00864222	0.456939	0.757741	20335	17	0	0	13.2353	13.0121	35.5294	38.7059
ENSG00000158747	chr1	19965548	19967547	NBL1	4681;100532736	0.689193	0.675792	0.0134006	0.0279187	0.0559528	0.757741	3511	1	0	0	12.1389	12.7436	36	39
ENSG00000158748	chr1	19990280	19992279	HTR6	3362	0.31458	0.311547	0.00303255	0.0103538	0.570128	0.757741	22134	9	0	0	13.7407	14.0883	35.6667	38.7778
ENSG00000162542	chr1	20125939	20127938	TMCO4	255104	0.119201	0.118688	0.000512491	-0.00193508	0.45743	0.757741	26824	10	0	0	13.0056	13.2077	35.5	38.8
ENSG00000178828	chr1	20141272	20143271	RNF186	54546	0.844491	0.836455	0.00803617	0.0134916	0.303118	0.757741	10159	8	0	0	14.0243	13.4679	35.75	39
ENSG00000235434	chr1	20139360	20141359	NA	NA	0.890717	0.889733	0.000984319	0.00157746	0.861936	0.882937	29223	1	0	0	15.3611	14.0256	36	38
ENSG00000169914	chr1	20207506	20209505	OTUD3	23252	0.200355	0.199788	0.000567915	-0.0123595	0.337385	0.757741	22469	11	0	0	13.3258	13.2238	35.8182	38.6364
ENSG00000188784	chr1	20249611	20251610	PLA2G2E	30814	0.817799	0.816443	0.00135639	0.00164025	0.637893	0.758631	27330	8	0	0	13.2326	13.7308	35.875	38.625
ENSG00000188257	chr1	20306433	20308432	PLA2G2A	5320	0.800411	0.798093	0.00231795	0.00417477	0.537238	0.757741	23015	5	0	0	12.9056	13.1795	36	38.8
ENSG00000127472	chr1	20353172	20355171	PLA2G5	5322	0.915885	0.910293	0.00559201	0.00873978	0.0795683	0.757741	15336	1	0	0	13.3889	14.7436	36	39
ENSG00000117215	chr1	20445551	20447550	PLA2G2D	26279	0.921024	0.916818	0.00420619	0.00653049	0.252253	0.757741	18798	5	0	0	13.5722	13.8462	35.8	38.8
ENSG00000158786	chr1	20464319	20466318	PLA2G2F	64600	0.861785	0.855826	0.00595915	0.0101101	0.257233	0.757741	13516	7	0	0	14.7103	14.9341	36	38.7143
ENSG00000227066	chr1	20479331	20481330	NA	NA	0.759827	0.762298	-0.00247025	-0.00873905	0.256632	0.757741	15338	3	0	0	13.5185	12.8718	36	39
ENSG00000225986	chr1	20512480	20514479	UBXN10-AS1	101928017	0.0524538	0.0524339	1.98912e-05	-0.000353605	0.913526	0.925898	29653	4	0	0	13.2083	13.4679	35.5	38.75
ENSG00000162543	chr1	20511078	20513077	UBXN10	127733	0.27137	0.271836	-0.000466773	-0.00880793	0.495908	0.757741	23600	10	0	0	13.9417	13.9692	35.8	38.9
ENSG00000228105	chr1	20568088	20570087	NA	NA	0.8665	0.862588	0.00391234	0.00648716	0.71028	0.779694	27270	3	0	0	14.8333	14.188	36	39
ENSG00000158816	chr1	20615912	20617911	VWA5B1	127731	0.60674	0.604027	0.00271302	0.00631048	0.508497	0.757741	19193	8	0	0	14.2014	14.6891	35.75	38.75
ENSG00000226664	chr1	20649181	20651180	NA	NA	0.722029	0.720401	0.00162765	0.00321136	0.86223	0.883127	29225	1	0	0	9.44444	9.61538	35	36
ENSG00000162545	chr1	20812214	20814213	CAMK2N1	55450	0.0864471	0.0873153	-0.000868138	-0.0186091	0.460278	0.757741	19667	9	0	0	13.287	13.3219	35.2222	38.8889
ENSG00000090432	chr1	20834155	20836154	MUL1	79594	0.16121	0.160454	0.000755086	0.00701712	0.542005	0.757741	20643	14	0	0	13.3512	13.2985	35.7143	38.7143
ENSG00000183114	chr1	20877432	20879431	FAM43B	163933	0.300331	0.298765	0.0015665	-0.00216252	0.485922	0.757741	26427	11	0	0	14.2601	14.1399	35.3636	38.2727
ENSG00000158825	chr1	20913941	20915940	CDA	978	0.37095	0.376418	-0.00546866	-0.0356134	0.531879	0.757741	19960	4	0	0	13.7639	13.5	36	39
ENSG00000158828	chr1	20958448	20960447	PINK1	65018	0.301365	0.30051	0.000855094	-0.00379446	0.537988	0.757741	23679	13	0	0	13.1944	12.856	35.5385	38.6154
ENSG00000117242	chr1	20978187	20980186	PINK1-AS	100861548	0.923003	0.919277	0.00372665	0.00577402	0.308101	0.757741	20219	1	0	0	11.1111	11.4103	35	38
ENSG00000257033	chr1	20976708	20978707	NA	NA	0.945656	0.945867	-0.000211252	-0.000318878	0.798117	0.833391	29423	1	0	0	15.3333	15.2308	36	39
ENSG00000244038	chr1	20987501	20989500	DDOST	1650	0.197463	0.199997	-0.00253358	-0.0176976	0.376182	0.757741	11649	10	0	0	13.2278	13.4821	35.7	38.5
ENSG00000117245	chr1	21044011	21046010	KIF17	57576	0.0994664	0.0973869	0.0020795	0.00422212	0.438	0.757741	22937	12	0	0	13.4838	13.1774	35.5833	38.75
ENSG00000235432	chr1	21020007	21022006	NA	NA	0.943381	0.940768	0.00261315	0.00395976	0.138534	0.757741	23377	1	0	0	17.4722	16.7436	36	39
ENSG00000189410	chr1	21058831	21060830	SH2D5	400745	0.0926063	0.0909925	0.00161383	0.00848556	0.45327	0.757741	15707	13	0	0	13.0021	12.8166	35.6154	38.2308
ENSG00000233069	chr1	21057873	21059872	NA	NA	0.0802872	0.0794016	0.000885642	0.00236421	0.424955	0.757741	26076	15	0	0	12.7444	12.7658	35.6	38.3333
ENSG00000127483	chr1	21113317	21115316	HP1BP3	50809	0.0319117	0.0318037	0.00010805	0.0044519	0.682017	0.766949	28383	5	0	0	11.5556	11.2205	35.2	37.8
ENSG00000075151	chr1	21502878	21504877	EIF4G3	8672	0.110576	0.110593	-1.69028e-05	-0.00164464	0.654554	0.76075	29701	11	0	0	12.5152	12.7716	35.6364	38.6364
ENSG00000266867	chr1	21502623	21504622	NA	NA	0.110576	0.110593	-1.69028e-05	-0.00164464	0.654554	0.76075	29701	11	0	0	12.5152	12.7716	35.6364	38.6364
ENSG00000117298	chr1	21671498	21673497	ECE1	1889	0.0558873	0.0564261	-0.000538822	-0.0134249	0.327533	0.757741	22793	8	0	0	13.9861	14.3782	35.5	38.625
ENSG00000231105	chr1	21618283	21620282	NA	100506801	0.325086	0.317227	0.00785923	0.0342406	0.387999	0.757741	10919	1	0	0	12.1667	11.7949	36	39
ENSG00000236216	chr1	21722980	21724979	PPP1R11P1	NA	0.276276	0.247496	0.0287802	0.152858	0.142582	0.757741	1903	1	0	0	12.0556	12.359	36	38
ENSG00000227001	chr1	21753961	21755960	NBPF2P	NA	0.51331	0.510237	0.00307233	-0.00568339	0.3998	0.757741	20381	7	0	0	13.5675	13.7839	35.8571	39
ENSG00000187952	chr1	21753296	21755295	HS6ST1P1	NA	0.274973	0.276146	-0.00117245	-0.0215984	0.540231	0.757741	20432	4	0	0	12.5903	13.0833	35.75	39
ENSG00000142794	chr1	21765121	21767120	NBPF3	84224	0.149445	0.149616	-0.000171392	-0.0171993	0.576619	0.757741	27516	10	0	0	13.2833	13.2205	36	38.6
ENSG00000176378	chr1	21786076	21788075	PFN1P10	NA	0.723241	0.725231	-0.00198976	-0.00404314	0.769116	0.813062	28317	2	0	0	13.4722	13.3846	36	38
ENSG00000162551	chr1	21834358	21836357	ALPL	249	0.0964605	0.0976854	-0.0012249	-0.0190415	0.62224	0.758032	24549	12	0	0	12.7986	12.9359	35.6667	38.4167
ENSG00000233431	chr1	21911465	21913464	NA	NA	0.53741	0.542925	-0.00551505	-0.0144622	0.598245	0.757741	23515	1	0	0	13.4167	14.359	36	39
ENSG00000076864	chr1	21995302	21997301	RAP1GAP	5909	0.107439	0.107659	-0.000220387	-0.0133453	0.636808	0.758286	26844	8	0	0	13.191	13.0737	35.875	38.5
ENSG00000090686	chr1	22109600	22111599	USP48	84196	0.0268426	0.0269514	-0.000108868	-0.00800098	0.43702	0.757741	28368	10	0	0	13.3444	13.2282	35.6	38.7
ENSG00000187942	chr1	22137258	22139257	LDLRAD2	401944	0.856626	0.850895	0.00573082	0.0086991	0.194539	0.757741	15402	6	0	0	14.7778	14.0641	35.8333	38.8333
ENSG00000142798	chr1	22263291	22265290	HSPG2	3339	0.228423	0.227428	0.000995274	-0.00469861	0.34887	0.757741	22105	10	0	0	12.9417	12.9026	35.7	38.6
ENSG00000219073	chr1	22302014	22304013	CELA3B	23436	0.790231	0.790713	-0.000482405	-0.00110544	0.484511	0.757741	28233	4	0	0	12.9514	13.2756	35.25	39
ENSG00000142789	chr1	22326649	22328648	CELA3A	10136	0.882105	0.877568	0.0045361	0.00752023	0.313044	0.757741	17188	6	0	0	12.3935	12.7265	35.5	38.5
ENSG00000228397	chr1	22350962	22352961	NA	101928043	0.0794425	0.0789802	0.0004623	0.000437807	0.330518	0.757741	29229	11	0	0	13.4975	13.9347	35.6364	39
ENSG00000218510	chr1	22350181	22352180	LINC00339	29092	0.0811913	0.0806799	0.000511399	0.000539104	0.291842	0.757741	29101	10	0	0	13.3083	13.6897	35.7	39
ENSG00000070831	chr1	22377620	22379619	CDC42	998	0.470563	0.46914	0.00142322	0.000867831	0.659552	0.761352	28604	4	0	0	15.4306	15.2308	36	39
ENSG00000271840	chr1	22425606	22427605	NA	NA	0.839383	0.792089	0.0472938	0.0826527	0.356508	0.757741	9194	1	0	0	13.1667	13.6923	36	39
ENSG00000162552	chr1	22469963	22471962	WNT4	54361	0.31289	0.310611	0.00227983	0.0084409	0.655833	0.761065	25787	5	0	0	12.9667	12.7846	36	38
ENSG00000266564	chr1	22591232	22593231	MIR4418	100616433	0.509887	0.514342	-0.00445584	-0.0123124	0.761681	0.808397	28205	1	0	0	12.5278	12.0769	36	39
ENSG00000184677	chr1	22776844	22778843	ZBTB40	9923	0.43543	0.434992	0.000438404	0.00110449	0.524601	0.757741	28236	11	0	0	12.9242	12.8135	35.6364	38.4545
ENSG00000070886	chr1	22888557	22890556	EPHA8	2046	0.225392	0.221573	0.00381892	0.0378812	0.267042	0.757741	8041	6	0	0	12.5648	12.6239	35.6667	38.3333
ENSG00000173372	chr1	22961499	22963498	C1QA	712	0.738783	0.737281	0.00150172	0.00111745	0.457067	0.757741	28207	5	0	0	13.0333	13.1231	36	38.6
ENSG00000159189	chr1	22968623	22970622	C1QC	714	0.374559	0.375369	-0.000809865	-0.0247723	0.62971	0.75806	24857	7	0	0	12.3889	12.2857	35.2857	39
ENSG00000173369	chr1	22977755	22979754	C1QB	713	0.850728	0.844432	0.00629638	0.0106901	0.350465	0.757741	12849	6	0	0	14.6019	14.953	36	38.8333
ENSG00000133216	chr1	23035832	23037831	EPHB2	2048	0.0317272	0.0318046	-7.74156e-05	-0.006819	0.471177	0.757741	28793	6	0	0	13.2963	13.3291	35.8333	38.8333
ENSG00000227868	chr1	23341844	23343843	C1orf234	729059	0.922232	0.922602	-0.000370214	-0.000572819	0.857744	0.879515	29194	1	0	0	13.3333	13.1282	35	39
ENSG00000004487	chr1	23344441	23346440	KDM1A	23028	0.111921	0.112641	-0.000719381	-0.0185708	0.434599	0.757741	20941	11	0	0	13.6566	13.5781	35.9091	38.8182
ENSG00000169641	chr1	23503802	23505801	LUZP1	7798	0.174139	0.173921	0.000218231	-0.0181085	0.412858	0.757741	26866	7	0	0	13.6865	13.3883	35.8571	38.7143
ENSG00000179546	chr1	23520723	23522722	HTR1D	3352	0.834984	0.832851	0.00213248	0.00290778	0.425141	0.757741	25186	6	0	0	14.338	14.2692	35.5	38.8333
ENSG00000125944	chr1	23670330	23672329	HNRNPR	10236	0.0272942	0.0273564	-6.22332e-05	0.000846638	0.61933	0.758032	29008	12	0	0	13.3588	13.4551	35.75	39
ENSG00000125945	chr1	23695436	23697435	ZNF436	80818	0.215883	0.215588	0.000295574	-0.00781571	0.46711	0.757741	25817	10	0	0	13.3972	13.1205	35.8	38.8
ENSG00000249087	chr1	23693990	23695989	C1orf213	148898	0.0456578	0.0451345	0.000523327	-3.2241e-05	0.646393	0.759904	29880	12	0	0	13.6782	13.438	35.75	38.8333
ENSG00000201405	chr1	23695247	23697246	NA	NA	0.0345164	0.0347816	-0.000265177	-0.00851934	0.578454	0.757741	26224	10	0	0	13.1444	13.1692	35.8	38.8
ENSG00000204219	chr1	23750734	23752733	TCEA3	6920	0.150013	0.152209	-0.00219523	-0.0510864	0.452027	0.757741	14925	10	0	0	13.9611	13.7179	35.6	38.7
ENSG00000088280	chr1	23810562	23812561	ASAP3	55616	0.178326	0.178859	-0.000532924	-0.0159692	0.681278	0.766713	26597	8	0	0	14.0417	13.9423	35.625	38.875
ENSG00000007968	chr1	23857213	23859212	E2F2	1870	0.120373	0.120747	-0.000373499	-0.0128567	0.493623	0.757741	24736	11	0	0	13.5404	13.3403	35.6364	38.8182
ENSG00000235052	chr1	23876907	23878906	NA	NA	0.789272	0.772198	0.0170746	0.0311538	0.0462322	0.757741	2886	1	0	0	14.1944	14.6667	36	39
ENSG00000117318	chr1	23885786	23887785	ID3	3399	0.147842	0.151099	-0.00325635	-0.0148981	0.553987	0.757741	21228	11	0	0	12.1338	12.1259	35.1818	38.5455
ENSG00000229239	chr1	23995284	23997283	NA	NA	0.892818	0.889079	0.00373902	0.00598732	0.761194	0.808124	28196	1	0	0	11.7222	10.5128	36	38
ENSG00000142676	chr1	24016769	24018768	RPL11	6135	0.109149	0.107647	0.00150208	0.0164663	0.35421	0.757741	15626	11	0	0	14.2955	14.2448	35.9091	38.9091
ENSG00000011007	chr1	24068145	24070144	TCEB3	6924	0.0505792	0.0500741	0.000505055	0.00552051	0.833116	0.859799	29005	11	0	0	12.5051	12.6387	35.7273	38.6364
ENSG00000236810	chr1	24104278	24106277	NA	100506963	0.0274809	0.0274479	3.30025e-05	4.71462e-05	0.53977	0.757741	29858	11	0	0	13.5707	13.9254	35.4545	39
ENSG00000057757	chr1	24103395	24105394	PITHD1	57095	0.0274809	0.0274479	3.30025e-05	4.71462e-05	0.53977	0.757741	29858	11	0	0	13.5707	13.9254	35.4545	39
ENSG00000011009	chr1	24115960	24117959	LYPLA2	11313	0.223689	0.224209	-0.000519906	-1.83576e-05	0.704908	0.777022	29911	10	0	0	14.0667	13.9897	35.7	38.6
ENSG00000117308	chr1	24126772	24128771	GALE	2582	0.195641	0.195481	0.000159638	0.00484849	0.754023	0.803371	28096	16	0	0	12.8958	12.9776	35.3125	38.4375
ENSG00000117305	chr1	24164611	24166610	HMGCL	3155	0.0641574	0.0678345	-0.00367712	-0.0698435	0.355048	0.757741	9113	2	0	0	13.375	13.7436	36	39
ENSG00000179163	chr1	24194285	24196284	FUCA1	2517	0.213048	0.216023	-0.00297483	-0.0135244	0.522234	0.757741	19350	17	0	0	13.348	13.3379	35.5882	38.7059
ENSG00000188822	chr1	24285050	24287049	CNR2	1269	0.0323193	0.0326177	-0.000298486	-0.0102678	0.690405	0.770798	26812	12	0	0	13.0069	12.8462	35.8333	38.3333
ENSG00000229106	chr1	24228728	24230727	NA	NA	0.368933	0.369103	-0.000169749	-0.00602566	0.561215	0.757741	27536	7	0	0	13.4048	13.2051	35.7143	39
ENSG00000232557	chr1	24232101	24234100	NA	NA	0.887903	0.880655	0.00724754	0.0116922	0.26715	0.757741	11779	1	0	0	11.2222	11.359	36	39
ENSG00000230228	chr1	24275374	24277373	NA	NA	0.611345	0.613182	-0.00183636	-0.00665908	0.714672	0.781672	27369	3	0	0	13.037	13.0598	35.3333	38
ENSG00000189266	chr1	24284099	24286098	PNRC2	55629	0.0300979	0.0305615	-0.000463628	-0.0151723	0.607277	0.757741	23957	5	0	0	12.6111	12.6667	35.8	38.2
ENSG00000188529	chr1	24306918	24308917	SRSF10	10772;100996657	0.139733	0.143384	-0.00365109	-0.0336325	0.444994	0.757741	14462	5	0	0	16.1167	16.2615	36	39
ENSG00000142661	chr1	24438166	24440165	MYOM3	127294	0.539162	0.53296	0.0062021	0.0221228	0.364927	0.757741	9629	9	0	0	13.1667	13.4188	35.6667	38.5556
ENSG00000142677	chr1	24469112	24471111	IL22RA1	58985	0.861212	0.856172	0.00503996	0.00860938	0.440771	0.757741	15495	7	0	0	14.3175	14.619	35.7143	38.8571
ENSG00000185436	chr1	24513950	24515949	IFNLR1	163702	0.182588	0.186193	-0.00360484	-0.017256	0.574717	0.757741	22389	6	0	0	13.5278	13.8974	35.6667	38.8333
ENSG00000230023	chr1	24525230	24527229	NA	284632	0.185085	0.186613	-0.00152808	0.0134862	0.444608	0.757741	15504	4	0	0	13.7569	13.3782	36	38.75
ENSG00000232298	chr1	24647892	24649891	NA	NA	0.222159	0.219307	0.00285235	0.00922909	0.503737	0.757741	18202	7	0	0	14.7381	14.2967	36	38.7143
ENSG00000158055	chr1	24644312	24646311	GRHL3	57822	0.122147	0.122813	-0.000665374	0.00444339	0.436651	0.757741	22522	15	0	0	14.313	14.2376	35.8667	39
ENSG00000001460	chr1	24742925	24744924	STPG1	90529	0.496585	0.482061	0.0145246	0.0892797	0.100486	0.757741	1139	3	0	0	13.6759	13.6325	36	38.6667
ENSG00000001461	chr1	24740784	24742783	NIPAL3	57185	0.0956577	0.0938691	0.0017886	-0.00343146	0.359003	0.757741	24266	12	0	0	13.9282	13.8504	35.5833	38.6667
ENSG00000117602	chr1	24827887	24829886	RCAN3	11123	0.0886312	0.0879053	0.000725939	-0.00527215	0.455923	0.757741	21110	14	0	0	12.2917	12.5495	35.3571	38.5714
ENSG00000264443	chr1	24882016	24884015	NA	100506985	0.0884307	0.0898013	-0.00137061	-0.0162179	0.620539	0.758032	24487	7	0	0	13.6032	13.707	35.7143	38.7143
ENSG00000184454	chr1	24881102	24883101	NCMAP	400746	0.0884307	0.0898013	-0.00137061	-0.0162179	0.620539	0.758032	24487	7	0	0	13.6032	13.707	35.7143	38.7143
ENSG00000169504	chr1	25070348	25072347	CLIC4	25932	0.0969825	0.0962767	0.000705816	0.0116629	0.612645	0.757741	24196	15	0	0	13.5407	13.5487	35.7333	39
ENSG00000238482	chr1	25103971	25105970	RNU6-1208P	NA	0.860238	0.844449	0.0157893	0.0264161	0.100873	0.757741	3895	1	0	0	12.9167	13.3333	36	39
ENSG00000020633	chr1	25291113	25293112	RUNX3	864	0.67051	0.655288	0.0152215	0.0533798	0.0999907	0.757741	1129	14	0	0	12.6706	12.5623	35.5714	38.5714
ENSG00000261025	chr1	25296857	25298856	NA	NA	0.927478	0.925946	0.00153159	0.00235245	0.348176	0.757741	26094	2	0	0	13.9583	13.7692	36	39
ENSG00000264371	chr1	25348494	25350493	MIR4425	100616365	0.0939202	0.093489	0.000431206	0.00985536	0.789554	0.827248	28571	4	0	0	11.5694	11.9615	35.5	37.5
ENSG00000117614	chr1	25558494	25560493	SYF2	25949	0.0488143	0.0490587	-0.000244304	-0.00286882	0.346211	0.757741	26517	13	0	0	12.6026	12.9428	35.6154	38.6923
ENSG00000117616	chr1	25664205	25666204	C1orf63	57035;101928189	0.0397724	0.039592	0.000180426	0.00441556	0.773744	0.815995	28385	7	0	0	12.9921	13.2454	35.7143	38.4286
ENSG00000272432	chr1	25572828	25574827	NA	NA	0.0295413	0.0296974	-0.000156091	-0.00100646	0.493037	0.757741	28386	14	0.0714286	0	13.629	13.5458	35.8571	38.7143
ENSG00000261349	chr1	25593128	25595127	NA	NA	0.0546934	0.0567705	-0.00207714	-0.0164734	0.542528	0.757741	20560	2	0	0	13.9722	14.8846	36	38.5
ENSG00000187010	chr1	25597384	25599383	RHD	6007	0.836059	0.826329	0.0097297	0.0173168	0.616984	0.75803	24365	3	0	0	14.6574	14.6923	35.6667	38.6667
ENSG00000259984	chr1	25663457	25665456	NA	NA	0.0381473	0.038402	-0.000254759	-0.00862116	0.67114	0.764355	26363	7	0	0	13.3214	13.5604	35.8571	38.4286
ENSG00000183726	chr1	25662908	25664907	TMEM50A	23585	0.0373975	0.0375159	-0.000118378	-0.00483152	0.634898	0.758148	28249	6	0	0	13.875	14.0342	35.8333	39
ENSG00000252515	chr1	25665962	25667961	RNU6-1171P	NA	0.938347	0.934005	0.00434201	0.00662055	0.193109	0.757741	18637	1	0	0	14.8333	14.5385	36	38
ENSG00000188672	chr1	25756184	25758183	RHCE	6006;6007	0.033151	0.0335906	-0.00043964	-0.0142027	0.680592	0.766587	26576	16	0	0	13.2222	13.2676	35.8125	38.5625
ENSG00000204178	chr1	25755888	25757887	TMEM57	55219	0.0886767	0.0889342	-0.00025748	-0.0122003	0.689303	0.770138	26793	16	0	0	13.4149	13.4583	35.8125	38.5625
ENSG00000157978	chr1	25868571	25870570	LDLRAP1	26119	0.374418	0.374835	-0.000417755	-0.0100819	0.459114	0.757741	24186	13	0	0	13.5085	12.86	35.6923	38.3077
ENSG00000225643	chr1	25906469	25908468	NA	NA	0.92139	0.918076	0.00331435	0.00514298	0.711343	0.780374	27287	1	0	0	12.8333	12.8718	36	39
ENSG00000117643	chr1	25942459	25944458	MAN1C1	57134	0.0467933	0.046877	-8.3615e-05	0.000413869	0.63925	0.758829	29256	13	0	0	13.6261	13.4241	35.6154	38.6923
ENSG00000162430	chr1	26125167	26127166	SEPN1	57190	0.112941	0.111472	0.0014687	0.0118591	0.414517	0.757741	15781	8	0	0	14.0833	14.0128	36	38.75
ENSG00000255054	chr1	26136461	26138460	NA	NA	0.851205	0.849138	0.00206695	0.00346673	0.660189	0.761426	25954	1	0	0	13.9722	14.6154	36	38
ENSG00000228172	chr1	26145764	26147763	NA	NA	0.072939	0.0720741	0.000864912	0.00298899	0.422232	0.757741	25053	17	0	0	13.3088	13.5535	35.7647	38.7059
ENSG00000117640	chr1	26143631	26145630	MTFR1L	56181	0.81828	0.823599	-0.00531963	-0.00837061	0.730758	0.789739	27699	2	0	0	13.4028	13.3718	35	38.5
ENSG00000223474	chr1	26146789	26148788	NA	NA	0.145188	0.14601	-0.000822061	-0.0132464	0.608988	0.757741	24038	9	0	0	13.1914	13.0171	35.4444	38.5556
ENSG00000272478	chr1	26158126	26160125	NA	NA	0.106484	0.103197	0.00328725	0.0412991	0.491568	0.757741	17437	1	0	0	13.6389	14.5128	36	39
ENSG00000127423	chr1	26185404	26187403	AUNIP	79000	0.0442401	0.0433896	0.000850505	0.0200191	0.354799	0.757741	19818	7	0	0	12.4841	12.8168	35.4286	38.2857
ENSG00000236528	chr1	26184604	26186603	NA	NA	0.0901231	0.0898653	0.000257815	0.0158588	0.38894	0.757741	26318	8	0	0	12.9201	13.0833	35.5	38.375
ENSG00000182749	chr1	26197245	26199244	PAQR7	164091	0.718067	0.718004	6.28005e-05	-0.00030269	0.657005	0.761151	29448	5	0	0	13.4333	12.6718	35.6	38.6
ENSG00000207302	chr1	26202487	26204486	NA	NA	0.227183	0.236755	-0.00957155	-0.057076	0.10389	0.757741	1670	1	0	0	14.25	14.8462	36	39
ENSG00000117632	chr1	26232983	26234982	STMN1	3925	0.328589	0.334368	-0.005779	-0.0329408	0.374373	0.757741	10156	13	0	0	13.8248	13.645	35.6923	38.6154
ENSG00000264021	chr1	26232446	26234445	MIR3917	100500808	0.224863	0.228749	-0.00388541	-0.0248689	0.456409	0.757741	15197	20	0	0	13.6611	13.4808	35.7	38.65
ENSG00000158006	chr1	26324149	26326148	PAFAH2	5051	0.179402	0.178648	0.000753873	-0.00110636	0.535911	0.757741	28231	12	0	0	13.3079	13.0342	35.5833	38.5833
ENSG00000158008	chr1	26344875	26346874	EXTL1	2134	0.91902	0.916988	0.00203169	0.0031585	0.711662	0.78058	27292	1	0	0	13.5	13.4872	36	39
ENSG00000158014	chr1	26372125	26374124	SLC30A2	7780	0.121819	0.122781	-0.000961714	-0.0143668	0.563936	0.757741	21789	10	0	0	14.0056	14.1769	36	38.9
ENSG00000158022	chr1	26394428	26396427	TRIM63	84676	0.742173	0.747713	-0.00553959	-0.012614	0.526001	0.757741	19595	2	0	0	14.5972	14.7051	35.5	39
ENSG00000175087	chr1	26436164	26438163	PDIK1L	149420	0.0577237	0.0582182	-0.000494469	-0.0167189	0.5552	0.757741	23296	10	0	0	13.2167	13.0436	35.8	38.8
ENSG00000197245	chr1	26484011	26486010	FAM110D	79927	0.900666	0.894616	0.00604986	0.00967478	0.214616	0.757741	14026	5	0	0	13.4944	13.4872	35	38.2
ENSG00000142684	chr1	26494862	26496861	ZNF593	51042	0.248567	0.248625	-5.80265e-05	-0.0124571	0.549525	0.757741	29088	16	0	0	13.0104	12.9022	35.75	38.8125
ENSG00000236782	chr1	26497813	26499812	NA	NA	0.918705	0.913756	0.00494926	0.00770898	0.0518966	0.757741	16886	1	0	0	13.3333	12.8205	35	38
ENSG00000142675	chr1	26502394	26504393	CNKSR1	10256	0.709373	0.714604	-0.00523057	-0.0115694	0.634946	0.758148	25064	10	0	0	13.4139	13.3744	36	38.6
ENSG00000188782	chr1	26515552	26517551	CATSPER4	378807	0.778652	0.776839	0.00181375	0.00482521	0.541098	0.757741	21903	7	0	0	13.9048	13.304	35.8571	38.8571
ENSG00000236155	chr1	26534732	26536731	NA	101928303	0.88614	0.87465	0.0114904	0.0186179	0.0186365	0.757741	6806	1	0	0	11.6944	11.7179	36	38
ENSG00000130695	chr1	26559191	26561190	CEP85	64793	0.051643	0.0521164	-0.000473442	-0.0143703	0.503792	0.757741	23524	13	0	0	13.797	13.9389	35.6923	38.7692
ENSG00000142669	chr1	26604167	26606166	SH3BGRL3	83442	0.319463	0.319861	-0.000397516	-0.0140818	0.648889	0.759923	25556	5	0	0	12.5556	13.3538	35	38.6
ENSG00000158062	chr1	26644355	26646354	UBXN11	91544	0.289444	0.271873	0.0175708	0.0867277	0.114524	0.757741	1355	6	0	0	14.6852	14.8974	36	38.6667
ENSG00000169442	chr1	26642948	26644947	CD52	1043	0.42589	0.415461	0.0104292	0.051741	0.190931	0.757741	2992	7	0	0	15.6746	15.9524	36	38.7143
ENSG00000265143	chr1	26674711	26676710	RN7SL490P	NA	0.942729	0.939326	0.00340232	0.00516127	0.271987	0.757741	21324	1	0	0	12.3611	12.641	36	38
ENSG00000176083	chr1	26700514	26702513	ZNF683	257101	0.649934	0.651952	-0.00201745	-0.00440366	0.799709	0.834528	28686	1	0	0	10.9167	11.6923	35	39
ENSG00000131914	chr1	26735769	26737768	LIN28A	79727	0.0930699	0.0924227	0.000647254	0.00196464	0.373177	0.757741	26772	17	0	0	13.7255	13.9276	35.8824	38.4706
ENSG00000117682	chr1	26757273	26759272	DHDDS	79947	0.0474331	0.0500984	-0.00266532	-0.030223	0.247709	0.757741	11233	15	0	0	12.737	12.7641	35.6	38.6
ENSG00000198830	chr1	26797441	26799440	HMGN2	3151	0.10036	0.101194	-0.000834137	-0.0158522	0.653988	0.760473	25742	11	0	0	12.8813	12.641	35.5455	38.3636
ENSG00000117676	chr1	26854752	26856751	RPS6KA1	6195	0.336707	0.339386	-0.00267884	-0.0228183	0.427828	0.757741	13320	8	0	0	13.3993	13.3622	36	38.75
ENSG00000238705	chr1	26879533	26881532	MIR1976	100302190	0.579874	0.590349	-0.0104752	-0.0400809	0.251117	0.757741	4697	7	0	0	13.754	13.5128	35.7143	38.8571
ENSG00000260063	chr1	27020123	27022122	NA	NA	0.193227	0.192618	0.000608873	0.0011502	0.225274	0.757741	28149	6	0	0	14.7269	13.8632	35.8333	39
ENSG00000117713	chr1	27021024	27023023	ARID1A	8289	0.153513	0.153191	0.000321674	-0.00289673	0.291796	0.757741	25439	8	0	0	14.2882	13.4808	35.875	38.875
ENSG00000060642	chr1	27112463	27114462	PIGV	55650	0.0487453	0.048822	-7.67567e-05	0.000518734	0.402949	0.757741	29128	15	0	0	13.6019	13.3556	35.8	38.6
ENSG00000241188	chr1	27139813	27141812	RN7SL165P	NA	0.929898	0.927563	0.00233431	0.00358751	0.597128	0.757741	24021	1	0	0	14.8611	13.6154	36	39
ENSG00000204160	chr1	27151701	27153700	ZDHHC18	84243	0.316728	0.313785	0.00294286	0.0287849	0.342884	0.757741	10439	6	0	0	13.6944	13.6838	36	38.5
ENSG00000175793	chr1	27188133	27190132	SFN	2810	0.822685	0.816624	0.00606137	0.0116435	0.383245	0.757741	11831	11	0	0	13.7348	13.3263	35.9091	38.6364
ENSG00000142751	chr1	27216289	27218288	GPN2	54707	0.22065	0.22054	0.000110342	-0.00817711	0.44111	0.757741	28352	13	0	0	13.2564	13.1736	35.6154	38.9231
ENSG00000198746	chr1	27226458	27228457	GPATCH3	63906	0.173519	0.172584	0.000934855	0.0183033	0.239166	0.757741	19155	11	0	0	12.4571	12.9231	35.6364	38.5455
ENSG00000090273	chr1	27225229	27227228	NUDC	10726	0.0574866	0.0549218	0.00256474	0.032146	0.177335	0.757741	11542	9	0	0	13.3704	13.7236	35.8889	38.8889
ENSG00000131910	chr1	27239958	27241957	NR0B2	8431	0.89064	0.888531	0.00210971	0.003421	0.390142	0.757741	24285	8	0	0	15.0347	14.6795	36	38.875
ENSG00000175707	chr1	27286398	27288397	C1orf172	126695	0.345483	0.347075	-0.0015914	-0.0132214	0.637411	0.758561	25154	10	0	0	14.2528	14.3026	36	38.9
ENSG00000253368	chr1	27318698	27320697	TRNP1	388610	0.0356198	0.0361023	-0.000482463	-0.0129142	0.573781	0.757741	23411	14	0	0	12.744	12.6081	35.2143	38.7143
ENSG00000158246	chr1	27338828	27340827	FAM46B	115572	0.0525607	0.0532514	-0.000690712	-0.018525	0.551995	0.757741	21217	10	0	0	13.3861	13.2462	36	38.8
ENSG00000229985	chr1	27501742	27503741	NA	NA	0.926781	0.92404	0.00274016	0.00425683	0.509823	0.757741	22874	3	0	0	12.537	12.2735	35.3333	39
ENSG00000214973	chr1	27527465	27529464	CHCHD3P3	NA	0.783609	0.777988	0.00562107	0.0127189	0.144655	0.757741	10856	3	0	0	11.6019	11.9915	35.6667	37.6667
ENSG00000225159	chr1	27531921	27533920	NPM1P39	NA	0.912036	0.907958	0.00407817	0.0063952	0.482312	0.757741	19043	1	0	0	13.6389	14.8718	35	39
ENSG00000224311	chr1	27560344	27562343	NA	NA	0.0412861	0.0412107	7.5369e-05	-0.0058962	0.584713	0.757741	28829	12	0	0	13.7106	14.1709	36	38.9167
ENSG00000142784	chr1	27559507	27561506	WDTC1	23038	0.175843	0.176131	-0.000288301	-0.0103211	0.586597	0.757741	25926	12	0	0	13.5301	13.688	35.9167	38.9167
ENSG00000186501	chr1	27647151	27649150	TMEM222	84065	0.170952	0.170256	0.000695589	0.00131483	0.651787	0.760359	27881	11	0	0	11.9167	11.8322	35.4545	38.4545
ENSG00000206888	chr1	27650210	27652209	RNU6-48P	100887744	0.800937	0.798867	0.00207009	0.00397285	0.805712	0.838912	28749	3	0	0	13.7037	13.5641	35.3333	39
ENSG00000241547	chr1	27650320	27652319	NA	NA	0.800937	0.798867	0.00207009	0.00397285	0.805712	0.838912	28749	3	0	0	13.7037	13.5641	35.3333	39
ENSG00000142765	chr1	27667013	27669012	SYTL1	84958	0.0479541	0.0491686	-0.0012145	-0.0248903	0.668072	0.763573	26191	7	0	0	14.6786	14.6044	35.7143	38.4286
ENSG00000142733	chr1	27692884	27694883	MAP3K6	9064	0.35151	0.350571	0.000938479	0.010666	0.376644	0.757741	19129	12	0	0	14.0394	13.9658	35.9167	38.9167
ENSG00000142748	chr1	27700816	27702815	FCN3	8547	0.930232	0.927437	0.00279524	0.00430462	0.436608	0.757741	22772	6	0	0	12.838	13.2265	35.6667	38.5
ENSG00000174950	chr1	27709371	27711370	CD164L2	388611	0.293429	0.293878	-0.000449792	-0.0108774	0.545405	0.757741	23794	18	0	0	13.2731	13.2066	35.7778	38.5556
ENSG00000181773	chr1	27717648	27719647	GPR3	2827	0.150673	0.149498	0.00117583	0.00143855	0.551988	0.757741	27664	11	0	0	13.9167	13.683	35.4545	38.1818
ENSG00000158195	chr1	27816170	27818169	WASF2	10163	0.113229	0.112565	0.000664448	-0.0135252	0.39601	0.757741	21468	16	0	0	13.4861	13.0978	35.8125	38.8125
ENSG00000237429	chr1	27850816	27852815	NA	NA	0.0975473	0.0968719	0.000675468	0.0153157	0.432121	0.757741	21359	2	0	0	12.7361	13.1282	35	39
ENSG00000126705	chr1	27930443	27932442	AHDC1	27245	0.300318	0.303891	-0.00357281	-0.0268102	0.306607	0.757741	8665	8	0	0	12.4271	12.484	35.375	39
ENSG00000000938	chr1	27961289	27963288	FGR	2268	0.392915	0.399519	-0.00660411	-0.0416667	0.476858	0.757741	16529	10	0	0	12.6944	12.8308	35.6	38.8
ENSG00000235912	chr1	27974430	27976429	NA	NA	0.684223	0.685021	-0.000798223	-0.00602527	0.450745	0.757741	20253	2	0	0	13.0694	13.0769	36	39
ENSG00000233975	chr1	27988734	27990733	NA	NA	0.0256553	0.0273222	-0.00166692	-0.0659182	0.0584763	0.757741	14838	1	0	0	12.3611	12.8974	36	39
ENSG00000126709	chr1	27998230	28000229	IFI6	2537	0.160676	0.159951	0.000724727	0.0081531	0.444912	0.757741	20900	7	0	0	14.8492	14.7216	35.8571	38.8571
ENSG00000225886	chr1	27994479	27996478	NA	NA	0.627569	0.625184	0.00238488	0.00142107	0.437502	0.757741	27695	6	0	0	12.6944	12.2863	35.6667	38.5
ENSG00000009780	chr1	28050990	28052989	FAM76A	199870	0.155436	0.154887	0.000549022	0.00988692	0.538916	0.757741	22679	12	0	0	12.8634	13.1944	35.8333	38.5833
ENSG00000117758	chr1	28098194	28100193	STX12	23673	0.084537	0.0889153	-0.00437837	-0.0269553	0.458745	0.757741	15370	10	0	0	14.7889	14.5103	35.9	38.8
ENSG00000269971	chr1	28098869	28100868	NA	NA	0.0585891	0.0613155	-0.00272641	-0.0208119	0.477323	0.757741	16558	9	0	0	14.7006	14.3618	35.8889	38.7778
ENSG00000223062	chr1	28149549	28151548	RNU6-1245P	NA	0.938608	0.935258	0.00334984	0.00510364	0.141202	0.757741	21417	1	0	0	17.1944	16.5385	36	39
ENSG00000117751	chr1	28155789	28157788	PPP1R8	5511	0.0635193	0.0635542	-3.4854e-05	0.00604296	0.459244	0.757741	29437	10	0	0	13.025	13.1846	35.5	38.5
ENSG00000252947	chr1	28159412	28161411	SCARNA1	677774	0.921473	0.916929	0.00454401	0.00714339	0.197267	0.757741	17786	3	0	0	14.2315	12.7949	36	38.3333
ENSG00000268552	chr1	28176756	28178755	NA	NA	0.778753	0.774943	0.00381001	0.00782525	0.293409	0.757741	16717	2	0	0	13.8611	13.6154	36	38.5
ENSG00000130775	chr1	28197555	28199554	THEMIS2	9473	0.293593	0.295166	-0.00157273	-0.0237252	0.384756	0.757741	15278	11	0	0	12.8485	12.9207	35.5455	38.9091
ENSG00000117748	chr1	28240758	28242757	RPA2	6118	0.0850831	0.0865023	-0.00141911	-0.0283212	0.352938	0.757741	16052	15	0	0	14.0093	13.7761	35.9333	38.9333
ENSG00000130768	chr1	28260004	28262003	SMPDL3B	27293	0.0531986	0.0551591	-0.00196053	-0.0445664	0.489852	0.757741	17343	4	0	0	14.0486	14.3397	35.75	38.25
ENSG00000227050	chr1	28286205	28288204	NA	NA	0.150766	0.148804	0.00196258	0.0227811	0.307194	0.757741	13688	7	0	0	14.2579	14.6081	36	39
ENSG00000158156	chr1	28284473	28286472	XKR8	55113	0.318895	0.317954	0.00094034	0.00643154	0.530328	0.757741	19867	10	0	0	14.1611	14.1487	35.7	39
ENSG00000158161	chr1	28414708	28416707	EYA3	2140	0.165306	0.163745	0.00156059	0.0193855	0.437353	0.757741	15329	13	0	0	13.3547	13.359	35.9231	38.7692
ENSG00000240750	chr1	28358192	28360191	RN7SL559P	NA	0.935604	0.93405	0.00155357	0.00237221	0.408948	0.757741	26064	1	0	0	12.4722	12.8718	36	39
ENSG00000228589	chr1	28422434	28424433	SPCS2P4	NA	0.838589	0.837371	0.00121802	0.000141172	0.318494	0.757741	29720	5	0	0	14.1667	14.1333	35.8	38.4
ENSG00000214812	chr1	28447333	28449332	NA	NA	0.802817	0.79907	0.00374717	0.00725068	0.505505	0.757741	18321	3	0	0	13.3889	13.7949	36	39
ENSG00000169403	chr1	28519948	28521947	PTAFR	5724	0.896442	0.895659	0.000783861	0.00100817	0.178389	0.757741	28383	4	0	0	15.5625	15.1667	36	39
ENSG00000126698	chr1	28559037	28561036	DNAJC8	22826	0.287883	0.285952	0.00193129	-0.0203689	0.296352	0.757741	13830	14	0.0714286	0	13.4444	13.3535	35.8571	38.6429
ENSG00000215902	chr1	28526653	28528652	NA	NA	0.925022	0.9238	0.00122248	0.00188746	0.657057	0.761151	26899	1	0	0	13.8333	13.3077	36	39
ENSG00000269804	chr1	28525570	28527569	NA	NA	0.925022	0.9238	0.00122248	0.00188746	0.657057	0.761151	26899	1	0	0	13.8333	13.3077	36	39
ENSG00000130770	chr1	28561120	28563119	ATPIF1	93974	0.112137	0.112327	-0.000189743	-0.0175737	0.556513	0.757741	27268	8	0	0	13.6493	13.4551	35.875	38.875
ENSG00000271398	chr1	28572155	28574154	NA	NA	0.177881	0.176213	0.00166847	-0.00975208	0.406688	0.757741	14834	6	0	0	14.1296	13.2436	36	38.3333
ENSG00000130766	chr1	28584538	28586537	SESN2	83667	0.116649	0.115201	0.00144812	0.00885707	0.510216	0.757741	18637	8	0	0	13.4514	13.3814	35.875	38.75
ENSG00000130772	chr1	28654013	28656012	MED18	54797;100996782	0.116483	0.116591	-0.000107817	-0.0239458	0.375247	0.757741	28388	10	0	0	13.7694	13.6128	35.6	38.5
ENSG00000204138	chr1	28694614	28696613	PHACTR4	65979	0.192682	0.192713	-3.14837e-05	-0.00983003	0.58428	0.757741	29484	9	0	0	13.0247	13.2593	35.6667	38.8889
ENSG00000180198	chr1	28830955	28832954	RCC1	1104	0.0959575	0.0941405	0.00181699	0.0117285	0.404929	0.757741	14250	8	0	0	14.0556	13.9551	35.875	38.75
ENSG00000242125	chr1	28830992	28832991	SNHG3	6080;8420	0.0931122	0.0915546	0.00155764	0.00939681	0.446878	0.757741	15347	9	0	0	13.8272	13.6382	35.8889	38.6667
ENSG00000200087	chr1	28833571	28835570	SNORA73B	6081;26768	0.0278938	0.0282016	-0.000307783	-0.013283	0.526726	0.757741	25643	2	0	0	13.1389	13.7179	36	38.5
ENSG00000238821	chr1	28842488	28844487	NA	NA	0.504722	0.504383	0.000338318	0.0217215	0.501574	0.757741	25211	5	0	0	13.7778	14.641	36	39
ENSG00000231468	chr1	28853240	28855239	PRDX3P2	NA	0.94495	0.945605	-0.000655132	-0.000989404	0.746326	0.798947	28413	1	0	0	15.4722	14.4359	36	39
ENSG00000180098	chr1	28878097	28880096	TRNAU1AP	54952	0.144758	0.145136	-0.000377765	-0.00686268	0.501896	0.757741	24678	11	0	0	13.4268	13.4779	35.7273	38.4545
ENSG00000197989	chr1	28908996	28910995	SNHG12	85028;677825;677838;692073	0.203517	0.21101	-0.00749317	-0.0497618	0.820798	0.850576	28887	1	0	0	11.8333	11.4359	35	37
ENSG00000221539	chr1	28904835	28906834	SNORD99	692212	0.875292	0.874439	0.000852221	0.00103633	0.30791	0.757741	28332	7	0	0	12.9921	12.956	35.4286	38.4286
ENSG00000120656	chr1	28969098	28971097	TAF12	6883	0.098814	0.0991612	-0.000347176	-0.0112098	0.450935	0.757741	25072	14	0	0	13.3274	13.1319	35.8571	38.6429
ENSG00000188060	chr1	28917212	28919211	RAB42	115273	0.716986	0.716192	0.000794764	-0.00588398	0.730023	0.789239	27689	4	0	0	15.9861	16.359	36	39
ENSG00000229388	chr1	28968240	28970239	NA	NA	0.107228	0.107169	5.93167e-05	-0.0054692	0.437388	0.757741	29056	13	0	0	13.4209	13.2899	35.8462	38.5385
ENSG00000270103	chr1	28973612	28975611	RNU11	26824	0.184909	0.184815	9.41496e-05	-0.0114267	0.455015	0.757741	28546	6	0	0	14.3241	14.5983	35.8333	38.6667
ENSG00000162419	chr1	28993744	28995743	GMEB1	10691	0.140252	0.138974	0.00127879	-0.00236534	0.471022	0.757741	26075	7	0	0	14.504	14.3114	35.8571	39
ENSG00000198492	chr1	29061633	29063632	YTHDF2	51441	0.137975	0.140428	-0.00245253	-0.0210059	0.480418	0.757741	16750	13	0	0	13.5278	13.6923	36	38.6923
ENSG00000116329	chr1	29137154	29139153	OPRD1	4985	0.337918	0.338524	-0.000606175	0.00805157	0.651225	0.760359	25633	8	0	0	14.1285	13.9519	36	38.875
ENSG00000199756	chr1	29207848	29209847	NA	NA	0.893171	0.887348	0.00582225	0.00933037	0.116894	0.757741	14488	1	0	0	11.3889	11.6923	36	39
ENSG00000159023	chr1	29212103	29214102	EPB41	2035	0.0975564	0.0962889	0.00126755	0.0125042	0.723259	0.785558	27561	13	0	0	12.7051	12.8876	35.6154	38.7692
ENSG00000253304	chr1	29449948	29451947	TMEM200B	399474	0.0807703	0.0808129	-4.26407e-05	-0.00544565	0.497249	0.757741	29315	10	0	0	14.3361	14.2897	35.8	38.9
ENSG00000225750	chr1	29473007	29475006	NA	NA	0.94832	0.945845	0.00247542	0.00373168	0.144593	0.757741	23798	2	0	0	12.5278	11.8333	36	38
ENSG00000116350	chr1	29508000	29509999	SRSF4	6429	0.124844	0.124655	0.000188538	-0.00542019	0.574899	0.757741	27282	12	0	0	13.4074	13.3141	36	38.75
ENSG00000116353	chr1	29556955	29558954	MECR	51102	0.184347	0.183246	0.00110085	0.00570018	0.540755	0.757741	20454	11	0	0	13.6869	13.3357	35.6364	38.6364
ENSG00000060656	chr1	29561528	29563527	PTPRU	10076	0.205685	0.203255	0.00243013	0.033089	0.228544	0.757741	11972	6	0	0	13.338	13.0812	35.8333	39
ENSG00000230523	chr1	29676127	29678126	NA	101928460	0.864929	0.860316	0.00461248	0.00722826	0.381929	0.757741	17656	3	0	0	12.3981	12.3162	36	39
ENSG00000225011	chr1	29822906	29824905	NA	NA	0.907613	0.902844	0.00476849	0.00752123	0.449307	0.757741	17187	2	0	0	12.2222	13.8718	35.5	39
ENSG00000228176	chr1	30181895	30183894	NA	NA	0.0379969	0.0397665	-0.00176968	-0.052236	0.22958	0.757741	14435	1	0	0	17	15.5641	36	39
ENSG00000233399	chr1	30509960	30511959	NA	101929406	0.837463	0.833579	0.00388454	0.00686261	0.650883	0.760359	25621	2	0	0	13.1944	12.5256	36	38.5
ENSG00000162510	chr1	31195935	31197934	MATN1	4146	0.835384	0.834762	0.000621761	-0.000318778	0.551479	0.757741	29424	9	0	0	14.3827	14.4615	35.5556	38.8889
ENSG00000186056	chr1	31189851	31191850	MATN1-AS1	100129196	0.139118	0.138453	0.000665391	0.000682506	0.712562	0.780993	28894	8	0	0	13.2986	13	35.75	39
ENSG00000162511	chr1	31230168	31232167	LAPTM5	7805	0.500128	0.512781	-0.0126531	-0.0278154	0.369063	0.757741	9837	6	0	0	14.6806	14.735	36	38.6667
ENSG00000229607	chr1	31287901	31289900	NA	NA	0.697899	0.687884	0.0100149	0.020556	0.504281	0.757741	18245	1	0	0	13.0833	13.4359	36	39
ENSG00000223382	chr1	31295575	31297574	NA	NA	0.0616435	0.0610104	0.000633069	0.00155989	0.389807	0.757741	27446	3	0	0	12.6019	12.812	35.3333	38.3333
[truncated: 29,281 more rows]

## Sheet: medium n-3_vs_high n-3 PUFAs(C)
Supplementary Table 2C
Differential methylated region: CpG islands
[truncated: 25,835 more rows]

## Sheet: Legend
	id:	site id
[truncated: 17 more rows]
