# Supplementary material for: Maternal Intake of n-3 Polyunsaturated Fatty Acids During Pregnancy Is Associated With Differential Methylation Profiles in Cord Blood White Cells
Source: Front Genet. 2019 Oct 25;10:1050. doi: 10.3389/fgene.2019.01050 (PMC6824245; doi:10.3389/fgene.2019.01050)
Supplement: Supplementary file 3 [file Table_3.xlsx]

## Sheet: low n-3_vs_high n-3 PUFAs(A)
Supplementary Table 3 A
Differential methylated region: Gene bodies
id	Chromosome	Start	End	symbol	entrezID	mean.mean.Low	mean.mean.High	mean.mean.diff	mean.mean.quot.log2	comb.p.val	comb.p.adj.fdr	combinedRank	num.sites	mean.num.na.w3_25	mean.num.na.w3_75	mean.mean.covg.w3_25	mean.mean.covg.w3_75	mean.nsamples.covg.thres5.w3_25	mean.nsamples.covg.thres5.w3_75
ENSG00000227232	chr1	14363	29806	WASH7P	653635;100287171	0.338407	0.338206	0.000200841	-0.00843384	0.684044	0.786941	27676	5	0	0	12.1895	12.0718	37.4	39
ENSG00000186092	chr1	69091	70008	OR4F5	79501	0.845551	0.832605	0.0129457	0.0219968	0.0910978	0.784527	2833	1	0	0	14.3684	14.2308	38	39
ENSG00000237683	chr1	134901	139379	NA	728728;100996768;101929819	0.846801	0.839828	0.00697262	0.0117886	0.474856	0.784527	13654	1	0	0	16.2368	15.3077	38	39
ENSG00000268903	chr1	135141	135895	NA	NA	0.846801	0.839828	0.00697262	0.0117886	0.474856	0.784527	13654	1	0	0	16.2368	15.3077	38	39
ENSG00000237094	chr1	317720	453948	NA	101928706;101929822;101929823	0.906847	0.899443	0.00740442	0.0116985	0.170416	0.784527	8153	1	0	0	13.8421	14.0513	38	39
ENSG00000239664	chr1	529833	532878	NA	NA	0.773999	0.775702	-0.00170315	-0.0031307	0.796208	0.837116	28300	1	0	0	11.0263	12.2308	37	39
ENSG00000230021	chr1	536816	659930	NA	NA	0.285062	0.282189	0.00287284	0.0346039	0.358726	0.784527	10615	17	0	0	13.5341	13.6244	37.4706	38.8824
ENSG00000225630	chr1	565020	566063	MTND2P28	NA	0.172563	0.166504	0.00605908	0.0486942	0.215249	0.784527	3520	1	0	0	12.6316	11.4359	38	39
ENSG00000237973	chr1	566454	567996	NA	101926970;102465432	0.216907	0.21225	0.00465676	0.0478033	0.350069	0.784527	6034	8	0	0	14.1908	14.1058	37.75	38.875
ENSG00000229344	chr1	568137	568818	NA	NA	0.34643	0.331065	0.0153647	0.0834013	0.273232	0.784527	3182	2	0	0	13.0658	13.8718	37.5	39
ENSG00000248527	chr1	569076	569756	MTATP6P1	NA	0.260525	0.268905	-0.0083802	-0.01818	0.387099	0.784527	7943	3	0	0	13.5	13.1709	37.3333	38.6667
ENSG00000224956	chr1	661611	663527	NA	NA	0.952843	0.951366	0.0014775	0.00221554	0.901725	0.916861	29262	1	0	0	14.4737	14.2051	38	39
ENSG00000228327	chr1	700237	714006	NA	100288069;101929540	0.254875	0.253222	0.00165269	-0.0137734	0.398624	0.784527	16329	4	0	0	14.6579	14.6603	38	39
ENSG00000237491	chr1	714150	745440	NA	100287934;101930657	0.262939	0.260715	0.00222402	0.0439916	0.444276	0.784527	13338	4	0	0	14.0395	14.0256	37.75	38.75
ENSG00000177757	chr1	752751	755214	FAM87B	400728	0.946157	0.948865	-0.00270877	-0.00408134	0.151561	0.784527	20478	1	0	0	12.4737	12.1538	38	39
ENSG00000225880	chr1	761586	762902	LINC00115	79854;101927535	0.0259378	0.0262927	-0.000354823	-0.0129135	0.544597	0.784527	26177	4	0	0	14.8421	14.1218	37.5	38.5
ENSG00000228794	chr1	762988	794826	LINC01128	643837	0.626858	0.623744	0.00311461	0.00370678	0.523478	0.784527	21278	10	0	0	13.3395	13.3513	37.8	38.6
ENSG00000230368	chr1	803451	812283	FAM41C	284593	0.508204	0.499528	0.00867527	0.0277213	0.416756	0.784527	9746	6	0.166667	0	12.5614	12.3803	36	36.3333
ENSG00000234711	chr1	808672	809729	TUBB8P11	NA	0.863845	0.843818	0.0200275	0.0334497	0.197436	0.784527	1572	1	0	0	14	13.359	38	39
ENSG00000272438	chr1	840214	851356	NA	NA	0.555784	0.553201	0.00258383	0.0024206	0.534438	0.784527	24152	20	0	0	13.0829	12.7846	37.65	38.8
ENSG00000230699	chr1	846815	850328	NA	284600	0.452141	0.450885	0.00125676	-0.00146524	0.708285	0.79253	26590	6	0	0	13.5921	13.0855	38	38.8333
ENSG00000223764	chr1	852245	856396	NA	NA	0.862007	0.857168	0.0048389	0.00823199	0.395697	0.784527	12559	14	0	0	13.9699	14.0385	37.7143	39
ENSG00000187634	chr1	860260	879955	SAMD11	148398	0.481669	0.47724	0.00442931	0.0104424	0.44492	0.784527	11554	41	0	0	13.4442	13.4484	37.7561	38.878
ENSG00000268179	chr1	861264	866445	NA	NA	0.674291	0.668001	0.00628943	0.0177301	0.155988	0.784527	4159	7	0	0	14.1278	14.0879	38	38.8571
ENSG00000188976	chr1	879584	894689	NOC2L	26155	0.651078	0.648346	0.00273267	0.0045035	0.375143	0.784527	19588	25	0	0	13.1758	13.2779	37.76	38.84
ENSG00000187961	chr1	895967	901095	KLHL17	339451	0.652361	0.650204	0.00215698	0.00506783	0.568648	0.784527	20274	18	0	0	13.2164	13.2536	37.6111	38.6111
ENSG00000187583	chr1	901877	911245	PLEKHN1	84069	0.539612	0.536162	0.00345045	0.0036732	0.463443	0.784527	21352	15	0	0	14.0807	13.5624	37.8	38.6
ENSG00000187642	chr1	910579	917497	C1orf170	84808	0.66949	0.669978	-0.000487943	-0.0203403	0.372507	0.784527	24907	10	0	0	13.3289	13.1385	37.7	38.9
ENSG00000272512	chr1	931346	933431	NA	NA	0.673113	0.665478	0.00763558	0.0158882	0.300676	0.784527	5029	2	0	0	15.9868	16	38	39
ENSG00000188290	chr1	934342	935552	HES4	57801	0.0234374	0.023474	-3.66e-05	-0.00216156	0.502161	0.784527	29367	6	0	0	13.5789	12.9444	37.8333	38.6667
ENSG00000187608	chr1	948803	949920	ISG15	9636	0.588295	0.582565	0.00572942	0.0282534	0.450544	0.784527	11939	7	0	0	14.8421	14.9927	38	39
ENSG00000188157	chr1	955503	991496	AGRN	375790	0.689499	0.687929	0.00156989	0.000997611	0.510944	0.784527	27421	76	0	0	13.0786	13.113	37.7368	38.5526
ENSG00000242590	chr1	990413	991496	NA	NA	0.932412	0.928942	0.00346976	0.00535591	0.303564	0.784527	17794	2	0	0	14.8421	13.9359	38	39
ENSG00000217801	chr1	995114	1004735	NA	100288175	0.468764	0.46555	0.00321415	0.00865571	0.560655	0.784527	19749	26	0	0	13.6842	13.5937	37.7308	38.7308
ENSG00000273443	chr1	997588	998668	NA	NA	0.290639	0.280832	0.00980721	0.0346532	0.332838	0.784527	5290	2	0	0	12.3421	14.0769	38	38.5
ENSG00000237330	chr1	1006346	1009687	RNF223	401934	0.799491	0.793692	0.00579909	0.0103542	0.423305	0.784527	10103	4	0	0	13.3553	13.5962	38	38.75
ENSG00000131591	chr1	1017198	1051741	C1orf159	54991	0.810269	0.808471	0.00179763	0.00431461	0.422375	0.784527	19986	60	0.0166667	0.0333333	13.2732	13.1769	37.7	38.6833
ENSG00000223823	chr1	1072397	1079436	NA	254099	0.696778	0.689601	0.00717612	0.0157809	0.208796	0.784527	5091	17	0	0	13.0495	12.9759	37.7647	38.6471
ENSG00000207607	chr1	1103243	1103332	MIR200A	406983	0.909216	0.903636	0.00558008	0.00883846	0.0909223	0.784527	11662	2	0	0	14.9474	15.4487	37	39
ENSG00000198976	chr1	1104385	1104467	MIR429	554210	0.873293	0.867832	0.00546028	0.00896256	0.277688	0.784527	11472	2	0	0	13.6184	13.7051	37	39
ENSG00000272141	chr1	1104737	1105723	NA	NA	0.801515	0.790614	0.0109011	0.0215097	0.167602	0.784527	2947	2	0	0	12.1316	12.5641	37.5	39
ENSG00000205231	chr1	1108436	1114935	TTLL10-AS1	100506376	0.671793	0.66989	0.00190315	0.0141955	0.400253	0.784527	14986	22	0	0	12.8636	12.965	37.6364	38.6818
ENSG00000162571	chr1	1109264	1133315	TTLL10	254173	0.749777	0.748779	0.000997743	0.0033311	0.329031	0.784527	22112	39	0	0	12.9602	13.0934	37.641	38.6667
ENSG00000186891	chr1	1138888	1142071	TNFRSF18	8784	0.479134	0.475692	0.00344289	0.0204404	0.36572	0.784527	8656	10	0	0	13.8447	13.7718	37.7	38.9
ENSG00000186827	chr1	1146706	1149518	TNFRSF4	7293	0.30532	0.304248	0.00107205	-0.00187812	0.516448	0.784527	25374	8	0	0	13.2763	13.0705	37.75	38.375
ENSG00000078808	chr1	1152288	1167411	SDF4	51150	0.809526	0.807767	0.0017585	0.00359475	0.562425	0.784527	21532	38	0	0	12.7694	12.7908	37.6842	38.7632
ENSG00000176022	chr1	1167629	1170421	B3GALT6	126792	0.856737	0.85694	-0.000202984	-0.00292843	0.398847	0.784527	27654	7	0	0	12.6466	12.7289	37.8571	38.8571
ENSG00000184163	chr1	1177826	1182102	FAM132A	388581	0.689758	0.684447	0.00531046	0.0156351	0.351695	0.784527	6128	9	0	0	13.3684	13.2137	37.8889	38.3333
ENSG00000260179	chr1	1185157	1186714	NA	NA	0.677177	0.669324	0.0078538	0.0165836	0.803095	0.841947	28381	1	0	0	14.4474	13.5641	38	39
ENSG00000160087	chr1	1189289	1209265	UBE2J2	118424	0.7915	0.789511	0.00198984	0.00508088	0.620916	0.784527	23304	38	0	0.0263158	13.0831	13.2281	37.7105	38.7105
ENSG00000230415	chr1	1210603	1215800	NA	NA	0.856964	0.858641	-0.00167712	-0.00278218	0.893448	0.910399	29200	2	0	0	10.5395	10	36.5	37
ENSG00000162572	chr1	1215816	1227409	SCNN1D	6339	0.751454	0.745927	0.00552718	0.0102829	0.382247	0.784527	9756	20	0	0	13.3263	13.1846	37.75	38.6
ENSG00000131584	chr1	1227756	1244989	ACAP3	116983	0.58416	0.586392	-0.00223251	-0.00259383	0.395266	0.784527	23770	41	0	0	13.3453	13.364	37.7073	38.7317
ENSG00000169972	chr1	1243947	1247057	PUSL1	126789	0.636618	0.634147	0.00247089	0.00382533	0.578606	0.784527	21061	11	0	0	13.8086	14.0256	37.7273	38.9091
ENSG00000127054	chr1	1246965	1260071	CPSF3L	54973;102465435	0.711882	0.71055	0.00133231	0.00502429	0.521685	0.784527	18482	19	0	0	13.1593	13.4197	37.7368	38.8947
ENSG00000240731	chr1	1252961	1254069	NA	NA	0.686894	0.681866	0.00502785	0.0104463	0.574226	0.784527	20637	1	0	0	15.7368	14.9487	38	39
ENSG00000224051	chr1	1260136	1264277	GLTPD1	80772	0.712102	0.709789	0.00231252	0.000348362	0.360374	0.784527	28926	10	0	0	12.4237	12.5436	37.5	38.5
ENSG00000169962	chr1	1266694	1270686	TAS1R3	83756	0.875276	0.871907	0.00336987	0.00545787	0.425239	0.784527	17574	17	0	0	13.4071	13.1946	37.6471	38.6471
ENSG00000107404	chr1	1270656	1284730	DVL1	1855	0.82481	0.823451	0.00135891	0.00267304	0.583965	0.784527	23602	27	0	0	12.3977	12.5708	37.3333	38.5926
ENSG00000162576	chr1	1288069	1297157	MXRA8	54587	0.452419	0.448044	0.00437521	0.041148	0.629696	0.784527	23735	22	0	0	13.4844	13.169	37.7727	38.5455
ENSG00000175756	chr1	1309110	1310875	AURKAIP1	54998	0.378523	0.376841	0.00168148	0.00125176	0.546099	0.784527	26797	10	0	0	13.5053	13.3	37.7	38.8
ENSG00000221978	chr1	1321091	1334708	CCNL2	81669	0.737471	0.736544	0.000926883	0.00386274	0.522743	0.784527	21125	20	0	0	13.475	13.5487	37.8	38.45
ENSG00000224870	chr1	1334902	1337426	NA	NA	0.18049	0.178465	0.00202521	0.0284097	0.368873	0.784527	14325	6	0	0	13.8026	13.6538	37.6667	38.3333
ENSG00000242485	chr1	1337288	1342693	MRPL20	55052	0.264514	0.261655	0.00285928	0.0241266	0.300187	0.784527	10665	7	0.142857	0	13.0602	13.3993	37.7143	38.7143
ENSG00000272455	chr1	1344476	1345998	NA	NA	0.940226	0.939175	0.00105173	0.00159768	0.57999	0.784527	26016	1	0	0	13.3684	14.0513	38	39
ENSG00000235098	chr1	1353800	1357149	ANKRD65	441869	0.836422	0.830404	0.00601806	0.0108029	0.461936	0.784527	12741	6	0	0	14.3947	14.3504	37.8333	38.8333
ENSG00000225905	chr1	1355625	1358071	NA	NA	0.832523	0.829141	0.00338261	0.00591542	0.579447	0.784527	20957	7	0	0	14.5451	14.4139	37.7143	38.8571
ENSG00000205116	chr1	1361508	1363167	TMEM88B	643965	0.458471	0.476244	-0.017773	-0.0539647	0.257494	0.784527	2777	3	0	0	14.4825	14.6752	38	39
ENSG00000225285	chr1	1365919	1369953	NA	NA	0.25606	0.253667	0.00239361	-0.0030027	0.524594	0.784527	22874	8	0	0	13.1974	13.1635	37.5	38.25
ENSG00000179403	chr1	1370241	1378262	VWA1	64856	0.704524	0.702274	0.00225041	0.0218804	0.553654	0.784527	19282	23	0	0	13.5023	13.7692	37.7391	38.8696
ENSG00000215915	chr1	1385069	1405538	ATAD3C	219293	0.713386	0.706783	0.00660258	0.0250479	0.352011	0.784527	6148	28	0	0	12.7312	12.8672	37.75	38.4643
ENSG00000160072	chr1	1407143	1433228	ATAD3B	83858	0.713147	0.711006	0.00214185	0.00895282	0.484105	0.784527	14313	21	0	0	13.2268	13.1612	37.8571	38.8095
ENSG00000197785	chr1	1447531	1470067	ATAD3A	55210;83858	0.803871	0.802042	0.00182856	0.00484989	0.292967	0.784527	18870	30	0	0	13.5561	13.4701	37.9	38.6667
ENSG00000205090	chr1	1470554	1475833	TMEM240	339453	0.680683	0.678991	0.00169189	0.0077404	0.578353	0.784527	20889	24	0	0	12.9145	13.0844	37.5833	38.5417
ENSG00000160075	chr1	1477053	1510249	SSU72	29101	0.864278	0.863735	0.000542988	0.00034816	0.659	0.784527	28927	44	0	0	13.2105	13.1049	37.8182	38.7273
ENSG00000215791	chr1	1497726	1499904	NA	NA	0.949031	0.947242	0.00178917	0.0026933	0.479615	0.784527	23554	2	0	0	13.6579	13.7949	38	39
ENSG00000215014	chr1	1510355	1511373	NA	NA	0.0469786	0.046718	0.000260633	0.00222544	0.753452	0.81224	27600	8	0	0	13.7829	13.7019	37.75	38.625
ENSG00000228594	chr1	1533392	1535476	C1orf233	643988	0.498573	0.50015	-0.0015771	0.00693388	0.401185	0.784527	16772	5	0	0	12.7895	12.7179	37.4	38.2
ENSG00000272106	chr1	1549138	1551175	NA	NA	0.115403	0.115248	0.000154384	0.00029138	0.661566	0.784527	29065	14	0	0	12.9699	13.2381	37.7143	38.6429
ENSG00000197530	chr1	1550795	1565990	MIB2	142678	0.615194	0.608414	0.00677968	0.0235101	0.364517	0.784527	6738	33	0	0	13.3828	13.2867	37.6061	38.4848
ENSG00000189409	chr1	1567474	1570639	MMP23B	8510	0.103594	0.0940038	0.00958998	0.127248	0.288011	0.784527	3633	1	0	0	11.5789	11.1538	37	39
ENSG00000248333	chr1	1570603	1590473	CDK11B	984;728642	0.563893	0.562569	0.00132337	0.00635129	0.590622	0.784527	21657	12	0	0	12.6184	13.0491	37.8333	38.6667
ENSG00000272004	chr1	1590786	1594063	NA	NA	0.474594	0.472779	0.0018153	-0.00982866	0.358468	0.784527	15463	2	0	0	12.6842	12.359	37	37
ENSG00000189339	chr1	1592939	1624167	SLC35E2B	728661	0.853154	0.85191	0.0012438	-0.00173449	0.424369	0.784527	25733	36	0	0	13.2193	13.1866	37.75	38.5556
ENSG00000269737	chr1	1603429	1604850	NA	NA	0.926045	0.923063	0.00298263	0.00458004	0.297743	0.784527	19416	3	0	0	14.7719	14.6239	38	39
ENSG00000008128	chr1	1634169	1655766	CDK11A	984;728642	0.783414	0.78726	-0.00384586	-0.00299568	0.428474	0.784527	22891	15	0	0	13.6509	13.4598	37.8	38.4667
ENSG00000268575	chr1	1634175	1669127	NA	NA	0.685957	0.690324	-0.00436631	-0.00651793	0.473568	0.784527	15490	24	0	0.0416667	13.477	13.4327	37.8333	38.6667
ENSG00000227775	chr1	1655951	1668690	NA	NA	0.731386	0.741512	-0.0101265	-0.0256144	0.558833	0.784527	19630	5	0	0	13.0684	13.2103	37.8	39
ENSG00000215790	chr1	1656277	1677431	SLC35E2	9906;728661	0.626556	0.629094	-0.00253793	-0.00878734	0.550316	0.784527	19047	14	0	0.0714286	12.7049	12.9322	37.7857	38.7143
ENSG00000008130	chr1	1682671	1711896	NADK	65220	0.697613	0.696489	0.00112328	0.00274497	0.445919	0.784527	23429	45	0	0	13.3181	13.2365	37.7111	38.5778
ENSG00000078369	chr1	1716729	1822495	GNB1	2782	0.660544	0.659676	0.000868395	0.00500019	0.587798	0.784527	21575	27	0	0	13.2164	13.2735	37.5185	38.7037
ENSG00000231050	chr1	1822910	1824097	NA	NA	0.0581779	0.0588027	-0.00062481	-0.00200669	0.553381	0.784527	25102	4	0	0	13.5395	12.9551	38	38.5
ENSG00000169885	chr1	1846266	1848735	CALML6	163688	0.910974	0.906234	0.00473972	0.00751798	0.384737	0.784527	13736	4	0	0	13.4934	13.0577	38	39
ENSG00000178821	chr1	1849029	1850712	TMEM52	339456	0.479876	0.477897	0.00197844	0.0120228	0.545754	0.784527	18721	6	0	0	13.1184	12.7051	37.8333	38.5
ENSG00000142609	chr1	1853396	1935276	C1orf222	85452	0.811023	0.80748	0.00354301	0.0055871	0.323191	0.784527	17286	96	0.0104167	0.0208333	13.0491	13.0307	37.6562	38.6042
ENSG00000233542	chr1	1944652	1946969	NA	NA	0.67057	0.667107	0.00346337	0.00599856	0.418686	0.784527	16497	4	0	0	12.5197	12.4167	37.5	39
ENSG00000187730	chr1	1950780	1962192	GABRD	2563	0.7988	0.795086	0.00371413	0.00565306	0.313159	0.784527	17148	30	0	0	12.9254	12.9795	37.7	38.7
ENSG00000226969	chr1	1980642	1981509	NA	NA	0.136493	0.137846	-0.00135351	-0.00247492	0.56359	0.784527	24014	3	0	0	15.5175	15.8632	38	39
ENSG00000067606	chr1	1981909	2116834	PRKCZ	5590	0.819052	0.814692	0.00435981	0.00849196	0.29268	0.784527	12198	255	0.00392157	0	13.2244	13.212	37.6706	38.6706
ENSG00000271806	chr1	2072523	2076718	NA	NA	0.788794	0.807627	-0.0188335	-0.0366508	0.029852	0.784527	1084	2	0	0	11.4474	12.0385	38	39
ENSG00000182873	chr1	2113233	2115828	NA	NA	0.896719	0.890641	0.00607841	0.00976497	0.161737	0.784527	10360	2	0	0	13.7763	13.6026	37	39
ENSG00000162585	chr1	2115903	2144159	C1orf86	199990	0.609855	0.608177	0.00167805	0.00516953	0.482843	0.784527	18195	58	0	0	13.25	13.1614	37.6379	38.5345
ENSG00000269554	chr1	2121237	2123179	NA	NA	0.579366	0.587457	-0.00809186	-0.0241912	0.709433	0.792888	26621	5	0	0	13.7158	13.6205	37.6	38.2
ENSG00000203301	chr1	2143360	2145620	NA	NA	0.560275	0.560377	-0.000101432	-0.000815641	0.774625	0.823426	28676	6	0	0	12.4254	12.2821	38	39
ENSG00000243558	chr1	2143610	2144013	NA	NA	0.0681579	0.0690084	-0.000850477	-0.0156139	0.711511	0.793836	26666	1	0	0	9.57895	9.17949	38	39
ENSG00000234396	chr1	2143962	2152177	NA	NA	0.635889	0.632921	0.00296716	0.00461724	0.443035	0.784527	19339	8	0	0	12.7039	12.5705	37.875	38.875
ENSG00000157933	chr1	2160134	2241558	SKI	6497	0.739094	0.737556	0.00153883	0.00484742	0.57321	0.784527	20574	136	0.0220588	0.0147059	12.9209	12.9542	37.6029	38.5588
ENSG00000116151	chr1	2252692	2323146	MORN1	79906	0.831536	0.827498	0.00403874	0.0082596	0.34812	0.784527	12514	111	0.036036	0.00900901	13.2098	13.283	37.7568	38.6396
ENSG00000272161	chr1	2257640	2258132	NA	NA	0.87952	0.855072	0.0244472	0.0402055	0.106079	0.784527	915	1	0	0	9.92105	9.58974	38	38
ENSG00000269896	chr1	2281853	2284259	NA	100129534	0.912334	0.908858	0.00347562	0.005455	0.499421	0.784527	17585	4	0	0	12.3618	12.5962	37.5	38.5
ENSG00000178642	chr1	2316811	2319922	NA	NA	0.934862	0.933425	0.00143738	0.00229521	0.510998	0.784527	24422	7	0	0	13.3346	12.7839	37.8571	39
ENSG00000157916	chr1	2323267	2336883	RER1	11079	0.845564	0.844078	0.00148542	0.00371829	0.433395	0.784527	21261	35	0	0	13.1053	12.9194	37.3714	38.3714
ENSG00000157911	chr1	2336236	2345236	PEX10	5192	0.53902	0.535998	0.00302133	0.00519904	0.370322	0.784527	18130	39	0	0	12.6869	12.7114	37.6154	38.5641
ENSG00000149527	chr1	2357419	2436969	PLCH2	9651	0.745194	0.740657	0.00453723	0.0109507	0.378115	0.784527	8938	127	0.015748	0.00787402	12.8402	12.8284	37.4646	38.5984
ENSG00000224387	chr1	2423739	2424697	NA	NA	0.813134	0.805503	0.0076306	0.0136646	0.298973	0.784527	6435	2	0	0	14.1316	14.0897	37.5	39
ENSG00000229393	chr1	2424876	2425918	NA	NA	0.840272	0.835109	0.00516303	0.00835204	0.361019	0.784527	12393	4	0	0	12.75	12.6154	37.5	39
ENSG00000157881	chr1	2439972	2458039	PANK4	55229	0.816622	0.81517	0.00145232	0.00370295	0.603188	0.784527	22329	46	0	0.0217391	13.1934	13.2614	37.6957	38.6739
ENSG00000197921	chr1	2460184	2461684	HES5	388585	0.0746603	0.0746683	-8.01e-06	0.00376959	0.553478	0.784527	29668	5	0	0	14.5211	14.0513	38	39
ENSG00000272449	chr1	2477904	2478899	NA	NA	0.0278019	0.0279101	-0.000108177	-0.00245149	0.615199	0.784527	28603	4	0	0	12.2829	12.8013	37.25	38.5
ENSG00000238164	chr1	2481359	2488470	NA	100133445	0.870781	0.867701	0.00308073	0.00540007	0.378345	0.784527	17703	9	0	0	13.7719	14.0228	37.6667	38.7778
ENSG00000225931	chr1	2497849	2501327	NA	NA	0.933939	0.931997	0.001942	0.00298983	0.536439	0.784527	22902	2	0	0	13.5	12.2949	37	39
ENSG00000228037	chr1	2512999	2515972	NA	100996583	0.782663	0.778228	0.00443508	0.00915769	0.616275	0.784527	23075	2	0	0	13.5132	13.8077	38	39
ENSG00000157870	chr1	2517930	2522908	FAM213B	127281	0.295944	0.295516	0.000427662	-0.000515453	0.42741	0.784527	28532	15	0	0	13.0351	12.9932	38	38.8
ENSG00000142606	chr1	2522078	2564481	MMEL1	79258	0.698281	0.695505	0.00277604	-0.00464801	0.338047	0.784527	19263	37	0	0	13.5548	13.5551	37.6486	38.7297
ENSG00000237058	chr1	2564007	2568059	NA	NA	0.810947	0.805054	0.00589344	0.00921738	0.308907	0.784527	11106	7	0	0	13.9586	13.8608	37.7143	38.2857
ENSG00000215912	chr1	2567415	2718286	TTC34	100287898	0.519327	0.516888	0.0024393	-0.00614526	0.484792	0.784527	16217	33	0	0	12.9904	13.1927	37.6667	38.6667
ENSG00000231630	chr1	2730997	2731563	NA	NA	0.86145	0.854768	0.00668175	0.0111043	0.23138	0.784527	8759	1	0	0	13.9474	13.6923	38	39
ENSG00000169717	chr1	2938046	2939465	ACTRT2	140625	0.855159	0.850347	0.00481267	0.00905503	0.260097	0.784527	11341	8	0	0	12.5822	12.8654	37.875	38.75
ENSG00000177133	chr1	2976179	2985001	LINC00982	440556	0.565365	0.567936	-0.00257088	-0.00806502	0.457713	0.784527	12824	26	0	0	13.1771	13.2308	37.8462	38.7308
ENSG00000142611	chr1	2985732	3355185	PRDM16	63976	0.82615	0.822169	0.00398131	0.00666147	0.327988	0.784527	15223	608	0	0.00164474	13.1512	13.1752	37.6891	38.6678
ENSG00000272235	chr1	3223200	3226660	NA	NA	0.915643	0.912642	0.00300143	0.00468558	0.496437	0.784527	19176	1	0	0	13.7368	15.0513	38	38
ENSG00000130762	chr1	3370990	3397677	ARHGEF16	27237	0.792588	0.788335	0.00425331	0.0046691	0.303262	0.784527	19216	49	0	0	13.3222	13.3082	37.7551	38.6735
ENSG00000162591	chr1	3406484	3528059	MEGF6	1953	0.805731	0.801422	0.00430921	0.00585027	0.315132	0.784527	16762	126	0	0	13.3952	13.2814	37.8333	38.746
ENSG00000207776	chr1	3477259	3477354	MIR551A	693135	0.897671	0.889022	0.00864915	0.0138757	0.187004	0.784527	6296	2	0	0	13.9211	12.7308	38	39
ENSG00000238260	chr1	3539754	3541307	NA	NA	0.227616	0.226066	0.00154922	1.3e-05	0.767715	0.819644	29718	7	0	0	13.2256	13.4799	37.7143	39
ENSG00000158109	chr1	3541566	3546691	TPRG1L	127262	0.487393	0.488355	-0.000961595	-0.016731	0.549027	0.784527	20868	6	0	0	13.4079	14.0085	37.5	38.8333
ENSG00000116213	chr1	3547331	3569325	WRAP73	49856	0.553029	0.551957	0.00107243	0.00172177	0.475338	0.784527	25762	103	0.0291262	0.00970874	12.6906	12.6881	37.5825	38.4951
ENSG00000078900	chr1	3569084	3652765	TP73	7161	0.67924	0.672067	0.00717384	0.0201326	0.241785	0.784527	3349	102	0	0	12.8602	13.0008	37.6471	38.6176
ENSG00000227589	chr1	3575502	3585336	NA	NA	0.872627	0.868715	0.0039121	0.00596774	0.239574	0.784527	16559	8	0	0	13.5855	13.4615	37.875	38.75
ENSG00000227372	chr1	3652548	3663900	TP73-AS1	57212	0.526419	0.527991	-0.00157182	-0.0114878	0.453104	0.784527	16805	13	0	0	13.1073	13.2564	37.4615	38.6923
ENSG00000162592	chr1	3668962	3688209	CCDC27	148870	0.82687	0.825842	0.00102783	0.00252235	0.433215	0.784527	23922	12	0	0	13.2982	13.703	37.8333	38.75
ENSG00000235169	chr1	3689352	3692546	SMIM1	388588	0.501439	0.498411	0.00302835	0.00894246	0.438079	0.784527	11504	6	0	0	14.5482	14.3205	37.8333	39
ENSG00000130764	chr1	3696784	3713068	LRRC47	57470	0.719014	0.71928	-0.000265302	0.000455789	0.499745	0.784527	28679	28	0	0	13.5404	13.7326	37.6786	38.75
ENSG00000272153	chr1	3701572	3702102	NA	NA	0.937779	0.933997	0.0037826	0.00576933	0.404811	0.784527	16926	1	0	0	16.5	16.6923	38	39
ENSG00000116198	chr1	3728645	3773778	CEP104	9731	0.725769	0.722691	0.00307758	0.0088175	0.300594	0.784527	11696	31	0	0	13.0756	13.3474	37.7419	38.7742
ENSG00000169598	chr1	3773845	3801993	DFFB	1677	0.715744	0.713517	0.00222666	0.00416193	0.516514	0.784527	20303	25	0	0	13.7632	14.0513	37.56	38.84
ENSG00000198912	chr1	3805689	3816857	C1orf174	339448	0.51974	0.519244	0.000496059	-0.00537036	0.429385	0.784527	24832	18	0	0	13.4152	13.1838	37.7222	38.8889
ENSG00000236423	chr1	3816936	3833789	LINC01134	100133612	0.629834	0.626831	0.00300228	0.011225	0.42272	0.784527	10123	34	0	0	13.5882	13.6282	37.7353	38.6765
ENSG00000233304	chr1	4000673	4015322	NA	728716	0.861365	0.859941	0.00142388	0.00228807	0.673957	0.785336	25533	6	0	0	11.8991	12.047	37.6667	38.6667
ENSG00000226374	chr1	4007209	4009040	NA	NA	0.877573	0.876016	0.0015569	0.00231512	0.734119	0.802504	27217	3	0	0	11.8947	11.7265	37.6667	38.6667
ENSG00000235054	chr1	4472111	4484747	NA	284661	0.348714	0.35746	-0.00874613	-0.0347537	0.402933	0.784527	8870	1	0	0	13.1316	12.0256	38	38
ENSG00000196581	chr1	4714792	4852594	AJAP1	55966	0.686371	0.680646	0.00572501	0.0100139	0.383735	0.784527	10070	70	0	0	13.0327	12.93	37.6143	38.5571
ENSG00000236948	chr1	5647428	5728355	NA	NA	0.876924	0.873867	0.00305682	0.00489648	0.564893	0.784527	20035	4	0	0	12.4013	12.2051	38	39
ENSG00000264101	chr1	5922732	5922801	MIR4689	100616421	0.920997	0.916579	0.00441754	0.00690729	0.280858	0.784527	14758	2	0	0	12.75	13.1282	38	39
ENSG00000131697	chr1	5922871	6052533	NPHP4	261734	0.822309	0.82	0.00230874	0.00361574	0.367092	0.784527	21481	102	0	0	13.0712	13.0777	37.7451	38.7059
ENSG00000069424	chr1	6051526	6161253	KCNAB2	8514	0.678214	0.673437	0.00477692	0.0086231	0.306989	0.784527	12001	104	0	0	13.1268	13.1546	37.75	38.7115
ENSG00000268332	chr1	6100630	6101399	NA	NA	0.796012	0.806137	-0.010125	-0.01801	0.281368	0.784527	4027	1	0	0	13.4211	13.9231	37	39
ENSG00000116254	chr1	6161853	6240183	CHD5	26038;101928723	0.711266	0.704632	0.00663402	0.0150121	0.253926	0.784527	5551	67	0	0	13.1618	13.2511	37.7761	38.7612
ENSG00000116251	chr1	6241329	6269449	RPL22	6146	0.306767	0.305357	0.00141014	0.0123827	0.423831	0.784527	17800	42	0	0	13.3916	13.4634	37.7381	38.7857
ENSG00000226944	chr1	6264900	6265840	NA	NA	0.163996	0.159528	0.0044686	0.0459329	0.242938	0.784527	6022	6	0	0	12.4254	12.6923	37.3333	38.1667
ENSG00000158286	chr1	6265535	6281359	RNF207	388591	0.26445	0.261257	0.00319354	0.0223231	0.315397	0.784527	9480	21	0	0	13.4424	13.3394	37.8095	38.7619
ENSG00000116237	chr1	6281253	6296032	ICMT	23463	0.668315	0.666143	0.00217163	0.00719	0.324773	0.784527	14249	11	0	0	12.9306	12.9091	37.0909	38.0909
ENSG00000225077	chr1	6296300	6299504	LINC00337	148645	0.586069	0.594648	-0.00857892	-0.0334588	0.263826	0.784527	2930	9	0	0	13.7047	13.8519	38	39
ENSG00000173673	chr1	6304252	6305638	HES3	390992	0.0909792	0.0904306	0.000548568	0.0123183	0.432586	0.784527	24347	8	0	0	12.5855	12.5994	37.25	38.5
ENSG00000158292	chr1	6307406	6321035	GPR153	387509	0.528778	0.526072	0.00270642	0.00701098	0.346262	0.784527	14570	18	0	0	13.1974	13.4644	37.6111	38.8333
ENSG00000097021	chr1	6324329	6454451	ACOT7	11332	0.749565	0.745816	0.00374921	0.0071165	0.349433	0.784527	14396	84	0	0	13.1914	13.1804	37.7024	38.7024
ENSG00000271746	chr1	6453615	6454451	NA	NA	0.117897	0.118003	-0.00010676	0.00829214	0.610501	0.784527	28624	10	0	0	13.4184	13.159	37.9	38.7
ENSG00000069812	chr1	6472478	6484730	HES2	54626	0.199823	0.197894	0.00192859	0.00136428	0.407591	0.784527	26548	23	0	0	13.5034	13.359	37.4783	38.4783
ENSG00000187017	chr1	6484848	6521430	ESPN	83715	0.318218	0.32173	-0.00351175	-0.0277745	0.316631	0.784527	8445	47	0	0	13.4378	13.4937	37.7021	38.6596
ENSG00000231868	chr1	6503094	6507066	NA	NA	0.697382	0.69313	0.00425241	0.0108047	0.492748	0.784527	14934	2	0	0	11.9737	11.2821	37.5	38
ENSG00000215788	chr1	6521211	6526255	TNFRSF25	8718	0.516444	0.517955	-0.00151037	-0.00684249	0.281449	0.784527	17150	11	0	0	13.4641	13.6107	37.8182	38.8182
ENSG00000171680	chr1	6526152	6580121	PLEKHG5	57449	0.570041	0.566022	0.00401862	0.0116258	0.424369	0.784527	10191	79	0	0	13.4057	13.5102	37.6835	38.7975
ENSG00000162408	chr1	6581407	6614595	NOL9	79707	0.400397	0.400193	0.000204459	-0.00270405	0.586608	0.784527	27630	8	0	0	13.1875	13.2596	37.75	39
ENSG00000173662	chr1	6615241	6639817	TAS1R1	80835	0.69214	0.690863	0.00127653	-0.0130126	0.209735	0.784527	18659	13	0	0	13.8988	13.5838	37.9231	38.7692
ENSG00000204859	chr1	6640061	6649340	ZBTB48	3104	0.55655	0.556837	-0.000287119	-0.0118142	0.565514	0.784527	26813	7	0	0	12.6654	12.3407	37.5714	38.5714
ENSG00000162413	chr1	6650784	6674667	KLHL21	9903	0.400496	0.399987	0.000508121	-0.00424665	0.544649	0.784527	24722	45	0	0	13.4222	13.4057	37.4444	38.4
ENSG00000116273	chr1	6673745	6684093	PHF13	148479	0.558099	0.557381	0.000718849	0.00154723	0.550005	0.784527	26128	12	0	0	14.2105	13.8504	37.8333	38.6667
ENSG00000041988	chr1	6684926	6695646	THAP3	90326	0.489184	0.486584	0.00259978	0.0142437	0.365014	0.784527	11700	16	0	0	13.6842	13.3253	37.9375	38.875
ENSG00000007923	chr1	6694228	6761984	DNAJC11	55735	0.673992	0.672073	0.0019185	0.00385153	0.477417	0.784527	21013	16	0	0	13.5822	13.2532	37.6875	38.75
ENSG00000228750	chr1	6784697	6790072	NA	100505887	0.798412	0.794461	0.00395082	0.00874425	0.483805	0.784527	14291	3	0	0	13.1579	13.7179	38	39
ENSG00000237436	chr1	6843952	6844903	NA	NA	0.0673838	0.065975	0.00140881	0.0301116	0.612992	0.784527	22898	4	0	0	13.0789	13.2436	38	39
ENSG00000171735	chr1	6845384	7829766	CAMTA1	23261	0.695079	0.690347	0.00473249	0.00776324	0.344373	0.784527	13326	237	0.00421941	0	13.0687	13.0421	37.5654	38.6118
ENSG00000237728	chr1	7442548	7449814	NA	NA	0.863752	0.855209	0.00854292	0.014175	0.326059	0.784527	6097	1	0	0	11.5263	11.0256	38	39
ENSG00000049245	chr1	7831329	7841492	VAMP3	9341	0.571858	0.571584	0.000273363	0.00188368	0.531607	0.784527	26955	8	0	0	14.4178	14.2981	37.875	38.75
ENSG00000049246	chr1	7844380	7905237	PER3	8863	0.744335	0.745175	-0.000840266	-0.00932887	0.541018	0.784527	21823	21	0	0	13.3935	13.6422	37.7143	38.7143
ENSG00000236266	chr1	7870302	7887402	NA	NA	0.81657	0.820617	-0.00404698	-0.00710354	0.521535	0.784527	16989	5	0	0	13.1632	13.0564	37.6	38.8
ENSG00000049247	chr1	7903143	7913572	UTS2	10911	0.916293	0.911559	0.00473383	0.00739726	0.45899	0.784527	13925	6	0	0	13.7719	14.3205	37.6667	38.6667
ENSG00000049249	chr1	7979907	8000926	TNFRSF9	3604	0.525533	0.529564	-0.00403048	-0.00463858	0.466241	0.784527	19282	3	0	0.333333	15.3246	14.7949	38	38.6667
ENSG00000270330	chr1	8002432	8002786	NA	NA	0.0457214	0.0453472	0.000374203	0.0112034	0.704049	0.791606	26463	3	0	0	12.9035	12.2222	37.6667	38.6667
ENSG00000116288	chr1	8014351	8045565	PARK7	11315	0.428903	0.429096	-0.00019273	-0.00855759	0.653808	0.784527	27762	25	0	0	13.1411	13.0349	37.68	38.56
ENSG00000116285	chr1	8064464	8086368	ERRFI1	54206	0.505852	0.501127	0.00472577	0.0179147	0.388768	0.784527	8032	14	0	0	13.1579	13.1355	37.7143	38.5714
ENSG00000238290	chr1	8086798	8182762	NA	NA	0.673522	0.657462	0.0160602	0.0337899	0.230343	0.784527	2169	19	0	0	13.0997	13.305	37.6842	38.5789
ENSG00000227634	chr1	8268732	8275270	NA	NA	0.397468	0.398359	-0.000891084	0.00215927	0.439404	0.784527	24762	8	0	0	14.1579	14.5737	37.75	38.75
ENSG00000233645	chr1	8278250	8280589	NA	NA	0.871292	0.865565	0.00572687	0.00966595	0.195684	0.784527	10478	2	0	0	13.9079	13.2308	38	39
ENSG00000162426	chr1	8377886	8404227	SLC45A1	50651	0.853552	0.849308	0.00424383	0.00852033	0.243224	0.784527	12154	51	0	0	13.097	13.281	37.6078	38.6275
ENSG00000142599	chr1	8412457	8877702	RERE	473	0.645638	0.643331	0.00230666	0.00360519	0.484201	0.784527	21511	111	0	0	13.2712	13.5477	37.6847	38.8108
ENSG00000232912	chr1	8484705	8494898	NA	NA	0.510077	0.512672	-0.00259495	-0.0136862	0.666685	0.784527	25273	3	0	0	13.7632	13.6838	37.6667	39
ENSG00000074800	chr1	8921061	8939308	ENO1	2023	0.298932	0.296196	0.00273664	0.0183818	0.409683	0.784527	11128	21	0	0	12.7306	12.8364	37.7619	38.7619
ENSG00000236269	chr1	8935847	8938066	ENO1-IT1	NA	0.335766	0.326667	0.00909841	0.0825121	0.385223	0.784527	7837	5	0	0	12.6053	12.2051	37.4	38.8
ENSG00000230679	chr1	8938894	8939953	ENO1-AS1	100505975	0.0406484	0.0404411	0.000207367	0.000726811	0.509991	0.784527	28066	6	0	0	13.3728	13.5983	38	38.5
ENSG00000238249	chr1	8953468	8954210	HMGN2P17	NA	0.963453	0.963056	0.000397088	0.000588386	0.816397	0.851124	28540	2	0	0	12.4211	12.359	38	38.5
ENSG00000131686	chr1	9005926	9035151	CA6	765	0.468975	0.459989	0.00898638	0.106166	0.42454	0.784527	10199	4	0	0	13.3158	13.1859	37.75	38.75
ENSG00000197241	chr1	9063359	9086404	SLC2A7	155184	0.894945	0.890598	0.00434636	0.00695671	0.368365	0.784527	14665	9	0	0	12.7485	12.7322	37.3333	38.1111
ENSG00000142583	chr1	9095166	9148537	SLC2A5	6518	0.70607	0.703995	0.00207547	-0.00114421	0.400406	0.784527	27068	28	0	0	13.313	13.3297	37.7143	38.5714
ENSG00000180758	chr1	9160364	9189229	GPR157	80045	0.446394	0.446044	0.000350224	0.0126329	0.515521	0.784527	26224	10	0	0	14.0289	14.0615	37.7	38.7
ENSG00000207865	chr1	9211727	9211836	MIR34A	407040	0.887431	0.879736	0.00769484	0.0124234	0.156717	0.784527	7444	1	0	0	14.7368	14.5897	38	39
ENSG00000228526	chr1	9242066	9262678	NA	NA	0.332121	0.332814	-0.00069341	-0.0184374	0.553484	0.784527	23000	24	0	0	13.3432	13.1891	37.7083	38.75
ENSG00000234546	chr1	9242263	9252148	NA	NA	0.306758	0.306818	-5.93e-05	-0.0185355	0.477844	0.784527	29117	8	0	0	13.3914	13.0096	38	38.625
ENSG00000049239	chr1	9294834	9331396	H6PD	9563	0.653059	0.651054	0.00200495	0.000472285	0.401942	0.784527	28629	31	0	0	13.0144	13.206	37.6129	38.6452
ENSG00000171621	chr1	9352939	9429591	SPSB1	80176	0.775697	0.771733	0.00396389	0.00631343	0.388965	0.784527	15874	41	0	0	12.7978	12.8562	37.3902	38.6098
ENSG00000171612	chr1	9599541	9645237	SLC25A33	84275	0.473056	0.472412	0.000643609	-0.00466513	0.620955	0.784527	23480	8	0	0	13.7368	13.6603	37.75	38.625
ENSG00000188807	chr1	9648932	9674935	TMEM201	199953	0.794188	0.792192	0.00199509	0.00307918	0.41261	0.784527	22678	30	0	0	13.2465	12.9855	37.6667	38.7333
ENSG00000171608	chr1	9711790	9789172	PIK3CD	5293	0.548814	0.548583	0.00023113	-0.00268677	0.416022	0.784527	27373	53	0	0	13.2115	13.1674	37.6415	38.6226
ENSG00000179840	chr1	9712668	9714644	C1orf200	NA	0.109656	0.107716	0.00193987	-0.00625263	0.667991	0.784565	25333	6	0	0	14.1974	14.2137	37.8333	38.3333
ENSG00000231789	chr1	9732484	9747613	NA	101929074	0.0500232	0.0505483	-0.000525111	-0.0125665	0.949731	0.957162	29523	1	0	0	11	11.5897	37	38
ENSG00000171603	chr1	9789084	9884584	CLSTN1	22883	0.67027	0.668683	0.00158746	0.000653359	0.413593	0.784527	28221	47	0	0	13.0084	13.0229	37.5745	38.7234
ENSG00000178585	chr1	9908334	9970394	CTNNBIP1	56998	0.5236	0.521628	0.00197202	0.00673598	0.368977	0.784527	15077	18	0	0	13.3699	13.567	37.5556	38.7778
ENSG00000223989	chr1	9908376	9910212	NA	NA	0.195095	0.194407	0.00068768	0.00484546	0.889991	0.907622	29176	1	0	0	16.3684	15.4872	38	39
ENSG00000162441	chr1	9982173	10003465	LZIC	84328	0.288365	0.288253	0.000111625	0.00714738	0.541617	0.784527	28569	14	0	0	13.9098	13.87	37.8571	38.8571
ENSG00000228150	chr1	10002981	10010032	NA	NA	0.0392982	0.0394298	-0.000131678	0.000128002	0.507011	0.784527	29435	8	0	0	13.9704	13.8269	37.875	39
ENSG00000173614	chr1	10003486	10045559	NMNAT1	64802	0.299391	0.293655	0.00573564	0.0148684	0.461015	0.784527	12672	7	0	0	14.5789	14.2418	38	38.8571
ENSG00000241326	chr1	10043199	10044626	NA	NA	0.556177	0.554258	0.00191924	0.00489878	0.797699	0.838209	28316	1	0	0	15.1579	15.3846	38	39
ENSG00000162444	chr1	10057264	10076078	RBP7	116362	0.26411	0.263007	0.00110331	0.00659602	0.703689	0.791501	26453	8	0	0	14.0559	14.1378	38	39
ENSG00000130939	chr1	10092890	10241297	UBE4B	10277	0.575364	0.575386	-2.14e-05	-0.00888669	0.539332	0.784527	29509	17	0	0	13.1981	13.3047	37.5294	38.7647
ENSG00000233623	chr1	10118729	10119706	PGAM1P11	NA	0.931471	0.930681	0.000790237	0.00121145	0.772711	0.822467	27954	1	0	0	13.2368	14.1282	38	39
ENSG00000054523	chr1	10270863	10441661	KIF1B	23095	0.77121	0.769105	0.00210524	0.00458141	0.587752	0.784527	21470	26	0	0	13.4261	13.427	37.7308	38.6154
ENSG00000142657	chr1	10458649	10480201	PGD	5226	0.159254	0.15845	0.000803907	0.00535956	0.643752	0.784527	24356	17	0	0	13.5681	13.19	37.7059	38.5294
ENSG00000271989	chr1	10489938	10490734	NA	NA	0.271387	0.270868	0.000518996	0.00354236	0.694392	0.788916	26189	11	0	0	13.7536	13.6177	37.8182	38.4545
ENSG00000175279	chr1	10490159	10512210	APITD1	378708;100526739	0.59112	0.589737	0.00138267	0.000316912	0.612917	0.784527	29001	25	0	0	14.2347	14.2646	37.88	38.76
ENSG00000251503	chr1	10490159	10512210	APITD1-CORT	100526739	0.59112	0.589737	0.00138267	0.000316912	0.612917	0.784527	29001	25	0	0	14.2347	14.2646	37.88	38.76
ENSG00000241563	chr1	10509776	10511959	CORT	1325	0.795895	0.793897	0.00199784	0.0032654	0.56691	0.784527	22263	9	0	0	14.3421	14.3305	37.8889	38.7778
ENSG00000160049	chr1	10516579	10532583	DFFA	1676	0.25431	0.253949	0.000361719	-0.000695618	0.471005	0.784527	28134	6	0	0	13.2982	13.4701	37.8333	38.6667
ENSG00000142655	chr1	10532345	10690815	PEX14	5195	0.594707	0.593699	0.00100834	0.00156468	0.440808	0.784527	26097	65	0	0	13.1575	12.8221	37.7385	38.7385
ENSG00000130940	chr1	10696661	10856707	CASZ1	54897	0.745638	0.742641	0.00299632	0.00561667	0.410525	0.784527	17221	167	0.00598802	0.0299401	12.998	13.0517	37.6826	38.7246
ENSG00000272078	chr1	10699298	10714390	NA	NA	0.875509	0.870413	0.00509652	0.00882291	0.309574	0.784527	11689	33	0	0	13.075	13.101	37.7879	38.6667
ENSG00000175262	chr1	11006528	11042094	C1orf127	148345	0.708687	0.706743	0.00194423	-6.94e-05	0.451662	0.784527	29581	17	0	0	14.4861	14.2489	37.9412	38.8824
ENSG00000120948	chr1	11072414	11085796	TARDBP	23435	0.257059	0.256727	0.000332935	-0.00352665	0.576172	0.784527	26388	7	0	0	12.4398	12.381	37.8571	38.4286
ENSG00000009724	chr1	11086580	11107290	MASP2	10747	0.789719	0.785667	0.00405172	0.00788789	0.275341	0.784527	13121	6	0	0	13.1404	12.812	37.5	38.6667
ENSG00000116649	chr1	11114641	11120081	SRM	6723	0.528019	0.525298	0.00272181	0.0080819	0.442861	0.784527	12799	10	0	0	13.2474	13.1692	37.9	38.6
ENSG00000171824	chr1	11126675	11159938	EXOSC10	5394	0.309098	0.308748	0.000349804	0.00893843	0.655929	0.784527	26228	10	0	0	13.4447	13.3333	37.8	38.6
ENSG00000230337	chr1	11159732	11162157	NA	101929136	0.116925	0.11566	0.00126532	0.0135323	0.405436	0.784527	18738	14	0	0	13.5075	13.3132	37.7143	38.3571
ENSG00000198793	chr1	11166592	11322564	MTOR	2475	0.833422	0.832333	0.00108871	0.00296786	0.54984	0.784527	22966	26	0	0	13.1923	13.1331	37.7308	38.8077
ENSG00000225602	chr1	11203955	11209594	MTOR-AS1	100873935	0.944109	0.946103	-0.00199426	-0.00301235	0.275593	0.784527	22849	1	0	0	10.9211	10.3846	37	37
ENSG00000171819	chr1	11249398	11256038	ANGPTL7	10218	0.938572	0.936811	0.00176034	0.00270133	0.476359	0.784527	23530	4	0	0	13.5855	13.2372	37.75	38.75
ENSG00000120942	chr1	11333263	11356106	UBIAD1	29914	0.353207	0.352101	0.0011057	-0.00247938	0.64366	0.784527	24355	11	0	0	12.677	12.7529	37.7273	38.8182
ENSG00000204624	chr1	11539223	11597641	PTCHD2	57540	0.681178	0.680004	0.00117417	0.00152391	0.37814	0.784527	26186	32	0	0	13.3939	13.3317	37.6875	38.5625
ENSG00000116661	chr1	11708424	11715842	FBXO2	26232	0.345221	0.343606	0.00161436	-0.00206607	0.360974	0.784527	24964	25	0	0	13.2042	13.3528	37.76	38.8
ENSG00000132879	chr1	11714432	11723384	FBXO44	93611	0.356355	0.355118	0.00123737	0.00304078	0.446727	0.784527	22787	15	0	0	12.3035	12.7282	37.3333	38.1333
ENSG00000116663	chr1	11724181	11734411	FBXO6	26270	0.306481	0.306563	-8.2e-05	-0.0190398	0.502636	0.784527	28879	10	0	0	12.5447	12.7231	37.4	38.4
ENSG00000116670	chr1	11734537	11751707	MAD2L2	10459	0.225322	0.224265	0.00105635	0.0145271	0.487801	0.784527	20171	26	0	0.0384615	13.7095	13.4753	37.8462	38.6923
ENSG00000162490	chr1	11751786	11785914	DRAXIN	374946	0.440832	0.433899	0.00693307	0.0122292	0.42473	0.784527	10212	24	0	0	12.7643	12.6197	37.2917	38.2083
ENSG00000177674	chr1	11796141	11814859	AGTRAP	57085	0.447916	0.44716	0.000755987	-0.00984437	0.478812	0.784527	22488	11	0	0	12.6699	12.2378	37.6364	38.8182
ENSG00000215910	chr1	11821844	11849642	C1orf167	NA	0.512483	0.51112	0.00136307	0.00302791	0.389693	0.784527	22811	11	0	0	13.744	14.0303	37.3636	39
ENSG00000177553	chr1	11837134	11839676	NA	NA	0.85685	0.845214	0.0116355	0.0194961	0.114028	0.784527	3551	1	0	0	13.6053	14.1026	38	39
ENSG00000177000	chr1	11845780	11866977	MTHFR	4524	0.261241	0.25914	0.00210113	0.0116309	0.436953	0.784527	13936	23	0	0	13.349	13.4147	37.6087	38.7391
ENSG00000011021	chr1	11866207	11903201	CLCN6	1185	0.554202	0.552426	0.00177585	0.00696023	0.502231	0.784527	15681	22	0	0	13.3864	13.4487	37.7273	38.7727
ENSG00000242349	chr1	11901074	11908136	NPPA-AS1	100379251	0.753507	0.752479	0.00102786	0.0118135	0.850286	0.876727	28856	6	0	0	14.2061	14.5726	37.8333	38.8333
ENSG00000175206	chr1	11905766	11908402	NPPA	4878	0.824838	0.825676	-0.000838044	-0.00174668	0.669596	0.784583	25698	9	0	0	14.1345	14.453	37.8889	38.8889
ENSG00000120937	chr1	11917521	11918988	NPPB	4879	0.589298	0.5848	0.00449813	0.00763338	0.35671	0.784527	13542	4	0	0	14.5855	14.7628	38	39
ENSG00000116685	chr1	11979648	11986485	KIAA2013	90231;101930060	0.68269	0.684487	-0.00179721	-0.0156568	0.341508	0.784527	15564	9	0	0	13.5906	13.8433	37.8889	39
ENSG00000083444	chr1	11994262	12035595	PLOD1	5351	0.494082	0.491325	0.00275709	0.0145067	0.44536	0.784527	11589	19	0	0	12.8712	12.9015	37.6842	38.5263
ENSG00000116688	chr1	12040238	12073571	MFN2	9927	0.539969	0.537904	0.00206464	0.0123312	0.577816	0.784527	20854	9	0	0	14.2398	14.094	37.8889	39
ENSG00000116691	chr1	12079523	12092102	MIIP	60672	0.43481	0.433454	0.00135591	0.0107	0.560846	0.784527	19760	9	0	0	13.1754	13.7749	37.7778	38.3333
ENSG00000120949	chr1	12123434	12204264	TNFRSF8	943	0.588317	0.586608	0.00170892	0.00679897	0.474709	0.784527	16018	35	0	0	13.8195	13.6066	37.8571	38.7714
ENSG00000028137	chr1	12227060	12269285	TNFRSF1B	7133	0.649778	0.650756	-0.000978019	-0.00104884	0.491757	0.784527	27292	26	0	0.0384615	13.3472	13.431	37.7308	38.8462
ENSG00000263676	chr1	12251770	12251830	MIR4632	100616438	0.912349	0.908788	0.00356108	0.00558086	0.302247	0.784527	17298	1	0	0	13.8684	13.6923	38	39
ENSG00000048707	chr1	12290124	12572099	VPS13D	55187	0.724126	0.721938	0.00218838	0.00154315	0.410985	0.784527	26134	53	0	0	13.146	13.1964	37.6415	38.566
ENSG00000229484	chr1	12587766	12588462	NA	NA	0.907649	0.908743	-0.00109439	-0.00171954	0.681519	0.786689	25771	1	0	0	11.6316	12.9231	38	38
ENSG00000162496	chr1	12627939	12677737	DHRS3	9249	0.455195	0.453492	0.00170298	0.00583375	0.607765	0.784527	22606	23	0	0	13.103	13.1394	37.6957	38.7826
ENSG00000272482	chr1	12678906	12679250	NA	NA	0.0310428	0.0331239	-0.00208114	-0.0713597	0.119192	0.784527	14049	1	0	0	16.1842	15.4103	38	39
ENSG00000204518	chr1	12704566	12727097	AADACL4	343066	0.568138	0.565136	0.0030014	0.00687774	0.452173	0.784527	14817	2	0	0	16.3026	16.0769	38	39
ENSG00000188984	chr1	12776118	12788726	AADACL3	126767	0.891477	0.884904	0.00657274	0.0105619	0.275949	0.784527	9384	4	0	0	14.1382	14.7308	38	39
ENSG00000157330	chr1	12806163	12823847	C1orf158	93190	0.916563	0.912367	0.00419669	0.00657659	0.360588	0.784527	15379	2	0	0	12.8026	14.0897	37	39
ENSG00000116726	chr1	12834984	12838049	PRAMEF12	390999	0.878134	0.871348	0.00678629	0.011297	0.357875	0.784527	8573	2	0	0	13.2105	12.5	38	38.5
ENSG00000116721	chr1	12851546	12856777	PRAMEF1	65121	0.87061	0.858299	0.012311	0.0208765	0.140917	0.784527	3108	3	0	0	16.2105	16.0256	38	39
ENSG00000204513	chr1	12884468	12891264	PRAMEF11	440560	0.825632	0.816576	0.00905531	0.0163152	0.106357	0.784527	4806	3	0	0	12.9474	12.7778	37.6667	38.6667
ENSG00000179172	chr1	12907261	12908578	HNRNPCL1	343069;440563;649330;101060301	0.915205	0.910984	0.00422022	0.00663184	0.383675	0.784527	15272	6	0	0	14.2544	14.0598	37.8333	39
ENSG00000120952	chr1	12916941	12921764	PRAMEF2	65122	0.919067	0.922477	-0.00341012	-0.00528569	0.510846	0.784527	17959	1	0	0	14.9474	15.5128	38	39
ENSG00000243073	chr1	12939045	12946025	PRAMEF4	400735	0.87531	0.869659	0.00565082	0.00959086	0.366879	0.784527	10567	3	0	0	13.5614	13.9145	37.6667	38.3333
ENSG00000232423	chr1	12998181	13117751	PRAMEF6	343068;440561;441873;645359;729368;101929983	0.688154	0.696111	-0.00795774	-0.0227743	0.352589	0.784527	6168	4	0	0	15.4276	14.8397	37.75	39
ENSG00000204508	chr1	13035543	13038381	PRAMEF22	653606	0.940415	0.938421	0.00199431	0.00303047	0.382618	0.784527	22808	1	0	0	15.0526	14.7179	37	39
ENSG00000270601	chr1	13108842	13112679	PRAMEF23	NA	0.522072	0.571069	-0.0489967	-0.127087	0.190663	0.784527	1454	1	0	0	14.7895	13.8205	38	39
ENSG00000179412	chr1	13182960	13184326	HNRNPCP5	NA	0.930653	0.927886	0.00276733	0.00422634	0.296461	0.784527	20163	4	0	0	13.3289	12.5128	37.5	39
ENSG00000204495	chr1	13447414	13452656	PRAMEF13	400736	0.852678	0.846775	0.00590313	0.009906	0.390923	0.784527	10184	1	0	0	15.5263	15.6667	38	39
ENSG00000204491	chr1	13474689	13477522	PRAMEF18	391003	0.805541	0.799059	0.00648161	0.0115118	0.291603	0.784527	8324	1	0	0	16.5789	15.9231	38	39
ENSG00000204486	chr1	13516066	13526943	PRAMEF21	391001;645425	0.861883	0.859201	0.00268194	0.00439226	0.203594	0.784527	19799	3	0	0	15.7456	15.5726	38	39
ENSG00000204478	chr1	13736907	13747803	PRAMEF20	391001;645425	0.867965	0.869479	-0.00151426	-0.00249148	0.950939	0.958152	29530	2	0	0	15.5526	15.4231	38	39
ENSG00000162494	chr1	13801445	13840543	LRRC38	126755	0.370116	0.369893	0.000223122	-0.00509502	0.648341	0.784527	27454	14	0	0	12.9023	12.5751	37.7143	38.8571
ENSG00000259961	chr1	13839715	13842765	NA	NA	0.0566355	0.0571812	-0.000545745	-0.00802767	0.631064	0.784527	24378	8	0	0	13.4539	13.0929	38	39
ENSG00000215909	chr1	13881496	13882189	NA	NA	0.952659	0.950628	0.00203128	0.003089	0.44991	0.784527	22662	2	0	0	14.3158	13.859	38	39
ENSG00000162493	chr1	13909960	13944452	PDPN	10630	0.242964	0.241306	0.00165735	-0.000368573	0.501479	0.784527	28878	17	0	0	14.113	14.3288	37.7059	38.8824
ENSG00000116731	chr1	14026693	14151574	PRDM2	7799	0.59648	0.59591	0.000569764	0.000188705	0.628972	0.784527	29291	56	0	0	13.7885	13.7289	37.7143	38.6964
ENSG00000189337	chr1	14925200	15444539	KAZN	23254	0.688636	0.684874	0.00376246	0.00662248	0.39034	0.784527	15293	122	0	0	13.1193	13.1618	37.7049	38.623
ENSG00000175147	chr1	15442448	15478960	TMEM51-AS1	200197	0.725458	0.721023	0.00443583	0.0111352	0.354681	0.784527	8729	9	0	0	14.538	14.3789	37.8889	39
ENSG00000171729	chr1	15479028	15546976	TMEM51	55092	0.561619	0.557528	0.00409042	0.00766174	0.304748	0.784527	13500	38	0	0	13.3359	13.664	37.6842	38.7895
ENSG00000204464	chr1	15490840	15497813	C1orf195	727684	0.315875	0.315818	5.67e-05	0.00025107	0.932947	0.942769	29444	1	0	0	14.3684	15.9487	38	39
ENSG00000142621	chr1	15573768	15726779	FHAD1	114827	0.686293	0.683317	0.00297591	0.00383432	0.475089	0.784527	21047	25	0	0	13.0242	12.7251	37.52	38.24
ENSG00000233485	chr1	15653176	15670372	NA	101927417	0.692743	0.689033	0.00370989	0.00429005	0.541456	0.784527	20028	6	0	0	13.6886	12.906	38	38.6667
ENSG00000228140	chr1	15729475	15735929	NA	NA	0.593237	0.593408	-0.000171156	0.000447749	0.91049	0.92425	29311	3	0	0	14.5175	15.0769	37.6667	39
ENSG00000142634	chr1	15736391	15756839	EFHD2	79180	0.540738	0.53965	0.0010874	0.00955893	0.484253	0.784527	19962	13	0	0	13.3077	13.2229	37.9231	38.9231
ENSG00000162438	chr1	15764935	15775737	CTRC	11330	0.746281	0.739941	0.00633967	0.012338	0.335767	0.784527	7530	3	0	0	14.9825	14.265	38	38.6667
ENSG00000142615	chr1	15783223	15798586	CELA2A	63036	0.88937	0.885054	0.00431605	0.00699229	0.467252	0.784527	14606	3	0	0	14.6316	14.3675	38	39
ENSG00000215704	chr1	15792404	15817895	CELA2B	51032	0.904816	0.896841	0.00797545	0.0131045	0.124938	0.784527	6874	4	0	0	13.0592	12.6923	38	38.5
ENSG00000132906	chr1	15817327	15853029	CASP9	842	0.210286	0.20885	0.00143562	0.012993	0.598809	0.784527	22103	24	0	0	12.4825	12.4156	37.625	38.4167
ENSG00000116138	chr1	15853308	15918874	DNAJC16	23341	0.624061	0.622798	0.00126272	0.00714619	0.549273	0.784527	18969	17	0	0	13.5418	13.2383	37.8824	38.6471
ENSG00000116771	chr1	15898848	15911605	AGMAT	79814	0.484671	0.482924	0.00174767	0.00613713	0.392639	0.784527	16234	8	0	0	13.2566	13.0192	37.875	38.375
ENSG00000237301	chr1	15912631	15930121	NA	NA	0.529758	0.528394	0.00136355	0.0145434	0.492182	0.784527	18113	7	0	0	14.1692	14.2381	37.7143	39
ENSG00000235084	chr1	15931077	15931538	CHCHD2P6	NA	0.777816	0.788692	-0.0108763	-0.0197811	0.175497	0.784527	3460	1	0	0	14.2105	12.7949	38	39
ENSG00000197312	chr1	15943995	15995539	DDI2	6248;84301	0.532924	0.531623	0.00130074	0.00536827	0.651297	0.784527	24659	9	0	0	13.7135	13.9202	37.5556	38.5556
ENSG00000215695	chr1	15986364	15988217	RSC1A1	6248;84301	0.925088	0.925863	-0.000775948	-0.00119667	0.801502	0.840897	28360	1	0	0	12.5263	12.0256	38	38
ENSG00000116786	chr1	16010827	16061264	PLEKHM2	23207	0.732017	0.730482	0.0015355	0.00486378	0.543913	0.784527	18843	27	0	0	12.9162	13.3143	37.6667	38.7778
ENSG00000237938	chr1	16049214	16063391	NA	NA	0.906408	0.904003	0.00240514	0.00421732	0.4298	0.784527	20181	27	0	0	13.2242	13.4853	37.7407	38.8148
ENSG00000162461	chr1	16062900	16067891	SLC25A34	284723	0.81153	0.809555	0.00197484	0.00311906	0.613456	0.784527	22924	4	0	0	14.7368	14.8077	38	38.75
ENSG00000224459	chr1	16066546	16076391	NA	NA	0.765218	0.761084	0.00413378	0.00778191	0.287494	0.784527	13285	21	0	0	13.5539	13.6081	37.8095	38.8095
ENSG00000162460	chr1	16068917	16074477	TMEM82	388595	0.890077	0.884812	0.00526545	0.00872945	0.259977	0.784527	11827	15	0	0	13.2351	13.2906	37.8667	38.7333
ENSG00000162458	chr1	16083102	16113089	FBLIM1	54751	0.374076	0.370135	0.00394072	0.00356277	0.373565	0.784527	21588	19	0	0	13.3366	13.4386	37.6842	38.8421
ENSG00000233954	chr1	16133679	16134194	NA	NA	0.680317	0.677178	0.00313907	0.00786015	0.661749	0.784527	25093	3	0	0	12.9737	13.7094	37.6667	39
ENSG00000178715	chr1	16154724	16155167	NA	NA	0.65913	0.671329	-0.0121988	-0.0464338	0.35338	0.784527	6200	2	0	0	11.8421	11.859	38	38.5
ENSG00000179743	chr1	16160560	16174642	NA	729614	0.150299	0.150427	-0.000127755	0.00537072	0.744371	0.806908	28428	22	0	0	13.2919	13.359	37.8636	38.7273
ENSG00000065526	chr1	16174359	16266955	SPEN	23013	0.614869	0.614771	9.77e-05	-0.000264636	0.700344	0.790656	29124	39	0.025641	0	13.8043	13.6463	37.8718	38.7692
ENSG00000116809	chr1	16268364	16302627	ZBTB17	7709	0.662724	0.661961	0.000763382	-0.000760199	0.575518	0.784527	27983	30	0	0	12.9193	13.0333	37.6333	38.7667
ENSG00000224966	chr1	16316366	16321246	TBC1D3P6	NA	0.810763	0.805751	0.00501156	0.0103111	0.488966	0.784527	14666	3	0	0	13.0614	12.0513	37.6667	38.3333
ENSG00000183888	chr1	16330731	16335302	C1orf64	149563	0.846294	0.840463	0.00583055	0.00950466	0.21789	0.784527	10687	4	0	0	14.0592	14.5449	38	39
ENSG00000233078	chr1	16332655	16333166	NA	NA	0.946707	0.943958	0.00274927	0.00415182	0.476541	0.784527	20329	1	0	0	16.5526	15.5897	38	39
ENSG00000173641	chr1	16340523	16346089	HSPB7	27129	0.849266	0.851058	-0.00179152	-0.0126518	0.482385	0.784527	15598	10	0	0	13.75	13.8077	37.7	38.5
ENSG00000186510	chr1	16345370	16360545	CLCNKA	1187	0.71254	0.70685	0.00569066	0.0129421	0.415344	0.784527	9670	18	0	0	13.6155	13.745	37.7778	38.6667
ENSG00000184908	chr1	16370272	16383803	CLCNKB	1188	0.462445	0.456549	0.00589677	0.0263256	0.256698	0.784527	3731	7	0	0	13.4323	13.7143	37.5714	38.7143
ENSG00000185519	chr1	16384264	16400127	FAM131C	348487	0.495202	0.489993	0.00520932	0.0124454	0.34316	0.784527	7421	12	0	0	12.5285	12.4274	37.75	38.6667
ENSG00000142627	chr1	16450832	16482582	EPHA2	1969	0.657425	0.65452	0.00290543	0.00443944	0.39502	0.784527	19710	29	0	0	13.3058	13.4642	37.7931	38.5862
ENSG00000227959	chr1	16481706	16483824	NA	101927479	0.226929	0.227334	-0.000405544	-0.000978339	0.594932	0.784527	27470	11	0	0	13.4234	13.2541	37.8182	38.5455
ENSG00000142632	chr1	16524349	16539104	ARHGEF19	128272	0.548226	0.537296	0.0109303	0.0282732	0.0537519	0.784527	1786	17	0	0	13.4133	13.2941	37.6471	38.8235
ENSG00000237276	chr1	16542404	16554522	ANO7P1	101927507	0.261455	0.262642	-0.00118713	-0.0220926	0.296854	0.784527	19286	17	0	0	13.4814	13.4811	37.7059	38.7647
ENSG00000132881	chr1	16558195	16563657	RSG1	79363	0.278348	0.27298	0.00536793	0.0519846	0.261038	0.784527	4477	4	0	0	12.9737	12.9295	37.75	38.75
ENSG00000037637	chr1	16573334	16678949	FBXO42	54455	0.340051	0.337404	0.00264638	0.0528951	0.467992	0.784527	13145	6	0	0	13.7763	14.047	38	39
ENSG00000055070	chr1	16679070	16724640	SZRD1	26099	0.366125	0.366664	-0.000538363	-0.00313719	0.541814	0.784527	24444	29	0	0	13.637	13.7126	37.6897	38.6552
ENSG00000187144	chr1	16713612	16763919	SPATA21	374955	0.787995	0.785696	0.00229862	0.00449992	0.489276	0.784527	19594	10	0	0	13.2211	13.6846	37.8	38.8
ENSG00000157191	chr1	16767167	16786573	NECAP2	55707	0.318761	0.317263	0.00149752	0.0109815	0.428286	0.784527	17219	10	0	0	13.5053	13.8487	37.9	38.8
ENSG00000080947	chr1	16793931	16825752	CROCCP3	114819	0.681274	0.675992	0.00528238	0.00874133	0.291773	0.784527	11804	15	0	0	13.7877	13.8239	37.7333	38.6667
ENSG00000261135	chr1	16841140	16842249	NA	NA	0.314466	0.313466	0.00100015	0.00445393	0.865861	0.888098	29009	1	0	0	13.9737	15.1026	37	39
ENSG00000224174	chr1	16847189	16848291	NA	NA	0.401271	0.4063	-0.00502905	-0.0189348	0.635691	0.784527	24008	6	0	0	13.9649	14.2179	37.6667	38.8333
ENSG00000233421	chr1	16860381	16862144	NA	NA	0.415334	0.391692	0.0236427	0.107591	0.0869852	0.784527	342	5	0	0	12.1421	12.5641	36.8	38.6
ENSG00000225710	chr1	16875146	16879026	NA	NA	0.710873	0.70955	0.00132347	0.00321072	0.683972	0.786941	25853	2	0	0	14.6316	14.8333	38	38
ENSG00000219481	chr1	16888814	16940057	NBPF1	55672;200030;284565	0.334783	0.327987	0.00679523	0.0165132	0.295027	0.784527	4720	9	0	0	13.7544	13.7493	37.7778	39
ENSG00000271732	chr1	16943886	16944224	NA	NA	0.792627	0.735759	0.0568679	0.10602	0.0470657	0.784527	139	1	0	0	14.8947	13.9231	38	39
ENSG00000215908	chr1	16944751	16971178	CROCCP2	84809	0.68397	0.681229	0.00274022	0.0098324	0.484637	0.784527	14353	20	0	0	13.8645	13.5692	37.8	38.8
ENSG00000186301	chr1	16972069	16976914	MST1P2	101930052	0.590312	0.592038	-0.00172564	-0.0269681	0.354955	0.784527	15947	9	0	0	12.8772	12.339	37.6667	38.2222
ENSG00000268869	chr1	17013834	17046652	ESPNP	284729	0.396039	0.405241	-0.00920151	-0.12586	0.0635622	0.784527	1366	34	0	0	13.0155	12.9359	37.6176	38.5588
ENSG00000058453	chr1	17066768	17299474	CROCC	9696	0.571471	0.567266	0.00420484	0.0165335	0.340013	0.784527	6598	110	0	0	13.5124	13.5746	37.7455	38.7273
ENSG00000186715	chr1	17081405	17096732	MST1L	NA	0.606809	0.602282	0.00452687	0.00165143	0.307878	0.784527	25902	14	0	0	13.5376	13.6136	37.9286	38.7857
ENSG00000230239	chr1	17181902	17185779	NA	NA	0.763708	0.753561	0.0101469	0.0185133	0.260627	0.784527	3850	2	0	0	15.2632	15.8718	38	38.5
ENSG00000228549	chr1	17197440	17200587	NA	440570;100132147;101927806	0.53454	0.525041	0.00949864	0.0391107	0.399693	0.784527	8669	12	0	0	13.4189	13.2415	37.8333	38.6667
ENSG00000238142	chr1	17215033	17216144	NA	NA	0.122797	0.104492	0.0183057	0.199713	0.101288	0.784527	452	5	0	0	13.1316	13.6308	37.8	38.8
ENSG00000235241	chr1	17215590	17216097	NA	NA	0.112151	0.109998	0.00215239	0.00560315	0.777008	0.824889	28026	3	0	0	13.6316	14.3333	38	38.6667
ENSG00000272426	chr1	17230834	17231271	NA	NA	0.0908182	0.0944868	-0.00366861	-0.0515647	0.616582	0.784527	23092	1	0	0	15.1842	13.8974	38	39
ENSG00000117122	chr1	17300997	17307330	MFAP2	4237	0.469678	0.465164	0.00451401	0.0141723	0.309689	0.784527	6101	9	0	0	13.4269	13.3533	37.4444	38.4444
ENSG00000226526	chr1	17305421	17331586	NA	NA	0.685162	0.68494	0.000222338	0.00179961	0.338347	0.784527	27460	20	0	0	13.7684	13.7321	37.8	38.8
ENSG00000159363	chr1	17312453	17338423	ATP13A2	23400	0.651255	0.649055	0.0022006	0.00115965	0.336192	0.784527	27036	16	0	0	13.0691	12.9583	37.625	38.4375
ENSG00000117118	chr1	17345217	17380665	SDHB	6390	0.247512	0.247212	0.000299624	0.0061504	0.730824	0.80131	27136	8	0	0	11.3454	11.9936	37.25	38.75
ENSG00000117115	chr1	17393256	17445948	PADI2	11240	0.333652	0.331331	0.00232098	0.00172712	0.463389	0.784527	25746	9	0	0	12.5819	12.6923	37.4444	38.7778
ENSG00000204362	chr1	17516278	17524112	NA	400743	0.893359	0.894876	-0.00151752	-0.00246056	0.782115	0.828259	28096	2	0	0	12.9868	12.3462	38	38
ENSG00000142623	chr1	17531621	17572500	PADI1	29943	0.816564	0.810892	0.00567196	0.0088581	0.217374	0.784527	11635	10	0	0	13.3763	13.2231	37.7	38.6
ENSG00000142619	chr1	17575593	17610728	PADI3	51702	0.663683	0.657533	0.00615048	0.00583272	0.276881	0.784527	16792	7	0	0	12.8684	12.7363	37.1429	37.7143
ENSG00000159339	chr1	17634690	17690499	PADI4	23569	0.507579	0.504045	0.00353387	0.0149079	0.393761	0.784527	8383	9	0	0	12.1257	12.4872	36.7778	38
ENSG00000269468	chr1	17655507	17676070	NA	NA	0.520031	0.519364	0.000666191	0.010149	0.824695	0.856832	28638	4	0	0	13.4539	13.7244	37.25	38.75
ENSG00000256049	chr1	17698691	17728195	PADI6	NA	0.884302	0.876228	0.00807347	0.0134305	0.159103	0.784527	6623	5	0	0	13.7895	14.0718	37.6	39
ENSG00000179051	chr1	17733256	17766220	RCC2	55920	0.5305	0.529957	0.000542754	0.000664854	0.578493	0.784527	28198	48	0	0	12.9496	13.0459	37.4167	38.5417
ENSG00000074964	chr1	17866330	18024369	ARHGEF10L	55160	0.806933	0.801523	0.00540968	0.00851661	0.270858	0.784527	12163	68	0	0	13.3437	13.391	37.7206	38.6029
ENSG00000236648	chr1	18044182	18076473	NA	NA	0.813931	0.808155	0.00577642	0.0103137	0.490544	0.784527	14779	4	0	0	14.7566	14.9103	38	38.5
ENSG00000117148	chr1	18081808	18153558	ACTL8	81569	0.762917	0.757791	0.0051256	0.00894093	0.36213	0.784527	11506	11	0	0	13.7153	13.7016	37.6364	38.8182
ENSG00000261781	chr1	18392151	18400906	NA	101927876	0.907412	0.900851	0.00656113	0.0103549	0.274094	0.784527	9662	1	0	0	15.8947	15.4359	38	39
ENSG00000117154	chr1	18434240	18704977	IGSF21	84966	0.563963	0.559569	0.00439449	0.0109398	0.426914	0.784527	10365	58	0	0	13.0835	13.2135	37.6897	38.7759
ENSG00000230035	chr1	18493423	18505840	NA	NA	0.827052	0.81646	0.0105921	0.0183724	0.148359	0.784527	3898	1	0	0	13.5789	14.9231	38	39
ENSG00000179023	chr1	18807424	18812478	KLHDC7A	127707	0.793172	0.791138	0.00203324	0.0081799	0.606257	0.784527	22525	12	0.25	0.166667	13.1711	12.7094	36.6667	37.5833
ENSG00000009709	chr1	18957500	19075360	PAX7	5081	0.272693	0.270033	0.00265987	0.00869603	0.481102	0.784527	14120	75	0	0	13.2046	13.3381	37.7067	38.7733
ENSG00000179002	chr1	19166093	19186176	TAS1R2	80834	0.859053	0.853896	0.0051565	0.00927104	0.335669	0.784527	11030	14	0	0	13.0188	12.9853	37.2857	38.4286
ENSG00000255275	chr1	19175767	19247615	NA	NA	0.636753	0.635397	0.00135586	0.00164479	0.389754	0.784527	25918	62	0	0	13.3226	13.2845	37.6613	38.7903
ENSG00000159423	chr1	19197926	19229275	ALDH4A1	8659	0.630211	0.630291	-8.03e-05	-0.00335915	0.359805	0.784527	28898	31	0	0	13.3294	13.2862	37.6452	38.7419
ENSG00000265606	chr1	19209696	19209769	MIR4695	100616120	0.926692	0.925255	0.0014366	0.00213389	0.322966	0.784527	24798	2	0	0	14.2763	13.9744	38	39
ENSG00000169991	chr1	19230775	19283180	IFFO2	126917	0.497217	0.495155	0.00206178	0.00250063	0.458109	0.784527	23959	29	0	0	12.4909	12.8426	37.5172	38.3793
ENSG00000272084	chr1	19398604	19402005	NA	NA	0.750692	0.75051	0.000182519	6.31e-05	0.811021	0.84739	29597	2	0	0	14.9211	14.3718	38	39
ENSG00000127481	chr1	19401000	19536770	UBR4	23352	0.67531	0.67613	-0.000819709	-0.00354145	0.42911	0.784527	21982	24	0	0	13.205	13.1132	37.875	38.625
ENSG00000230424	chr1	19536995	19567198	NA	101927895	0.39661	0.395967	0.000643211	-0.00532942	0.645657	0.784527	24436	7	0	0	14.094	14.1575	37.7143	38.8571
ENSG00000127463	chr1	19542158	19578046	EMC1	23065	0.310886	0.31104	-0.000153137	-0.00442928	0.470851	0.784527	28167	16	0	0	13.8997	13.8558	37.75	38.75
ENSG00000053372	chr1	19578033	19586622	MRTO4	51154	0.26793	0.267271	0.000658446	-0.00723149	0.582749	0.784527	23336	12	0	0	13.5175	14.3269	37.8333	39
ENSG00000211454	chr1	19592476	19600688	AKR7L	NA	0.585672	0.587915	-0.00224333	-0.0394704	0.333083	0.784527	13250	7	0	0	12.5	12.6447	37.8571	38.8571
ENSG00000162482	chr1	19609052	19615744	AKR7A3	22977	0.317816	0.320146	-0.0023291	-0.0311907	0.451017	0.784527	12883	16	0	0	13.4671	13.3381	37.3125	38.8125
ENSG00000053371	chr1	19630459	19638640	AKR7A2	8574	0.345732	0.345378	0.000353938	-0.00251657	0.5344	0.784527	26183	6	0	0	14.2325	14.3974	37.3333	38.6667
ENSG00000040487	chr1	19638820	19655794	PQLC2	54896	0.570961	0.569046	0.00191535	0.00724321	0.475849	0.784527	14919	15	0	0	13.3842	12.9368	37.7333	38.9333
ENSG00000077549	chr1	19665267	19812066	CAPZB	832	0.785523	0.78179	0.00373241	0.00579143	0.368319	0.784527	16883	50	0	0	13.2405	13.3138	37.62	38.58
ENSG00000235185	chr1	19918296	19923326	NA	NA	0.549869	0.548923	0.000945866	-0.00282288	0.718784	0.796505	26849	7	0	0	12.8534	13.1136	37.2857	38.8571
ENSG00000270136	chr1	19923473	19984549	MINOS1-NBL1	4681;100532736	0.355651	0.354083	0.00156782	0.0111396	0.35102	0.784527	16825	30	0	0	13.4123	13.3462	37.7333	38.8
ENSG00000173436	chr1	19923477	19956314	MINOS1	440574	0.30209	0.303306	-0.00121535	0.0140573	0.36511	0.784527	19085	11	0	0	13.7297	13.1329	37.7273	38.7273
ENSG00000158747	chr1	19967048	19984945	NBL1	4681;100532736	0.428596	0.42532	0.00327528	0.00743866	0.364745	0.784527	13862	19	0	0	13.0845	13.3725	37.6842	38.8421
ENSG00000158748	chr1	19991780	20006055	HTR6	3362	0.561743	0.557161	0.00458219	0.0152967	0.39389	0.784527	8327	14	0	0	13.9643	13.793	37.9286	38.8571
ENSG00000162542	chr1	20008706	20126438	TMCO4	255104	0.558484	0.557251	0.00123286	1.24e-05	0.416584	0.784527	29719	15	0	0	13.2561	13.6684	37.8	38.8
ENSG00000178828	chr1	20140523	20141771	RNF186	54546	0.918744	0.913542	0.00520185	0.00811474	0.147714	0.784527	12749	2	0	0	12.9737	13.0128	38	38.5
ENSG00000235434	chr1	20140860	20145995	NA	NA	0.846489	0.836455	0.010034	0.0170329	0.162203	0.784527	4469	8	0	0	13.7171	13.4679	37.625	39
ENSG00000169914	chr1	20209006	20239438	OTUD3	23252	0.622525	0.621391	0.00113327	-0.00162535	0.622976	0.784527	25963	9	0	0	12.9795	13.1795	37.7778	38.5556
ENSG00000188784	chr1	20246502	20250110	PLA2G2E	30814	0.826411	0.82104	0.00537113	0.00885207	0.355631	0.784527	11644	3	0	0	13.2105	12.4872	36.6667	38.3333
ENSG00000188257	chr1	20301925	20306932	PLA2G2A	5320	0.745659	0.735794	0.00986509	0.0219539	0.183694	0.784527	2844	4	0	0	13.4342	12.9615	37.75	38.75
ENSG00000127472	chr1	20354672	20417683	PLA2G5	5322	0.811289	0.800337	0.0109521	0.0241436	0.175497	0.784527	2401	8	0	0	13.9539	13.9615	37.625	38.875
ENSG00000117215	chr1	20438432	20446050	PLA2G2D	26279	0.585689	0.579945	0.00574444	0.00670083	0.309228	0.784527	15153	3	0	0	13.6228	13.7692	37.6667	39
ENSG00000158786	chr1	20465819	20476879	PLA2G2F	64600	0.877653	0.870586	0.00706648	0.0117309	0.151013	0.784527	8121	4	0	0	14.6711	15.7308	37.75	38.75
ENSG00000227066	chr1	20480831	20487061	NA	NA	0.810129	0.804093	0.00603641	0.010658	0.340576	0.784527	9278	1	0	0	15.1842	14.7692	38	39
ENSG00000187980	chr1	20487746	20503917	PLA2G2C	391013	0.883988	0.880983	0.0030046	0.00487216	0.351604	0.784527	18824	7	0	0	14.3647	14.1538	37.7143	39
ENSG00000225986	chr1	20510735	20512979	UBXN10-AS1	101928017	0.268574	0.271836	-0.00326238	-0.0168855	0.518366	0.784527	16763	10	0	0	13.7868	13.9692	37.7	38.9
ENSG00000162543	chr1	20512578	20522541	UBXN10	127733	0.521235	0.517991	0.00324467	0.00359755	0.407724	0.784527	21524	7	0	0	13.7331	13.9121	37.8571	38.8571
ENSG00000228105	chr1	20569588	20571148	NA	NA	0.868604	0.872303	-0.00369893	-0.0060501	0.226584	0.784527	16384	2	0	0	12.7763	12.9744	37	38.5
ENSG00000158816	chr1	20617412	20681387	VWA5B1	127731	0.529704	0.526509	0.00319505	0.00684508	0.445127	0.784527	14878	16	0	0	12.2632	12.2724	37.375	38.1875
ENSG00000226664	chr1	20620704	20649680	NA	NA	0.891977	0.887715	0.00426173	0.00683271	0.408412	0.784527	14903	1	0	0	10.8684	10.5641	34	38
ENSG00000236963	chr1	20687072	20757727	LINC01141	339505	0.46333	0.460381	0.0029487	0.00665515	0.464462	0.784527	15232	24	0	0	13.6557	13.9199	37.7083	38.7083
ENSG00000162545	chr1	20808884	20812713	CAMK2N1	55450	0.177548	0.178142	-0.000594296	-0.00501565	0.665548	0.784527	25238	11	0	0	12.4139	12.5874	37.8182	38.8182
ENSG00000090432	chr1	20825943	20834654	MUL1	79594	0.424143	0.42391	0.000233374	-0.0105528	0.59033	0.784527	27350	11	0	0	13.1986	12.972	37.8182	38.3636
ENSG00000183114	chr1	20878932	20881512	FAM43B	163933	0.0736827	0.074332	-0.000649327	-0.00592621	0.536027	0.784527	23425	10	0	0	14.3868	14.6462	38	38.9
ENSG00000158825	chr1	20915441	20945401	CDA	978	0.439291	0.436125	0.00316646	0.00534696	0.556829	0.784527	19493	5	0	0	13.7895	13.6308	37.4	39
ENSG00000158828	chr1	20959948	20978004	PINK1	65018	0.213097	0.212293	0.000803916	0.00211555	0.373812	0.784527	24841	11	0	0	13.2081	13.4009	37.8182	38.7273
ENSG00000117242	chr1	20969150	20978686	PINK1-AS	100861548	0.943898	0.945867	-0.00196951	-0.00297566	0.375245	0.784527	22946	1	0	0	14.7632	15.2308	38	39
ENSG00000244038	chr1	20978270	20988000	DDOST	1650	0.554495	0.552261	0.00223425	0.016446	0.28578	0.784527	13290	5	0	0	12.2316	12.4103	37.6	37.8
ENSG00000117245	chr1	20990507	21044510	KIF17	57576	0.509746	0.50775	0.00199531	-0.0120596	0.379703	0.784527	14491	24	0	0.0416667	12.8629	13.0053	37.5833	38.7083
ENSG00000235432	chr1	21019227	21020506	NA	NA	0.941393	0.940768	0.000624618	0.000947483	0.704595	0.791758	27551	1	0	0	16.0526	16.7436	38	39
ENSG00000189410	chr1	21046225	21059330	SH2D5	400745	0.356287	0.354314	0.00197323	0.000227701	0.441669	0.784527	29207	17	0	0	13.2446	13.2851	37.6471	38.4118
ENSG00000233069	chr1	21059373	21060445	NA	NA	0.120474	0.117999	0.0024747	0.0157569	0.574906	0.784527	20682	4	0	0	13.4671	13.0385	37.5	38.75
ENSG00000127483	chr1	21069154	21113816	HP1BP3	50809	0.248055	0.247851	0.000204373	0.00225683	0.73819	0.803855	27632	13	0	0	12.1032	12.2584	37.2308	38.3077
ENSG00000075151	chr1	21132963	21503377	EIF4G3	8672	0.661096	0.660571	0.000524485	0.000738122	0.650392	0.784527	28036	16	0	0	13.3289	13.7035	37.75	38.9375
ENSG00000117298	chr1	21543740	21671997	ECE1	1889	0.622223	0.620309	0.00191438	0.00450571	0.477916	0.784527	19582	56	0	0	13.4958	13.2642	37.6964	38.625
ENSG00000231105	chr1	21619783	21626267	NA	100506801	0.455533	0.449432	0.00610117	0.0211326	0.564524	0.784527	20007	2	0	0	11.9211	11.0641	37	38.5
ENSG00000236216	chr1	21724480	21724855	PPP1R11P1	NA	0.237894	0.247496	-0.00960211	-0.0548273	0.459109	0.784527	12535	1	0	0	11.7105	12.359	38	38
ENSG00000227001	chr1	21751118	21754460	NBPF2P	NA	0.689265	0.686025	0.00324042	0.00637474	0.478474	0.784527	15776	2	0	0	15.2105	15.8974	38	39
ENSG00000187952	chr1	21754796	21756030	HS6ST1P1	NA	0.532357	0.527832	0.00452511	0.00838392	0.496587	0.784527	15212	5	0	0	13.1474	13.5077	36.8	39
ENSG00000186543	chr1	21760811	21764051	CROCCP5	NA	0.567275	0.563327	0.00394806	0.0214182	0.340333	0.784527	7239	5	0	0	13.0842	12.559	36.6	37.4
ENSG00000142794	chr1	21766621	21811498	NBPF3	84224	0.427192	0.426826	0.000366264	0.00824108	0.700067	0.790625	26346	13	0	0	12.915	12.8067	37.7692	38.3846
ENSG00000176378	chr1	21786249	21786575	PFN1P10	NA	0.650598	0.649636	0.000961948	0.00210235	0.846604	0.873798	28828	1	0	0	16.2895	14.6154	38	39
ENSG00000162551	chr1	21835858	21904905	ALPL	249	0.597315	0.592129	0.00518602	0.0162723	0.518621	0.784527	16779	27	0	0	13.3177	13.2336	37.7778	38.7407
ENSG00000233431	chr1	21912965	21917680	NA	NA	0.484088	0.48046	0.00362842	0.0191593	0.27643	0.784527	8092	3	0	0	12.307	13.1197	38	39
ENSG00000076864	chr1	21922708	21995801	RAP1GAP	5909	0.519021	0.517282	0.00173869	0.00036732	0.511938	0.784527	28880	41	0.0243902	0	12.6406	12.9919	37.4146	38.4146
ENSG00000090686	chr1	22004791	22110099	USP48	84196	0.360849	0.359614	0.00123487	0.00295489	0.451544	0.784527	22987	21	0	0	13.0627	13.1258	37.4762	38.7143
ENSG00000187942	chr1	22138758	22151714	LDLRAD2	401944	0.612887	0.612558	0.0003289	-0.00260374	0.684973	0.786941	26424	20	0	0	13.3697	13.2244	37.45	38.65
ENSG00000142798	chr1	22148738	22263790	HSPG2	3339	0.835812	0.832661	0.00315084	0.00501385	0.440114	0.784527	18501	57	0	0	13.1602	13.1484	37.7719	38.8246
ENSG00000219073	chr1	22303514	22325135	CELA3B	23436	0.790303	0.784256	0.00604706	0.010242	0.391305	0.784527	9800	4	0	0	11.5921	11.9423	37.25	39
ENSG00000142789	chr1	22328149	22339032	CELA3A	10136	0.8451	0.839463	0.00563761	0.00954307	0.482444	0.784527	14211	1	0	0	13.6579	13.8205	38	39
ENSG00000228397	chr1	22350487	22351461	NA	101928043	0.144344	0.145426	-0.00108163	0.0054364	0.478674	0.784527	19999	4	0	0	12.6184	12.7436	37.25	39
ENSG00000218510	chr1	22351681	22357716	LINC00339	29092	0.0445993	0.0451602	-0.000560837	-0.00948472	0.67932	0.786376	25697	5	0	0	14.8632	14.8564	38	39
ENSG00000070831	chr1	22379120	22419437	CDC42	998	0.310592	0.310155	0.000437232	-0.0111271	0.582432	0.784527	25390	12	0	0	14.2237	13.9829	38	38.75
ENSG00000162552	chr1	22443798	22470462	WNT4	54361	0.633533	0.631856	0.00167653	-0.00277605	0.381165	0.784527	23365	28	0	0	13.1259	13.1026	37.75	38.7143
ENSG00000184677	chr1	22778344	22857650	ZBTB40	9923	0.53929	0.539222	6.78e-05	0.000545599	0.705709	0.79204	29019	16	0	0	13.1414	13.1939	37.75	38.8125
ENSG00000237200	chr1	22843967	22846201	ZBTB40-IT1	NA	0.903381	0.900494	0.00288738	0.00456786	0.561335	0.784527	19789	1	0	0	12.8421	12.6154	38	39
ENSG00000070886	chr1	22890057	22930087	EPHA8	2046	0.6862	0.684462	0.00173821	0.0070699	0.316906	0.784527	15882	32	0	0	13.3882	13.3173	37.7812	38.7812
ENSG00000173372	chr1	22962999	22966101	C1QA	712	0.638141	0.633637	0.00450446	0.00372989	0.38399	0.784527	21230	5	0	0	14.2474	14.0615	37.8	39
ENSG00000159189	chr1	22970123	22974603	C1QC	714	0.787933	0.782116	0.00581706	0.0110077	0.371925	0.784527	8866	9	0	0	14.0936	13.7664	37.8889	38.8889
ENSG00000173369	chr1	22979255	22988031	C1QB	713	0.869338	0.861275	0.00806294	0.013471	0.278545	0.784527	6599	7	0	0	15.5977	16.0879	38	38.7143
ENSG00000133216	chr1	23037332	23241818	EPHB2	2048	0.773998	0.769681	0.00431654	0.00462966	0.275616	0.784527	19311	41	0	0	13.414	13.3096	37.6585	38.8049
ENSG00000225952	chr1	23162206	23163342	NA	NA	0.960001	0.956335	0.00366569	0.00546235	0.0508524	0.784527	17561	1	0	0	11.6316	10.8718	38	39
ENSG00000272796	chr1	23243175	23247993	NA	NA	0.904054	0.897647	0.00640692	0.010148	0.351556	0.784527	9909	1	0	0	13.8158	15.1795	38	39
ENSG00000215906	chr1	23279536	23291831	LACTBL1	646262	0.441138	0.44838	-0.00724129	-0.0797377	0.413298	0.784527	9519	7	0	0	13.6165	13.5385	37.8571	38.7143
ENSG00000227868	chr1	23337327	23342343	C1orf234	729059	0.870784	0.859952	0.0108321	0.0178526	0.204255	0.784527	4105	1	0	0	13.1579	11.9231	38	38
ENSG00000004487	chr1	23345941	23410182	KDM1A	23028	0.438762	0.437998	0.000764824	0.00377042	0.51808	0.784527	22403	12	0	0	13.3728	13.8632	37.75	38.9167
ENSG00000240553	chr1	23346640	23414551	NA	NA	0.748141	0.746826	0.00131437	0.00470498	0.482383	0.784527	19141	8	0	0	13.7303	14.6987	37.75	38.75
ENSG00000169641	chr1	23410516	23504301	LUZP1	7798	0.374675	0.37461	6.5e-05	-0.0130179	0.426775	0.784527	29048	25	0	0	13.2495	13.2492	37.8	38.76
ENSG00000179546	chr1	23516993	23521222	HTR1D	3352	0.902986	0.898625	0.0043618	0.00739241	0.313012	0.784527	13933	5	0	0	13.1947	13.3026	37.6	39
ENSG00000125944	chr1	23630264	23670829	HNRNPR	10236	0.25828	0.256861	0.00141912	0.00662997	0.65703	0.784527	24894	7	0	0	13.2707	13.3919	37.5714	39
ENSG00000125945	chr1	23685941	23695935	ZNF436	80818	0.20617	0.205345	0.00082555	0.0033304	0.555278	0.784527	22113	15	0	0	14.1439	13.6906	37.8667	38.8667
ENSG00000249087	chr1	23695490	23698332	C1orf213	148898	0.375863	0.373867	0.00199563	0.00139327	0.412921	0.784527	26478	13	0	0	14.0263	13.4951	37.8462	38.7692
ENSG00000204219	chr1	23707554	23751233	TCEA3	6920	0.360604	0.361098	-0.000494606	-0.00175719	0.524619	0.784527	25673	13	0	0	13.5486	13.6844	37.8462	39
ENSG00000088280	chr1	23755056	23811061	ASAP3	55616	0.525112	0.525309	-0.000197958	-0.00399559	0.392247	0.784527	27716	24	0	0	13.6952	13.6976	37.875	38.875
ENSG00000007968	chr1	23832922	23857712	E2F2	1870	0.122228	0.121696	0.000531839	0.00769722	0.353586	0.784527	24498	11	0	0	13.7943	14.303	37.6364	38.8182
ENSG00000117318	chr1	23884409	23886285	ID3	3399	0.0848813	0.0845796	0.000301662	-0.00864552	0.426943	0.784527	26678	12	0	0	13.5987	13.5171	37.75	38.75
ENSG00000197880	chr1	23907985	23967058	MDS2	NA	0.44143	0.43882	0.00260949	0.00695468	0.508265	0.784527	16036	14	0	0	13.3158	13.5568	37.5	38.5714
ENSG00000229239	chr1	23996784	24006749	NA	NA	0.89649	0.889079	0.00741104	0.0118433	0.389237	0.784527	8060	1	0	0	11.0789	10.5128	38	38
ENSG00000142676	chr1	24018269	24022915	RPL11	6135	0.0402742	0.0390208	0.00125338	0.0342148	0.4274	0.784527	18820	5	0	0	14.1842	13.6769	38	39
ENSG00000011007	chr1	24069645	24088549	TCEB3	6924	0.221865	0.221351	0.000513587	-0.000874309	0.452234	0.784527	27712	16	0	0	12.4211	12.7821	37.5625	38.75
ENSG00000236810	chr1	24086872	24104777	NA	100506963	0.15971	0.159293	0.00041706	0.00657229	0.622585	0.784527	25588	7	0	0	13.2669	13.3919	37.8571	39
ENSG00000057757	chr1	24104895	24114722	PITHD1	57095	0.393875	0.391758	0.00211758	-0.00151504	0.458157	0.784527	26203	7	0	0	14.3308	14.6117	37.7143	38.5714
ENSG00000011009	chr1	24117460	24122029	LYPLA2	11313	0.125151	0.122532	0.00261936	0.0118441	0.302886	0.784527	11625	9	0	0	14.3216	13.9972	37.8889	38.5556
ENSG00000117308	chr1	24122089	24127271	GALE	2582	0.263592	0.263831	-0.000239549	-0.00142216	0.517509	0.784527	27291	18	0	0	12.7032	12.5783	37.3333	38.5556
ENSG00000117305	chr1	24128375	24165110	HMGCL	3155	0.499025	0.499064	-3.86e-05	-0.00531345	0.589136	0.784527	29346	14	0	0	14.3008	14.3462	37.7857	38.9286
ENSG00000179163	chr1	24171567	24194784	FUCA1	2517	0.556584	0.555712	0.000871684	0.00223015	0.588083	0.784527	24589	12	0	0	13.7829	13.5299	37.9167	38.5833
ENSG00000188822	chr1	24197016	24285549	CNR2	1269	0.423486	0.421116	0.00237018	0.00741553	0.475851	0.784527	13901	23	0	0	13.5252	13.7681	37.6522	38.8696
ENSG00000229106	chr1	24227961	24229227	NA	NA	0.960952	0.958236	0.00271507	0.00403986	0.346888	0.784527	20578	1	0	0	11.3421	10.6667	38	39
ENSG00000230228	chr1	24275506	24275873	NA	NA	0.680738	0.679539	0.00119896	0.00224919	0.742618	0.805947	27416	2	0	0	12.7763	13.9103	37.5	38
ENSG00000189266	chr1	24285599	24289952	PNRC2	55629	0.107981	0.107836	0.000145252	0.00119988	0.620937	0.784527	28244	12	0	0	13.1162	12.8547	37.8333	38.25
ENSG00000188529	chr1	24291294	24307417	SRSF10	10772;100996657	0.206632	0.20554	0.00109282	0.0242916	0.587112	0.784527	21423	10	0	0	13.0974	13.3231	37.5	38.5
ENSG00000225315	chr1	24367325	24413289	NA	NA	0.565245	0.565326	-8.03e-05	-0.00412718	0.726684	0.799936	28896	2	0	0	12.8553	13.859	37.5	39
ENSG00000142661	chr1	24382525	24438665	MYOM3	127294	0.703692	0.703207	0.000485359	-0.00166327	0.353254	0.784527	25883	5	0	0	12.8632	13.5282	37.2	38.6
ENSG00000230703	chr1	24393264	24410055	NA	NA	0.289022	0.291591	-0.00256871	-0.0123403	0.735863	0.803065	27261	1	0	0	14.7105	14.4103	38	39
ENSG00000142677	chr1	24446261	24469611	IL22RA1	58985	0.822077	0.811789	0.0102881	0.0186489	0.187912	0.784527	3800	3	0	0	13.1491	13.1624	37.3333	38.6667
ENSG00000185436	chr1	24480647	24514449	IFNLR1	163702	0.163941	0.163579	0.000362312	0.00696435	0.607004	0.784527	26099	13	0	0	14.0324	13.856	38	38.8462
ENSG00000230023	chr1	24526730	24538183	NA	284632	0.690972	0.677776	0.0131962	0.0275908	0.0912872	0.784527	1861	2	0	0	12.1053	11.7821	37.5	38.5
ENSG00000232298	chr1	24634046	24648391	NA	NA	0.223094	0.22128	0.00181411	0.012631	0.643893	0.784527	24364	20	0	0	14.5079	14.1526	37.9	39
ENSG00000158055	chr1	24645812	24690972	GRHL3	57822	0.338033	0.33587	0.0021626	0.0148921	0.649505	0.784527	24583	25	0	0	14.1421	13.9415	37.84	38.88
ENSG00000001460	chr1	24683489	24743424	STPG1	90529	0.395271	0.392661	0.00261006	0.0146752	0.497627	0.784527	15297	29	0	0	13.4093	13.5323	37.6897	38.6897
ENSG00000001461	chr1	24742284	24799466	NIPAL3	57185	0.493918	0.490814	0.00310442	0.0167684	0.36919	0.784527	9774	12	0	0	13.4386	13.4038	37.8333	38.5833
ENSG00000117602	chr1	24829387	24867530	RCAN3	11123	0.43514	0.434761	0.000379081	0.000859061	0.755001	0.812976	27746	15	0	0	12.8632	12.6342	37.8667	38.5333
ENSG00000264443	chr1	24865292	24882515	NA	100506985	0.224253	0.227142	-0.00288824	0.00115278	0.47283	0.784527	27052	7	0	0	13.4323	13.6557	37.8571	38.8571
ENSG00000184454	chr1	24882602	24935819	NCMAP	400746	0.647093	0.641848	0.00524578	0.0223112	0.477966	0.784527	13877	7	0	0	13.0414	12.967	37.5714	38.7143
ENSG00000133226	chr1	24958207	24999758	SRRM1	10250	0.303219	0.30454	-0.00132102	-0.00544806	0.621031	0.784527	23312	21	0	0	12.906	13.0403	37.6667	38.8571
ENSG00000169504	chr1	25071848	25170815	CLIC4	25932	0.550546	0.550251	0.000295705	-0.00315282	0.734799	0.802771	27234	15	0	0	13.7316	13.653	37.8	38.8
ENSG00000020633	chr1	25226002	25291612	RUNX3	864	0.684223	0.682549	0.00167372	0.00279472	0.498695	0.784527	23320	80	0	0	13.0102	13.0202	37.675	38.6
ENSG00000261025	chr1	25294914	25297356	NA	NA	0.926543	0.926918	-0.000374808	-0.000577256	0.782137	0.828259	28394	1	0	0	12.7632	13.4359	38	39
ENSG00000233755	chr1	25370198	25439611	NA	NA	0.487749	0.486353	0.00139555	-0.00318589	0.709681	0.792964	26629	5	0	0	13.7632	13.2615	37.4	38.8
ENSG00000117614	chr1	25549170	25558993	SYF2	25949	0.337452	0.337263	0.000188345	0.00070568	0.731143	0.801356	28113	6	0	0	12.5219	12.594	37	38.3333
ENSG00000117616	chr1	25568728	25664704	C1orf63	57035;101928189	0.288764	0.286304	0.00246027	0.00791599	0.523012	0.784527	17098	29	0	0	13.7704	13.7339	37.6897	38.7931
ENSG00000272432	chr1	25574328	25574812	NA	NA	0.0302705	0.0308773	-0.000606832	-0.0202687	0.587716	0.784527	23814	2	0	0	12.8553	13.1538	37.5	39
ENSG00000187010	chr1	25598884	25656936	RHD	6007	0.836609	0.826329	0.0102797	0.0179642	0.517532	0.784527	16706	3	0	0	14.0526	14.6923	37.3333	38.6667
ENSG00000259984	chr1	25662920	25663956	NA	NA	0.036221	0.0356628	0.000558214	0.0176047	0.806128	0.844293	28409	2	0	0	14.2895	14.6538	37.5	39
ENSG00000183726	chr1	25664408	25688852	TMEM50A	23585	0.239705	0.238956	0.000749396	0.00194834	0.475268	0.784527	25242	9	0	0	13.7719	13.567	37.7778	38.4444
ENSG00000188672	chr1	25688740	25756683	RHCE	6006;6007	0.8023	0.796878	0.00542179	0.0116937	0.365521	0.784527	8156	10	0	0	13.9158	14.1769	37.8	39
ENSG00000204178	chr1	25757388	25826700	TMEM57	55219	0.249849	0.25662	-0.00677181	-0.0119185	0.445597	0.784527	11618	8	0	0	12.852	12.5417	37.75	38.625
ENSG00000157978	chr1	25870071	25895377	LDLRAP1	26119	0.442696	0.440613	0.00208238	0.0159666	0.406688	0.784527	14039	14	0	0	13.8421	13.9762	38	38.7857
ENSG00000225643	chr1	25907969	25916847	NA	NA	0.930424	0.924259	0.00616479	0.00955627	0.0827636	0.784527	10608	2	0	0	13.7632	12.7436	38	39
ENSG00000117643	chr1	25943959	26112698	MAN1C1	57134	0.694813	0.689922	0.00489091	0.0074212	0.334431	0.784527	13889	41	0	0	13.4185	13.5866	37.7317	38.5122
ENSG00000233478	chr1	25971035	25985602	NA	NA	0.936667	0.931169	0.0054981	0.00840338	0.198129	0.784527	12317	1	0	0	12.5263	11.641	38	38
ENSG00000162430	chr1	26126667	26144713	SEPN1	57190	0.521807	0.51932	0.00248637	0.00298242	0.486537	0.784527	22928	6	0	0	13.5439	13.406	37.8333	38.3333
ENSG00000255054	chr1	26137961	26150235	NA	NA	0.274119	0.273397	0.000722126	0.00126972	0.395292	0.784527	26759	24	0	0	13.5548	13.469	37.9167	38.6667
ENSG00000228172	chr1	26143240	26146263	NA	NA	0.302487	0.300885	0.00160164	0.0234566	0.228475	0.784527	16632	8	0	0	14.5033	14.234	38	38.875
ENSG00000117640	chr1	26145131	26159432	MTFR1L	56181	0.239895	0.239521	0.000373753	-0.000523702	0.405456	0.784527	28516	24	0	0	13.5943	13.484	37.9167	38.6667
ENSG00000223474	chr1	26145212	26147288	NA	NA	0.177921	0.177375	0.000545282	0.00508993	0.302667	0.784527	24381	15	0	0	13.8316	13.7846	37.9333	38.7333
ENSG00000272478	chr1	26158404	26158625	NA	NA	0.100547	0.103197	-0.00264983	-0.0341736	0.626512	0.784527	23578	1	0	0	14.1579	14.5128	38	39
ENSG00000127423	chr1	26158414	26185903	AUNIP	79000	0.426863	0.426566	0.000296942	-0.00164253	0.65787	0.784527	26722	5	0	0	14.2737	13.8256	37.8	39
ENSG00000236528	chr1	26186104	26189911	NA	NA	0.330292	0.329574	0.000717695	0.01958	0.552779	0.784527	22787	3	0	0	12.4298	12.453	36.3333	36.6667
ENSG00000182749	chr1	26187701	26197744	PAQR7	164091	0.926065	0.923683	0.00238242	0.00371439	0.533482	0.784527	21268	5	0	0	11.9316	12.9744	37.2	38.2
ENSG00000117632	chr1	26210672	26233482	STMN1	3925	0.286921	0.28849	-0.00156948	-0.0158735	0.37779	0.784527	16816	24	0	0	13.318	13.172	37.6667	38.5417
ENSG00000264021	chr1	26232853	26232945	MIR3917	100500808	0.0598611	0.0589883	0.000872758	0.0181368	0.617839	0.784527	23152	1	0	0	14.0526	13.1026	38	39
ENSG00000158006	chr1	26286258	26324648	PAFAH2	5051	0.305953	0.305504	0.000449621	-0.00980582	0.45418	0.784527	25264	10	0	0	13.2579	13.241	37.3	38.6
ENSG00000158008	chr1	26346375	26362955	EXTL1	2134	0.449103	0.447987	0.00111571	0.0015409	0.236629	0.784527	26142	15	0	0	13.6298	13.6872	37.7333	38.6
ENSG00000158014	chr1	26363743	26372624	SLC30A2	7780	0.431471	0.427883	0.00358759	0.00842817	0.505301	0.784527	15840	7	0	0	14.6278	14.5568	38	38.7143
ENSG00000158022	chr1	26377795	26394927	TRIM63	84676	0.742788	0.741399	0.00138895	0.00213454	0.655776	0.784527	24845	8	0	0	14.5559	14.5929	37.75	39
ENSG00000175087	chr1	26437664	26452034	PDIK1L	149420	0.233663	0.234272	-0.000608823	-0.00859338	0.66165	0.784527	25089	9	0	0	14.0643	14.2251	37.8889	39
ENSG00000197245	chr1	26485511	26489119	FAM110D	79927	0.333595	0.327316	0.00627962	0.0192466	0.520248	0.784527	16891	9	0	0	13.0234	13.0712	37.2222	38.4444
ENSG00000142684	chr1	26496362	26498551	ZNF593	51042	0.180554	0.181197	-0.000643511	-0.0149312	0.540668	0.784527	23481	6	0	0	12.3114	12.5256	37.3333	39
ENSG00000236782	chr1	26496438	26498312	NA	NA	0.324863	0.325773	-0.000909483	-0.0139153	0.611201	0.784527	22807	3	0	0	12.5175	12.7863	37.3333	39
ENSG00000142675	chr1	26503894	26516377	CNKSR1	10256	0.641716	0.650618	-0.00890124	-0.0252361	0.31381	0.784527	4545	5	0	0	13.0947	13.1282	37.8	38.4
ENSG00000188782	chr1	26517052	26529459	CATSPER4	378807	0.515663	0.521599	-0.00593574	-0.0532273	0.258522	0.784527	3671	7	0	0	12.2857	12.3077	37.2857	39
ENSG00000236155	chr1	26536232	26556331	NA	101928303	0.496432	0.494268	0.00216463	0.0120037	0.3937	0.784527	13625	12	0	0	13.8114	13.5598	37.75	38.6667
ENSG00000130695	chr1	26560691	26605299	CEP85	64793	0.446065	0.446434	-0.000369524	-0.000237988	0.573539	0.784527	29182	9	0	0	13.1111	13.3134	37.8889	38.8889
ENSG00000142669	chr1	26605667	26608007	SH3BGRL3	83442	0.102242	0.104927	-0.0026845	-0.0278668	0.367828	0.784527	11323	9	0	0	13.8333	13.7892	37.8889	38.8889
ENSG00000158062	chr1	26607819	26644854	UBXN11	91544	0.318987	0.316974	0.00201381	0.00270282	0.390733	0.784527	23528	33	0	0	13.8796	13.9316	37.7879	38.7879
ENSG00000169442	chr1	26644448	26647014	CD52	1043	0.325379	0.314697	0.0106826	0.0503831	0.366632	0.784527	6831	7	0	0	14.718	15.0586	38	38.7143
ENSG00000176092	chr1	26648350	26680621	AIM1L	55057	0.739036	0.735737	0.0032989	0.00930258	0.3521	0.784527	10997	17	0	0	12.7848	12.9548	37.4706	38.8235
ENSG00000176083	chr1	26688125	26701013	ZNF683	257101	0.707624	0.703868	0.00375605	0.0111067	0.30217	0.784527	8755	10	0	0	13.8763	13.3846	37.7	38.9
ENSG00000131914	chr1	26737269	26756213	LIN28A	79727	0.336337	0.33622	0.000117516	-0.0113106	0.523771	0.784527	28515	9	0	0	13.7807	13.8547	37.6667	38.6667
ENSG00000117682	chr1	26758773	26797785	DHDDS	79947	0.25624	0.256943	-0.000703028	-0.0184052	0.479031	0.784527	22908	12	0	0	13.0132	12.8547	37.75	38.4167
ENSG00000198830	chr1	26798941	26802463	HMGN2	3151	0.0865939	0.0881402	-0.00154629	-0.0141778	0.434815	0.784527	16941	6	0	0	13.4342	12.6026	38	38.8333
ENSG00000117676	chr1	26856252	26901521	RPS6KA1	6195	0.468771	0.470196	-0.00142456	-0.013478	0.55247	0.784527	19187	22	0	0	13.6627	13.3893	38	38.7727
ENSG00000260063	chr1	27018623	27020622	NA	NA	0.0325528	0.0313509	0.00120189	0.0389766	0.246353	0.784527	19175	4	0	0	13.4803	13.7949	38	39
ENSG00000117713	chr1	27022524	27108595	ARID1A	8289	0.396729	0.397627	-0.000898504	-0.00739901	0.564018	0.784527	21351	20	0	0	12.9671	13.1128	37.9	38.6
ENSG00000060642	chr1	27113963	27124889	PIGV	55650	0.117507	0.11682	0.000686949	0.0135749	0.55227	0.784527	23063	17	0	0	13.1687	13.0694	37.7059	38.7059
ENSG00000204160	chr1	27153201	27184093	ZDHHC18	84243	0.614568	0.614548	2.01e-05	0.00201775	0.635546	0.784527	29526	6	0	0	14.0395	13.8376	37.6667	38.6667
ENSG00000175793	chr1	27189633	27190947	SFN	2810	0.83063	0.829097	0.00153283	0.00167734	0.589834	0.784527	25847	7	0	0	12.9398	12.8645	37.7143	38.5714
ENSG00000142751	chr1	27202624	27216788	GPN2	54707	0.339275	0.33792	0.00135507	-0.0050566	0.499172	0.784527	18414	9	0	0	13.0292	13.0456	37.7778	38.7778
ENSG00000198746	chr1	27216979	27226957	GPATCH3	63906	0.527682	0.524866	0.002816	0.0132114	0.338209	0.784527	10825	9	0	0	14.4474	14.4843	37.3333	38.8889
ENSG00000090273	chr1	27226729	27273353	NUDC	10726	0.346883	0.344907	0.0019755	0.00451349	0.367569	0.784527	19559	37	0	0	13.6501	13.3957	37.7838	38.7297
ENSG00000131910	chr1	27237980	27240457	NR0B2	8431	0.925944	0.922693	0.00325099	0.00511819	0.192511	0.784527	18289	3	0	0	14.614	13.8034	37.6667	38.6667
ENSG00000175707	chr1	27276053	27286897	C1orf172	126695	0.596475	0.596749	-0.000273435	-0.00404101	0.418954	0.784527	26952	11	0	0	13.9139	13.8741	38	38.9091
ENSG00000253368	chr1	27320198	27327389	TRNP1	388610	0.2035	0.202973	0.000526934	-0.000621485	0.528064	0.784527	28281	13	0	0	12.4636	12.6233	37.6923	38.8462
ENSG00000158246	chr1	27331511	27339327	FAM46B	115572	0.677759	0.674537	0.0032225	0.00862641	0.354857	0.784527	11993	15	0	0	13.4579	13.6291	37.6667	38.9333
ENSG00000090020	chr1	27425306	27493472	SLC9A1	6548	0.637011	0.634608	0.00240315	0.0105477	0.467739	0.784527	13132	28	0	0	12.7904	13.0925	37.7143	38.6429
ENSG00000229985	chr1	27503242	27503768	NA	NA	0.92644	0.92404	0.00239962	0.00370848	0.642965	0.784527	24321	3	0	0	12.1579	12.2735	37	39
ENSG00000214973	chr1	27527325	27527964	CHCHD3P3	NA	0.702685	0.703178	-0.000493123	-0.000873934	0.94498	0.953116	29500	2	0	0	10.8421	11.0641	37.5	37.5
ENSG00000224311	chr1	27555597	27560843	NA	NA	0.242049	0.240569	0.00147966	0.00831555	0.559506	0.784527	19668	8	0	0	13.4737	13.9231	38	39
ENSG00000142784	chr1	27561007	27635110	WDTC1	23038	0.290684	0.291692	-0.00100805	-0.00496086	0.623614	0.784527	23443	9	0	0	13.348	13.661	37.8889	38.6667
ENSG00000186501	chr1	27648651	27662891	TMEM222	84065	0.50038	0.501032	-0.0006523	0.00302744	0.603456	0.784527	23398	10	0	0	12.7158	12.9359	37.4	38.9
ENSG00000241547	chr1	27651820	27652287	NA	NA	0.796506	0.798867	-0.00236068	-0.00437196	0.465922	0.784527	19865	3	0	0	12.7807	13.5641	37.3333	39
ENSG00000142765	chr1	27668513	27680421	SYTL1	84958	0.690663	0.6933	-0.00263636	-0.0042006	0.346853	0.784527	20222	16	0	0	13.8964	13.7564	37.6875	38.5
ENSG00000142733	chr1	27681675	27693383	MAP3K6	9064	0.400539	0.398372	0.0021677	0.00587298	0.524145	0.784527	17180	28	0	0	13.5893	13.8526	37.7143	38.6786
ENSG00000142748	chr1	27695603	27701315	FCN3	8547	0.72789	0.716822	0.0110685	0.0235787	0.232715	0.784527	2503	2	0	0	13.2105	14.7436	37.5	39
ENSG00000174950	chr1	27705666	27709870	CD164L2	388611	0.275514	0.274377	0.00113699	0.00588605	0.563257	0.784527	19931	10	0	0	13.7105	13.459	37.8	39
ENSG00000181773	chr1	27719148	27722318	GPR3	2827	0.0687164	0.0681627	0.000553723	-0.00167634	0.475238	0.784527	25851	4	0	0	13.8618	14.0064	37.75	38.5
ENSG00000158195	chr1	27730730	27816669	WASF2	10163	0.263009	0.263	8.34e-06	-0.0110335	0.692809	0.788653	29662	14	0	0	13.4699	13.196	37.7857	38.7143
ENSG00000237429	chr1	27852316	27857072	NA	NA	0.18184	0.180387	0.00145318	0.009414	0.633499	0.784527	23911	8	0	0	13.3158	12.9936	37.375	38.5
ENSG00000126705	chr1	27860546	27930942	AHDC1	27245	0.554285	0.552326	0.00195895	0.00866641	0.438398	0.784527	14692	52	0	0.0192308	13.6852	13.6474	37.75	38.6731
ENSG00000000938	chr1	27938575	27961788	FGR	2268	0.541583	0.542947	-0.00136355	-0.00680478	0.577395	0.784527	20829	23	0	0	13.5961	13.2843	37.8696	38.8696
ENSG00000233975	chr1	27986839	27989233	NA	NA	0.832084	0.835273	-0.0031894	-0.0054539	0.588932	0.784527	21540	1	0	0	14.8947	14.3846	38	39
ENSG00000126709	chr1	27992572	27998729	IFI6	2537	0.53185	0.52675	0.00509995	0.0881424	0.414315	0.784527	9590	9	0	0	13.0906	12.9202	37.8889	38.5556
ENSG00000225886	chr1	27995979	27996787	NA	NA	0.0645329	0.0647856	-0.000252698	-0.00488307	0.818954	0.852804	28573	1	0	0	14.5526	13.4615	38	38
ENSG00000226662	chr1	28013321	28013982	CHMP1AP1	NA	0.801954	0.784714	0.0172399	0.0309621	0.131953	0.784527	1515	1	0	0	13.8947	13.2821	38	39
ENSG00000009780	chr1	28052490	28089633	FAM76A	199870	0.361447	0.360426	0.00102072	-0.00543642	0.52989	0.784527	20433	8	0	0	11.9934	12.4391	37.75	38.375
ENSG00000117758	chr1	28099694	28150963	STX12	23673	0.370252	0.3684	0.00185296	0.010163	0.489553	0.784527	15255	8	0	0	14.0592	14.2212	38	38.75
ENSG00000117751	chr1	28157289	28178187	PPP1R8	5511	0.590248	0.588874	0.00137372	0.0103581	0.586591	0.784527	21386	14	0	0	13.7199	13.3553	37.8571	38.2143
ENSG00000130775	chr1	28199055	28213196	THEMIS2	9473	0.440186	0.440816	-0.000630736	0.00149388	0.516005	0.784527	26254	8	0	0	13.8224	14.2564	37.5	38.875
ENSG00000117748	chr1	28218035	28241257	RPA2	6118	0.243542	0.244502	-0.000960442	-0.00536533	0.626096	0.784527	23555	9	0	0	13.2135	13.2735	38	39
ENSG00000130768	chr1	28261504	28285668	SMPDL3B	27293	0.622911	0.618217	0.00469322	0.0295695	0.253981	0.784527	5550	9	0	0	14.2661	13.8376	37.8889	38.4444
ENSG00000227050	chr1	28265386	28286704	NA	NA	0.449185	0.446954	0.00223097	-0.00255503	0.37817	0.784527	23858	13	0	0	14.502	13.9467	37.9231	38.8462
ENSG00000158156	chr1	28285973	28294607	XKR8	55113	0.257681	0.256437	0.00124452	0.00085389	0.437899	0.784527	27762	12	0	0	14.5285	14.3098	37.9167	39
ENSG00000158161	chr1	28296855	28415207	EYA3	2140	0.258769	0.258022	0.00074705	0.0138694	0.566127	0.784527	22562	12	0	0	13.5899	13.6132	37.75	38.8333
ENSG00000240750	chr1	28358397	28358691	RN7SL559P	NA	0.932152	0.93405	-0.00189841	-0.00290407	0.472186	0.784527	23105	1	0	0	12.5263	12.8718	37	39
ENSG00000228589	chr1	28421582	28422933	SPCS2P4	NA	0.889117	0.88495	0.00416621	0.00670051	0.337159	0.784527	15154	1	0	0	14.9474	15.359	38	39
ENSG00000214812	chr1	28446960	28447832	NA	NA	0.920917	0.9199	0.00101777	0.00157815	0.814414	0.849911	28511	1	0	0	14.2105	15.6154	37	39
ENSG00000169403	chr1	28473677	28520447	PTAFR	5724	0.810738	0.806223	0.00451474	0.00946007	0.30371	0.784527	10755	12	0	0	13.9539	14.2521	37.75	38.9167
ENSG00000126698	chr1	28525967	28559536	DNAJC8	22826	0.252185	0.251705	0.000479833	0.0065216	0.651987	0.784527	24979	10	0	0	13.3368	13.4974	37.6	38.7
ENSG00000269804	chr1	28527070	28527419	NA	NA	0.925141	0.9238	0.00134109	0.00207046	0.567206	0.784527	24948	1	0	0	13.3158	13.3077	37	39
ENSG00000130770	chr1	28562620	28573417	ATPIF1	93974	0.366	0.3648	0.00119973	0.00249167	0.493679	0.784527	23980	8	0	0	12.7533	12.8814	37.375	38.5
ENSG00000271398	chr1	28573655	28574079	NA	NA	0.0517649	0.0491077	0.00265725	0.0633981	0.477521	0.784527	13839	4	0	0	13.9868	13.3846	37.75	38.5
ENSG00000130766	chr1	28586038	28609002	SESN2	83667	0.452454	0.449478	0.00297542	0.0126112	0.409853	0.784527	10233	11	0	0	12.4593	12.8065	37.2727	38.1818
ENSG00000130772	chr1	28655513	28662476	MED18	54797;100996782	0.335204	0.331518	0.00368626	0.040441	0.374376	0.784527	7923	6	0	0	14.4825	14.0342	37.8333	38.6667
ENSG00000204138	chr1	28696114	28826881	PHACTR4	65979	0.425342	0.420696	0.00464545	0.00979817	0.636147	0.784527	24030	12	0.0833333	0	13.3487	13.3547	37.8333	38.8333
ENSG00000180198	chr1	28832455	28865812	RCC1	1104	0.404923	0.402714	0.00220824	0.00855377	0.386027	0.784527	13411	33	0	0	13.6029	13.6643	37.6364	38.6061
ENSG00000242125	chr1	28832492	28837404	SNHG3	6080;8420	0.128916	0.127888	0.00102761	-0.00359341	0.460636	0.784527	21536	9	0	0	13.3099	13.5157	37.5556	38.4444
ENSG00000238821	chr1	28843988	28844087	NA	NA	0.80012	0.781288	0.0188317	0.0339322	0.0383448	0.784527	1267	1	0	0	15.5526	15.1538	38	39
ENSG00000231468	chr1	28852830	28853739	PRDX3P2	NA	0.944554	0.945605	-0.0010507	-0.00158713	0.476918	0.784527	26047	1	0	0	15.4737	14.4359	38	39
ENSG00000180098	chr1	28879597	28905051	TRNAU1AP	54952	0.379848	0.380758	-0.000910009	-0.00373823	0.636266	0.784527	24034	5	0	0	13.3105	13.2718	36.8	38.6
ENSG00000197989	chr1	28905050	28909495	SNHG12	85028;677825;677838;692073	0.273663	0.272532	0.0011312	0.00590076	0.537309	0.784527	19667	22	0	0	13.7859	13.5851	37.8182	38.5
ENSG00000120656	chr1	28915835	28969597	TAF12	6883	0.566326	0.564017	0.00230834	0.00194919	0.52352	0.784527	25240	18	0	0	14.576	14.3803	37.8333	38.8889
ENSG00000188060	chr1	28918712	28921955	RAB42	115273	0.442381	0.440206	0.00217488	0.00342817	0.548394	0.784527	21884	5	0	0	14.2895	14.1538	38	39
ENSG00000229388	chr1	28969740	28975093	NA	NA	0.159977	0.159399	0.000578193	0.00820199	0.430391	0.784527	24053	14	0	0	13.7876	13.8956	37.6429	38.7143
ENSG00000270103	chr1	28975112	28975245	RNU11	26824	0.0385727	0.0395409	-0.000968241	-0.0284756	0.554198	0.784527	20824	1	0	0	16.8158	17.1795	38	39
ENSG00000162419	chr1	28995244	29045865	GMEB1	10691	0.268894	0.268867	2.65e-05	0.000115866	0.598898	0.784527	29469	6	0	0	13.75	13.9145	38	38.3333
ENSG00000198492	chr1	29063133	29096287	YTHDF2	51441	0.262269	0.261462	0.000806948	-0.0090008	0.521051	0.784527	22079	11	0	0	13.2823	13.2774	37.6364	38.7273
ENSG00000116329	chr1	29138654	29190208	OPRD1	4985	0.549775	0.548403	0.00137161	0.0100051	0.517382	0.784527	18050	15	0	0	13.0035	12.535	37.6	38.5333
ENSG00000159023	chr1	29213603	29446553	EPB41	2035	0.42521	0.424982	0.000227337	-0.00291198	0.663913	0.784527	27409	31	0	0	12.7173	12.8974	37.4194	38.6774
ENSG00000253304	chr1	29445940	29450447	TMEM200B	399474	0.237127	0.237645	-0.000517986	0.0028916	0.45768	0.784527	24630	12	0	0	13.4934	13.2863	37.5833	38.6667
ENSG00000225750	chr1	29471006	29473506	NA	NA	0.935135	0.931123	0.00401257	0.006138	0.367587	0.784527	16231	1	0	0	14.2368	15.1795	38	38
ENSG00000116350	chr1	29474255	29508499	SRSF4	6429	0.556741	0.556539	0.000202439	-0.00726939	0.647015	0.784527	27660	12	0	0	13.3684	12.9231	37.5	38.75
ENSG00000116353	chr1	29519385	29557454	MECR	51102	0.54193	0.53883	0.0030997	0.0112732	0.355674	0.784527	9788	11	0	0	13.7488	13.5688	37.6364	38.7273
ENSG00000060656	chr1	29563028	29653325	PTPRU	10076	0.449739	0.448227	0.0015121	0.00541941	0.521254	0.784527	17664	37	0	0	12.9367	13.0735	37.5676	38.5135
ENSG00000230523	chr1	29656132	29676626	NA	101928460	0.869852	0.860316	0.00953547	0.0160352	0.127536	0.784527	4945	3	0	0	12.1053	12.3162	38	39
ENSG00000228176	chr1	30181698	30182394	NA	NA	0.0397995	0.0397665	3.3e-05	0.000956378	0.991574	0.992675	29721	1	0	0	16.4211	15.5641	38	39
ENSG00000162510	chr1	31184124	31196434	MATN1	4146	0.410096	0.407989	0.00210714	0.0097628	0.433676	0.784527	13908	24	0	0	13.7368	13.6538	37.7083	39
ENSG00000186056	chr1	31191351	31199674	MATN1-AS1	100129196	0.474445	0.471997	0.00244803	0.00878484	0.403682	0.784527	12373	25	0	0	13.5926	13.5815	37.72	38.96
ENSG00000162511	chr1	31205316	31230667	LAPTM5	7805	0.431141	0.432103	-0.000961848	-0.00511999	0.588265	0.784527	21500	9	0	0	13.8596	13.5556	37.7778	38.3333
ENSG00000223382	chr1	31297075	31307131	NA	NA	0.0604888	0.0610104	-0.000521567	-0.0160166	0.566214	0.784527	24604	3	0	0	13.2456	12.812	38	38.3333
ENSG00000222784	chr1	31316670	31316957	RN7SKP91	NA	0.916071	0.90375	0.0123216	0.0193242	0.168431	0.784527	3597	1	0	0	11.9737	13.5385	38	39
ENSG00000162512	chr1	31342314	31381608	SDC3	9672	0.532587	0.527639	0.00494774	0.0145142	0.397494	0.784527	8534	13	0	0	13.7632	13.6095	37.6923	38.8462
ENSG00000134644	chr1	31404353	31538838	PUM1	9698	0.689222	0.688603	0.000619615	0.000314154	0.601434	0.784527	29013	37	0.027027	0	13.6977	13.7568	37.5946	38.6216
ENSG00000215900	chr1	31567834	31568405	SEPW1P	NA	0.855255	0.846202	0.00905341	0.0151749	0.113693	0.784527	5463	1	0	0	14.7895	15.5385	37	39
ENSG00000084628	chr1	31652592	31712401	NKAIN1	79570	0.540826	0.53451	0.00631538	0.0334036	0.383957	0.784527	7767	19	0	0	13.331	13.1471	37.7895	38.5789
ENSG00000060688	chr1	31732417	31769662	SNRNP40	9410	0.366079	0.358672	0.00740669	0.010423	0.608445	0.784527	22646	10	0	0	12.9684	13.4282	37.7	38.4
ENSG00000121766	chr1	31769842	31837783	ZCCHC17	51538	0.0498152	0.050947	-0.00113174	-0.021625	0.344065	0.784527	19664	5	0	0	13.2421	12.5231	37.4	38.8
ENSG00000121769	chr1	31838472	31849697	FABP3	2170	0.146388	0.143102	0.00328652	0.0360325	0.315154	0.784527	9153	13	0	0	13.1822	13.0197	37.3846	38.3077
ENSG00000168528	chr1	31882412	31907525	SERINC2	347735	0.343304	0.342316	0.000987901	-0.00593933	0.41388	0.784527	20671	21	0	0	13.2155	13.4066	37.381	38.8095
ENSG00000223907	chr1	31984036	31989846	NA	284551	0.912982	0.909259	0.00372244	0.00583221	0.537071	0.784527	18104	2	0	0	13.4605	13.8462	38	39
ENSG00000229167	chr1	32037186	32041174	NA	NA	0.908132	0.911658	-0.0035264	-0.00549873	0.730606	0.801294	27128	2	0	0	13.1842	13.5769	38	39
ENSG00000142910	chr1	32042116	32053288	TINAGL1	64129	0.72064	0.717777	0.00286286	0.00583522	0.597795	0.784527	22056	10	0	0	12.3079	12.4436	37.2	38.1
ENSG00000121764	chr1	32083287	32098119	HCRTR1	3061	0.570541	0.567144	0.00339646	0.0104925	0.320747	0.784527	9472	11	0	0.0909091	12.9785	13.1865	37.5455	38.0909
ENSG00000162517	chr1	32095463	32110497	PEF1	553115	0.49181	0.491632	0.000178011	0.00347954	0.432915	0.784527	27926	9	0	0	14.3392	14.0114	38	38.4444
ENSG00000235790	chr1	32109650	32125539	NA	NA	0.216366	0.215278	0.00108854	0.00684862	0.499195	0.784527	19955	15	0	0.0666667	14.1684	13.9145	37.6667	38.8667
ENSG00000264078	chr1	32110295	32114972	NA	NA	0.174269	0.173663	0.000605916	0.00122686	0.54904	0.784527	26872	13	0	0.0769231	14.1377	14.0256	37.6154	38.8462
ENSG00000084636	chr1	32117848	32169920	COL16A1	1307	0.623015	0.619132	0.00388286	0.0137744	0.354105	0.784527	7422	16	0	0	12.6678	12.9359	37.5625	38.4375
ENSG00000121753	chr1	32192718	32230494	BAI2	576	0.492781	0.489962	0.00281949	0.00504352	0.511502	0.784527	18437	37	0	0	13.2055	13.2384	37.8649	38.8108
ENSG00000254545	chr1	32254731	32256923	NA	NA	0.578303	0.573938	0.0043651	0.00157168	0.352156	0.784527	26087	3	0	0	13.4561	13.4188	38	38
ENSG00000134668	chr1	32256023	32281652	SPOCD1	90853	0.840507	0.833888	0.00661934	0.0115454	0.303262	0.784527	8299	6	0	0	14.5395	14.0171	38	38.8333
ENSG00000269967	chr1	32317514	32387442	NA	NA	0.734215	0.731836	0.00237968	0.00256852	0.67875	0.786376	25677	5	0	0	13.9368	13.9128	37.8	38.8
ENSG00000184007	chr1	32372022	32410457	PTP4A2	8073	0.363888	0.363055	0.000832965	0.00845746	0.52193	0.784527	21884	17	0	0	13.1517	13.7617	37.7059	38.8235
ENSG00000121774	chr1	32479430	32526451	KHDRBS1	10657	0.462831	0.462102	0.000729311	0.00377598	0.626381	0.784527	23570	10	0	0	13.45	13.0564	37.4	38.2
ENSG00000203325	chr1	32517892	32539075	NA	NA	0.191603	0.189978	0.00162527	0.00319443	0.67923	0.786376	25692	11	0	0	13.0789	12.8881	37.8182	38.8182
ENSG00000121775	chr1	32537632	32568467	TMEM39B	55116	0.244995	0.24287	0.00212515	0.00334132	0.519003	0.784527	22075	11	0	0	13.4378	13.5198	37.9091	38.9091
ENSG00000025800	chr1	32573639	32642169	KPNA6	23633	0.325895	0.324464	0.00143158	-0.00224001	0.487435	0.784527	24568	13	0	0	13.415	13.4063	37.3846	38.6154
ENSG00000250135	chr1	32636334	32642169	NA	NA	0.946321	0.944471	0.00185068	0.00279462	0.353133	0.784527	23321	1	0	0	11.2105	11.0513	36	38
ENSG00000084652	chr1	32645287	32663886	TXLNA	200081	0.260074	0.25948	0.000594402	-0.00341055	0.598988	0.784527	23923	14	0	0	12.8985	12.9451	37.7857	38.8571
ENSG00000160050	chr1	32665987	32670988	CCDC28B	79140	0.289328	0.288784	0.000544687	0.00386997	0.542238	0.784527	24384	16	0	0	13.6201	13.3894	37.75	38.8125
ENSG00000224066	chr1	32670370	32672415	NA	NA	0.198959	0.198212	0.000747074	0.000339617	0.590792	0.784527	28948	15	0	0	13.1579	13.188	37.8	38.8667
ENSG00000160051	chr1	32671236	32674288	IQCC	55721	0.35234	0.349502	0.00283805	0.00912039	0.310295	0.784527	11253	9	0	0	13.731	13.9915	37.8889	38.8889
ENSG00000222046	chr1	32674695	32681797	DCDC2B	149069	0.634831	0.631999	0.00283174	0.0142747	0.404978	0.784527	10760	3	0	0	15.1579	15.4017	38	39
ENSG00000160055	chr1	32680073	32687972	TMEM234	56063	0.40945	0.408554	0.000896367	-0.000564591	0.498045	0.784527	28418	12	0	0	14.057	14.1197	37.75	38.8333
ENSG00000084623	chr1	32687529	32697205	EIF3I	8668	0.0980981	0.0975895	0.000508652	0.0168507	0.349361	0.784527	24718	15	0	0	13.5386	13.6222	37.6667	38.9333
ENSG00000220785	chr1	32697259	32707221	MTMR9LP	339483	0.410281	0.408821	0.00145967	0.00935992	0.479558	0.784527	17448	12	0	0	13.4364	13.1731	37.9167	38.75
ENSG00000183615	chr1	32712834	32714457	FAM167B	84734	0.224198	0.221536	0.00266197	0.00433197	0.703998	0.791606	26457	6	0	0	14.3377	14.265	37.8333	39
ENSG00000182866	chr1	32716840	32751766	LCK	3932	0.745869	0.740849	0.00501972	0.0105183	0.411437	0.784527	9444	21	0	0	13.7293	13.5604	37.8095	38.7143
ENSG00000116478	chr1	32757687	32799236	HDAC1	3065	0.409762	0.410804	-0.00104183	-0.00652033	0.583545	0.784527	21193	10	0	0	14.3789	13.8744	37.9	39
ENSG00000175130	chr1	32799433	32801980	MARCKSL1	65108	0.0826258	0.0821089	0.000516826	0.00584837	0.617749	0.784527	24638	6	0	0	13.0614	13.3675	37	38.6667
ENSG00000162526	chr1	32817122	32829913	TSSK3	81629	0.357638	0.356644	0.000994214	0.00637711	0.561677	0.784527	20625	23	0	0	13.5641	13.6388	37.5652	38.5217
ENSG00000225828	chr1	32826871	32829879	FAM229A	100128071	0.353161	0.353005	0.000156297	0.00481055	0.645872	0.784527	28136	15	0	0	13.4368	13.653	37.4	38.4667
ENSG00000160058	chr1	32830704	32860332	BSDC1	55108	0.238893	0.238834	5.99e-05	0.00925016	0.745086	0.80733	29110	8	0	0.125	13.9704	13.7596	37.375	38.75
ENSG00000229259	chr1	32888815	32892390	LRRC37A12P	NA	0.69479	0.688556	0.00623363	0.0120017	0.320485	0.784527	7866	4	0	0	12.4408	12.5897	37.25	39
ENSG00000254553	chr1	32930658	33066393	NA	NA	0.425828	0.423079	0.00274875	0.00388377	0.477987	0.784527	20944	23	0	0	14.0995	14.0669	37.8261	38.7391
ENSG00000273274	chr1	32930670	32962287	ZBTB8B	728116	0.390492	0.385964	0.00452853	0.00934905	0.469387	0.784527	13242	10	0	0	14.4526	14.1615	37.9	38.9
ENSG00000160062	chr1	33005028	33071540	ZBTB8A	653121	0.343966	0.341766	0.00220017	0.0177075	0.545173	0.784527	18673	5	0	0	12.8211	13.5231	38	38.8
ENSG00000176261	chr1	33065773	33116504	ZBTB8OS	339487	0.170815	0.170786	2.96e-05	-0.010391	0.632347	0.784527	29435	9	0	0	14.2573	14.4046	38	38.8889
ENSG00000162521	chr1	33116743	33151812	RBBP4	5928	0.45903	0.457603	0.00142624	0.00299399	0.446777	0.784527	22897	8	0	0	14.2862	14.0064	38	38.5
ENSG00000162520	chr1	33145507	33169197	SYNC	81493	0.441586	0.439182	0.00240395	-0.000450136	0.418645	0.784527	28695	9	0	0	14.6901	14.8063	38	39
ENSG00000162522	chr1	33207486	33240571	KIAA1522	57648	0.676427	0.673975	0.00245206	0.00335962	0.485876	0.784527	22035	33	0	0	13.6579	13.7444	37.697	38.8485
ENSG00000134684	chr1	33240840	33283754	YARS	8565	0.249099	0.247904	0.00119481	0.00541258	0.517323	0.784527	19219	14	0	0	13.3214	13.4267	37.8571	38.9286
ENSG00000116497	chr1	33282368	33324476	S100PBP	64766	0.197585	0.197656	-7.02e-05	-0.00431811	0.505018	0.784527	28996	17	0	0	14.1269	14.3801	37.8824	38.8235
ENSG00000160097	chr1	33327869	33338083	FNDC5	252995	0.507238	0.505486	0.00175181	0.00646178	0.52615	0.784527	17319	9	0	0	13.2749	13.0798	37.5556	38.4444
ENSG00000121905	chr1	33351595	33364042	HPCA	3208	0.323854	0.322894	0.000960047	-0.00555451	0.521491	0.784527	20875	18	0	0	12.8918	12.7507	37.1111	38.1111
ENSG00000121900	chr1	33360195	33367039	TMEM54	113452	0.596965	0.590453	0.00651119	0.0108706	0.22711	0.784527	9021	3	0	0	13.4386	13.8632	38	39
ENSG00000116514	chr1	33402046	33430286	RNF19B	127544	0.290101	0.289575	0.000525237	-0.00306078	0.52965	0.784527	24560	7	0	0	13.6504	13.7656	38	38.8571
ENSG00000236065	chr1	33452676	33498070	NA	NA	0.650463	0.65346	-0.00299673	-0.0118613	0.539885	0.784527	18309	6	0	0	12.5833	12.8034	37.8333	39
ENSG00000004455	chr1	33473585	33546597	AK2	204	0.358542	0.358445	9.75e-05	-0.00185677	0.605954	0.784527	28724	26	0	0	13.833	13.572	37.9615	38.8077
ENSG00000142920	chr1	33546705	33586131	ADC	113451	0.267724	0.265792	0.00193257	-0.00716024	0.325526	0.784527	14831	11	0	0	13.2584	13.028	37.6364	38.5455
ENSG00000116525	chr1	33611003	33647660	TRIM62	55223	0.703914	0.699241	0.00467329	0.0120305	0.347492	0.784527	7833	30	0	0	12.9588	12.8077	37.7667	38.4
ENSG00000160094	chr1	33722146	33766320	ZNF362	149076	0.815708	0.81217	0.00353709	0.00585415	0.374817	0.784527	16754	18	0	0	13.7076	13.6567	37.7778	38.6111
ENSG00000256142	chr1	33764975	33766320	NA	NA	0.921045	0.919457	0.00158862	0.00246374	0.781176	0.827671	28082	1	0	0	14.0526	13.2308	38	38
ENSG00000184389	chr1	33772367	33786699	A3GALT2	127550	0.554478	0.550781	0.00369643	0.0142789	0.521559	0.784527	16993	6	0	0	13.4605	13.6752	37.8333	38.6667
ENSG00000225313	chr1	33772967	33791644	NA	NA	0.739525	0.735616	0.00390935	0.0077657	0.561233	0.784527	19783	5	0	0	13.1263	13.2	37.8	38.6
ENSG00000134686	chr1	33789224	33896653	PHC2	1912	0.648306	0.64544	0.0028662	0.00860787	0.445107	0.784527	12023	46	0	0	13.4314	13.6722	37.5435	38.6522
ENSG00000266239	chr1	33797994	33798093	MIR3605	100500853	0.942436	0.944452	-0.00201622	-0.00305082	0.287942	0.784527	22765	1	0	0	11.3421	10.4615	37	38
ENSG00000233246	chr1	33815953	33828846	NA	101929464	0.280437	0.28003	0.000406593	0.00759173	0.667836	0.784527	25677	7	0	0	13.609	13.4835	37.2857	38.5714
ENSG00000234512	chr1	33931850	33934555	TLR12P	NA	0.867981	0.857109	0.0108715	0.0178907	0.0896743	0.784527	4085	2	0	0	12.8947	12.8718	37.5	38.5
ENSG00000121903	chr1	33938246	33962107	ZSCAN20	7579	0.798915	0.79691	0.00200452	0.00122421	0.397972	0.784527	26886	7	0	0	13.5226	13.2454	37.7143	38.8571
ENSG00000121904	chr1	33979609	34631443	CSMD2	114784	0.587613	0.583957	0.00365671	0.00168593	0.381763	0.784527	25833	71	0	0	13.0156	13.0072	37.5915	38.5352
ENSG00000176256	chr1	34326076	34330392	HMGB4	127540	0.881126	0.876309	0.00481691	0.00793894	0.364623	0.784527	13044	8	0	0	13.4178	13.7083	37.625	38.75
ENSG00000201148	chr1	34578550	34578664	RNA5SP42	NA	0.887267	0.886428	0.000838804	0.00134932	0.808072	0.845467	28438	1	0	0	12.7368	14.3846	37	38
ENSG00000142698	chr1	34632484	34684732	C1orf94	84970	0.414455	0.416252	-0.00179702	-0.0133557	0.434285	0.784527	15567	25	0	0	13.6411	13.3518	37.8	38.92
ENSG00000163866	chr1	35178338	35325417	SMIM12	113444	0.69263	0.688815	0.00381478	0.00667629	0.329806	0.784527	15207	87	0	0	14.01	13.8494	37.7586	38.6782
ENSG00000189280	chr1	35220648	35224113	GJB5	2709	0.907836	0.903119	0.00471649	0.00744663	0.313262	0.784527	13856	11	0	0	13.8445	13.5501	37.8182	38.6364
ENSG00000189433	chr1	35225342	35229325	GJB4	127534	0.895042	0.887403	0.00763928	0.0127612	0.260101	0.784527	7161	7	0	0	14.1504	14.4396	37.5714	38.8571
ENSG00000255811	chr1	35227027	35253698	NA	NA	0.720256	0.717629	0.00262633	-6.04e-05	0.336724	0.784527	29605	30	0	0	13.8851	13.8581	37.8	38.7
ENSG00000188910	chr1	35246790	35251970	GJB3	2707	0.613173	0.610565	0.00260724	-0.00311546	0.289537	0.784527	22603	16	0	0	13.7928	13.6314	37.8125	38.75
ENSG00000187513	chr1	35258599	35261348	GJA4	2701	0.794378	0.788562	0.00581512	0.0115038	0.278227	0.784527	8338	8	0	0	13.5921	13.1218	37.875	38.875
ENSG00000116544	chr1	35331037	35395186	DLGAP3	58512	0.451043	0.448259	0.00278393	0.00396545	0.298439	0.784527	20742	28	0	0	13.3553	13.3425	37.75	38.6786
ENSG00000241014	chr1	35439957	35450914	NA	653160	0.743444	0.740264	0.00318037	0.00426271	0.388347	0.784527	20090	15	0	0	13.8702	13.6291	37.6667	38.9333
ENSG00000271741	chr1	35447134	35497342	NA	9204	0.397824	0.396583	0.00124106	0.00132521	0.56544	0.784527	26636	15	0	0	13.7088	13.8205	37.6667	38.9333
ENSG00000243749	chr1	35447136	35450954	ZMYM6NB	100506144	0.478582	0.476223	0.00235936	0.00100871	0.543156	0.784527	27387	6	0	0	13.4868	13.4359	37.6667	38.8333
ENSG00000163867	chr1	35449523	35497569	ZMYM6	9204	0.319202	0.317904	0.00129786	0.00767583	0.491982	0.784527	18534	16	0	0	13.8355	14.0337	37.625	38.9375
ENSG00000197056	chr1	35525387	35581460	ZMYM1	79830	0.33514	0.334569	0.000571417	0.00584004	0.557467	0.784527	24124	17	0	0	13.8065	13.5385	37.5294	38.7647
ENSG00000116560	chr1	35641979	35658749	SFPQ	6421	0.188754	0.188642	0.000112348	-0.00152092	0.78369	0.829377	28561	13	0	0	12.5101	12.645	37.5385	38.8462
ENSG00000146463	chr1	35734568	35887659	ZMYM4	9202	0.463885	0.463227	0.000657923	0.00581712	0.671111	0.784699	25447	11	0	0.0909091	13.0431	13.2774	37.6364	38.5455
ENSG00000227409	chr1	35824423	35831678	ZMYM4-AS1	NA	0.948973	0.945731	0.00324236	0.00488612	0.233269	0.784527	18790	1	0	0	16.2105	15.5641	38	38
ENSG00000142687	chr1	35899091	36023551	KIAA0319L	79932	0.48217	0.48122	0.000949595	1.91e-05	0.442124	0.784527	29703	24	0	0	13.8213	13.8643	37.7083	38.7917
ENSG00000020129	chr1	36023074	36032875	NCDN	23154	0.399537	0.39915	0.000386813	-0.00438866	0.615461	0.784527	25855	20	0	0	13.2474	13.1897	37.7	38.55
ENSG00000239636	chr1	36035414	36043330	NA	NA	0.388607	0.388158	0.000448676	-0.00962194	0.512943	0.784527	25269	19	0	0	13.2452	12.9609	37.6316	38.7895
ENSG00000116819	chr1	36038971	36060929	TFAP2E	339488	0.465229	0.463323	0.00190632	-0.0013069	0.498572	0.784527	26679	18	0	0	13.2237	12.9402	37.7778	38.7222
ENSG00000126067	chr1	36067185	36107445	PSMB2	5690	0.3	0.300079	-7.89e-05	0.00288027	0.841774	0.870072	28914	10	0	0	13.6632	13.3513	37.6	38.5
ENSG00000142686	chr1	36179476	36185073	C1orf216	127703	0.330167	0.329715	0.000451704	-0.0118725	0.439785	0.784527	25240	10	0	0	14.3316	14.0872	37.8	38.9
ENSG00000092853	chr1	36185819	36235568	CLSPN	63967	0.470722	0.472714	-0.00199209	-0.0110728	0.476671	0.784527	14512	11	0	0	12.9904	13.1119	37.0909	38.5455
ENSG00000134698	chr1	36273773	36323491	2004-08-01	192670	0.313126	0.313778	-0.000652575	-0.00343998	0.595961	0.784527	23394	6	0	0	12.807	12.5812	37.5	38.8333
ENSG00000092847	chr1	36335409	36395211	2001-08-01	26523	0.470214	0.468355	0.00185889	0.00969039	0.4607	0.784527	15215	17	0	0	13.3003	13.2232	37.7059	38.5294
ENSG00000126070	chr1	36396319	36538101	2003-08-01	192669	0.384977	0.385836	-0.000858832	0.00123074	0.608404	0.784527	26858	14	0	0	12.9906	13	37.7857	38.6429
ENSG00000232862	chr1	36545667	36547923	NA	NA	0.898146	0.890193	0.00795241	0.012689	0.308033	0.784527	7209	1	0	0	12.5789	13.3077	36	39
ENSG00000092850	chr1	36549676	36553876	TEKT2	27285	0.65691	0.655212	0.00169804	0.00601	0.639408	0.784527	24162	8	0	0	14.4474	14.0224	37.875	38.5
ENSG00000116863	chr1	36554476	36559533	ADPRHL2	54936	0.391197	0.390769	0.000427382	-0.0136513	0.519164	0.784527	25485	5	0	0	12.9579	12.7641	37.4	39
ENSG00000171812	chr1	36560837	36590821	COL8A2	1296	0.707684	0.705749	0.00193468	-0.000222479	0.496707	0.784527	29214	18	0	0	13.7251	13.5328	37.4444	38.5556
ENSG00000054116	chr1	36602173	36615098	TRAPPC3	27095	0.328703	0.327645	0.00105842	0.0128071	0.737719	0.803738	27310	5	0	0	14.3842	14.3641	37.8	39
ENSG00000116871	chr1	36621180	36646450	MAP7D1	55700	0.713341	0.711231	0.0021092	-0.00262861	0.428431	0.784527	23692	25	0	0	13.6126	13.8492	37.76	38.76
ENSG00000054118	chr1	36690017	36770958	THRAP3	9967	0.60881	0.607027	0.00178345	0.0146043	0.320887	0.784527	15643	11	0	0	13.8062	14.3007	37.8182	38.9091
ENSG00000214193	chr1	36771988	36790484	SH3D21	79729	0.26056	0.257864	0.00269634	0.0192812	0.421299	0.784527	11280	28	0	0	13.3327	13.1694	37.7857	38.5357
ENSG00000142694	chr1	36787632	36789755	EVA1B	55194	0.176601	0.175243	0.00135765	0.0115578	0.56772	0.784527	20219	9	0	0	12.9035	12.396	37.8889	37.8889
ENSG00000116883	chr1	36789335	36794822	NA	NA	0.407105	0.40726	-0.000155515	0.00906403	0.555107	0.784527	28145	8	0	0	13.1842	12.9263	37.625	38.375
ENSG00000196182	chr1	36805225	36851497	STK40	83931	0.65714	0.655397	0.00174309	-0.00022404	0.60154	0.784527	29211	17	0	0	13.5031	13.8054	37.8824	38.6471
ENSG00000181817	chr1	36856839	36863493	LSM10	84967	0.530595	0.529765	0.000830171	-0.000111795	0.689407	0.787705	29472	9	0.111111	0	11.886	12.1652	36.6667	37.4444
ENSG00000116885	chr1	36881428	36916086	OSCP1	127700	0.381661	0.379591	0.00207047	0.0212582	0.459782	0.784527	14104	9	0	0	12.6287	12.9031	37.8889	38.5556
ENSG00000116898	chr1	36921319	36930038	MRPS15	64960	0.126514	0.124786	0.00172832	-0.00990817	0.448495	0.784527	15934	5	0	0	13.6947	13.1436	37.8	38.4
ENSG00000119535	chr1	36931644	36948879	CSF3R	1441	0.600193	0.598185	0.00200894	-0.00693407	0.292771	0.784527	14711	13	0	0	13.4271	13.7219	37.9231	38.6923
ENSG00000163873	chr1	37261128	37499730	GRIK3	2899	0.541627	0.539112	0.00251475	0.00386396	0.388991	0.784527	20992	29	0	0	12.9909	13.2405	37.7586	38.7586
ENSG00000223944	chr1	37728340	37790701	NA	NA	0.591836	0.586901	0.00493537	0.0131006	0.539301	0.784527	18263	14	0	0	13.6711	14.3736	37.7143	38.8571
ENSG00000233621	chr1	37920480	37940012	LINC01137	728431	0.205536	0.203014	0.0025221	-0.00131913	0.514646	0.784527	26651	9	0	0	13.5497	13.1909	37.8889	39
ENSG00000163874	chr1	37940153	37949980	ZC3H12A	80149;102465438	0.472252	0.474406	-0.0021538	-0.0113528	0.634397	0.784527	23951	12	0	0	13.0724	13.2521	37.9167	38.75
ENSG00000163875	chr1	37958176	37980375	MEAF6	64769	0.358626	0.358615	1.13e-05	0.0100546	0.449615	0.784527	29632	8	0	0	12.3257	12.5962	37.75	38.75
ENSG00000163877	chr1	38000050	38019903	SNIP1	79753	0.515737	0.516988	-0.00125078	-0.00548371	0.706903	0.792306	26546	16	0.0625	0	13.0954	12.9343	37.5	38.5
ENSG00000232273	chr1	38010364	38010895	FTH1P1	NA	0.928208	0.929668	-0.00145997	-0.00224328	0.755235	0.813056	27638	1	0	0	12	11.2308	38	38
ENSG00000163879	chr1	38022520	38032458	DNALI1	7802	0.632958	0.634562	-0.00160341	-0.00353501	0.673877	0.785336	25531	8	0	0	14.2303	14.0577	37.875	39
ENSG00000134697	chr1	38032417	38061536	GNL2	29889	0.320177	0.319397	0.00077995	0.0123858	0.479591	0.784527	22291	6	0	0	13.0219	12.7906	37.8333	38.3333
ENSG00000169218	chr1	38076951	38100595	RSPO1	284654	0.206844	0.20566	0.00118429	0.00604301	0.544489	0.784527	19305	13	0	0	14.5405	14.4004	37.9231	38.9231
ENSG00000116922	chr1	38147242	38157914	C1orf109	54955	0.212264	0.214195	-0.00193107	-0.0132048	0.615603	0.784527	23038	27	0	0	13.7349	13.7464	37.8519	38.6296
ENSG00000134690	chr1	38158090	38175391	CDCA8	55143	0.394362	0.387558	0.00680411	0.00856698	0.306709	0.784527	12077	5	0	0	14.9421	15.1436	37.8	39
ENSG00000183317	chr1	38179552	38230805	EPHA10	284656	0.46137	0.458925	0.00244485	-0.000471167	0.490859	0.784527	28633	31	0	0	14.1859	14.1605	37.7742	38.7419
ENSG00000227416	chr1	38248129	38248557	NA	NA	0.874418	0.869077	0.00534096	0.00873878	0.464725	0.784527	12947	1	0	0	12.7105	13.1282	38	38
ENSG00000185090	chr1	38259474	38266809	MANEAL	149175	0.320057	0.318747	0.00130995	-0.0013431	0.413049	0.784527	26596	16	0	0	13.5839	13.5913	37.625	38.6875
ENSG00000233728	chr1	38265392	38266551	NA	NA	0.947104	0.943709	0.00339488	0.00512644	0.208223	0.784527	18273	2	0	0	13.1316	13.3077	38	38.5
ENSG00000196449	chr1	38268616	38273857	YRDC	79693	0.444754	0.441511	0.00324287	0.0152394	0.388701	0.784527	9309	11	0	0	12.9665	12.9044	37.4545	38.4545
ENSG00000197982	chr1	38272651	38275126	C1orf122	127687	0.12986	0.128226	0.00163444	0.018168	0.382613	0.784527	16434	12	0	0	12.318	12.3889	37.5	38.5833
ENSG00000188786	chr1	38275239	38325292	MTF1	4520	0.457244	0.457552	-0.000308491	0.00820834	0.446703	0.784527	26620	7	0	0	12.7632	12.7399	37.5714	38.5714
ENSG00000204084	chr1	38326369	38412729	INPP5B	3633	0.314468	0.313789	0.000679382	-0.00290193	0.627712	0.784527	23633	20	0	0	13.2526	13.3218	37.55	38.3
ENSG00000183431	chr1	38422647	38456593	SF3A3	10946	0.292152	0.291215	0.000936705	0.00570603	0.395132	0.784527	21042	18	0	0	12.7909	12.9444	37.6111	38.7222
ENSG00000183386	chr1	38462442	38471278	FHL3	2275	0.404077	0.404142	-6.46e-05	-0.00236482	0.506459	0.784527	29057	12	0	0	13.1316	13.1688	37.75	38.5
ENSG00000183520	chr1	38474930	38490496	UTP11L	51118	0.272176	0.271977	0.000198716	0.00447235	0.51846	0.784527	27706	17	0	0	13.935	13.8854	37.9412	38.8824
ENSG00000185668	chr1	38509523	38512450	POU3F1	5453	0.0908637	0.089876	0.000987751	0.00602264	0.719461	0.796768	26866	12	0.0833333	0	13.4693	13.4252	37.6667	38.8333
ENSG00000224592	chr1	38512986	38584697	NA	NA	0.492336	0.486341	0.00599477	0.0196288	0.278193	0.784527	3593	10	0	0	14.5342	14.641	37.6	38.9
ENSG00000237290	chr1	38674706	38680439	NA	339442	0.589784	0.584699	0.00508557	0.0202583	0.323881	0.784527	4926	2	0	0	10.6711	10.4872	37.5	37.5
ENSG00000238063	chr1	38940868	38942156	NA	NA	0.105554	0.101144	0.00440992	0.0614859	0.3902	0.784527	8119	3	0	0	15.5526	16.0855	38	39
ENSG00000215895	chr1	39174603	39176562	NA	NA	0.78167	0.778377	0.00329238	0.00541295	0.51014	0.784527	17673	5	0	0	13.5053	13.0974	37.4	39
ENSG00000116954	chr1	39303870	39325495	RRAGC	64121	0.222011	0.221307	0.000704337	0.0161621	0.415964	0.784527	22894	11	0	0	14.39	14.5291	37.9091	39
ENSG00000228436	chr1	39325672	39385068	NA	NA	0.405543	0.403674	0.00186912	0.00109793	0.474062	0.784527	27183	27	0	0.037037	13.3129	13.2213	37.7407	38.6667
ENSG00000214114	chr1	39328636	39347289	MYCBP	26292;100527950	0.380814	0.378479	0.00233486	0.00354045	0.439689	0.784527	21637	21	0	0	13.3145	13.3114	37.7619	38.7143
ENSG00000131233	chr1	39330175	39347289	GJA9	81025	0.380814	0.378479	0.00233486	0.00354045	0.439689	0.784527	21637	21	0	0	13.3145	13.3114	37.7619	38.7143
ENSG00000158315	chr1	39351479	39407471	RHBDL2	54933	0.831282	0.826643	0.00463955	0.00838188	0.380036	0.784527	12353	3	0	0	13.5877	13.6838	38	39
ENSG00000174574	chr1	39456895	39471731	AKIRIN1	79647	0.248174	0.247945	0.000228505	0.00716559	0.687991	0.787296	27397	12	0	0.166667	13.4825	13.1346	37.6667	38.5
ENSG00000168653	chr1	39491990	39500308	NDUFS5	4725	0.126644	0.124822	0.00182237	0.0110352	0.479761	0.784527	15430	7	0	0	14.2105	13.4139	37.8571	38.5714
ENSG00000127603	chr1	39546988	39952849	MACF1	23499	0.578832	0.576751	0.00208103	0.00333225	0.515824	0.784527	22106	79	0	0	13.3584	13.3275	37.5696	38.5949
ENSG00000226438	chr1	39715510	39723321	NA	NA	0.928217	0.92791	0.000306263	0.000471017	0.822009	0.854669	28635	1	0	0	15.4737	15.1538	38	39
ENSG00000255103	chr1	39876151	39882154	KIAA0754	643314	0.883586	0.882489	0.00109662	0.00136793	0.372386	0.784527	26535	4	0	0	14.0329	14.3333	37.75	38.75
ENSG00000183682	chr1	39957318	39991607	BMP8A	353500	0.495422	0.494056	0.00136656	-0.000255511	0.547306	0.784527	29150	18	0	0	13.4006	13.2407	37.7778	38.3889
ENSG00000237624	chr1	39980628	39982162	OXCT2P1	NA	0.195881	0.203612	-0.0077312	-0.0558305	0.416471	0.784527	9737	2	0	0	13.5789	13	38	38.5
ENSG00000182109	chr1	39987952	40011859	NA	728448	0.892092	0.889972	0.00211998	0.00329668	0.451093	0.784527	22195	3	0	0	13.8947	13.6581	38	38.6667
ENSG00000243970	chr1	39997510	40024379	PPIEL	NA	0.76595	0.758856	0.00709397	0.0132502	0.437981	0.784527	11093	1	0	0	12.2105	13.8718	36	39
ENSG00000090621	chr1	40026488	40042462	PABPC4	8761;100996696	0.464057	0.463562	0.0004943	0.00351622	0.596392	0.784527	24847	17	0	0	14.0728	13.6425	37.8235	38.9412
ENSG00000228060	chr1	40030832	40038875	NA	NA	0.942525	0.941817	0.000708063	0.00107093	0.477423	0.784527	27245	6	0	0	13.6404	13	37.8333	39
ENSG00000201457	chr1	40033046	40033180	SNORA55	677834	0.935696	0.936263	-0.00056642	-0.000863836	0.791999	0.83454	28237	1	0	0	12.2105	11.1795	38	39
ENSG00000163909	chr1	40089825	40105617	HEYL	26508	0.443324	0.441234	0.00208977	0.0331051	0.54913	0.784527	18953	7	0	0	12.4774	12.3333	37.1429	38.2857
ENSG00000116981	chr1	40124793	40137710	NT5C1A	84618	0.331953	0.33232	-0.000366155	-0.0129625	0.329895	0.784527	26059	5	0	0	14.0316	13.7487	38	39
ENSG00000116983	chr1	40144320	40157361	HPCAL4	51440	0.197375	0.199129	-0.00175425	-0.0136529	0.511504	0.784527	16265	18	0	0	12.8787	12.7422	37.7222	38.6667
ENSG00000084072	chr1	40157854	40229586	PPIE	10450	0.551551	0.549061	0.00248964	0.00468522	0.528005	0.784527	19178	25	0	0	14.1063	13.9672	37.72	38.68
ENSG00000116985	chr1	40222854	40254533	BMP8B	656	0.63792	0.636316	0.00160368	-0.00600303	0.453661	0.784527	16616	15	0	0	13.0579	13.3248	37.6	38.4
ENSG00000198754	chr1	40235195	40237020	OXCT2	64064	0.470222	0.476629	-0.00640665	-0.0458067	0.469773	0.784527	13273	2	0	0	12.9605	13.5897	37.5	38.5
ENSG00000261798	chr1	40254648	40255843	NA	NA	0.167418	0.167839	-0.000421841	0.00772164	0.568917	0.784527	25551	12	0	0	12.2237	12.5235	37.5	38.8333
ENSG00000043514	chr1	40306723	40349183	TRIT1	54802	0.561418	0.559964	0.00145459	0.00599475	0.718993	0.796556	26856	9	0.666667	0.222222	13.7222	14.1624	37.5556	38.5556
ENSG00000116990	chr1	40361098	40367928	MYCL	4610	0.325632	0.322384	0.00324756	0.0144071	0.384306	0.784527	9290	15	0	0	13.1351	13.0513	37.4667	38.8
ENSG00000168389	chr1	40420802	40435638	MFSD2A	84879	0.378086	0.377385	0.000701078	-0.00631189	0.558261	0.784527	22926	9	0	0	13.7456	13.584	37.7778	38.8889
ENSG00000131236	chr1	40505905	40538321	CAP1	10487	0.154714	0.155076	-0.000362138	-0.00760653	0.571809	0.784527	26100	18	0	0	13.5892	13.6211	37.8333	38.8333
ENSG00000131238	chr1	40538379	40563375	PPT1	5538	0.356736	0.358347	-0.00161122	-0.0149939	0.407557	0.784527	16573	10	0	0	14.3974	14.3154	37.9	38.9
ENSG00000226745	chr1	40598436	40599120	NA	NA	0.432092	0.445419	-0.0133266	-0.0431067	0.274808	0.784527	3239	5	0	0	14.5263	14.2615	37.8	38.6
ENSG00000117000	chr1	40627045	40706593	RLF	6018	0.138932	0.137763	0.00116854	0.0239727	0.534416	0.784527	19417	9	0	0	13.2749	13.5783	37.8889	38.8889
ENSG00000188800	chr1	40711619	40717363	TMCO2	127391	0.922861	0.923427	-0.000566294	-0.000875524	0.913061	0.926418	29325	1	0	0	12.8947	14.0513	37	38
ENSG00000259943	chr1	40722099	40723639	NA	NA	0.0300025	0.0304683	-0.000465778	-0.0131472	0.577513	0.784527	25131	7	0	0	13.1466	12.9121	37.4286	38.8571
ENSG00000084073	chr1	40723779	40759856	ZMPSTE24	10269	0.320399	0.319282	0.00111706	-0.000140541	0.453131	0.784527	29412	12	0	0	12.7939	12.4808	37	38.6667
ENSG00000049089	chr1	40766159	40783488	COL9A2	1298	0.379384	0.376666	0.00271745	0.00485779	0.396151	0.784527	18854	30	0	0	13.3842	13.4667	37.8333	38.7667
ENSG00000084070	chr1	40810522	40888998	SMAP2	64744	0.424941	0.426702	-0.00176103	-0.00788396	0.564202	0.784527	19988	11	0	0	14.2105	14.331	37.9091	38.9091
ENSG00000187801	chr1	40915774	40929390	ZFP69B	65243	0.263685	0.262324	0.00136165	-0.00428691	0.396768	0.784527	20035	4	0	0	12.8289	12.9359	37.5	39
ENSG00000187815	chr1	40942887	40962015	ZFP69	339559	0.407332	0.405902	0.00143057	0.0216217	0.419329	0.784527	17647	7	0	0	14.1278	13.8828	38	39
ENSG00000238287	chr1	40958829	40974333	NA	NA	0.200999	0.199121	0.00187831	0.00630482	0.301149	0.784527	15894	5	0	0	12.9737	12.3949	37.8	38.6
ENSG00000164002	chr1	40974413	40982228	EXO5	64789	0.168265	0.168424	-0.000159187	0.0146623	0.482122	0.784527	28101	7	0	0	13.3496	13.4139	37.7143	39
ENSG00000117010	chr1	40997233	41013841	ZNF684	127396	0.179811	0.179723	8.77e-05	0.00149109	0.588156	0.784527	28824	6	0	0	13.4649	13.735	38	38.6667
ENSG00000117016	chr1	41086351	41131329	RIMS3	9783	0.657007	0.654108	0.00289853	0.00245232	0.334343	0.784527	24075	18	0	0	13.7237	13.9274	37.8333	38.7222
ENSG00000237899	chr1	41134761	41153260	NA	NA	0.0876887	0.0885997	-0.000911	-0.0133916	0.771736	0.821782	27942	1	0	0	12.2895	13.5641	37	38
ENSG00000272145	chr1	41156052	41157738	NFYC-AS1	100130557	0.184542	0.184141	0.000400881	-0.0184848	0.636149	0.784527	25730	10	0	0	13.9316	14.1538	37.8	38.9
ENSG00000066136	chr1	41157320	41237275	NFYC	4802	0.59025	0.590094	0.000156641	0.00154198	0.627703	0.784527	28128	21	0	0	13.8684	14.2161	37.9048	38.8571
ENSG00000198974	chr1	41220027	41220118	MIR30E	407034	0.969753	0.969889	-0.000136428	-0.000200878	0.91952	0.931606	29368	1	0	0	13.9211	14.1282	38	39
ENSG00000117013	chr1	41249684	41306124	KCNQ4	9132	0.576196	0.577292	-0.00109607	-0.0107695	0.324768	0.784527	19907	34	0	0	13.5379	13.54	37.8235	38.8529
ENSG00000179862	chr1	41326729	41328018	CITED4	163732	0.0500097	0.0501086	-9.89e-05	0.0018122	0.751379	0.810901	28708	6	0	0	13	12.6581	37.6667	39
ENSG00000229528	chr1	41329586	41342342	NA	NA	0.852	0.843295	0.008705	0.0146531	0.194786	0.784527	5783	2	0	0	13.5	14.1538	38	39
ENSG00000171793	chr1	41445007	41478235	CTPS1	1503	0.326035	0.324798	0.00123637	0.00255265	0.742442	0.805816	27414	11	0	0	13.1077	13.2611	37.7273	38.8182
ENSG00000171790	chr1	41481269	41488909	SLFNL1	200172	0.863696	0.860384	0.00331169	0.00544188	0.381395	0.784527	17621	20	0	0	13.7329	13.6474	37.85	38.8
ENSG00000010803	chr1	41492872	41707826	SCMH1	22955	0.606273	0.603965	0.0023081	0.0272764	0.56404	0.784527	19979	16	0	0	12.5461	13.0016	37.625	38.6875
ENSG00000235358	chr1	41708045	41750533	NA	NA	0.354193	0.350013	0.00418016	-0.000393	0.408104	0.784527	28823	5	0	0	14.7263	14.8256	37.8	38.8
ENSG00000204060	chr1	41827594	41849262	FOXO6	100132074	0.232278	0.22894	0.00333783	0.0247575	0.462834	0.784527	12808	26	0	0	13.6215	13.7258	37.8846	38.8462
ENSG00000127129	chr1	41944446	41950344	EDN2	1907	0.824148	0.818742	0.00540535	0.00868832	0.382761	0.784527	11893	4	0	0	14.7895	15.1987	37.5	38.75
ENSG00000127124	chr1	41972036	42501596	HIVEP3	59269	0.584363	0.580525	0.00383825	0.00791298	0.348144	0.784527	13089	93	0	0	13.1355	13.1856	37.6344	38.7204
ENSG00000227538	chr1	42506268	42507400	HNRNPFP1	NA	0.890187	0.887069	0.00311785	0.00469814	0.335782	0.784527	19152	6	0	0	13.0132	12.953	37.5	38.8333
ENSG00000044012	chr1	42619092	42621495	GUCA2B	2981	0.887041	0.879898	0.00714245	0.0115384	0.385886	0.784527	8304	4	0	0	14.0724	13.859	38	38.75
ENSG00000197273	chr1	42628362	42630389	GUCA2A	2980	0.931687	0.928298	0.00338878	0.0051786	0.341284	0.784527	18180	4	0	0	13.0461	12.8013	37.75	38.75
ENSG00000198815	chr1	42642210	42801548	FOXJ3	22887	0.425798	0.42458	0.00121739	0.00200563	0.547643	0.784527	25105	27	0	0.0740741	12.9279	12.9003	37.5556	38.4444
ENSG00000227527	chr1	42801057	42804047	NA	NA	0.109731	0.110468	-0.000736688	-0.00769198	0.726699	0.799936	27029	9	0	0	12.4561	12.5527	37.2222	38.7778
ENSG00000177181	chr1	42846466	42888249	RIMKLA	284716	0.302891	0.301027	0.00186339	0.0245024	0.321161	0.784527	15191	8	0	0	13.1086	12.7596	37.375	38.5
ENSG00000066185	chr1	42896000	42921938	ZMYND12	84217	0.33953	0.337411	0.00211911	0.0114737	0.65165	0.784527	24674	7	0	0	14.782	14.3004	38	38.8571
ENSG00000127125	chr1	42921788	42939056	PPCS	79717	0.285357	0.283828	0.00152871	0.0054669	0.605517	0.784527	22472	21	0	0	14.2193	14.1893	37.8095	38.8095
ENSG00000186409	chr1	42929001	43120335	CCDC30	728621	0.671664	0.670245	0.0014184	0.00536072	0.716703	0.795807	26796	13	0	0	14.0992	13.9112	37.7692	38.7692
ENSG00000236876	chr1	42965876	42966067	TMSB4XP1	NA	0.909624	0.909995	-0.000370625	-0.000558245	0.804174	0.842781	28433	2	0	0	12.3421	12.2308	37.5	39
ENSG00000171960	chr1	43124096	43142429	PPIH	10465	0.32539	0.326567	-0.00117658	-0.0221293	0.554006	0.784527	19355	7	0	0	13.282	13.5458	37.8571	38.8571
ENSG00000234917	chr1	43144406	43147325	NA	NA	0.464449	0.465895	-0.00144586	-0.0100227	0.635696	0.784527	24009	2	0	0	14.1579	15.0897	38	39
ENSG00000065978	chr1	43148098	43168020	YBX1	4904	0.682358	0.67841	0.00394876	0.00640982	0.456583	0.784527	15719	10	0	0	13.5553	13.4513	38	38.7
ENSG00000164007	chr1	43198764	43205925	CLDN19	149461	0.804912	0.798849	0.00606333	0.0175697	0.187748	0.784527	4229	8	0	0	13.5559	13.8429	37.875	38.875
ENSG00000117385	chr1	43212006	43232755	LEPRE1	64175	0.513941	0.515796	-0.00185493	-0.0102269	0.621106	0.784527	23325	12	0	0	14.2719	14.765	37.75	38.8333
ENSG00000164008	chr1	43232940	43263968	C1orf50	79078;100129924	0.336588	0.338144	-0.00155611	-0.0156254	0.438496	0.784527	16881	19	0	0	13.9584	13.6545	37.7895	38.7895
ENSG00000177868	chr1	43272723	43282954	CCDC23	374969	0.161795	0.161183	0.000612007	-0.00778776	0.51475	0.784527	23761	14	0	0	12.8477	13.3773	37.7143	38.6429
ENSG00000164010	chr1	43282795	43310660	ERMAP	114625	0.647647	0.646014	0.00163307	0.00848982	0.536326	0.784527	18054	20	0	0	13.8961	13.8885	37.9	38.65
ENSG00000228192	chr1	43300352	43312093	NA	NA	0.360916	0.361035	-0.000119284	0.00846285	0.691505	0.788406	28500	8	0	0	13.3257	13.5609	37.75	38.625
ENSG00000164011	chr1	43312280	43318148	ZNF691	51058	0.543761	0.543048	0.000712864	0.00570189	0.554552	0.784527	22820	9	0	0	14.2164	14.6097	37.8889	38.8889
ENSG00000233708	chr1	43352268	43354438	NA	NA	0.891991	0.889777	0.00221426	0.00343781	0.444368	0.784527	21867	8	0	0	13.4507	13.7564	37.625	38.75
ENSG00000237090	chr1	43356765	43358101	NA	NA	0.928738	0.926322	0.00241659	0.00371871	0.637232	0.784527	24076	1	0	0	13.2632	13.4872	38	39
ENSG00000117394	chr1	43391052	43424530	SLC2A1	6513	0.503052	0.499534	0.00351713	0.00954188	0.361786	0.784527	10631	21	0	0	13.4286	13.4725	37.8571	38.8095
ENSG00000227533	chr1	43424720	43449029	SLC2A1-AS1	440584	0.388525	0.387369	0.00115612	-0.00112973	0.728736	0.800746	27110	13	0	0	13.3664	13.5444	37.7692	38.6923
ENSG00000186973	chr1	43610824	43622067	FAM183A	440585	0.317054	0.31593	0.00112387	0.0116109	0.488897	0.784527	19717	10	0	0	14.3605	14.0923	37.7	38.9
ENSG00000117395	chr1	43629846	43736607	EBNA1BP2	10969;102465439	0.318145	0.316767	0.00137748	0.00438454	0.568361	0.784527	20253	30	0	0	14.186	14.2744	37.8667	38.8667
ENSG00000243710	chr1	43637820	43720029	WDR65	149465	0.246236	0.245418	0.000817231	0.0055876	0.588828	0.784527	21998	16	0	0	13.7023	13.8766	37.8125	38.8125
ENSG00000179178	chr1	43735665	43739673	TMEM125	128218	0.642806	0.638145	0.00466041	0.00741595	0.334966	0.784527	13900	9	0	0	13.9211	14.0712	37.8889	38.7778
ENSG00000253313	chr1	43747554	43751288	C1orf210	149466	0.791391	0.789919	0.00147137	0.00203105	0.662881	0.784527	25128	5	0	0	13.1211	13.2154	37.8	38.8
ENSG00000066056	chr1	43766664	43788779	TIE1	7075	0.899379	0.897754	0.00162514	0.00196816	0.424304	0.784527	25202	11	0	0	13.6316	13.8298	37.5455	38.7273
ENSG00000117400	chr1	43803478	43818443	MPL	4352	0.798351	0.801623	-0.00327184	-0.00788127	0.366097	0.784527	13133	11	0	0	14.0048	13.3916	37.6364	38.8182
ENSG00000234694	chr1	43820355	43824329	NA	NA	0.308482	0.309557	-0.00107478	0.00483505	0.630834	0.784527	23796	3	0	0	14.2018	14.1453	37.6667	39
ENSG00000117399	chr1	43824626	43828874	CDC20	991	0.525506	0.523805	0.00170063	0.000437721	0.486995	0.784527	28724	6	0	0	14.0789	14.1282	38	38.8333
ENSG00000066322	chr1	43829068	43833696	ELOVL1	64834;102466723	0.219792	0.219693	9.9e-05	0.00911008	0.759035	0.815245	28706	9	0	0	13.731	13.1795	37.7778	38.8889
ENSG00000159479	chr1	43849588	43855479	MED8	112950	0.271046	0.268972	0.00207399	0.0251593	0.456777	0.784527	14091	12	0	0	12.7895	12.7201	37.75	38.4167
ENSG00000229431	chr1	43850784	43854826	NA	NA	0.711197	0.708706	0.00249087	0.00611755	0.631978	0.784527	23842	2	0	0	13.6053	13.0641	38	39
ENSG00000198198	chr1	43855553	43918321	SZT2	23334	0.56489	0.563019	0.00187073	0.0139335	0.52023	0.784527	16890	22	0	0	13.5455	13.634	37.5909	38.9545
ENSG00000178922	chr1	43916824	43919660	HYI	81888	0.180429	0.180666	-0.000237653	-0.00361481	0.728182	0.800586	27313	8	0	0	12.6283	12.9231	37.75	38.875
ENSG00000229348	chr1	43919598	43922666	HYI-AS1	NA	0.101359	0.105395	-0.00403605	-0.0376198	0.396128	0.784527	8447	11	0	0	13.4737	13.8695	37.6364	38.6364
ENSG00000142949	chr1	43990858	44089343	PTPRF	5792	0.749777	0.74506	0.00471731	0.0109444	0.305059	0.784527	8945	57	0	0	13.2539	13.2398	37.7719	38.6316
ENSG00000066135	chr1	44115829	44171186	KDM4A	9682	0.610788	0.609039	0.00174964	0.00773595	0.491502	0.784527	15830	11	0	0	13.1579	13.669	37.5455	38.9091
ENSG00000236200	chr1	44165436	44173809	KDM4A-AS1	NA	0.324238	0.325069	-0.000831212	-0.0208008	0.475021	0.784527	21895	9	0	0	12.9298	13.2593	37.4444	38.6667
ENSG00000126091	chr1	44171495	44396831	ST3GAL3	6487	0.640627	0.640339	0.000288008	-0.00848337	0.309354	0.784527	26799	28	0	0	13.2547	13.2509	37.6786	38.5714
ENSG00000229444	chr1	44175063	44193014	NA	101929592	0.589978	0.607627	-0.0176482	-0.0418244	0.344425	0.784527	5780	1	0	0	12.5	12.7949	38	39
ENSG00000117407	chr1	44398992	44402913	ARTN	9048	0.363373	0.364202	-0.000829574	-0.00685957	0.504054	0.784527	21915	19	0	0	13.8116	13.8475	37.6316	38.7895
ENSG00000237950	chr1	44410042	44412223	NA	101929609	0.085908	0.0855297	0.000378337	-0.00800543	0.708174	0.792511	26586	6	0	0	11.9649	12.594	35.8333	37.1667
ENSG00000117408	chr1	44412611	44433694	IPO13	9670	0.624902	0.62288	0.00202135	0.00611293	0.38772	0.784527	16271	9	0	0	12.5205	13.1083	37.4444	38.6667
ENSG00000132768	chr1	44435672	44439041	DPH2	1802	0.33143	0.330223	0.00120724	0.0107093	0.404406	0.784527	19137	6	0	0	13.2719	13.1068	37.6667	38.5
ENSG00000117410	chr1	44440159	44443967	ATP6V0B	533	0.171665	0.17218	-0.000514758	-0.00738502	0.576145	0.784527	24663	14	0	0	12.938	12.9908	37.7857	38.5714
ENSG00000117411	chr1	44444615	44456840	B4GALT2	8704	0.574693	0.574213	0.000479808	0.00106355	0.586557	0.784527	27259	15	0	0	13.2596	13.1521	37.2	37.8667
ENSG00000159214	chr1	44457031	44462200	CCDC24	149473	0.24118	0.241256	-7.6e-05	-0.0072775	0.685665	0.786941	28944	12	0	0	14.3004	14.3162	37.9167	39
ENSG00000196517	chr1	44457172	44497139	SLC6A9	6536	0.530882	0.531504	-0.000622366	-0.0061623	0.725367	0.799355	27000	29	0.0344828	0	13.167	13.3457	37.8621	38.7931
ENSG00000230615	chr1	44501798	44570647	NA	NA	0.704711	0.700543	0.00416763	0.0133959	0.466008	0.784527	13041	18	0	0	13.1447	12.8932	37.6111	38.6667
ENSG00000271647	chr1	44568978	44570375	KRT8P47	NA	0.778721	0.76997	0.00875061	0.0161648	0.37338	0.784527	7190	4	0	0	14.1645	13.5	37.5	38.75
ENSG00000171872	chr1	44584522	44600812	KLF17	128209	0.933398	0.927111	0.00628759	0.00966553	0.179261	0.784527	10479	2	0	0	10.9079	11.3718	33.5	34.5
ENSG00000178028	chr1	44679127	44686353	DMAP1	55929	0.336866	0.336012	0.000853962	0.0125284	0.687911	0.787296	25995	7	0	0	13.2669	12.9487	37.8571	38.8571
ENSG00000117419	chr1	44686742	44820932	ERI3	79033	0.708601	0.707446	0.00115513	-0.000176973	0.439516	0.784527	29319	35	0	0	12.6774	12.7824	37.5429	38.6
ENSG00000187147	chr1	44870866	45117396	RNF220	55182	0.511141	0.509036	0.00210481	0.00470854	0.513098	0.784527	19132	83	0	0	13.1674	13.1338	37.6386	38.6145
ENSG00000126106	chr1	45100910	45140227	TMEM53	79639	0.723596	0.720405	0.0031912	0.0053085	0.467904	0.784527	17909	30	0	0	13.3202	13.0128	37.7	38.7
ENSG00000198520	chr1	45140364	45191263	C1orf228	339541	0.480297	0.481248	-0.00095072	-0.0113745	0.660208	0.784527	25019	21	0	0	13.3471	13.243	37.619	38.8571
ENSG00000199377	chr1	45187458	45187574	RNU5F-1	26828	0.10393	0.105631	-0.00170037	-0.0213727	0.924582	0.93562	29403	1	0	0	14.6842	14.2564	37	39
ENSG00000142945	chr1	45205490	45233439	KIF2C	11004	0.576445	0.578284	-0.00183887	-0.0101773	0.490771	0.784527	15336	5	0.2	0	13.3737	12.6718	37.6	38.8
ENSG00000225721	chr1	45224709	45241482	NA	NA	0.311861	0.311476	0.000384685	0.00716664	0.610459	0.784527	25873	13	0	0	13.3623	13.1361	37.8462	38.8462
ENSG00000142937	chr1	45240923	45244451	RPS8	6202;26811;94163	0.255819	0.253877	0.00194268	0.00944936	0.531979	0.784527	17741	21	0	0	13.9774	13.8254	37.8095	38.8095
ENSG00000264294	chr1	45241536	45241615	SNORD55	26811	0.0210479	0.0208979	0.000150073	0.00793032	0.588436	0.784527	28198	2	0	0	13.0921	12.359	37.5	38
ENSG00000200913	chr1	45242162	45242265	SNORD46	94161	0.165965	0.162528	0.00343671	0.0284556	0.313738	0.784527	8677	1	0	0	14.9474	15.0513	38	39
ENSG00000202031	chr1	45243515	45243584	SNORD38A	94162	0.441018	0.441218	-0.000200043	-0.000639748	0.989297	0.990629	29714	1	0	0	17.8947	16.6154	38	39
ENSG00000234093	chr1	45245998	45246387	RPS15AP11	NA	0.662571	0.660537	0.00203432	0.00437031	0.741183	0.805183	27389	1	0	0	15.1579	15.8462	38	39
ENSG00000142959	chr1	45249257	45253377	BEST4	266675	0.402207	0.400296	0.00191178	0.0147638	0.42406	0.784527	14941	11	0	0	13.2153	13.0746	37.5455	38.4545
ENSG00000173846	chr1	45265897	45271662	PLK3	1263	0.434362	0.432954	0.00140779	0.00167965	0.473555	0.784527	25843	8	0	0	13.6875	13.9103	37.625	38.625
ENSG00000188396	chr1	45271585	45272957	TCTEX1D4	343521	0.946544	0.945713	0.000830575	0.00127175	0.639581	0.784527	26751	6	0	0	13.6535	13.5256	38	38.5
ENSG00000222009	chr1	45274154	45281257	BTBD19	149478	0.509226	0.509425	-0.000199138	-0.003667	0.4434	0.784527	27700	12	0	0	13.8969	13.6389	37.75	38.8333
ENSG00000117425	chr1	45285516	45308735	PTCH2	8643	0.397177	0.394467	0.00271069	0.00752168	0.517189	0.784527	16685	11	0	0	13.4593	13.1795	37.4545	38.6364
ENSG00000070785	chr1	45316450	45452282	EIF2B3	8891	0.361924	0.361718	0.000205498	-0.000521217	0.661695	0.784527	28520	7	0	0	13.0526	13.1392	37.8571	38.8571
ENSG00000232369	chr1	45453906	45454397	NA	NA	0.939544	0.938732	0.000811585	0.00116151	0.38796	0.784527	27029	2	0	0	13.8553	13.7308	38	39
ENSG00000268949	chr1	45454377	45457506	MRPS17P1	NA	0.93744	0.937328	0.000111564	0.000169892	0.965414	0.970044	29612	1	0	0	12.0263	12.5641	38	39
ENSG00000126107	chr1	45468212	45477001	HECTD3	79654	0.252415	0.251234	0.00118045	0.00100059	0.57352	0.784527	27413	10	0	0	13.4605	13.1872	37.9	38.7
ENSG00000126088	chr1	45477819	45481247	UROD	7389	0.401687	0.398132	0.00355579	0.0143151	0.517495	0.784527	16703	4	0	0	13.7697	13.5705	37.75	39
ENSG00000162415	chr1	45482071	45771881	ZSWIM5	57643	0.337133	0.334425	0.002708	0.0102028	0.567111	0.784527	20184	34	0	0	13.4389	13.552	37.6471	38.7353
ENSG00000186603	chr1	45792545	45794347	HPDL	84842	0.193366	0.195013	-0.00164683	-0.00402343	0.275304	0.784527	20612	8	0	0	12.5329	13.0962	37.375	38.375
ENSG00000132781	chr1	45794835	45806142	MUTYH	4595	0.284929	0.284291	0.000638386	0.00138075	0.628551	0.784527	26507	17	0	0	13.5015	13.1478	37.6471	38.5882
ENSG00000132773	chr1	45805342	45809647	TOE1	114034	0.187476	0.187175	0.000300417	-0.000138531	0.693792	0.788916	29414	16	0	0	13.2944	13.2163	37.6875	38.5625
ENSG00000070759	chr1	45809555	45956872	TESK2	10420	0.358738	0.357425	0.00131349	0.0113101	0.476482	0.784527	18422	11	0	0	12.9163	12.8974	37.8182	38.8182
ENSG00000236624	chr1	45959538	45965751	CCDC163P	NA	0.215303	0.215531	-0.000227938	1.38e-05	0.784652	0.829918	29715	8	0	0	13.7533	14.0609	37.5	38.75
ENSG00000132763	chr1	45965725	45976739	MMACHC	25974	0.341433	0.33913	0.00230283	0.00815037	0.289128	0.784527	12993	11	0	0	12.6675	12.5921	37.4545	38.6364
ENSG00000117450	chr1	45976708	45988719	PRDX1	5052	0.346621	0.344616	0.00200521	0.00836361	0.701707	0.791046	26391	18	0	0	13.2778	13.0983	37.6667	38.6111
ENSG00000117448	chr1	46016215	46035721	AKR1A1	10327	0.213871	0.21212	0.00175065	0.0255522	0.39625	0.784527	15824	14	0	0	13.718	14.0165	37.9286	38.8571
ENSG00000132780	chr1	46049518	46084566	NASP	4678	0.248467	0.2469	0.00156701	0.000794339	0.46173	0.784527	27902	12	0	0	13.364	13.4658	37.8333	38.5833
ENSG00000159588	chr1	46085716	46089729	CCDC17	149483	0.890086	0.89445	-0.00436374	-0.00704616	0.214549	0.784527	14507	10	0	0	12.8342	12.9769	37.8	38.6
ENSG00000159592	chr1	46092976	46153785	GPBP1L1	60313	0.390302	0.390726	-0.000424267	-0.0012193	0.644155	0.784527	26898	25	0	0	14.4947	14.4892	37.76	38.96
ENSG00000225447	chr1	46111488	46111869	RPS15AP10	728963	0.883296	0.883648	-0.000351494	-0.000573297	0.825981	0.85769	28654	2	0	0	15.7368	15.2821	37.5	39
ENSG00000159596	chr1	46152886	46160115	TMEM69	51249	0.124352	0.123521	0.000830803	0.00748091	0.522865	0.784527	21900	9	0	0	14.0906	14.4986	38	39
ENSG00000197429	chr1	46159996	46216322	IPP	3652	0.407094	0.408022	-0.000927994	-0.0069652	0.670525	0.784589	25424	6	0	0	13.8991	13.5641	38	38.6667
ENSG00000086015	chr1	46252659	46501796	MAST2	23139	0.543573	0.54349	8.3e-05	0.000131129	0.650549	0.784527	29429	16	0	0	13.2122	13.2212	37.75	38.625
ENSG00000117461	chr1	46505812	46642160	PIK3R3	8503	0.288913	0.287338	0.00157563	0.00739665	0.517977	0.784527	16783	41	0	0	13.2606	13.4084	37.7561	38.7805
ENSG00000227857	chr1	46600203	46604753	NA	101929626	0.916113	0.904139	0.0119734	0.0187737	0.167304	0.784527	3763	1	0	0	13.4211	14.5385	38	39
ENSG00000117472	chr1	46640745	46651630	TSPAN1	10103	0.718107	0.716026	0.00208109	0.00264662	0.525671	0.784527	23657	7	0	0	14.5827	14.3077	37.8571	39
ENSG00000085998	chr1	46654354	46685977	POMGNT1	55624	0.344288	0.344112	0.000175935	-0.000987404	0.615036	0.784527	27943	22	0	0	13.7285	13.62	37.8182	38.5909
ENSG00000171357	chr1	46669006	46686933	LURAP1	541468	0.484518	0.483181	0.001337	0.00698592	0.601247	0.784527	22233	4	0	0	14.7566	14.4103	38	38.75
ENSG00000085999	chr1	46713360	46744145	RAD54L	8438	0.144005	0.144212	-0.000207355	-0.00131707	0.582487	0.784527	27603	6	0	0	11.6316	11.8803	37.6667	38.3333
ENSG00000132128	chr1	46726868	46769280	LRRC41	10489	0.353194	0.352681	0.000512403	0.00451014	0.754551	0.812797	27621	19	0	0	14.1108	14.2267	37.7895	38.7368
ENSG00000173660	chr1	46769303	46782448	UQCRH	7388;440567	0.283672	0.283766	-9.39e-05	0.00345029	0.837035	0.866249	28765	7	0	0	13.1541	12.6264	37.5714	37.8571
ENSG00000117481	chr1	46805849	46830824	NSUN4	387338	0.28862	0.288071	0.000549483	-0.00893838	0.610602	0.784527	24335	17	0	0	13.3777	13.4751	37.8235	38.6471
ENSG00000117480	chr1	46859937	46879520	FAAH	2166	0.674686	0.670211	0.00447575	0.0113794	0.275919	0.784527	8476	9	0	0	11.9269	12.2536	37.3333	38
ENSG00000232022	chr1	46897801	46911193	NA	729041	0.89068	0.892532	-0.00185164	-0.00287124	0.495087	0.784527	23159	2	0	0	13.3684	13.4487	38	39
ENSG00000224863	chr1	46912345	46915376	NA	101929651	0.186656	0.185459	0.00119759	-0.00877695	0.413453	0.784527	19198	6	0	0	14.443	14.2308	38	38.6667
ENSG00000225667	chr1	46921495	46948147	LINC00505	NA	0.506737	0.503136	0.00360071	0.0114543	0.427668	0.784527	10418	19	0	0	13.1427	13.0904	37.6842	38.7895
ENSG00000197587	chr1	46972668	46979898	DMBX1	127343	0.828601	0.825374	0.00322634	0.00583629	0.699256	0.790407	26321	2	0	0	13.1316	13.5	37.5	39
ENSG00000269956	chr1	47004368	47035927	MKNK1-AS1	100507423	0.580731	0.576566	0.00416477	-0.00101437	0.281385	0.784527	27375	19	0	0	14.0942	13.9784	37.8421	38.8421
ENSG00000162456	chr1	47011316	47017199	KNCN	148930	0.779508	0.769945	0.0095636	0.0187739	0.370066	0.784527	7012	5	0	0	14.3105	14.6205	38	38.8
ENSG00000079277	chr1	47023090	47082515	MKNK1	8569	0.541828	0.542192	-0.000364152	-0.00667244	0.689907	0.787789	26078	31	0	0.0322581	13.348	13.3441	37.8065	38.7097
ENSG00000142961	chr1	47073387	47082563	MOB3C	148932	0.517079	0.516343	0.000736184	-0.0136745	0.699656	0.790536	26332	13	0	0.0769231	13.8158	13.6824	37.7692	38.9231
ENSG00000123472	chr1	47098409	47139539	ATPAF1	64756	0.498041	0.496755	0.00128657	0.00577658	0.479281	0.784527	18594	21	0	0	14.0226	13.7998	37.7619	38.8571
ENSG00000159658	chr1	47124366	47184824	EFCAB14	9813	0.493475	0.491697	0.00177724	0.00457627	0.419618	0.784527	19427	28	0	0	13.687	13.6383	37.6786	38.75
ENSG00000186118	chr1	47134527	47139266	TEX38	374973	0.909711	0.908185	0.0015262	0.00262159	0.699651	0.790536	26331	7	0	0	14.3759	14.0476	37.5714	38.8571
ENSG00000228237	chr1	47139708	47157770	EFCAB14-AS1	100130197	0.937203	0.937497	-0.000293462	-0.000446906	0.971282	0.975225	29633	1	0	0	13	14.3333	38	39
ENSG00000142973	chr1	47223510	47285085	CYP4B1	1580	0.899767	0.89471	0.0050578	0.00810862	0.449138	0.784527	12760	5	0	0	14.2105	13.9026	37.6	39
ENSG00000154198	chr1	47308767	47366109	CYP4Z2P	163720	0.776573	0.773103	0.00346911	0.00645034	0.681648	0.786689	25777	2	0	0	12.1579	11.9359	37.5	38.5
ENSG00000187048	chr1	47394849	47407156	CYP4A11	1579;284541	0.661089	0.655576	0.00551248	0.011396	0.493195	0.784527	14961	3	0	0	13.9298	14.1111	38	39
ENSG00000186377	chr1	47427036	47516423	CYP4X1	260293	0.518258	0.51813	0.000128135	-0.0103031	0.573006	0.784527	28423	14	0	0	13.5808	13.6337	37.7143	38.5714
ENSG00000186160	chr1	47533160	47583991	CYP4Z1	199974	0.766032	0.760225	0.00580756	0.0137697	0.671613	0.784813	25460	2	0	0	14.6316	13.4103	38	39
ENSG00000225506	chr1	47562325	47644943	CYP4A22-AS1	NA	0.840492	0.836738	0.00375444	0.0064392	0.313949	0.784527	15658	3	0	0	14.0351	13.2222	38	39
ENSG00000162365	chr1	47603107	47615413	CYP4A22	1579;284541	0.793383	0.787929	0.00545363	0.00938686	0.185637	0.784527	10871	2	0	0	14.4079	13.5	38	39
ENSG00000224805	chr1	47644922	47646011	LINC00853	100874253	0.0396875	0.0385797	0.00110787	0.032543	0.466514	0.784527	19830	2	0	0	12.4079	12.7308	37.5	38.5
ENSG00000162366	chr1	47649265	47656716	PDZK1IP1	10158	0.727693	0.729482	-0.00178877	-0.00340082	0.496508	0.784527	21941	8	0	0	13.6612	13.4872	37.25	37.75
ENSG00000162367	chr1	47681962	47697892	TAL1	6886	0.270764	0.268503	0.00226125	0.0193883	0.634805	0.784527	23972	28	0	0	13.1118	13.2207	37.4643	38.7857
ENSG00000226252	chr1	47691469	47696422	NA	101930541	0.261289	0.258271	0.00301805	0.0170933	0.658532	0.784527	24962	13	0	0	13.6113	13.6292	37.5385	38.7692
ENSG00000123473	chr1	47715811	47779819	STIL	6491	0.158733	0.159225	-0.000492269	-0.0050583	0.600814	0.784527	24867	7	0	0	13.6917	13.4982	37.5714	39
ENSG00000162368	chr1	47799469	47844511	CMPK1	51727	0.181251	0.182122	-0.000871027	-0.0103894	0.549424	0.784527	21553	6	0	0	14.6886	15.2265	37.8333	38.8333
ENSG00000225762	chr1	47846600	47874149	NA	NA	0.181065	0.179855	0.0012102	0.00916702	0.761613	0.816585	27751	1	0	0	13.7105	14.3846	38	39
ENSG00000186790	chr1	47881744	47883723	FOXE3	2301	0.0821448	0.082477	-0.000332283	-0.00345832	0.580248	0.784527	26394	7	0	0	12.7293	12.674	37.5714	38.1429
ENSG00000237424	chr1	47897805	47900313	FOXD2-AS1	84793	0.113257	0.113862	-0.000605573	-0.0132045	0.625536	0.784527	23828	11	0	0	14.0622	14.1399	37.5455	38.8182
ENSG00000186564	chr1	47901689	47906363	FOXD2	2306	0.144651	0.145075	-0.000424328	0.00535788	0.557285	0.784527	25519	19	0	0	13.5416	13.5695	37.7895	38.7368
ENSG00000227947	chr1	48154135	48169055	NA	NA	0.927929	0.925693	0.00223575	0.00344308	0.489292	0.784527	21855	1	0	0	14	14.2308	38	39
ENSG00000269113	chr1	48226200	48462567	TRABD2B	388630	0.66618	0.660998	0.00518194	0.0104911	0.386174	0.784527	9476	31	0	0	14.028	14.1323	37.8065	38.871
ENSG00000223814	chr1	48226804	48231219	NA	388630	0.931287	0.924927	0.00636051	0.00978173	0.424701	0.784527	10339	1	0	0	13.8947	13.3077	38	39
ENSG00000237180	chr1	48555040	48555306	CYP46A4P	NA	0.938835	0.936662	0.00217292	0.00330769	0.491834	0.784527	22166	1	0	0	13.8947	13.4615	38	39
ENSG00000242267	chr1	48561764	48648100	SKINTL	391037	0.596212	0.591176	0.00503642	0.00415687	0.211793	0.784527	20316	2	0	0	14.1447	12.8333	38	38.5
ENSG00000117834	chr1	48688357	48714316	SLC5A9	200010	0.860423	0.8504	0.010023	0.0168691	0.14499	0.784527	4552	7	0	0	13.1617	13.1612	38	38.1429
ENSG00000132122	chr1	48761044	48937845	SPATA6	54558	0.369349	0.369693	-0.000343391	0.00596464	0.546141	0.784527	26287	8	0	0	14	13.7372	38	38.75
ENSG00000186094	chr1	48998527	50489585	AGBL4	84871	0.583153	0.581434	0.00171843	0.00471433	0.414379	0.784527	19117	42	0	0	13.3546	13.1838	37.7143	38.6905
ENSG00000162373	chr1	49193195	49242641	BEND5	79656	0.535738	0.531402	0.0043361	0.00467825	0.313697	0.784527	19189	10	0	0	13.2632	13.0256	37.5	38.8
ENSG00000162374	chr1	50513686	50669458	ELAVL4	1996	0.576648	0.57554	0.00110844	-0.00397993	0.45771	0.784527	20706	20	0	0	13.8237	13.6949	37.95	38.9
ENSG00000234080	chr1	50791803	50792682	NA	NA	0.857219	0.85087	0.00634928	0.0113177	0.384581	0.784527	8544	3	0	0	11.886	12.4188	37.6667	38.6667
ENSG00000142700	chr1	50883222	50889172	DMRTA2	63950	0.0946078	0.0931844	0.00142344	0.010368	0.391545	0.784527	17699	23	0	0	14.0549	13.9275	37.6522	38.8261
ENSG00000185104	chr1	50905150	51425935	FAF1	11124	0.638504	0.638264	0.000239853	-0.00568839	0.59703	0.784527	27286	21	0	0	13.1679	13.1416	37.7619	38.9048
ENSG00000123080	chr1	51426417	51440305	CDKN2C	1031	0.136449	0.135233	0.0012161	0.00572742	0.635129	0.784527	23980	22	0	0	12.5837	12.7308	37.4545	38.8182
ENSG00000203356	chr1	51660767	51700768	NA	NA	0.540845	0.540768	7.67e-05	0.000866135	0.959218	0.964925	29578	4	0	0	12.6118	12.4038	37.75	39
ENSG00000123091	chr1	51701943	51739127	RNF11	26994	0.45247	0.451546	0.000923957	0.00440919	0.590859	0.784527	21669	11	0	0	13.7225	13.9953	37.4545	38.7273
ENSG00000233406	chr1	51716270	51717144	NA	NA	0.827778	0.82659	0.00118778	0.002068	0.748796	0.80953	27521	2	0	0	12.1711	12.6538	36	38
ENSG00000085831	chr1	51752930	51810788	TTC39A	22996	0.51807	0.514856	0.00321307	0.00571228	0.41646	0.784527	17028	19	0.0526316	0	13.4695	13.6653	37.7895	38.6842
ENSG00000261664	chr1	51795326	51800996	NA	NA	0.335394	0.334353	0.00104164	-0.00722012	0.493035	0.784527	20271	6	0	0	13.3421	13.4744	37.6667	38.6667
ENSG00000085832	chr1	51819935	51985000	EPS15	2060	0.587722	0.58758	0.000141856	-0.00653323	0.679786	0.786431	28272	14	0	0	13.6898	13.6062	37.9286	38.7143
ENSG00000227070	chr1	51983981	52027301	NA	NA	0.339195	0.337101	0.00209423	-0.00169056	0.552869	0.784527	25818	13	0	0	13.3117	13.3511	37.5385	38.3077
ENSG00000227742	chr1	52027538	52060569	CALR4P	NA	0.743042	0.739928	0.00311417	-0.00249684	0.345943	0.784527	23972	5	0	0	12.5895	12.841	37.4	38.2
ENSG00000117859	chr1	52042851	52254889	OSBPL9	114883	0.493426	0.492568	0.000858158	-0.00402934	0.615723	0.784527	23046	32	0	0	13.1653	13.1803	37.75	38.75
ENSG00000078618	chr1	52254863	52344477	NRD1	4898	0.47695	0.476295	0.000654843	0.00918393	0.607126	0.784527	23371	20	0	0	13.1079	13.2359	37.6	38.7
ENSG00000212076	chr1	52302013	52302082	MIR761	100313892	0.935759	0.936601	-0.000841697	-0.00128338	0.731287	0.801401	27150	1	0	0	11.5	11.8462	38	37
ENSG00000169213	chr1	52373628	52456436	RAB3B	5865	0.562573	0.561456	0.00111722	0.00504585	0.40099	0.784527	19771	18	0	0	13.4313	13.4843	37.9444	38.8333
ENSG00000117862	chr1	52485803	52521843	TXNDC12	51060	0.247381	0.246761	0.000619493	-0.00166972	0.623387	0.784527	25867	25	0	0	13.5884	13.2359	37.76	38.68
ENSG00000198841	chr1	52497775	52499488	KTI12	112970	0.168868	0.167943	0.000924889	0.00578062	0.756665	0.814125	27654	8	0	0	13.1546	12.6795	37.75	38.625
ENSG00000223390	chr1	52499063	52509951	NA	NA	0.218769	0.21853	0.00023956	0.00512823	0.888532	0.906587	29161	4	0	0	14.0461	13.8269	37.75	38.75
ENSG00000134717	chr1	52521797	52556388	BTF3L4	91408	0.297179	0.296137	0.00104247	-0.00318968	0.707517	0.792422	26561	6	0	0	13.7368	14.0385	38	39
ENSG00000157077	chr1	52608046	52812358	ZFYVE9	9372	0.568945	0.567115	0.00182957	-0.00518346	0.414282	0.784527	18172	10	0	0	13.25	13.2308	37.4	38.5
ENSG00000154222	chr1	52811395	52831865	CC2D1B	200014	0.383255	0.382678	0.000577636	-0.00731646	0.612878	0.784527	24061	8	0	0	12.7303	13.4199	37.375	38.875
ENSG00000224680	chr1	52834349	52834916	PLA2G12AP1	NA	0.0489078	0.0493666	-0.00045888	-0.00805679	0.791249	0.833935	28231	2	0	0	12.8026	13.1795	38	38.5
ENSG00000085840	chr1	52838501	52870131	ORC1	4998	0.11147	0.110845	0.000624744	0.0135137	0.430053	0.784527	23655	10	0	0	13.7868	13.3513	37.8	38.7
ENSG00000134748	chr1	52870236	52886511	PRPF38A	84950	0.289259	0.289656	-0.000397367	-0.00513825	0.656376	0.784527	25757	8	0	0	14.273	13.9904	37.875	38.75
ENSG00000134744	chr1	52873954	53019159	ZCCHC11	23318	0.484624	0.484083	0.000541865	-0.00556422	0.387238	0.784527	24416	8	0	0	14.4112	14.3269	37.875	39
ENSG00000116157	chr1	53068044	53074723	GPX7	2882	0.405199	0.405072	0.000126775	-0.00609554	0.473942	0.784527	28437	7	0	0	13.4662	13.5311	37.5714	38.8571
ENSG00000182183	chr1	53099016	53135355	FAM159A	348378	0.344273	0.344603	-0.000330114	-0.0281472	0.577577	0.784527	26411	6	0	0	13.3114	13.9615	37.3333	39
ENSG00000162377	chr1	53152508	53164038	COA7	65260	0.186267	0.186104	0.000163242	-0.000631116	0.576859	0.784527	28263	7	0	0	13.2857	13.348	38	38.7143
ENSG00000162378	chr1	53192126	53293014	ZYG11B	79699	0.68364	0.687567	-0.00392743	-0.00940669	0.651465	0.784527	24664	8	0	0	13.6908	13.3846	37.75	38.625
ENSG00000228929	chr1	53237866	53238320	NA	NA	0.93513	0.936002	-0.00087189	-0.00133699	0.721248	0.79748	26908	2	0	0	13.5658	13.0769	38	38.5
ENSG00000203995	chr1	53308183	53360670	ZYG11A	440590	0.399867	0.397708	0.00215927	0.00179794	0.512066	0.784527	25576	10	0	0	12.8632	12.6231	37.8	38.9
ENSG00000121310	chr1	53361656	53392884	ECHDC2	55268	0.526234	0.524954	0.00128068	-0.00575007	0.445048	0.784527	18630	22	0	0	13.5873	13.5932	37.6818	38.7273
ENSG00000116171	chr1	53392901	53517375	SCP2	6342	0.486444	0.484629	0.00181456	0.00703856	0.612403	0.784527	22862	18	0	0	13.0702	13.5043	37.5556	38.9444
ENSG00000236360	chr1	53458868	53459374	NA	NA	0.930937	0.9228	0.00813705	0.0125304	0.0918661	0.784527	7352	1	0	0	13.3684	13.3333	38	39
ENSG00000174348	chr1	53527854	53551174	PODN	127435	0.669858	0.665885	0.00397326	0.00239417	0.281811	0.784527	24209	18	0	0	14.2135	14.0969	37.9444	38.8889
ENSG00000232993	chr1	53535610	53551174	NA	NA	0.878076	0.871752	0.00632407	0.0106104	0.214649	0.784527	9343	12	0	0	14.193	13.8846	37.9167	39
ENSG00000162383	chr1	53552855	53608289	SLC1A7	6512	0.868794	0.864103	0.00469073	0.00760267	0.345885	0.784527	13592	28	0	0	12.9906	13.0119	37.8571	38.6429
ENSG00000235563	chr1	53580248	53584281	NA	NA	0.677301	0.670167	0.00713326	0.0150515	0.313201	0.784527	5531	1	0	0	9.94737	9.10256	37	38
ENSG00000157184	chr1	53662101	53679869	CPT2	1376	0.332162	0.331974	0.000188544	0.00613419	0.768506	0.819809	27892	8	0	0	14.5033	14.0962	38	39
ENSG00000162384	chr1	53679771	53686289	C1orf123	54987	0.475957	0.475703	0.000253237	0.00665616	0.897013	0.913043	29231	6	0	0	13.2675	12.765	37.6667	38.8333
ENSG00000259818	chr1	53686335	53689925	NA	NA	0.299113	0.29621	0.00290334	0.00447944	0.337974	0.784527	19639	6	0	0	13.4123	13.4658	37.5	38.8333
ENSG00000162385	chr1	53692564	53704282	MAGOH	4116;55110	0.218095	0.217959	0.000136402	-0.0056053	0.591247	0.784527	28333	10	0	0	12.3342	12.3333	37.6	38.7
ENSG00000226754	chr1	53704282	53708455	NA	100507564	0.373376	0.369898	0.00347767	0.0278865	0.29457	0.784527	8550	7	0	0	13.7932	13.9744	38	38.5714
ENSG00000157193	chr1	53711217	53793742	LRP8	7804	0.654971	0.652672	0.00229945	0.00360062	0.533476	0.784527	21520	26	0	0	13.4595	13.6105	37.7692	38.7692
ENSG00000228838	chr1	53753696	53755378	NA	NA	0.764867	0.760032	0.00483508	0.00903045	0.449716	0.784527	11886	1	0	0	12.6316	14.0256	38	39
ENSG00000232762	chr1	53770208	53773134	NA	NA	0.910362	0.907361	0.00300149	0.00471261	0.66065	0.784527	25042	1	0	0	13.3947	15.1026	38	39
ENSG00000225675	chr1	53793905	53802181	NA	NA	0.550511	0.554466	-0.00395497	-0.0082815	0.495271	0.784527	15107	6	0	0	13.7237	13.7521	37.6667	38.6667
ENSG00000230138	chr1	53832340	53833917	NA	NA	0.346894	0.342801	0.00409362	0.0166435	0.614715	0.784527	22991	1	0	0	12.5526	14.2051	37	39
ENSG00000236253	chr1	53878821	53905693	SLC25A3P1	163742	0.883254	0.880966	0.00228861	0.00191956	0.482803	0.784527	25296	13	0	0	13.415	13.3156	37.6154	38.6154
ENSG00000143006	chr1	53925072	53933161	DMRTB1	63948	0.921575	0.918478	0.00309771	0.00488883	0.367573	0.784527	18781	13	0	0	12.9838	12.854	37.6154	38.4615
ENSG00000174332	chr1	53971910	54199877	GLIS1	148979	0.828067	0.825204	0.00286258	0.0022995	0.381769	0.784527	24411	45	0	0	13.0801	13.0593	37.6222	38.5556
ENSG00000058804	chr1	54231133	54304533	NDC1	55706	0.234154	0.234754	-0.00060064	0.000208137	0.624713	0.784527	29246	13	0	0	13.7267	13.641	37.6923	38.8462
ENSG00000058799	chr1	54317392	54356407	YIPF1	54432	0.280562	0.278107	0.00245546	0.0159579	0.330923	0.784527	12340	12	0	0	14.0592	14.1624	37.8333	38.6667
ENSG00000211452	chr1	54356912	54376759	DIO1	1733	0.838695	0.835025	0.00366933	0.00628738	0.413401	0.784527	15923	11	0	0	14.1579	13.9557	37.9091	39
ENSG00000081870	chr1	54382247	54411602	HSPB11	51668	0.261126	0.260408	0.000718029	0.00806698	0.772675	0.822459	27953	8	0	0	13.1842	13.0705	37.875	38.5
ENSG00000116212	chr1	54411750	54433841	LRRC42	115353	0.32421	0.322014	0.00219604	0.000768543	0.520703	0.784527	27964	9	0	0	13.1813	13.3191	37.6667	38.6667
ENSG00000203985	chr1	54474412	54483856	LDLRAD1	388633	0.792258	0.788146	0.0041125	0.00690929	0.302717	0.784527	14756	3	0	0	14.0789	15.1111	38	38.6667
ENSG00000116209	chr1	54497347	54519177	TMEM59	9528	0.155478	0.156045	-0.000567093	0.0105567	0.444072	0.784527	24161	11	0	0	13.1603	13.4359	37.9091	38.7273
ENSG00000116205	chr1	54519260	54578192	TCEANC2	127428	0.307549	0.308693	-0.00114415	0.00126979	0.563262	0.784527	26758	11	0	0	13.9593	14.5967	37.8182	38.7273
ENSG00000157211	chr1	54598747	54619443	CDCP2	200008	0.893309	0.891663	0.00164627	0.00272149	0.774447	0.823426	27983	3	0	0	12.5877	12.7521	37.3333	39
ENSG00000256407	chr1	54606897	54665746	NA	NA	0.47673	0.475184	0.0015456	0.00628247	0.613062	0.784527	22902	16	0	0	14.2928	14.1282	37.8125	38.875
ENSG00000215883	chr1	54638009	54665709	CYB5RL	606495	0.340601	0.339878	0.000722493	0.00891061	0.6445	0.784527	24395	9	0	0	14.5029	13.906	37.8889	38.8889
ENSG00000116221	chr1	54649714	54691137	MRPL37	51253	0.260645	0.2594	0.00124538	0.00615018	0.561009	0.784527	19772	22	0	0	13.3852	13.1317	37.3636	38.6364
ENSG00000157216	chr1	54691105	54879152	SSBP3	23648	0.634589	0.634211	0.000378053	-0.00128038	0.527869	0.784527	26732	79	0	0	13.0473	13.1019	37.6709	38.7342
ENSG00000225632	chr1	54751078	54753044	NA	NA	0.843449	0.842442	0.00100707	0.00170338	0.818046	0.852246	28560	1	0	0	13.5263	13.7179	38	39
ENSG00000162390	chr1	55007930	55104865	ACOT11	26027	0.593074	0.590605	0.00246876	0.00645748	0.500129	0.784527	15622	30	0	0	13.6544	13.4812	37.6333	38.8333
ENSG00000162391	chr1	55074855	55089229	FAM151A	338094	0.907441	0.904386	0.00305521	0.00484107	0.418071	0.784527	18883	3	0	0	13.3596	13.8803	38	39
ENSG00000230728	chr1	55087150	55094111	NA	NA	0.896965	0.892242	0.00472315	0.00768622	0.431673	0.784527	13462	9	0	0	13.731	14.0541	37.6667	39
ENSG00000271723	chr1	55107459	55207981	MROH7-TTC4	NA	0.534765	0.53201	0.00275495	0.00779004	0.414165	0.784527	13277	25	0	0	13.8147	13.7149	37.84	38.76
ENSG00000184313	chr1	55107463	55175939	MROH7	374977	0.817347	0.814071	0.0032758	0.00309148	0.293287	0.784527	22651	10	0	0	13.7158	13.6538	37.9	38.6
ENSG00000243725	chr1	55181495	55208330	TTC4	7268	0.298579	0.29785	0.000729231	0.0097277	0.496338	0.784527	22683	7	0	0	14.2444	14.0989	37.7143	38.7143
ENSG00000162396	chr1	55222571	55230187	PARS2	25973	0.418715	0.418263	0.000451966	-0.00341685	0.361823	0.784527	25239	7	0	0	13.4662	13.1355	37.4286	39
ENSG00000006555	chr1	55245385	55266940	TTC22	55001	0.463991	0.463853	0.000137557	-0.0141066	0.319297	0.784527	28321	15	0	0	13.3667	13.9043	37.4667	38.6
ENSG00000162398	chr1	55271736	55307925	C1orf177	163747	0.889997	0.885937	0.00405957	0.00668678	0.393218	0.784527	15184	7	0	0	13.6917	13.348	37.7143	38.8571
ENSG00000116133	chr1	55315306	55352891	DHCR24	1718	0.672963	0.67122	0.00174274	0.00409768	0.532102	0.784527	20450	18	0	0	14.1433	14.1083	37.9444	38.7778
ENSG00000242396	chr1	55352548	55353674	NA	NA	0.0697234	0.0701149	-0.000391471	-0.00171868	0.627953	0.784527	25815	8	0	0	14.5855	14.1731	37.75	38.875
ENSG00000233203	chr1	55353236	55354523	NA	NA	0.367862	0.370427	-0.00256456	-0.0135396	0.686197	0.786941	25944	2	0	0	15.5132	15.7949	37.5	38.5
ENSG00000143001	chr1	55446465	55457966	TMEM61	199964	0.594373	0.591421	0.00295197	0.00887449	0.617287	0.784527	23121	7	0	0	13.7218	13.7729	37.5714	38.2857
ENSG00000233271	chr1	55446623	55457947	NA	NA	0.684188	0.680757	0.00343091	0.0100659	0.587773	0.784527	21473	6	0	0	13.5263	13.547	37.5	38.1667
ENSG00000162399	chr1	55464606	55476556	BSND	7809	0.878895	0.872864	0.0060309	0.00986606	0.295835	0.784527	10228	7	0	0	13.4812	13.8352	37.5714	38.5714
ENSG00000169174	chr1	55505221	55530525	PCSK9	255738	0.518365	0.515549	0.00281582	0.017161	0.545303	0.784527	18687	13	0	0	12.5931	12.8402	37.5385	38.7692
ENSG00000162402	chr1	55532032	55680786	USP24	23358	0.666086	0.666967	-0.000881859	0.00183245	0.495812	0.784527	25481	12	0	0	13.8816	13.4145	37.4167	38.5833
ENSG00000231090	chr1	55683534	55699850	NA	NA	0.868922	0.865746	0.00317584	0.00522239	0.915523	0.928369	29342	1	0	0	13.5526	12.4103	38	38
ENSG00000234810	chr1	56046710	56200675	NA	NA	0.88197	0.876473	0.00549683	0.00929224	0.437467	0.784527	11065	14	0	0	13.2312	13.6868	37.6429	38.9286
ENSG00000233147	chr1	56289480	56333921	NA	NA	0.932085	0.925957	0.00612855	0.0094349	0.235307	0.784527	10794	5	0	0	12.8947	12.9179	37.4	38.8
ENSG00000230250	chr1	56381282	56410636	NA	NA	0.908178	0.896364	0.0118141	0.0186303	0.203839	0.784527	3808	3	0	0	12.6754	12.7692	37.6667	38
ENSG00000260971	chr1	56713966	56724243	NA	NA	0.733681	0.734149	-0.000467572	-0.00460427	0.513886	0.784527	25108	3	0	0	13.0526	12.8718	37.6667	38.6667
ENSG00000162407	chr1	56960419	57110974	PPAP2B	8613	0.526456	0.525343	0.00111285	-0.00284538	0.486781	0.784527	23221	37	0	0	13.1991	13.1462	37.5676	38.6757
ENSG00000162409	chr1	57110995	57181008	PRKAA2	5563	0.281185	0.280787	0.000398541	-0.00108364	0.397791	0.784527	27218	11	0	0	14.0048	13.8182	37.8182	38.7273
ENSG00000187889	chr1	57184477	57285369	C1orf168	199920	0.802041	0.797655	0.00438618	0.00783109	0.548756	0.784527	18931	5	0	0	13.4684	13.0667	38	38.2
ENSG00000229913	chr1	57289352	57292593	NA	101929757	0.909977	0.901279	0.00869835	0.0137055	0.225703	0.784527	6402	1	0	0	12.8947	13.8462	38	38
ENSG00000157131	chr1	57320479	57383894	C8A	731	0.889005	0.884733	0.00427263	0.00674881	0.414152	0.784527	15054	3	0	0	13.8596	13.2906	37.6667	39
ENSG00000021852	chr1	57394883	57431813	C8B	732	0.845551	0.836206	0.00934575	0.0158462	0.327001	0.784527	5056	1	0	0	12.7895	13.1026	38	39
ENSG00000236341	chr1	57429559	57462430	NA	NA	0.925106	0.918818	0.0062877	0.00967584	0.343598	0.784527	10468	3	0	0	14.7895	14.9231	38	38.6667
ENSG00000173406	chr1	57460451	59012406	DAB1	1600	0.617938	0.61604	0.00189798	0.00106551	0.485696	0.784527	27256	116	0	0	13.2291	13.2279	37.6207	38.681
ENSG00000226759	chr1	58326204	58346577	DAB1-AS1	101926890;101930545	0.907857	0.902454	0.00540247	0.00892695	0.372827	0.784527	11526	3	0	0	13.4474	13.8889	38	38.6667
ENSG00000223416	chr1	58521805	58522152	RPS26P15	NA	0.67372	0.677457	-0.00373752	-0.00786494	0.627694	0.784527	23631	1	0	0	14.7105	15.1026	38	39
ENSG00000235038	chr1	58525811	58545946	NA	NA	0.936873	0.934665	0.00220853	0.00336893	0.511494	0.784527	22009	1	0	0	14.6842	14.8462	38	39
ENSG00000162600	chr1	58881056	59012474	OMA1	115209	0.430745	0.43494	-0.00419532	-0.0126732	0.668342	0.784583	25345	15	0	0	12.9649	13.0376	37.6	38.5333
ENSG00000184292	chr1	59041099	59043166	TACSTD2	4070	0.136962	0.13915	-0.00218879	-0.0055915	0.62949	0.784527	23725	8	0	0	13.8783	13.4615	38	39
ENSG00000162601	chr1	59120411	59165764	MYSM1	114803	0.0337345	0.0348275	-0.00109292	-0.0320692	0.489527	0.784527	19930	2	0	0	13.2895	14.0128	38	39
ENSG00000177606	chr1	59246465	59249785	JUN	3725	0.0441488	0.0437264	0.000422444	0.013119	0.499997	0.784527	25547	13	0	0	14.0364	14.0848	37.8462	38.5385
ENSG00000234807	chr1	59250823	59365384	LINC01135	100131060	0.477001	0.47521	0.00179059	0.00529788	0.527863	0.784527	17935	32	0.03125	0	13.2056	13.2388	37.125	38.0312
ENSG00000272226	chr1	59278480	59279014	NA	NA	0.667825	0.664394	0.00343084	0.00902949	0.776861	0.824889	28020	2	0	0	15.6316	15.4872	38	39
ENSG00000231740	chr1	59304120	59316926	NA	NA	0.955148	0.952069	0.00307884	0.00460958	0.144686	0.784527	19355	1	0	0	13.4737	14.4103	38	39
ENSG00000232453	chr1	59348540	59362375	NA	NA	0.815617	0.822973	-0.00735546	-0.0127961	0.240027	0.784527	7138	1	0	0	13.6842	14.3333	38	39
ENSG00000230812	chr1	59486059	59510286	NA	NA	0.878527	0.873745	0.00478217	0.00778575	0.415812	0.784527	13281	1	0	0	14.6842	14.9744	38	39
ENSG00000235215	chr1	59521671	59543788	NA	NA	0.302954	0.298713	0.00424025	-0.011286	0.488536	0.784527	14632	2	0	0	11.4868	12.7051	38	39
ENSG00000237352	chr1	59522315	59553867	NA	NA	0.213024	0.210503	0.0025215	-0.0176223	0.486214	0.784527	14467	3	0	0	12.5526	12.9487	38	39
ENSG00000224609	chr1	59597608	59664293	NA	729467	0.719242	0.715961	0.00328055	0.00806	0.367115	0.784527	12838	14	0	0	13.2124	12.9414	37.6429	38.6429
ENSG00000172456	chr1	59762310	60233347	FGGY	55277	0.706947	0.705272	0.00167529	0.00263483	0.454417	0.784527	23683	41	0	0	13.2484	13.2752	37.6098	38.7561
ENSG00000226883	chr1	60220419	60254854	NA	NA	0.919524	0.913707	0.00581653	0.00923457	0.184031	0.784527	11079	2	0	0	13.0132	14.0769	37.5	39
ENSG00000231816	chr1	60238467	60254520	NA	101926944	0.894011	0.884489	0.00952233	0.0152771	0.0868081	0.784527	5381	1	0	0	13.1316	14.2308	37	39
ENSG00000134709	chr1	60280458	60342050	HOOK1	51361	0.333993	0.33253	0.00146361	0.00394444	0.535662	0.784527	20800	10	0	0	13.9211	13.559	37.8	39
ENSG00000134716	chr1	60358980	60392462	CYP2J2	1573	0.200169	0.205482	-0.0053134	-0.11601	0.155862	0.784527	4564	6	0	0	12.3333	12.4957	37.5	37.8333
ENSG00000162598	chr1	60452941	60539442	C1orf87	127795	0.649865	0.64491	0.00495556	0.0206872	0.408191	0.784527	9208	6	0	0	14.2851	13.6068	37.8333	39
ENSG00000226476	chr1	61005921	61106163	NA	NA	0.166551	0.169394	-0.00284372	-0.0206671	0.758409	0.81503	27685	2	0	0	11.7763	11.2308	37.5	39
ENSG00000231252	chr1	61125303	61291256	NA	101926964	0.921158	0.913979	0.00717916	0.0111662	0.296174	0.784527	8700	1	0	0	14.3158	15.3333	38	39
ENSG00000162599	chr1	61330931	61928465	NFIA	4774	0.42437	0.423293	0.0010765	0.00821105	0.558928	0.784527	20022	107	0	0	13.3822	13.283	37.6355	38.5794
ENSG00000237928	chr1	61405911	61436448	NA	NA	0.706109	0.709656	-0.00354755	-0.00986768	0.54277	0.784527	18509	2	0	0	13.7895	13.3974	38	38
ENSG00000237853	chr1	61714617	61719182	NA	645030	0.851334	0.857547	-0.0062125	-0.0103683	0.407754	0.784527	9635	1	0	0	13.3684	14.4103	38	39
ENSG00000223920	chr1	62119866	62120580	NA	414927	0.878881	0.875278	0.00360264	0.00534234	0.131561	0.784527	17833	4	0	0	13.8618	14.4103	38	39
ENSG00000162604	chr1	62146718	62191095	TM2D1	83941	0.1682	0.168429	-0.000228333	-0.0010431	0.85275	0.878283	28889	5	0	0	14.8105	14.9179	38	38.8
ENSG00000271200	chr1	62207670	62208096	NA	NA	0.0344156	0.0342029	0.000212721	0.00690297	0.858881	0.882886	28945	2	0	0	15.0395	14.4359	38	39
ENSG00000132849	chr1	62208149	62629592	INADL	10207	0.732721	0.725295	0.00742558	0.0215066	0.42705	0.784527	10374	21	0	0	13.188	13.5055	37.8571	38.8095
ENSG00000240563	chr1	62660503	62678000	L1TD1	54596	0.423337	0.419404	0.00393224	-0.00272266	0.175329	0.784527	23474	8	0	0	13.7664	13.734	38	39
ENSG00000237227	chr1	62673808	62674114	NA	NA	0.875109	0.861294	0.013815	0.0226955	0.0322849	0.784527	2671	1	0	0	14.7368	13.8718	38	39
ENSG00000132854	chr1	62702651	62785085	KANK4	163782	0.543164	0.540228	0.00293596	0.00248187	0.439003	0.784527	23993	17	0	0	13.1269	13.5747	37.7059	38.7059
ENSG00000162607	chr1	62901968	62917475	USP1	7398	0.103189	0.103412	-0.000223091	0.00081112	0.555524	0.784527	27867	14	0	0	13.0639	13.3388	37.5	38.7857
ENSG00000116641	chr1	62920399	63153969	DOCK7	85440	0.795874	0.793776	0.00209788	0.00283877	0.495288	0.784527	23235	11	0	0	14.11	14.2261	38	38.9091
ENSG00000235545	chr1	63154153	63176365	NA	400756	0.194288	0.190673	0.00361543	0.0229798	0.493952	0.784527	15024	6	0	0	12.8202	13.7222	37.5	38.8333
ENSG00000125703	chr1	63249806	63331184	ATG4C	84938	0.0347672	0.0347745	-7.32e-06	-0.000791506	0.666969	0.784527	29674	2	0	0	14.0789	13.8974	37	39
ENSG00000229537	chr1	63466168	63478142	NA	NA	0.686624	0.681224	0.00539994	0.0112267	0.676127	0.785747	25603	1	0	0	13.0263	12.8974	37	38
ENSG00000203605	chr1	63604921	63628824	NA	NA	0.904436	0.90884	-0.00440403	-0.00693151	0.771487	0.821634	27938	1	0	0	13.1842	13.5128	38	38
ENSG00000224209	chr1	63655660	63782902	LINC00466	199899	0.677387	0.674551	0.00283554	0.0079968	0.683592	0.786941	25833	12	0	0	12.4408	12.3141	37	38.6667
ENSG00000230798	chr1	63786555	63790112	NA	NA	0.111702	0.111158	0.000544103	0.00948374	0.478143	0.784527	24394	15	0	0	13.093	13.2256	37.2667	38.2667
ENSG00000187140	chr1	63788730	63790797	FOXD3	27022	0.0575427	0.0557871	0.0017556	0.0257637	0.53189	0.784527	17733	5	0	0	12.3	12.4103	37.8	38.4
ENSG00000088035	chr1	63833261	63904233	ALG6	29929	0.465966	0.467052	-0.00108623	0.00306591	0.678005	0.786186	25656	10	0	0	14.1184	14.0538	37.8	38.9
ENSG00000142856	chr1	63906441	64059392	ITGB3BP	23421	0.379344	0.381334	-0.00198912	-0.0130266	0.590947	0.784527	21678	30	0	0	13.6509	13.788	37.8333	38.7333
ENSG00000203965	chr1	63989043	64038364	EFCAB7	84455	0.469868	0.470211	-0.000342905	0.00160929	0.700134	0.790634	26348	11	0	0	14.0742	13.8042	37.7273	38.5455
ENSG00000116652	chr1	64014588	64015405	DLEU2L	NA	0.798133	0.800182	-0.00204839	-0.00513632	0.604219	0.784527	22395	4	0	0	14.4934	14.4615	38	38.5
ENSG00000079739	chr1	64058947	64125916	PGM1	5236	0.560539	0.557678	0.00286145	0.000699754	0.462908	0.784527	28126	12	0	0	13.693	13.985	37.6667	38.75
ENSG00000185483	chr1	64239693	64647181	ROR1	4919	0.795785	0.791349	0.00443556	0.00746866	0.356267	0.784527	13816	57	0	0	13.3232	13.4561	37.8246	38.807
ENSG00000223949	chr1	64560125	64636980	NA	101927034	0.913241	0.908477	0.00476331	0.00742693	0.32682	0.784527	13880	9	0	0	13.4474	13.4815	37.5556	38.7778
ENSG00000177414	chr1	64669310	64733051	UBE2U	148581	0.925945	0.929229	-0.00328475	-0.00504014	0.412949	0.784527	18445	10	0	0	14.3184	14.0487	37.8	38.8
ENSG00000158966	chr1	64936428	65158741	CACHD1	57685	0.635115	0.635074	4.07e-05	-0.0112425	0.4395	0.784527	29317	32	0	0.03125	13.5872	13.4127	37.875	38.8125
ENSG00000162437	chr1	65210778	65298915	RAVER2	55225	0.485639	0.483712	0.00192676	0.0164885	0.648107	0.784527	24529	6	0	0	14.0263	15.0171	38	39
ENSG00000162434	chr1	65298912	65432187	JAK1	3716	0.662473	0.660227	0.00224602	0.00556319	0.393727	0.784527	17344	18	0	0	13.4547	13.3191	37.6667	38.7778
ENSG00000226891	chr1	65437908	65468159	NA	101927084	0.890128	0.88947	0.000658004	0.00123542	0.418939	0.784527	26842	3	0	0	14.4298	14.7265	38	39
ENSG00000231485	chr1	65532310	65533420	NA	NA	0.0296244	0.0293259	0.000298442	0.00664893	0.498704	0.784527	26705	5	0	0	12.2158	12.5795	37.6	38.4
ENSG00000162433	chr1	65613232	65697828	AK4	205;100507855	0.32906	0.329095	-3.48e-05	0.00494134	0.479284	0.784527	29385	22	0	0	13.451	13.303	37.6818	38.8636
ENSG00000116675	chr1	65713902	65881552	DNAJC6	9829	0.311461	0.311545	-8.42e-05	0.00210975	0.503128	0.784527	28854	41	0	0	13.1958	13.2345	37.6585	38.8049
ENSG00000229294	chr1	65745139	65772204	NA	NA	0.91668	0.914163	0.00251655	0.0039232	0.390693	0.784527	20854	1	0	0	13.4211	14.2564	38	39
ENSG00000116678	chr1	65886248	66107242	LEPR	3953;54741	0.513083	0.511532	0.00155131	0.00120292	0.530902	0.784527	26938	24	0	0	12.9134	13.2382	37.375	38.4167
ENSG00000213625	chr1	65886270	65901690	LEPROT	54741	0.288471	0.288124	0.00034773	0.00202963	0.489458	0.784527	26245	7	0	0	12.9962	13.0549	37.2857	38.7143
ENSG00000184588	chr1	66258197	66840259	PDE4B	5142	0.596278	0.593506	0.00277214	0.00221093	0.50329	0.784527	24636	31	0	0	13.489	13.5939	37.7419	38.7419
ENSG00000118473	chr1	66999066	67213982	SGIP1	84251	0.74038	0.737811	0.0025688	0.000849334	0.415465	0.784527	27773	26	0.0384615	0	13.8128	13.5819	37.6923	38.7308
ENSG00000248458	chr1	67131547	67142710	NA	NA	0.901605	0.895906	0.00569904	0.00904754	0.602618	0.784527	22304	1	0	0	12.2368	11.6667	38	39
ENSG00000152760	chr1	67218142	67244470	TCTEX1D1	200132	0.412948	0.416568	-0.00361955	-0.0547175	0.276611	0.784527	8107	5	0	0	13.4632	13.3692	37.4	38.8
ENSG00000172410	chr1	67263424	67266939	INSL5	10022	0.930922	0.928678	0.00224451	0.00343162	0.591762	0.784527	21880	3	0	0	13.4912	13.7521	38	39
ENSG00000152763	chr1	67278568	67390570	WDR78	79819	0.452578	0.446785	0.00579292	0.0304932	0.404109	0.784527	8939	6	0	0	13.7325	14.265	38	38.6667
ENSG00000198160	chr1	67390578	67454302	MIER1	57708	0.205791	0.20538	0.000411463	0.00890937	0.457037	0.784527	25630	20	0	0	13.3579	13.4705	37.8	38.75
ENSG00000116704	chr1	67465015	67519782	SLC35D1	23169	0.454905	0.456155	-0.00125069	-0.0259519	0.440781	0.784527	18839	10	0	0	13.7632	13.2179	37.9	38.5
ENSG00000203963	chr1	67557848	67697536	C1orf141	400757	0.703855	0.705965	-0.00211011	-0.0423859	0.361062	0.784527	13888	23	0	0	13.0755	13.3946	37.6522	38.6957
ENSG00000162594	chr1	67632083	67725662	IL23R	149233	0.470019	0.466632	0.00338742	0.0142941	0.704751	0.791758	26481	2	0	0	14.1974	13.1923	38	38.5
ENSG00000081985	chr1	67773047	67862583	IL12RB2	3595	0.533134	0.531507	0.00162753	0.0075053	0.674454	0.785432	25546	18	0	0	12.9313	13.0142	37.9444	38.6667
ENSG00000142864	chr1	67873493	67896098	SERBP1	26135	0.286777	0.286232	0.000544554	0.00331582	0.667105	0.784527	25292	7	0	0	12.9962	13.2747	37.7143	38.7143
ENSG00000116717	chr1	68150744	68154021	GADD45A	1647	0.0458277	0.0459416	-0.000113935	-0.00646767	0.551058	0.784527	28547	8	0	0	13.5888	13.4135	37.875	38.875
ENSG00000172380	chr1	68167149	68299150	GNG12	55970	0.558464	0.556095	0.00236949	0.00306101	0.471202	0.784527	22734	31	0	0	12.8149	12.9462	37.4839	38.6129
ENSG00000232284	chr1	68297986	68668670	GNG12-AS1	100289178	0.652337	0.649421	0.00291583	0.00391453	0.407422	0.784527	20868	75	0	0	13.3863	13.1822	37.5867	38.6533
ENSG00000235055	chr1	68509013	68509916	NA	NA	0.818161	0.806313	0.0118476	0.0207882	0.158853	0.784527	3130	1	0	0	11.3158	9.64103	37	39
ENSG00000162595	chr1	68511645	68517314	DIRAS3	9077	0.583519	0.580845	0.00267415	0.00636801	0.51405	0.784527	16460	32	0	0	13.6192	13.2965	37.5938	38.625
ENSG00000228431	chr1	68515043	68515428	ARL5AP3	NA	0.917365	0.919321	-0.00195612	-0.00303991	0.570777	0.784527	22790	1	0	0	11.7895	11.5897	38	39
ENSG00000116729	chr1	68564142	68698803	WLS	79971	0.5771	0.573738	0.00336191	0.00849349	0.365954	0.784527	12195	37	0	0	13.9303	13.7775	37.6757	38.973
ENSG00000234383	chr1	68627444	68628773	CTBP2P8	NA	0.904359	0.899357	0.00500253	0.00811588	0.165074	0.784527	12746	3	0	0	13.0526	13.0256	37	39
ENSG00000229133	chr1	68708157	68708738	RPS7P4	NA	0.884465	0.881533	0.00293258	0.00473777	0.454238	0.784527	19078	1	0	0	13.0526	12.8462	37	38
ENSG00000116745	chr1	68894505	68915642	RPE65	6121	0.929127	0.926609	0.00251807	0.0038457	0.523313	0.784527	21023	4	0	0	13.0592	13.1026	37.75	38
ENSG00000024526	chr1	68939835	68962904	DEPDC1	55635	0.313778	0.314032	-0.000254148	-0.0340927	0.67	0.784583	27149	11	0	0	13.299	13.352	37.7273	38.6364
ENSG00000234264	chr1	68962359	69004310	NA	101927220	0.123315	0.125508	-0.00219296	-0.0572853	0.446178	0.784527	13486	9	0	0	13.5936	12.9288	38	38.8889
ENSG00000223883	chr1	69521581	69650686	NA	NA	0.892636	0.886544	0.00609165	0.00990258	0.264687	0.784527	10187	4	0	0	13.1053	13.6795	37.5	39
ENSG00000033122	chr1	70034081	70617628	LRRC7	57554	0.642316	0.640948	0.00136769	0.00715304	0.588763	0.784527	21531	28	0	0	13.6325	13.4341	37.7857	38.8214
ENSG00000229359	chr1	70385005	70386000	PIN1P1	5301	0.913262	0.911614	0.00164815	0.002597	0.64597	0.784527	24446	5	0	0	14.6263	14.1231	38	39
ENSG00000066557	chr1	70610488	70671303	LRRC40	55631	0.212535	0.212204	0.000330304	0.000277354	0.620143	0.784527	29105	10	0	0	13.0474	13.3769	37.6	38.7
ENSG00000116754	chr1	70671365	70718735	SRSF11	9295	0.306864	0.305606	0.00125752	0.0190732	0.399505	0.784527	18792	20	0	0	13.0592	13.0756	37.75	38.7
ENSG00000228988	chr1	70684272	70686706	NA	NA	0.924018	0.920468	0.0035496	0.00549319	0.318704	0.784527	17496	1	0	0	12.3421	11.9231	38	38
ENSG00000118454	chr1	70726271	70820417	ANKRD13C	81573	0.156737	0.156738	-9.23e-07	2.76e-05	0.73038	0.801294	29747	8	0	0	14.5428	14.2051	38	39
ENSG00000197568	chr1	70820488	70851022	HHLA3	11147	0.327341	0.328281	-0.000939867	0.000128167	0.72131	0.79748	29434	11	0	0	13.7608	13.7902	37.8182	38.9091
ENSG00000116761	chr1	70876901	70905534	CTH	1491	0.213029	0.211614	0.00141519	0.0260606	0.413014	0.784527	17749	5	0	0	14.4737	14.2205	38	39
ENSG00000229051	chr1	71172136	71252151	NA	101927244	0.28486	0.34963	-0.0647698	-0.286482	0.00271816	0.784527	9	1	0	0	9.55263	8.84615	35	35
ENSG00000050628	chr1	71318036	71513491	PTGER3	5733	0.538475	0.525932	0.0125436	0.0174413	0.348043	0.784527	5938	9	0	0	13.1754	13.4758	37.7778	38.7778
ENSG00000132485	chr1	71528974	71546980	ZRANB2	9406	0.136522	0.136194	0.000327767	0.0093756	0.619246	0.784527	26428	9	0	0	13.9152	14.0085	37.8889	38.8889
ENSG00000229956	chr1	71547007	71955652	ZRANB2-AS2	100852410	0.742489	0.739267	0.00322215	0.0168245	0.442945	0.784527	11441	10	0	0	13.8526	13.7179	37.8	38.8
ENSG00000172260	chr1	71861623	72748417	NEGR1	257194	0.604531	0.598374	0.00615657	0.0258568	0.381143	0.784527	7605	14	0.0714286	0.142857	12.8271	13.0348	37.7143	38.5
ENSG00000225087	chr1	73214604	73364823	NA	NA	0.871209	0.865275	0.00593375	0.00974746	0.546684	0.784527	18788	1	0	0	10.3947	10.6667	37	39
ENSG00000162620	chr1	74491699	74663871	LRRIQ3	127255	0.365611	0.36631	-0.000698959	-0.0119622	0.741859	0.805506	27403	7	0	0	14.5639	13.8974	38	38.7143
ENSG00000254685	chr1	74663896	74699770	FPGT	8790	0.177055	0.176477	0.000578244	0.0219477	0.485324	0.784527	24051	8	0	0	13.273	13.2083	37.5	39
ENSG00000259030	chr1	74663919	75009666	FPGT-TNNI3K	51086;100526835	0.575859	0.573039	0.00281962	0.0112434	0.405631	0.784527	10804	16	0	0	13.4556	13.4167	37.6875	38.8125
ENSG00000116783	chr1	74663947	75010112	TNNI3K	51086;100526835	0.673738	0.670828	0.00291073	0.00671807	0.427609	0.784527	15118	15	0	0	13.4509	13.4137	37.7333	38.7333
ENSG00000237324	chr1	74807263	74844486	NA	NA	0.934247	0.929721	0.00452553	0.00693109	0.275965	0.784527	14718	1	0	0	13.6053	13.5897	37	38
ENSG00000162621	chr1	74935562	74978298	LRRC53	NA	0.899004	0.892737	0.00626656	0.00997631	0.287351	0.784527	10118	3	0	0	13.2632	13.2393	38	39
ENSG00000178965	chr1	75033795	75139422	C1orf173	127254	0.444828	0.441974	0.00285408	0.017182	0.660706	0.784527	25045	7	0	0	12.6241	12.8132	37.8571	38.5714
ENSG00000116791	chr1	75171170	75199092	CRYZ	1429	0.160952	0.153844	0.00710819	0.1311	0.451638	0.784527	12024	10	0	0	14.5421	14.6872	37.6	38.7
ENSG00000162623	chr1	75198836	75232362	TYW3	127253	0.404828	0.399887	0.00494112	0.0759194	0.561547	0.784527	19808	10	0	0	13.6658	13.6897	37.6	38.6
ENSG00000224127	chr1	75593515	75598743	NA	NA	0.120169	0.119731	0.000438035	-0.00460499	0.570998	0.784527	25384	23	0	0	13.8032	13.7068	37.8261	38.7391
ENSG00000162624	chr1	75594119	75627218	LHX8	431707	0.107379	0.106774	0.000604453	0.00386646	0.515825	0.784527	23835	37	0	0	13.3627	13.3964	37.6757	38.7297
ENSG00000224149	chr1	75595659	75598261	NA	NA	0.095717	0.0953441	0.000372897	-0.0013395	0.520066	0.784527	26604	12	0	0	13.1096	12.9679	37.6667	38.9167
ENSG00000137968	chr1	75667816	76076801	SLC44A5	204962	0.798896	0.797531	0.00136472	0.00225695	0.692273	0.788555	26116	5	0	0	13.7789	14.0154	38	38.8
ENSG00000178193	chr1	76175688	76189696	NA	NA	0.908104	0.906666	0.0014378	0.00225901	0.619749	0.784527	24515	5	0	0	12.5053	13.0359	37.8	38.2
ENSG00000117054	chr1	76190036	76253260	ACADM	34	0.0985354	0.0976502	0.000885276	0.00941548	0.480372	0.784527	21447	19	0	0	13.7895	13.7463	37.4211	38.5789
ENSG00000137955	chr1	76251879	76260764	RABGGTB	5876;26804;26805;692085	0.27284	0.268875	0.00396507	0.00267851	0.41565	0.784527	23587	7	0	0	13.688	14.044	37.4286	39
ENSG00000057468	chr1	76262567	76378923	MSH4	4438	0.884555	0.885148	-0.000592572	-0.000239347	0.700943	0.790846	29179	6	0	0	13.5526	13.5897	37.8333	39
ENSG00000154007	chr1	76384558	76398116	ASB17	127247	0.929297	0.928615	0.000681757	0.00105137	0.860296	0.884066	28954	2	0	0	14.8816	13.8077	38	39
ENSG00000230027	chr1	76507376	76531913	NA	NA	0.625666	0.634948	-0.00928191	-0.0209137	0.69234	0.788555	26122	1	0	0	13.8947	12.641	37	39
ENSG00000184005	chr1	76540404	77100286	ST6GALNAC3	256435	0.723482	0.720646	0.00283659	0.00474912	0.46551	0.784527	19051	31	0	0	13.4593	13.7792	37.871	38.871
ENSG00000226415	chr1	77165474	77166223	TPI1P1	NA	0.921682	0.919842	0.00183971	0.00288196	0.528851	0.784527	23146	2	0	0	12.3684	12.1538	38	38
ENSG00000237552	chr1	77223809	77244952	NA	NA	0.701478	0.700938	0.000539658	0.000468169	0.823207	0.855637	28651	4	0	0	12.9934	13.641	38	39
ENSG00000117069	chr1	77333126	77531396	ST6GALNAC5	81849	0.418116	0.416876	0.00124029	0.00120291	0.401817	0.784527	26939	22	0	0	13.8325	13.711	37.9545	38.6818
ENSG00000142892	chr1	77554675	77685115	PIGK	10026	0.336219	0.336151	6.77e-05	0.0136372	0.663176	0.784527	29021	6	0	0	15.0702	15.1368	38	38.8333
ENSG00000154027	chr1	77747736	78025651	AK5	26289	0.549105	0.548353	0.000752184	-0.00102867	0.452942	0.784527	27340	30	0	0	13.3132	13.235	37.7333	38.6667
ENSG00000233099	chr1	77811731	77815270	NA	NA	0.938137	0.933622	0.0045149	0.00688633	0.655408	0.784527	24831	1	0	0	15.2895	14.2308	38	38
ENSG00000036549	chr1	78028101	78149104	ZZZ3	26009	0.189377	0.189154	0.000222737	0.00428252	0.654206	0.784527	27456	13	0	0	13.5243	13.6686	37.6154	38.8462
ENSG00000077254	chr1	78161672	78225537	USP33	23032	0.418304	0.41901	-0.000706249	-0.000672632	0.697578	0.789981	28183	9	0	0	12.5731	12.4986	37.6667	38.5556
ENSG00000180488	chr1	78245309	78344106	FAM73A	374986	0.737264	0.737777	-0.000512995	-0.00472682	0.810747	0.847288	28470	14	0	0	13.5	14.2601	37.7857	38.7143
ENSG00000222849	chr1	78245589	78245684	RNA5SP21	NA	0.343053	0.343713	-0.000660347	-0.00269588	0.937958	0.947094	29467	1	0	0	11.5	12	38	38
ENSG00000219201	chr1	78276507	78277621	NA	NA	0.884498	0.885407	-0.000909306	-0.00176952	0.763128	0.81712	27788	3	0	0	13.5614	14.0342	37.6667	39
ENSG00000235927	chr1	78347033	78355224	NEXN-AS1	374987	0.461995	0.461747	0.0002483	0.00153518	0.647268	0.784527	27211	11	0	0	13.7584	13.669	37.8182	38.8182
ENSG00000162614	chr1	78354198	78409580	NEXN	91624	0.475298	0.473681	0.00161644	0.00613929	0.57171	0.784527	20483	10	0	0	13.7316	13.5256	37.7	39
ENSG00000162613	chr1	78409740	78444794	FUBP1	8880	0.351191	0.34926	0.00193064	0.009993	0.385914	0.784527	14837	10	0	0	13.8184	14.0538	37.4	38.5
ENSG00000162616	chr1	78444859	78483648	DNAJB4	11080	0.25951	0.259446	6.41e-05	0.00401838	0.585614	0.784527	29060	16	0	0	13.7615	13.8526	37.9375	38.6875
ENSG00000137960	chr1	78445226	78604133	GIPC2	54810	0.343059	0.342796	0.000263752	0.00140859	0.587993	0.784527	27041	26	0	0	13.7885	13.855	37.6923	38.7692
ENSG00000213561	chr1	78509067	78509832	NA	NA	0.883108	0.872	0.0111077	0.0180554	0.0566507	0.784527	4009	1	0	0	15.1842	14.9487	37	39
ENSG00000237413	chr1	78695283	78835149	NA	149047	0.780184	0.774591	0.00559299	0.00973382	0.235406	0.784527	10408	5	0	0	14.7579	14.3282	37.8	38.8
ENSG00000122420	chr1	78769568	79005434	PTGFR	5737	0.384564	0.383209	0.00135497	0.00145991	0.529715	0.784527	26334	13	0	0	13.5547	12.9822	37.6923	38.5385
ENSG00000137959	chr1	79085607	79111830	IFI44L	10964	0.579643	0.579131	0.000512065	0.00475988	0.536663	0.784527	24683	5	0	0	14.5737	14.4718	38	39
ENSG00000137965	chr1	79115481	79129763	IFI44	10561	0.888407	0.889566	-0.00115943	-0.00186066	0.986423	0.98825	29699	1	0	0	14.3421	13.5385	38	39
ENSG00000162618	chr1	79355449	79472403	ELTD1	64123	0.281808	0.283291	-0.00148286	-0.0243091	0.570092	0.784527	20379	4	0	0	12.5855	12.9487	37.75	38.75
ENSG00000234108	chr1	80961588	80961918	NA	NA	0.886429	0.8844	0.00202882	0.00337034	0.688618	0.787541	26016	3	0	0	12.8684	12.7179	38	38.6667
ENSG00000224326	chr1	81000663	81050048	NA	NA	0.910109	0.905832	0.00427694	0.0067217	0.390125	0.784527	15108	1	0	0	15	14.7436	38	39
ENSG00000234184	chr1	81001440	81112473	NA	101927412	0.910109	0.905832	0.00427694	0.0067217	0.390125	0.784527	15108	1	0	0	15	14.7436	38	39
ENSG00000117114	chr1	81771845	82458120	LPHN2	23266;101927458	0.51313	0.509514	0.00361599	0.00863304	0.410516	0.784527	11980	56	0	0	13.367	13.2875	37.6786	38.6607
ENSG00000227288	chr1	81967479	81969153	NA	NA	0.91706	0.911672	0.00538799	0.00840757	0.203845	0.784527	12312	2	0	0	13.4474	12.9487	37.5	39
ENSG00000234953	chr1	81979565	82023387	NA	101927434	0.927952	0.923948	0.00400467	0.00617027	0.26714	0.784527	16168	2	0	0	14.7105	15.7436	38	39
ENSG00000236676	chr1	82051626	82091398	NA	NA	0.915319	0.905879	0.00943964	0.0148848	0.264928	0.784527	5618	3	0	0	12.5	12.1111	38	38.6667
ENSG00000233290	chr1	82680904	82726817	NA	NA	0.948335	0.942843	0.00549134	0.00829055	0.241987	0.784527	12475	1	0	0	14.2105	13.4872	38	39
ENSG00000230817	chr1	83368866	83632498	NA	NA	0.498657	0.496163	0.00249397	0.0018024	0.399804	0.784527	25569	2	0	0	13.1711	13.9359	37.5	39
ENSG00000236268	chr1	83439565	83451891	NA	101927498	0.0820094	0.0823071	-0.000297673	-0.00465994	0.89219	0.909337	29192	1	0	0	13.3158	13.2564	37	39
ENSG00000233008	chr1	84041459	84326706	NA	101927560;101927587	0.45547	0.45794	-0.0024703	-0.0508922	0.262925	0.784527	12282	15	0	0	13.8877	13.6615	37.6667	38.8667
ENSG00000137941	chr1	84330711	84464833	TTLL7	79739	0.614494	0.614179	0.000315054	-0.00533508	0.516899	0.784527	26554	9	0	0	13.2982	13.849	37.4444	38.7778
ENSG00000271576	chr1	84542014	84543614	NA	NA	0.154186	0.154902	-0.000716593	0.00494772	0.730735	0.801294	27134	7	0	0	13.594	13.2711	37.5714	38.4286
ENSG00000142875	chr1	84543745	84704181	PRKACB	5567	0.328453	0.328552	-9.91e-05	0.00805335	0.590686	0.784527	28705	6	0	0	13.3158	13.4274	37.8333	39
ENSG00000203943	chr1	84764049	84855640	SAMD13	148418	0.409694	0.406965	0.00272844	0.0100118	0.559753	0.784527	19684	18	0	0	13.7661	13.7436	37.8333	38.7778
ENSG00000249237	chr1	84810361	84815622	NA	NA	0.860476	0.850418	0.0100585	0.0167677	0.195207	0.784527	4592	1	0	0	14.3684	14.4615	38	39
ENSG00000240520	chr1	84831111	84863514	UOX	391051	0.874437	0.86559	0.00884711	0.0166977	0.478737	0.784527	13936	3	0	0	12.307	12.641	37.6667	38.3333
ENSG00000137976	chr1	84864215	84880701	DNASE2B	58511	0.917152	0.91341	0.00374196	0.00575184	0.390401	0.784527	16957	4	0	0	14.4145	14.7885	38	39
ENSG00000117133	chr1	84944942	84963473	RPF1	80135	0.0602372	0.0600014	0.000235748	0.0113351	0.479063	0.784527	27337	5	0	0	12.2632	12.6718	37.8	39
ENSG00000174021	chr1	84964008	84972248	GNG5	2787	0.127869	0.127563	0.000306501	0.00774015	0.731696	0.80152	27162	13	0	0	13	12.9132	37.6923	38.6923
ENSG00000122432	chr1	84971974	85031877	SPATA1	NA	0.164282	0.158442	0.00584004	-0.000144022	0.516547	0.784527	29406	7	0	0	14.2218	14.3223	38	38.8571
ENSG00000117151	chr1	85015289	85040163	CTBS	1486	0.192937	0.19345	-0.000512778	-0.00115986	0.274712	0.784527	27035	7	0	0	12.5263	12.5531	37.5714	38.4286
ENSG00000180869	chr1	85093913	85100703	C1orf180	NA	0.738587	0.742721	-0.00413441	-0.0121016	0.392158	0.784527	8221	2	0	0	15.1184	15.2949	37.5	38.5
ENSG00000117155	chr1	85109390	85156486	SSX2IP	117178	0.334771	0.335965	-0.00119394	-0.0134087	0.395193	0.784527	19224	12	0	0	13	13.0449	37.75	38.75
ENSG00000171517	chr1	85277285	85358896	LPAR3	23566	0.655213	0.651611	0.00360124	0.0114028	0.430106	0.784527	10564	12	0	0	14.2325	14.8376	37.75	38.6667
ENSG00000153898	chr1	85391268	85462796	MCOLN2	255231	0.655063	0.65325	0.0018128	0.00832423	0.509975	0.784527	16153	9	0	0	12.731	12.8291	37.5556	38.8889
ENSG00000162643	chr1	85464830	85598821	WDR63	126820	0.291791	0.291038	0.000752843	0.00556987	0.585299	0.784527	22515	29	0	0	13.8548	13.9204	37.7586	38.6552
ENSG00000055732	chr1	85483765	85514182	MCOLN3	55283	0.241692	0.240251	0.00144174	0.00472455	0.568294	0.784527	20248	9	0	0	13.4415	13.6182	37.7778	38.6667
ENSG00000097096	chr1	85622556	85666729	SYDE2	84144	0.278539	0.278291	0.000247311	0.000292641	0.662016	0.784527	29060	8	0	0	14.8717	15.0256	37.75	39
ENSG00000162642	chr1	85715639	85725355	C1orf52	148423	0.461004	0.445319	0.0156857	0.0639629	0.176959	0.784527	1258	7	0	0	13.0038	13.2894	36.7143	38.2857
ENSG00000142867	chr1	85731931	85742773	BCL10	8915	0.311887	0.31356	-0.00167334	-0.0192426	0.440157	0.784527	16221	9	0	0	14.3041	14.567	37.8889	39
ENSG00000223653	chr1	85742398	85913807	NA	NA	0.769656	0.765684	0.00397118	0.0081795	0.465354	0.784527	12987	20	0	0	13.7487	14.0756	37.7	38.65
ENSG00000153904	chr1	85784164	86043933	DDAH1	23576	0.448291	0.446915	0.00137579	0.00407875	0.42537	0.784527	20482	43	0	0	13.4033	13.6553	37.7674	38.6512
ENSG00000272691	chr1	86044183	86044425	NA	NA	0.43443	0.431862	0.0025688	0.00836293	0.832745	0.862846	28716	1	0	0	13.8421	14.9487	38	39
ENSG00000142871	chr1	86046444	86049645	CYR61	3491	0.477428	0.47469	0.00273814	0.00766804	0.566408	0.784527	20132	15	0	0	12.1018	12.6222	37.4	38.4
ENSG00000117174	chr1	86115106	86174116	ZNHIT6	54680	0.695585	0.691759	0.00382645	0.00857371	0.406371	0.784527	12066	6	0	0	12.8509	13.3291	38	38.6667
ENSG00000171502	chr1	86194916	86622626	COL24A1	255631	0.569638	0.567234	0.00240393	-0.00189389	0.476381	0.784527	25347	18	0	0	13.4649	13.2707	37.7222	38.7778
ENSG00000122417	chr1	86814344	86862023	ODF2L	57489	0.341559	0.338798	0.00276105	7.91e-05	0.350588	0.784527	29563	8	0	0	13.5033	13.6603	37.375	38.875
ENSG00000137975	chr1	86889769	86922241	CLCA2	9635	0.646287	0.640721	0.00556678	0.0117961	0.431977	0.784527	10689	3	0	0	12.4386	12.8889	38	38
ENSG00000016490	chr1	86934051	86965972	CLCA1	1179	0.926351	0.922714	0.0036373	0.00562889	0.428648	0.784527	17197	4	0	0	15.1316	15.2949	38	38.75
ENSG00000016602	chr1	87012761	87046437	CLCA4	22802	0.867421	0.862872	0.00454912	0.0074759	0.326562	0.784527	13808	7	0	0	13.8233	13.9194	37.7143	38.5714
ENSG00000224466	chr1	87018308	87019025	NA	NA	0.919456	0.915908	0.00354781	0.00558301	0.480944	0.784527	17294	2	0	0	15.4737	15.0897	38	38.5
ENSG00000236915	chr1	87036864	87158886	NA	NA	0.881379	0.877101	0.00427845	0.00746826	0.502059	0.784527	15618	3	0	0	14.6754	14.2735	38	38.6667
ENSG00000153923	chr1	87099956	87121059	CLCA3P	9629	0.922549	0.921317	0.00123281	0.00189687	0.811012	0.84739	28476	2	0	0	14.5132	14.4231	38	38.5
ENSG00000261737	chr1	87169185	87170145	NA	NA	0.0479382	0.0476049	0.00033333	0.00615979	0.627386	0.784527	26386	7	0	0	13.8835	14.1832	37.8571	39
ENSG00000097033	chr1	87170259	87213867	SH3GLB1	51100	0.428992	0.429718	-0.00072583	-0.00111102	0.563058	0.784527	27149	9	0	0	13.9181	13.4046	37.6667	38.5556
ENSG00000183291	chr1	87328132	87380107	NA	9403	0.263617	0.262929	0.000688474	0.0275044	0.554721	0.784527	23045	7	0	0	12.6842	12.4469	37.4286	38.4286
ENSG00000153936	chr1	87380331	87602334	HS2ST1	9653	0.543455	0.537189	0.00626556	0.073909	0.386351	0.784527	7896	31	0	0	13.7946	13.5385	37.7742	38.6452
ENSG00000267561	chr1	87458692	87634884	NA	NA	0.524781	0.5201	0.0046817	0.05893	0.417164	0.784527	9769	36	0	0	13.4137	13.3198	37.7222	38.6111
ENSG00000267272	chr1	87595448	87634881	LINC01140	339524	0.416861	0.410699	0.00616199	0.0758981	0.420652	0.784527	9969	28	0	0	13.1739	13.0769	37.6786	38.6071
ENSG00000143013	chr1	87794151	87814606	LMO4	8543	0.250674	0.251772	-0.00109805	0.00122704	0.615868	0.784527	26871	25	0	0	13.1368	12.7846	37.68	38.72
ENSG00000224235	chr1	88365592	88371397	NA	NA	0.0827841	0.0823701	0.000413967	0.00645115	0.977941	0.980908	29664	1	0	0	12.7368	13.8974	38	39
ENSG00000237505	chr1	89003196	89150887	NA	101927891	0.167606	0.166798	0.000807995	0.00336835	0.360134	0.784527	22075	14	0	0	13.2425	13.1905	37.8571	38.8571
ENSG00000065243	chr1	89149905	89301938	PKN2	5586	0.329423	0.32959	-0.000166446	0.0052087	0.573746	0.784527	28034	12	0	0	12.318	12.7949	37.5833	38.9167
ENSG00000137947	chr1	89318615	89357627	GTF2B	2959	0.214525	0.214551	-2.55e-05	0.00181688	0.659684	0.784527	29477	10	0	0	14.5368	14.4513	38	39
ENSG00000137944	chr1	89401456	89458636	CCBL2	56267	0.562756	0.559457	0.00329906	0.0116534	0.502738	0.784527	15666	15	0.0666667	0	13.5123	14.053	37.8	38.8667
ENSG00000213516	chr1	89445139	89458643	RBMXL1	494115	0.51198	0.508558	0.00342247	0.0128685	0.511035	0.784527	16231	13	0.0769231	0	13.6498	14.071	37.8462	38.8462
ENSG00000117226	chr1	89472349	89488577	GBP3	2635	0.503877	0.500388	0.00348893	0.0389795	0.392737	0.784527	8516	2	0	0	12.7895	14.7308	38	39
ENSG00000117228	chr1	89518002	89531043	GBP1	2633	0.771234	0.75781	0.013424	0.0283892	0.258111	0.784527	2789	3	0	0	12.5789	12.7607	37.3333	39
ENSG00000162645	chr1	89571815	89616139	GBP2	2634	0.750917	0.747904	0.00301318	0.0105265	0.456571	0.784527	12362	11	0	0	13.2297	13.1492	37.9091	38.6364
ENSG00000213512	chr1	89597434	89641723	GBP7	388646	0.928275	0.926924	0.00135193	0.00206473	0.621366	0.784527	24968	6	0.166667	0	13.9211	13.7949	38	38.5
ENSG00000162654	chr1	89646831	89664615	GBP4	115361	0.0788797	0.0786795	0.00020018	-0.000712768	0.757682	0.814689	28100	8	0	0	14.1974	14.2244	37.75	38.875
ENSG00000154451	chr1	89724633	89738544	GBP5	115362	0.664597	0.659776	0.0048207	0.0169614	0.343506	0.784527	5736	3	0	0	12.9211	12.3162	38	38.3333
ENSG00000237568	chr1	89726265	89735437	NA	NA	0.911475	0.902466	0.00900923	0.0141746	0.148004	0.784527	6098	1	0	0	13.8684	13.1538	38	38
ENSG00000183347	chr1	89829617	89852020	GBP6	163351	0.92717	0.923877	0.00329306	0.00503917	0.293586	0.784527	18448	4	0	0	14.3026	14.641	37.75	38.75
ENSG00000225492	chr1	89873238	89891802	GBP1P1	400759	0.726588	0.720707	0.00588144	0.015523	0.576173	0.784527	20764	2	0	0	14.2895	14.0769	37.5	39
ENSG00000197147	chr1	89990395	90063423	LRRC8B	23507	0.678856	0.675798	0.00305797	0.00841026	0.273283	0.784527	12308	14	0	0	13.8214	13.793	37.9286	38.7857
ENSG00000231999	chr1	90048800	90098453	NA	400761	0.57988	0.577104	0.00277613	0.00745118	0.300809	0.784527	13843	7	0	0	13.594	13.7729	37.1429	38.8571
ENSG00000230735	chr1	90095284	90141945	NA	NA	0.290294	0.288538	0.00175633	0.00830289	0.555029	0.784527	19384	12	0	0	13.9211	14.1902	37.6667	38.8333
ENSG00000171488	chr1	90098631	90235462	LRRC8C	84230;101927933	0.363667	0.36395	-0.000282604	0.000874027	0.638411	0.784527	27713	24	0	0	13.5746	13.5203	37.5417	38.4167
ENSG00000271949	chr1	90098699	90398809	NA	NA	0.422275	0.421064	0.00121038	-0.000446153	0.533809	0.784527	28709	63	0	0	13.6934	13.6532	37.6349	38.619
ENSG00000272931	chr1	90285733	90286427	NA	NA	0.0700436	0.072432	-0.00238837	-0.0146686	0.51019	0.784527	16168	3	0	0	12.8421	12.9573	37.6667	39
ENSG00000171492	chr1	90286573	90402170	LRRC8D	55144	0.479263	0.477224	0.00203944	-0.000561683	0.501786	0.784527	28427	33	0	0	14.0064	13.9992	37.7879	38.8182
ENSG00000272672	chr1	90405160	90405706	NA	NA	0.952636	0.949552	0.00308333	0.00462838	0.221009	0.784527	19316	1	0	0	14.3158	15.1795	38	39
ENSG00000228175	chr1	90459152	90459880	GEMIN8P4	492303	0.962562	0.962043	0.000518663	0.00076617	0.865416	0.887734	29006	3	0	0	11.3772	11.4188	37.6667	38.3333
ENSG00000162664	chr1	90460671	90501090	ZNF326	284695	0.283358	0.283405	-4.65e-05	-0.00592873	0.650872	0.784527	29248	11	0	0	12.2632	12.0886	37.5455	38.6364
ENSG00000143032	chr1	91177096	91182794	BARHL2	343472	0.0727733	0.0747282	-0.00195493	-0.0318833	0.388795	0.784527	14717	10	0	0	14.1421	13.9154	37.9	38.7
ENSG00000233593	chr1	91248543	91317207	NA	149351	0.167906	0.166224	0.00168239	0.00971566	0.415584	0.784527	16181	26	0	0	12.9342	12.999	37.6923	38.5769
ENSG00000225446	chr1	91317316	91319843	NA	NA	0.310976	0.309847	0.00112911	0.00682883	0.468347	0.784527	19681	3	0	0	14.6491	13.3162	38	39
ENSG00000232882	chr1	91358549	91359169	PHKA1P1	NA	0.9272	0.925606	0.00159467	0.00250252	0.968843	0.973094	29624	2	0	0	15.2368	13.6795	37.5	39
ENSG00000122482	chr1	91380859	91487829	ZNF644	84146	0.351351	0.350498	0.000852678	0.0126217	0.635236	0.784527	23988	16	0	0	13.5312	13.6154	37.875	38.875
ENSG00000232393	chr1	91489476	91490361	RPL5P6	NA	0.762322	0.759043	0.00327872	0.00613768	0.762154	0.816634	27769	1	0	0	13.3158	12.1282	38	39
ENSG00000162669	chr1	91726323	91870426	HFM1	164045	0.338658	0.340856	-0.00219812	-0.00435327	0.629935	0.784527	23744	15	0	0	13.0053	13.3556	37.4667	38.6667
ENSG00000097046	chr1	91966408	91991321	CDC7	8317	0.183544	0.182952	0.000591437	-0.00272001	0.633754	0.784527	23946	15	0	0	13.3053	13.0821	37.5333	38.4
ENSG00000241318	chr1	92000223	92001150	NA	NA	0.944352	0.944609	-0.000256912	-0.000390836	0.702053	0.791046	28827	3	0	0	11.4561	10.4017	36.6667	37.6667
ENSG00000203914	chr1	92100568	92109639	HSP90B3P	NA	0.767844	0.803334	-0.0354899	-0.07883	0.227993	0.784527	2117	2	0	0	13.6842	13.6795	38	39
ENSG00000069702	chr1	92145902	92371892	TGFBR3	7049	0.459382	0.460072	-0.000689773	-0.0056355	0.597443	0.784527	23034	42	0	0.0238095	13.1103	12.953	37.4762	38.619
ENSG00000137948	chr1	92414928	92479983	BRDT	676	0.810222	0.810004	0.000218857	-0.0180049	0.520072	0.784527	27487	6	0	0	14.7982	14.359	37.6667	38.8333
ENSG00000172031	chr1	92495539	92529093	EPHX4	253152	0.186322	0.18597	0.000352317	0.00369447	0.481809	0.784527	26203	6	0	0	13.8553	14.3846	38	38.5
ENSG00000189195	chr1	92545862	92613393	BTBD8	284697	0.156942	0.156317	0.000625601	0.00388178	0.669098	0.784583	25369	8	0	0	13.7928	13.266	37.625	39
ENSG00000203910	chr1	92683497	92711370	C1orf146	388649	0.916299	0.913111	0.00318844	0.00500637	0.392628	0.784527	18516	7	0	0	15.282	14.8974	38	38.7143
ENSG00000174842	chr1	92711959	92764544	GLMN	11146	0.158374	0.159378	-0.00100488	-0.0127261	0.663471	0.784527	25149	9	0	0	13.8099	13.5897	37.7778	38.6667
ENSG00000122484	chr1	92764522	92867613	RPAP2	79871	0.157695	0.157995	-0.00030005	-0.00917048	0.761792	0.816588	27757	7	0	0	13.2519	13.3553	37.8571	38.7143
ENSG00000162676	chr1	92940319	92952433	GFI1	2672	0.186977	0.186528	0.000449103	-0.00507055	0.521279	0.784527	25265	55	0	0	12.6565	12.4751	37.6182	38.5818
ENSG00000067208	chr1	92974253	93257961	EVI5	7813	0.36841	0.368793	-0.000383513	-0.00862981	0.496835	0.784527	25886	17	0	0	13.0124	13.1719	37.6471	38.5882
ENSG00000122406	chr1	93297582	93307481	RPL5	6083;6125	0.440245	0.4394	0.000845577	0.00578938	0.556889	0.784527	21775	9	0	0	13.7164	13.8205	37.8889	38.7778
ENSG00000206680	chr1	93302846	93302940	SNORD21	6083	0.940032	0.940254	-0.000221866	-0.000336882	0.959447	0.965123	29579	1	0	0	15.8158	15	38	39
ENSG00000154511	chr1	93307724	93427057	FAM69A	388650	0.674028	0.670742	0.00328623	0.000566415	0.437784	0.784527	28413	8	0	0	13.398	13.6538	37.5	38.875
ENSG00000143033	chr1	93544792	93604638	MTF2	22823	0.435658	0.43633	-0.000671707	-0.00316949	0.702851	0.791246	26430	6	0	0.166667	12.886	13.1282	37.8333	38.6667
ENSG00000117500	chr1	93615299	93646285	TMED5	50999	0.302686	0.302876	-0.000189458	0.00151879	0.566333	0.784527	27805	14	0	0	12.3947	12.1593	37.5	38.1429
ENSG00000122483	chr1	93645476	93744287	CCDC18	343099	0.121865	0.121712	0.00015329	0.00495492	0.541136	0.784527	28165	22	0	0	12.7584	12.5373	37.5	38.4545
ENSG00000223745	chr1	93727743	93811582	NA	100131564;101930082;101930643	0.244027	0.243079	0.000948135	0.0154845	0.530218	0.784527	20957	13	0	0	13.913	13.9961	37.6923	38.6923
ENSG00000117505	chr1	93811445	93835055	DR1	1810	0.0368369	0.0366967	0.0001402	0.00850795	0.612783	0.784527	28287	8	0	0	13.3026	13.4936	37.625	38.5
ENSG00000137942	chr1	93913688	94020218	FNBP1L	54874	0.429476	0.429415	6.14e-05	-0.0127743	0.634485	0.784527	29089	11	0	0	13.2943	13.0769	37.8182	38.6364
ENSG00000137936	chr1	94027347	94312706	BCAR3	8412	0.610187	0.607777	0.00241038	0.00350664	0.457674	0.784527	21721	56	0	0	13.0902	13.0357	37.7321	38.6607
ENSG00000224093	chr1	94057756	94071130	NA	100129046	0.722984	0.710548	0.0124358	0.0456781	0.19085	0.784527	1458	3	0	0	13.1754	13.2479	37	38
ENSG00000230439	chr1	94218480	94241000	NA	NA	0.838937	0.835542	0.00339458	0.00578813	0.574338	0.784527	20653	4	0	0	14.1382	13.8269	38	38.75
ENSG00000211575	chr1	94312388	94312467	MIR760	100126348	0.0473465	0.0487781	-0.00143163	-0.0355739	0.686399	0.786941	25951	1	0	0	11.3158	12.1538	38	39
ENSG00000260464	chr1	94312730	94314495	NA	NA	0.0350531	0.0352188	-0.000165694	-0.00328576	0.594095	0.784527	28042	7	0	0	13.5564	13.641	37.8571	38.5714
ENSG00000067334	chr1	94333373	94345474	DNTTIP2	30836	0.0857925	0.085087	0.000705541	0.0150864	0.559376	0.784527	22883	22	0	0	12.9474	12.7576	37.7273	38.5909
ENSG00000023909	chr1	94350761	94374966	GCLM	2730	0.394275	0.392746	0.00152973	0.011672	0.76022	0.815797	27727	7	0	0	14.1353	14.1026	37.4286	39
ENSG00000198691	chr1	94458393	94586688	ABCA4	24	0.81111	0.809516	0.00159403	-0.00719133	0.415146	0.784527	16675	22	0.0454545	0	13.2787	13.0781	37.8636	38.5909
ENSG00000137962	chr1	94614544	94740624	ARHGAP29	9411	0.316171	0.31441	0.00176139	0.00783385	0.449058	0.784527	15761	31	0.0322581	0	13.5246	13.5906	37.7742	38.9032
ENSG00000231363	chr1	94713464	94715048	NA	NA	0.136898	0.135308	0.00159002	0.0157008	0.552526	0.784527	19192	1	0	0	15.8947	14.4615	38	39
ENSG00000236098	chr1	94784035	94790125	NA	NA	0.923887	0.924629	-0.000741993	-0.0011458	0.917935	0.930222	29361	1	0	0	11.5526	12.641	36	39
ENSG00000226835	chr1	94798823	94800404	NA	100505940	0.908012	0.901575	0.006437	0.0101516	0.151995	0.784527	9905	1	0	0	13.9474	13.0769	38	39
ENSG00000117528	chr1	94883933	94984222	ABCD3	5825	0.283289	0.282905	0.000384144	0.00242243	0.808142	0.845481	28440	7	0	0	13.3609	13.4066	37.5714	38.7143
ENSG00000117525	chr1	94994781	95007356	F3	2152	0.452626	0.451774	0.000851707	0.0053922	0.525674	0.784527	21713	11	0	0	13.9713	13.8951	37.9091	38.8182
ENSG00000223675	chr1	95051112	95057853	NA	NA	0.906314	0.898583	0.00773008	0.0122223	0.331006	0.784527	7654	1	0	0	13.2368	12.5128	38	39
ENSG00000235565	chr1	95086707	95089740	NA	NA	0.769379	0.779644	-0.0102653	-0.0243514	0.395632	0.784527	8418	2	0	0	13.5658	13.5256	38	39
ENSG00000224081	chr1	95104017	95285837	LINC01057	101928079	0.572447	0.573289	-0.000841627	-0.00539125	0.565648	0.784527	21815	28	0	0	13.4605	13.4011	37.8214	38.7857
ENSG00000143036	chr1	95285898	95360802	SLC44A3	126969	0.579737	0.577102	0.00263582	0.0136582	0.465102	0.784527	12970	12	0	0	13.0548	12.6261	37.6667	38.75
ENSG00000237416	chr1	95302304	95320982	NA	NA	0.298022	0.293811	0.00421065	0.0189241	0.482686	0.784527	14225	3	0	0	14.0088	13.2137	38	39
ENSG00000117519	chr1	95362507	95392834	CNN3	1266	0.527378	0.526595	0.00078297	0.00507001	0.603551	0.784527	22354	22	0	0	13.378	13.1876	37.3182	38.2727
ENSG00000235501	chr1	95393122	95428826	NA	729970	0.709969	0.70581	0.0041596	0.00987241	0.395006	0.784527	10216	7	0	0	13.5451	13.7253	38	38.8571
ENSG00000172339	chr1	95439963	95538501	ALG14	199857	0.46882	0.466219	0.00260029	0.00933808	0.371892	0.784527	11699	15	0	0	13.7035	13.5231	37.6667	38.8
ENSG00000152078	chr1	95582894	95663163	TMEM56	148534	0.497664	0.495266	0.00239844	0.0112715	0.643019	0.784527	24324	8	0	0	12.9309	13.0032	37.625	38.5
ENSG00000271092	chr1	95583479	95712781	TMEM56-RWDD3	100527978	0.428975	0.431753	-0.00277834	-0.00610534	0.619964	0.784527	23259	24	0	0	13.4693	13.4167	37.125	38.2083
ENSG00000231992	chr1	95585703	95604110	NA	NA	0.937329	0.936807	0.000522163	0.000795426	0.793944	0.83573	28263	1	0	0	11.1579	11.6667	38	38
ENSG00000226026	chr1	95628775	95699538	NA	101928118	0.72547	0.728651	-0.00318139	-0.0085658	0.708355	0.79253	26593	10	0	0	13.9974	14.2205	37.3	38.8
ENSG00000122481	chr1	95699711	95712781	RWDD3	25950	0.125602	0.133532	-0.00793069	-0.0229646	0.493923	0.784527	15021	7	0	0	13.0865	12.6557	36.2857	37.1429
ENSG00000228852	chr1	95708781	95729610	NA	NA	0.889692	0.891147	-0.00145527	-0.00233169	0.797762	0.838246	28317	1	0	0	13.6842	14.4103	38	38
ENSG00000228971	chr1	95975672	96247898	NA	100996635	0.893565	0.892616	0.00094899	0.00126872	0.486618	0.784527	26762	5	0	0	12.0947	12.1641	38	38.4
ENSG00000237435	chr1	96403457	96488436	NA	NA	0.930756	0.927911	0.00284458	0.00436645	0.424775	0.784527	19879	2	0	0	13.9474	14.3205	38	38.5
ENSG00000231987	chr1	96719625	96839681	NA	101928241	0.878716	0.872956	0.00575922	0.0093882	0.40773	0.784527	10869	2	0	0	12.5	13.0128	38	38.5
ENSG00000117569	chr1	97187221	97289294	PTBP2	58155	0.302061	0.300727	0.0013337	-0.000622828	0.498634	0.784527	28278	9	0	0	12.5965	12.6439	37.7778	38.7778
ENSG00000188641	chr1	97543299	98386605	DPYD	1806	0.750605	0.749332	0.00127244	-0.00299253	0.45686	0.784527	22901	15	0	0	12.7807	13.1385	37.2	38.7333
ENSG00000232878	chr1	97561479	97788511	DPYD-AS1	100873932	0.936532	0.935128	0.00140374	0.00213031	0.608058	0.784527	24811	5	0	0	13.3632	13.5231	36.8	39
ENSG00000269998	chr1	98399030	98407302	NA	NA	0.574906	0.580069	-0.00516281	-0.0126784	0.779678	0.826748	28060	1	0	0	12.8421	11.5128	38	38
ENSG00000225206	chr1	98453556	98515419	MIR137HG	400765;406928;100616452	0.148257	0.147842	0.000414835	0.00359148	0.650783	0.784527	25600	25	0	0	13.02	13.1672	37.68	38.4
ENSG00000226053	chr1	98676303	98738214	NA	729987	0.942113	0.938365	0.00374716	0.00568911	0.345168	0.784527	17083	1	0	0	12.5789	12.1538	38	37
ENSG00000162627	chr1	99127236	99226056	SNX7	51375	0.280318	0.279259	0.00105955	-0.00538952	0.540678	0.784527	20146	7	0	0	13.3872	13.5018	37.7143	38.7143
ENSG00000117598	chr1	99355806	99470588	NA	163404	0.484814	0.486507	-0.00169232	-0.0123833	0.368216	0.784527	16126	15	0	0	13.6526	13.5744	37.7333	38.6667
ENSG00000232825	chr1	99469832	99614408	NA	100129620	0.0708994	0.0740057	-0.00310633	-0.0194579	0.378501	0.784527	9766	10	0	0	13.2895	13.441	37.8	38.7
ENSG00000117600	chr1	99729509	99775146	NA	9890	0.222706	0.223117	-0.000411205	-0.00706093	0.403161	0.784527	25635	11	0	0	12.6818	12.7016	37.6364	38.5455
ENSG00000224445	chr1	99937971	99999571	NA	101928270	0.896181	0.896134	4.78e-05	-3.38e-05	0.574747	0.784527	29666	2	0	0	12.8026	12.7051	37	39
ENSG00000099260	chr1	100111499	100160097	PALMD	54873	0.32345	0.327084	-0.00363402	-0.0323394	0.546257	0.784527	18757	4	0	0	14.1382	13.9038	38	38.75
ENSG00000156869	chr1	100174259	100232187	FRRS1	391059	0.545357	0.547858	-0.002501	-0.092136	0.278863	0.784527	12148	8	0	0	13.25	13.125	37.75	38.5
ENSG00000162688	chr1	100315640	100389579	AGL	178	0.380447	0.379614	0.00083308	2.71e-05	0.648299	0.784527	29683	16	0	0	13.5724	13.5593	37.8125	38.75
ENSG00000228084	chr1	100433939	100435420	NA	NA	0.135665	0.137129	-0.00146494	-0.0125485	0.663598	0.784527	25157	5	0	0	14.4421	14.3385	37.6	39
ENSG00000117620	chr1	100435345	100492535	SLC35A3	23443	0.242964	0.242677	0.000287208	0.00295875	0.544499	0.784527	26812	14	0	0	14.0921	13.8828	37.7857	38.7143
ENSG00000261254	chr1	100496122	100501188	NA	NA	0.93539	0.922189	0.0132012	0.0202875	0.258665	0.784527	3301	1	0	0	12.2105	13.9487	37	39
ENSG00000156875	chr1	100503653	100548933	HIAT1	64645	0.276283	0.275788	0.00049499	0.0119754	0.71244	0.794023	26695	11	0.0909091	0	13.4426	13.2657	37.2727	38.3636
ENSG00000241073	chr1	100523546	100550027	NA	NA	0.919336	0.919469	-0.000133489	-0.000207212	0.840597	0.869191	29249	1	1	0	10.2368	10.2051	36	37
ENSG00000156876	chr1	100549119	100598511	SASS6	163786	0.41342	0.413212	0.000208742	-0.00642478	0.667905	0.784527	27589	7	0	0	14.0376	13.7363	37.4286	38.8571
ENSG00000122435	chr1	100598706	100616053	TRMT13	54482	0.258457	0.258147	0.000309901	0.00982819	0.717225	0.795905	26811	8	0	0	13.4309	13.1154	37.875	38.875
ENSG00000122477	chr1	100614409	100643771	LRRC39	127495	0.932557	0.932219	0.000338102	0.000510359	0.866947	0.888997	29016	2	0	0	12.7237	12.6026	38	38
ENSG00000137992	chr1	100652475	100715390	DBT	1629	0.582112	0.581729	0.000382363	0.00862158	0.684939	0.786941	25897	9	0	0	13.2456	12.8946	37.5556	38.6667
ENSG00000225169	chr1	100678849	100679226	BRI3P1	NA	0.535284	0.537271	-0.00198707	-0.00524777	0.815802	0.850772	28531	1	0	0	13.1842	12	38	39
ENSG00000224616	chr1	100729565	100731676	NA	100506007	0.2227	0.224031	-0.0013317	-0.00880388	0.595991	0.784527	21959	8	0	0	14.1974	14.2885	38	38.875
ENSG00000137996	chr1	100731763	100758325	RTCA	8634	0.414236	0.414529	-0.000293498	-0.00578216	0.490452	0.784527	26754	7	0	0	12.9774	13.1026	37.5714	38.8571
ENSG00000207750	chr1	100746797	100746864	MIR553	693138	0.939659	0.942041	-0.00238169	-0.00361366	0.292482	0.784527	21488	1	0	0	10.3684	11.4103	37	39
ENSG00000079335	chr1	100810584	100985833	CDC14A	8556	0.414115	0.413802	0.000312892	-0.00324732	0.450176	0.784527	26584	25	0	0	13.3674	13.3662	37.56	38.44
ENSG00000228086	chr1	100927955	100951553	NA	NA	0.900784	0.899732	0.00105247	0.00168925	0.739539	0.804396	27355	4	0	0	11.3158	11.8397	37.25	38.25
ENSG00000181656	chr1	101003693	101007574	GPR88	54112	0.146077	0.145726	0.000351017	-0.00701067	0.52435	0.784527	26216	9	0	0	13.7193	13.9829	38	39
ENSG00000230402	chr1	101092605	101106169	NA	100128787	0.933049	0.93222	0.000829528	0.00126959	0.873169	0.89396	29062	1	0	0	12.3421	12.4359	38	38
ENSG00000162692	chr1	101185298	101204601	VCAM1	7412	0.859225	0.857744	0.00148105	0.00196408	0.630394	0.784527	25212	4	0	0	13.4474	14.9487	37.75	39
ENSG00000162694	chr1	101337943	101361554	EXTL2	2135	0.186823	0.185884	0.000938984	0.0115853	0.46642	0.784527	21023	12	0	0	13.8794	13.6538	37.5833	38.9167
ENSG00000273204	chr1	101360484	101360912	NA	NA	0.0487783	0.0465403	0.00223798	0.0457562	0.271592	0.784527	13274	4	0	0	13.9868	13.4615	38	38.75
ENSG00000162695	chr1	101361632	101447309	SLC30A7	148867	0.426036	0.425335	0.000701459	0.00712747	0.810079	0.84677	28464	9	0	0	13.1199	13.245	37.5556	38.6667
ENSG00000117543	chr1	101455179	101491644	DPH5	51611	0.13831	0.138804	-0.000493994	0.00187561	0.444853	0.784527	25377	13	0	0	14.2287	14.0927	37.9231	38.9231
ENSG00000233184	chr1	101491434	101552821	NA	102606465	0.426865	0.426054	0.000811328	-0.00509291	0.518461	0.784527	22044	12	0	0	13.3268	13.25	37.75	38.8333
ENSG00000225938	chr1	101701239	101702084	NA	101928370	0.0630415	0.0632738	-0.000232218	0.000315395	0.469861	0.784527	29007	7	0	0	13.9737	13.8132	37.7143	38.2857
ENSG00000170989	chr1	101702444	101707074	S1PR1	1901	0.286497	0.285577	0.000919993	0.0134925	0.704758	0.791758	26482	14	0	0	13.4793	13.1117	37.7143	38.5714
ENSG00000231671	chr1	101788893	101855859	NA	NA	0.894734	0.885071	0.00966319	0.0154919	0.0969974	0.784527	5257	1	0	0	11.6053	11.359	38	39
ENSG00000118733	chr1	102268130	102462586	OLFM3	118427	0.204196	0.209536	-0.00533922	-0.0227375	0.587857	0.784527	21477	7	0	0	12.6165	12.7436	36.8571	37.5714
ENSG00000233359	chr1	102665295	102855186	NA	NA	0.929929	0.923779	0.00615059	0.00947154	0.283783	0.784527	10733	1	0	0	13.5789	13.0513	38	39
ENSG00000230864	chr1	103228878	103319398	NA	NA	0.902003	0.903212	-0.00120867	-0.00191072	0.800492	0.840224	28347	1	0	0	13.9211	13.3846	38	39
ENSG00000060718	chr1	103342023	103574052	COL11A1	1301	0.302566	0.295304	0.00726188	0.0303012	0.247919	0.784527	2581	7	0	0	12.9662	12.8681	38	38.8571
ENSG00000224613	chr1	103960701	104068105	NA	101928400;101928436	0.902271	0.9012	0.00107117	0.00169497	0.843946	0.871962	28798	1	0	0	11.4737	11.7692	37	39
ENSG00000185946	chr1	104068313	104097861	RNPC3	55599	0.286943	0.285852	0.00109086	-0.000125769	0.511334	0.784527	29440	12	0	0	13.3662	13.5684	37.8333	38.5
ENSG00000240038	chr1	104096437	104122156	AMY2B	280;648740	0.923005	0.921114	0.00189147	0.00301033	0.537169	0.784527	22858	7	0	0	14.4098	14.4872	37.8571	38.8571
ENSG00000236085	chr1	104112175	104113296	ACTG1P4	NA	0.947381	0.945914	0.00146646	0.00221255	0.64845	0.784527	24630	2	0	0	13.2237	12.8077	37.5	39
ENSG00000243480	chr1	104159999	104168402	AMY2A	279	0.937365	0.931884	0.00548167	0.008372	0.198616	0.784527	12368	1	0	0	14.9474	13.9487	38	38
ENSG00000243500	chr1	104615632	104616159	NA	NA	0.911813	0.90908	0.00273279	0.00440716	0.613376	0.784527	22922	2	0	0	15.2763	14.9103	38	38.5
ENSG00000215869	chr1	104615645	104619709	NA	100129138	0.83621	0.832025	0.004185	0.00786871	0.600944	0.784527	22220	3	0	0	15.2193	14.453	38	38.3333
ENSG00000237480	chr1	106615869	106627121	NA	NA	0.576561	0.577574	-0.0010129	-0.0156252	0.504458	0.784527	20486	10	0	0	13.9289	13.459	38	38.8
ENSG00000230932	chr1	106623423	106624001	NA	NA	0.414627	0.420822	-0.00619525	-0.0343687	0.552757	0.784527	19210	6	0	0	13.8026	13.4744	38	38.8333
ENSG00000232551	chr1	107347096	107348654	NA	NA	0.870446	0.859752	0.0106936	0.0176298	0.127746	0.784527	4203	1	0	0	12	11.2308	38	38
ENSG00000198890	chr1	107599267	107601916	PRMT6	55170	0.145376	0.143774	0.00160176	-0.00822998	0.444075	0.784527	16629	7	0	0	12.3647	12.685	36.7143	37.1429
ENSG00000162631	chr1	107682629	108026080	NTNG1	22854	0.401335	0.402327	-0.000992358	-0.00786694	0.658649	0.784527	24964	31	0	0	13.5433	13.3176	37.8065	38.6774
ENSG00000134215	chr1	108113782	108507766	VAV3	10451	0.566136	0.564576	0.00156031	0.00632579	0.442	0.784527	16858	18	0	0	14.2266	14.2664	37.7778	38.7778
ENSG00000230489	chr1	108507065	108537229	VAV3-AS1	100873946	0.124839	0.124648	0.000191008	0.0141084	0.507832	0.784527	27781	10	0	0	14.0237	14.3462	37.7	38.9
ENSG00000085491	chr1	108676658	108743471	SLC25A24	29957	0.385454	0.384525	0.000929508	0.000388532	0.56986	0.784527	28834	16	0	0	13.3306	13.6987	37.6875	38.6875
ENSG00000260879	chr1	108742548	108744113	NA	NA	0.0527674	0.0518292	0.000938145	0.01256	0.588412	0.784527	21504	10	0	0	14.2079	14.6872	38	38.8
ENSG00000196427	chr1	108765963	108786689	NBPF4	148545	0.619086	0.62287	-0.00378344	-0.00865065	0.699253	0.790407	26320	1	0	0	14.7632	14.2308	38	39
ENSG00000186086	chr1	108918421	109013624	NBPF6	653149	0.802724	0.800469	0.00225471	0.00400798	0.952502	0.959467	29538	1	0	0	14.0789	14.6667	38	39
ENSG00000162636	chr1	109102711	109187522	FAM102B	284611	0.615775	0.616595	-0.000820439	0.00130059	0.448029	0.784527	26688	6	0	0	14.4298	14.9444	37.8333	39
ENSG00000162639	chr1	109190912	109204148	HENMT1	113802	0.537249	0.533895	0.00335379	0.0117095	0.414868	0.784527	9634	5	0	0	14.2474	13.6103	37.6	38.6
ENSG00000134186	chr1	109234945	109244425	PRPF38B	55119	0.291484	0.29327	-0.00178602	0.00224292	0.633818	0.784527	24559	8	0.125	0	13.352	13.3269	38	38.875
ENSG00000143107	chr1	109255279	109285365	FNDC7	163479	0.814839	0.811323	0.00351604	0.00545566	0.360172	0.784527	17581	9	0	0	13.807	13.5299	38	38.5556
ENSG00000116266	chr1	109289296	109352148	STXBP3	6814	0.236459	0.236322	0.000137415	0.0121519	0.732478	0.801839	28324	4	0	0	12.375	12.4103	37.5	38.25
ENSG00000162641	chr1	109358520	109506106	AKNAD1	254268	0.552411	0.552485	-7.36e-05	0.00640009	0.641347	0.784527	28961	29	0	0	14.0753	13.8506	37.8621	38.8276
ENSG00000203897	chr1	109399839	109401146	SPATA42	642864	0.923723	0.922828	0.000895574	0.00133134	0.561382	0.784527	26617	3	0	0	14.3772	13.8462	37.6667	39
ENSG00000121957	chr1	109417972	109477167	GPSM2	29899	0.421865	0.421988	-0.000122998	0.0126394	0.719375	0.796768	28473	13	0	0	14.4413	14.1519	37.9231	38.9231
ENSG00000121940	chr1	109472130	109506111	CLCC1	23155	0.443542	0.44446	-0.00091821	0.00129973	0.651192	0.784527	26691	8	0	0	13.7204	13.5865	37.75	38.75
ENSG00000085433	chr1	109512836	109584850	WDR47	22911	0.259034	0.259084	-5e-05	-0.00372219	0.598009	0.784527	29208	12	0	0	13.4408	13.0833	37.5833	38.75
ENSG00000197780	chr1	109605108	109618624	TAF13	6884	0.262526	0.262847	-0.000320836	-0.0187082	0.469077	0.784527	26494	4	0	0	14.3882	14.2564	38	39
ENSG00000273382	chr1	109630593	109633480	NA	NA	0.0444521	0.0439639	0.00048821	0.0134831	0.561661	0.784527	24906	12	0	0	12.6228	12.3825	37.4167	38.6667
ENSG00000215717	chr1	109632425	109639556	TMEM167B	56900	0.163359	0.162349	0.0010102	0.0116499	0.574027	0.784527	20629	16	0	0	12.9951	12.7131	37.5625	38.6875
ENSG00000270066	chr1	109642815	109643241	SCARNA2	677766	0.0312735	0.0308497	0.00042385	0.0103049	0.423167	0.784527	25526	2	0	0	14.3158	13.5769	38	38.5
ENSG00000251484	chr1	109646157	109647388	NA	NA	0.754733	0.75283	0.00190323	0.00462301	0.63445	0.784527	23955	3	0	0	11.8333	12.6325	37.6667	38.6667
ENSG00000179902	chr1	109648573	109656479	C1orf194	127003	0.188044	0.187169	0.000875286	0.00606641	0.603677	0.784527	22360	10	0	0	14.3711	14.3282	37.8	38.8
ENSG00000116299	chr1	109656301	109749401	KIAA1324	57535	0.339669	0.337665	0.00200308	0.00144288	0.463969	0.784527	26368	15	0	0	14.3368	14.1761	37.9333	38.6
ENSG00000031698	chr1	109756540	109780791	SARS	6301	0.393446	0.393771	-0.000325313	-0.00410551	0.680019	0.786431	26449	8	0	0	13.5954	13.0481	38	38.75
ENSG00000143126	chr1	109792641	109818372	CELSR2	1952	0.786488	0.781868	0.00461925	0.00836075	0.313554	0.784527	12381	19	0	0	13.9072	13.8421	37.8947	38.8947
ENSG00000134222	chr1	109822178	109825808	PSRC1	84722	0.231796	0.234547	-0.00275031	-0.00458202	0.505835	0.784527	19409	6	0	0	12.3114	11.812	37.6667	38.6667
ENSG00000221986	chr1	109834987	109849663	MYBPHL	343263	0.885899	0.88514	0.000758903	0.00062099	0.404991	0.784527	28283	3	0	0	13.4035	14.188	38	39
ENSG00000134243	chr1	109852192	109940573	SORT1	6272	0.481677	0.477461	0.00421619	0.0180787	0.315339	0.784527	6565	11	0	0	13.0837	12.8928	37.7273	38.8182
ENSG00000143106	chr1	109941653	109969062	PSMA5	5686	0.366979	0.36696	1.88e-05	-0.0117873	0.510678	0.784527	29543	8	0	0	14.4605	14.1122	37.875	39
ENSG00000143028	chr1	110009180	110024759	SYPL2	284612	0.307296	0.304197	0.00309977	-0.00673542	0.371869	0.784527	15082	8	0	0	13.8783	13.7885	38	38.625
ENSG00000162650	chr1	110026101	110035426	ATXN7L2	127002	0.238865	0.236425	0.00243978	0.0148634	0.411694	0.784527	12416	8	0	0	13.0099	13.1571	37.25	38.75
ENSG00000174151	chr1	110036674	110045554	CYB561D1	284613	0.318968	0.317263	0.00170479	0.00622966	0.453369	0.784527	16042	8	0	0	13.4474	13.2083	37.875	38.375
ENSG00000181754	chr1	110046797	110052360	AMIGO1	57463	0.321253	0.321634	-0.000381498	-0.0162097	0.386882	0.784527	25902	6	0	0	13.5175	13.4957	38	39
ENSG00000156097	chr1	110082494	110091028	GPR61	83873	0.45876	0.455462	0.00329766	-0.00673655	0.369422	0.784527	15076	10	0	0	14.0684	14.0846	37.8	38.8
ENSG00000254942	chr1	110082528	110086459	NA	NA	0.897393	0.890342	0.00705157	0.0113979	0.240527	0.784527	8448	3	0	0	12.5175	11.9402	38	38.6667
ENSG00000065135	chr1	110091233	110136975	GNAI3	2773	0.474506	0.474219	0.000287696	0.00862381	0.571503	0.784527	26805	7	0	0	13.2632	13.0586	37.5714	38.5714
ENSG00000134183	chr1	110145889	110155679	GNAT2	2780	0.918133	0.913181	0.0049519	0.00789157	0.281791	0.784527	13117	3	0	0	13.807	13.7692	38	39
ENSG00000116337	chr1	110158726	110174673	AMPD2	271	0.445293	0.442286	0.00300662	0.00800873	0.395929	0.784527	12921	30	0	0	13.493	13.6957	37.8333	38.8
ENSG00000228703	chr1	110171039	110172927	NA	NA	0.926716	0.921422	0.00529482	0.00817497	0.102722	0.784527	12652	2	0	0	13.6579	13.7821	37	39
ENSG00000168765	chr1	110198703	110208118	GSTM4	2948	0.293508	0.292383	0.00112547	-0.0013813	0.574337	0.784527	26503	10	0	0	12.4921	12.8282	37.5	38.7
ENSG00000213366	chr1	110210644	110252171	GSTM2	2946	0.212826	0.210942	0.00188423	0.00301176	0.660633	0.784527	25040	11	0	0	14.3373	14.0606	37.8182	38.9091
ENSG00000134184	chr1	110230436	110251661	GSTM1	2944	0.188406	0.184176	0.00422978	0.00673354	0.746281	0.808125	27477	2	0	0	14.1711	13.8205	38	39
ENSG00000134201	chr1	110254864	110318050	GSTM5	2949	0.648579	0.64431	0.00426926	0.0135337	0.374006	0.784527	7215	25	0	0	14.0432	14.121	37.84	38.76
ENSG00000241720	chr1	110268442	110317874	NA	NA	0.676946	0.671879	0.00506692	0.016948	0.311959	0.784527	4935	20	0	0	13.9224	14.1667	37.85	38.75
ENSG00000134202	chr1	110276554	110284384	GSTM3	2947	0.266494	0.26185	0.00464349	0.0328149	0.37049	0.784527	7033	7	0	0	13.3383	13.63	37.7143	38.5714
ENSG00000198758	chr1	110292702	110306649	EPS8L3	79574	0.86986	0.865723	0.00413717	0.00665905	0.428867	0.784527	15227	5	0	0	14.0737	14.7897	38	39
ENSG00000228420	chr1	110370977	110414058	NA	NA	0.941602	0.937414	0.00418828	0.00636374	0.257378	0.784527	15798	1	0	0	13.7368	14.4872	38	38
ENSG00000261055	chr1	110438595	110440483	NA	NA	0.461377	0.462025	-0.000648177	-0.00198245	0.95334	0.960075	29545	1	0	0	12.6842	12.7179	38	39
ENSG00000184371	chr1	110452864	110473614	CSF1	1435	0.409288	0.407154	0.00213374	0.010459	0.547233	0.784527	18830	12	0	0	13.6118	13.6688	37.6667	38.8333
ENSG00000168710	chr1	110527308	110566357	AHCYL1	10768	0.405793	0.405346	0.000446153	0.00766664	0.480435	0.784527	25301	13	0	0	12.7166	12.9467	37.5385	38.6154
ENSG00000143093	chr1	110574199	110617263	STRIP1	85369	0.376532	0.375385	0.00114683	0.00296431	0.48642	0.784527	22974	41	0	0	13.4718	13.6635	37.6341	38.7805
ENSG00000258634	chr1	110600962	110605177	NA	NA	0.860149	0.857742	0.00240721	0.00399665	0.790345	0.833307	28220	1	0	0	13.0263	14.1282	38	39
ENSG00000156150	chr1	110602616	110613322	ALX3	257	0.221455	0.221177	0.0002775	-0.0007141	0.563143	0.784527	28094	16	0	0	13.5954	13.7356	37.75	38.9375
ENSG00000258673	chr1	110625310	110652341	NA	NA	0.141903	0.141288	0.000615448	-0.00354557	0.565816	0.784527	23732	11	0	0	13.4115	13.1329	37.8182	38.6364
ENSG00000186150	chr1	110655062	110656569	UBL4B	164153	0.866934	0.861569	0.00536445	0.00896495	0.470111	0.784527	13297	3	0	0	13.7456	14.2137	37.6667	39
ENSG00000197106	chr1	110693108	110744824	SLC6A17	388662;101928619	0.576554	0.571868	0.00468668	0.00257796	0.260452	0.784527	23804	15	0	0	13.2702	13.6496	37.8667	38.6
ENSG00000224965	chr1	110751456	110752609	KCNC4-AS1	100873974	0.73041	0.724043	0.00636671	0.0120887	0.709629	0.792936	26628	3	0	0	12.4649	12.2821	37.3333	37.6667
ENSG00000116396	chr1	110753965	110825722	KCNC4	3749	0.661946	0.653357	0.00858904	0.0140029	0.244408	0.784527	6203	19	0	0	13.0748	13.0526	36.7368	37.8421
ENSG00000227963	chr1	110828997	110881793	NA	440600	0.225187	0.223154	0.00203264	0.0129098	0.48072	0.784527	14292	12	0	0	12.7149	12.8034	37.75	38.8333
ENSG00000162775	chr1	110881128	110889299	RBM15	64783	0.156108	0.156068	4.03e-05	-0.00342329	0.632309	0.784527	29325	15	0	0	13.714	13.465	37.4	38.9333
ENSG00000168679	chr1	110905470	110933704	SLC16A4	9122	0.826045	0.832724	-0.00667902	-0.0185896	0.570763	0.784527	20421	5	0	0	14.3947	13.9538	37.8	38.6
ENSG00000224699	chr1	110925441	110974982	LAMTOR5-AS1	101410535	0.465767	0.463875	0.00189181	0.0126807	0.539482	0.784527	18279	24	0	0	12.6469	12.8814	37.375	38.5
ENSG00000134248	chr1	110943871	110950564	LAMTOR5	10542	0.199869	0.197728	0.00214195	0.0107516	0.636227	0.784527	24032	8	0	0	11.6875	11.9199	36.625	38.25
ENSG00000143125	chr1	110993822	110999976	PROK1	84432	0.892651	0.887746	0.00490482	0.00777171	0.429575	0.784527	13308	3	0	0	14.7368	14.7179	37.6667	38.6667
ENSG00000270380	chr1	110999127	110999976	NA	NA	0.897317	0.891529	0.0057878	0.00923247	0.47301	0.784527	13508	1	0	0	14.6579	13.7692	38	39
ENSG00000240194	chr1	111023374	111033899	CYMP	643160	0.816037	0.810671	0.00536612	0.00910148	0.348648	0.784527	11284	2	0	0	15.4868	14.3718	38	39
ENSG00000143105	chr1	111059839	111061797	KCNA10	3744	0.952944	0.95057	0.00237382	0.00356213	0.382188	0.784527	21590	2	0	0	14	14.7564	38	39
ENSG00000177301	chr1	111136202	111174096	KCNA2	3737	0.37865	0.376113	0.00253777	-0.00528056	0.472374	0.784527	17968	18	0	0	13.8962	13.8746	37.7778	38.6667
ENSG00000177272	chr1	111214310	111217655	KCNA3	3738	0.311468	0.308894	0.00257386	-0.00281372	0.398117	0.784527	23285	10	0	0	13.0316	13.2718	37.8	38.7
ENSG00000143119	chr1	111415775	111442550	CD53	963	0.167659	0.165758	0.00190185	0.0241633	0.705848	0.792072	26515	4	0	0	15.1579	15.5321	38	38.75
ENSG00000232811	chr1	111486089	111495470	NA	NA	0.931976	0.931389	0.000587365	0.000909848	0.708184	0.792511	27623	2	0	0	13.7237	14.1026	38	38.5
ENSG00000121931	chr1	111489807	111506701	LRIF1	55791	0.210013	0.209723	0.000290676	0.0176926	0.463498	0.784527	26778	15	0	0	12.493	12.7744	37.7333	38.6667
ENSG00000273010	chr1	111505924	111507271	NA	NA	0.0590162	0.0579541	0.00106205	0.0276511	0.403634	0.784527	20128	19	0	0	13.0873	13.2416	37.6842	38.8947
ENSG00000156171	chr1	111659955	111682838	DRAM2	128338	0.231925	0.23183	9.49e-05	0.0124305	0.57176	0.784527	28749	13	0	0.0769231	13.664	13.5641	37.7692	38.6923
ENSG00000134255	chr1	111682249	111727724	CEPT1	10390	0.248558	0.245442	0.00311606	0.0158817	0.449459	0.784527	11869	15	0	0	13.3316	13.2684	37.8667	38.8
ENSG00000273221	chr1	111727037	111727683	NA	NA	0.949848	0.947083	0.00276496	0.00416186	0.157692	0.784527	20304	1	0	0	15.4474	15.7436	38	39
ENSG00000162777	chr1	111729796	111747157	DENND2D	79961	0.409789	0.411536	-0.0017476	-0.00809639	0.530188	0.784527	17605	19	0	0	13.338	13.2659	37.8947	38.8421
ENSG00000064886	chr1	111743393	111786062	CHI3L2	1117	0.484073	0.481635	0.0024372	0.00594815	0.478839	0.784527	16589	29	0	0	13.7033	13.6967	37.7241	38.7931
ENSG00000203878	chr1	111822681	111828738	CHIAP2	149620	0.947958	0.943971	0.00398607	0.00601559	0.271657	0.784527	16459	1	0	0	14.3947	13.4872	38	39
ENSG00000134216	chr1	111833484	111863188	CHIA	27159	0.929867	0.924733	0.00513406	0.0078952	0.336131	0.784527	13112	3	0	0	13.4474	13.5385	37.3333	38
ENSG00000173947	chr1	111888910	111895635	PIFO	128344	0.333104	0.332843	0.000261457	0.00684952	0.548086	0.784527	27068	15	0	0	13.6316	13.2923	37.8667	38.4
ENSG00000227179	chr1	111925482	111934441	PGCP1	441897	0.736733	0.727905	0.00882827	0.0256685	0.486352	0.784527	14478	5	0	0	15.6368	15.1179	37.6	39
ENSG00000085465	chr1	111956936	111970399	OVGP1	5016	0.857817	0.852335	0.0054813	0.00960138	0.516361	0.784527	16622	3	0	0	13.5175	13.1368	37.6667	38.3333
ENSG00000116455	chr1	111982512	111991998	WDR77	79084	0.292984	0.291784	0.00120065	0.00116367	0.642205	0.784527	27022	13	0	0	13.1903	13.1677	37.8462	38.8462
ENSG00000116459	chr1	111991486	112005395	ATP5F1	515	0.187704	0.187714	-9.96e-06	-0.0105948	0.601359	0.784527	29643	12	0	0	13.2215	13.0385	37.75	38.5
ENSG00000143110	chr1	112016414	112021134	C1orf162	128346	0.281304	0.282467	-0.00116355	-0.0305067	0.472948	0.784527	19449	4	0	0	13.0789	12.8141	37.75	38.5
ENSG00000121933	chr1	112025970	112106584	ADORA3	140	0.592956	0.591919	0.00103697	-0.00361318	0.392402	0.784527	21489	19	0	0	13.7479	13.8731	37.9474	38.9474
ENSG00000116473	chr1	112084840	112259313	RAP1A	5906	0.576937	0.578309	-0.00137215	-0.00650604	0.569056	0.784527	20305	23	0	0	13.6865	13.8751	37.7826	38.8696
ENSG00000231346	chr1	112142277	112151345	LINC01160	100129269	0.927657	0.920518	0.007139	0.0110262	0.091207	0.784527	8843	1	0	0	12.7105	12.7692	36	39
ENSG00000197852	chr1	112223252	112298446	FAM212B	55924;101928718	0.306585	0.305826	0.000759458	-0.00515841	0.501957	0.784527	22451	35	0	0	13.6827	13.8205	37.7714	38.8286
ENSG00000227811	chr1	112282463	112290420	FAM212B-AS1	100506343	0.403305	0.402911	0.000393238	-0.0106701	0.480044	0.784527	25803	5	0	0	13.4316	13.5282	38	38.8
ENSG00000064703	chr1	112297867	112310638	DDX20	11218	0.181979	0.181972	7.34e-06	-0.00737785	0.634818	0.784527	29672	14	0	0	12.7726	13.1538	37.5714	38.5714
ENSG00000171385	chr1	112313284	112531777	KCND3	3752	0.728062	0.723228	0.00483355	0.009009	0.371012	0.784527	11404	27	0	0	13.3635	13.2564	37.5556	38.4444
ENSG00000237556	chr1	112451958	112453553	KCND3-AS1	NA	0.92543	0.923423	0.00200738	0.00309928	0.539306	0.784527	22641	1	0	0	11.3684	11.359	37	38
ENSG00000231437	chr1	112532392	112541464	NA	NA	0.2208	0.219616	0.00118376	0.0140937	0.474297	0.784527	19307	11	0	0	14.4737	14.4033	38	38.9091
ENSG00000231246	chr1	112719856	112903150	NA	NA	0.822555	0.812362	0.0101935	0.0179493	0.113218	0.784527	4053	6	0	0	13.8772	13.5128	37.6667	38.8333
ENSG00000143079	chr1	112938803	113006078	CTTNBP2NL	55917	0.623879	0.62221	0.0016692	0.00824019	0.695834	0.789328	26226	9	0	0	13.7865	13.9573	37.7778	38.7778
ENSG00000134245	chr1	113009163	113072787	WNT2B	7482	0.38715	0.386286	0.000864375	0.00191777	0.497841	0.784527	25301	30	0	0	14.0219	13.8598	37.7667	38.6
ENSG00000007341	chr1	113066140	113163447	ST7L	54879	0.170195	0.170005	0.000189457	0.000368589	0.575416	0.784527	28877	20	0	0	13.5079	13.1846	37.85	38.6
ENSG00000116489	chr1	113161795	113214241	CAPZA1	829	0.102051	0.102122	-7.06e-05	-0.00113113	0.61426	0.784527	28993	15	0	0	13.7789	13.3453	37.8	38.4667
ENSG00000155363	chr1	113215763	113243368	MOV10	4343	0.359176	0.359442	-0.000266185	-0.00980698	0.430699	0.784527	27016	17	0	0	13.3235	13.181	37.8824	38.6471
ENSG00000155366	chr1	113243728	113250056	RHOC	389	0.222752	0.223066	-0.000313545	-0.00670797	0.627409	0.784527	26575	8	0	0	13.1184	12.8173	37.5	38.875
ENSG00000271810	chr1	113245236	113254055	NA	NA	0.360405	0.360138	0.000267417	-0.00155795	0.634031	0.784527	27008	13	0	0	13.6599	13.4201	37.6923	38.7692
ENSG00000155367	chr1	113252616	113258099	PPM1J	333926	0.346416	0.34631	0.000106069	-0.00599839	0.589016	0.784527	28635	9	0	0	13.9737	13.8689	37.8889	38.8889
ENSG00000261595	chr1	113258294	113260418	NA	NA	0.279348	0.276829	0.00251957	0.0061307	0.664658	0.784527	25204	4	0	0	14.5461	13.9679	38	39
ENSG00000184599	chr1	113263041	113269857	FAM19A3	284467	0.345852	0.343679	0.00217297	0.00947997	0.491846	0.784527	14863	10	0	0	13.8658	14.2718	37.5	39
ENSG00000234790	chr1	113290717	113291097	NA	NA	0.856889	0.853391	0.00349757	0.00570111	0.615421	0.784527	23031	2	0	0	13.4474	13.2051	38	39
ENSG00000215866	chr1	113362792	113393265	NA	100996702	0.376269	0.375748	0.000520802	-0.00524583	0.613313	0.784527	24609	8	0	0	13.7664	13.6122	37.625	38.75
ENSG00000224167	chr1	113392650	113420493	NA	NA	0.688121	0.687509	0.0006119	-0.00410754	0.774194	0.823368	27977	5	0	0	13.4789	13.4462	37.8	39
ENSG00000155380	chr1	113454469	113499635	SLC16A1	6566	0.455347	0.453994	0.00135244	0.00195234	0.614266	0.784527	25231	28	0	0	13.8938	13.9625	37.6786	38.8214
ENSG00000229020	chr1	113466045	113466959	AKR7A2P1	246182	0.926299	0.923541	0.00275804	0.00425443	0.289237	0.784527	20102	2	0	0	11.0658	11.3333	37.5	38.5
ENSG00000226419	chr1	113499037	113542118	SLC16A1-AS1	100506392	0.386614	0.38445	0.00216416	0.00518708	0.63015	0.784527	23754	10	0	0	13.6447	13.6205	38	39
ENSG00000236066	chr1	113550876	113589677	NA	NA	0.482428	0.479433	0.00299478	0.0403033	0.27568	0.784527	10160	2	0	0	13.3158	13.7692	37.5	39
ENSG00000238198	chr1	113554309	113615727	NA	100996251	0.293726	0.293333	0.000393159	0.00146147	0.445258	0.784527	26331	10	0	0	13.9553	13.7154	37.8	38.5
ENSG00000198799	chr1	113615831	113674882	LRIG2	9860	0.376085	0.37565	0.000435015	0.0156345	0.62871	0.784527	25417	8	0	0	13.8257	14.0994	38	38.875
ENSG00000236887	chr1	113741447	113741880	NA	NA	0.83932	0.830402	0.00891739	0.0151846	0.463702	0.784527	12875	4	0	0	12.6645	12.391	37.75	38.75
ENSG00000081026	chr1	113933371	114228545	MAGI3	260425	0.474052	0.472499	0.00155222	0.00861732	0.493473	0.784527	16901	10	0	0	12.8868	12.9154	37.4	38.7
ENSG00000116793	chr1	114239453	114302111	PHTF1	10745	0.300015	0.298934	0.00108124	0.0076651	0.583862	0.784527	21219	15	0.0666667	0	14.3281	14.106	37.8667	38.9333
ENSG00000081019	chr1	114304454	114355098	RSBN1	54665	0.414816	0.412501	0.00231408	0.00852013	0.431014	0.784527	12946	12	0.0833333	0.0833333	13.4298	13.6944	37.75	38.8333
ENSG00000231128	chr1	114355001	114371793	NA	NA	0.34378	0.341793	0.00198635	0.0110181	0.473039	0.784527	14548	10	0	0	13.3158	13.5462	37.8	38.8
ENSG00000134242	chr1	114356433	114414381	PTPN22	26191	0.376227	0.374055	0.00217132	0.0120175	0.694757	0.789147	26194	6	0	0	14.6535	14.1624	38	38.6667
ENSG00000226167	chr1	114399257	114443859	AP4B1-AS1	100287722	0.506075	0.507486	-0.00141012	-0.0117162	0.619438	0.784527	23228	14	0	0	14.6617	14.2363	37.9286	38.7143
ENSG00000188761	chr1	114420790	114430169	BCL2L15	440603	0.701294	0.707934	-0.00663941	-0.0169426	0.7077	0.792422	26567	4	0	0	14.9211	14.5577	37.75	38.25
ENSG00000134262	chr1	114437370	114447823	AP4B1	10717	0.119939	0.119852	8.7e-05	-0.011599	0.667592	0.784527	28829	9	0	0	11.3684	11.7635	37.6667	38.6667
ENSG00000118655	chr1	114447763	114456708	DCLRE1B	64858	0.415845	0.416075	-0.000229981	0.00366719	0.451708	0.784527	27380	10	0	0	13.1711	13.1821	38	38.8
ENSG00000235527	chr1	114466622	114472114	NA	101928846	0.10462	0.103951	0.000668414	0.0298981	0.433244	0.784527	23225	12	0	0	13.6272	13.3889	37.5833	38.9167
ENSG00000163349	chr1	114471814	114520426	HIPK1	204851	0.413601	0.413551	5.02e-05	0.00745122	0.627966	0.784527	29204	24	0	0	13.7489	13.6517	37.75	38.8333
ENSG00000116774	chr1	114522063	114524876	OLFML3	56944	0.725866	0.72559	0.000275455	-0.00460524	0.669189	0.784583	26931	4	0	0	13.5658	13.8397	37.75	39
ENSG00000270780	chr1	114544055	114544857	NA	NA	0.917788	0.913028	0.00475983	0.0074205	0.300794	0.784527	13891	1	0	0	14.6842	15.8462	38	39
ENSG00000134207	chr1	114631913	114696541	SYT6	148281	0.583482	0.580786	0.0026959	0.00464013	0.415062	0.784527	19278	17	0	0	13.3142	13.3107	37.7647	38.4706
ENSG00000232895	chr1	114749049	114804900	NA	NA	0.831858	0.825967	0.00589061	0.0100717	0.442165	0.784527	11376	2	0	0	12.6842	14.0641	38	38.5
ENSG00000197323	chr1	114935399	115053781	TRIM33	51592	0.555432	0.55553	-9.82e-05	-0.00347014	0.545325	0.784527	28716	8	0	0	14.3191	14.5	37.75	39
ENSG00000116752	chr1	115110178	115124260	BCAS2	10286	0.255186	0.25484	0.000346258	0.00438994	0.929578	0.939844	29429	4	0	0	13.9934	14.3269	38	38.75
ENSG00000175984	chr1	115125469	115213043	DENND2C	163259	0.209909	0.208859	0.00104976	-0.000939979	0.568337	0.784527	27567	13	0	0	13.4858	13.3333	37.9231	38.8462
ENSG00000116748	chr1	115215719	115238239	AMPD1	270	0.918979	0.918499	0.00047977	0.000732871	0.891688	0.908917	29190	2	0	0	14.5789	14.1538	38	39
ENSG00000213281	chr1	115247090	115259515	NRAS	4893	0.334369	0.333811	0.000558045	0.00395291	0.78242	0.828473	28100	5	0	0	12.9105	13.0103	37.8	38.6
ENSG00000009307	chr1	115259534	115301297	CSDE1	7812	0.416024	0.414279	0.00174484	0.00807805	0.563537	0.784527	19946	16	0.0625	0	14.2615	14.617	38	38.9375
ENSG00000052723	chr1	115312100	115323306	SIKE1	80143	0.207587	0.20772	-0.000133299	-0.0159785	0.45293	0.784527	28365	5	0	0	13.2632	13.3077	37.4	38.6
ENSG00000198765	chr1	115397424	115537991	SYCP1	6847	0.390813	0.390524	0.000288729	-0.00334453	0.784707	0.829921	28133	7	0	0	13.7293	14.1392	37.7143	38.8571
ENSG00000134200	chr1	115572415	115576941	TSHB	7252	0.936628	0.933238	0.00338991	0.00517402	0.333186	0.784527	18188	2	0	0	14.8289	13.359	38	38
ENSG00000134198	chr1	115590632	115632121	TSPAN2	10100	0.50668	0.502076	0.00460399	0.0190223	0.385062	0.784527	7829	8	0	0	12.7862	13.0032	37.625	38.875
ENSG00000228035	chr1	115825655	115910693	NA	NA	0.594619	0.591335	0.00328383	0.00472501	0.34716	0.784527	19098	33	0	0	13.2145	13.4274	37.697	38.6667
ENSG00000134259	chr1	115828539	115880857	NGF	4803	0.726864	0.723535	0.00332939	0.00373569	0.412534	0.784527	21219	20	0	0	13.1803	13.4513	37.6	38.6
ENSG00000173218	chr1	116184574	116240845	VANGL1	81839	0.672778	0.670775	0.00200315	0.000781469	0.707156	0.792422	27932	13	0	0	13.5749	13.7613	37.8462	38.7692
ENSG00000118729	chr1	116242628	116311402	CASQ2	845	0.806958	0.802417	0.00454091	0.00527707	0.234861	0.784527	17974	6	0	0	13.3728	13.8718	37.5	39
ENSG00000177551	chr1	116378998	116386538	NHLH2	4808	0.189485	0.188915	0.000569906	-0.00427632	0.577776	0.784527	24140	20	0	0	13.9132	13.8846	37.85	38.85
ENSG00000228127	chr1	116461997	116468529	NA	101928995	0.906016	0.902293	0.00372308	0.00587568	0.678765	0.786376	25678	1	0	0	12.1842	12.8462	37	39
ENSG00000163393	chr1	116519119	116612675	SLC22A15	55356	0.416846	0.41524	0.00160607	-0.00564083	0.486808	0.784527	17169	9	0	0	12.2368	12.5128	37.5556	38.3333
ENSG00000173212	chr1	116654376	116677861	MAB21L3	126868	0.883581	0.880661	0.00292035	0.00482404	0.539652	0.784527	18913	4	0	0	13.9342	13.6923	37.5	39
ENSG00000235933	chr1	116706905	116708862	NA	NA	0.835465	0.829637	0.00582751	0.00997846	0.357662	0.784527	10114	1	0	0	13.3158	13.9231	38	39
ENSG00000163399	chr1	116915290	116952883	ATP1A1	476	0.472757	0.471346	0.00141055	-0.000467003	0.512405	0.784527	28653	28	0	0	13.6062	13.4799	37.75	38.8929
ENSG00000269279	chr1	116915890	116926718	NA	NA	0.441198	0.439605	0.00159253	0.00118886	0.524672	0.784527	26972	13	0	0	13.4939	13.5049	37.6923	38.9231
ENSG00000203865	chr1	116934869	116961244	ATP1A1OS	84852	0.612574	0.608913	0.00366039	0.0102656	0.403661	0.784527	9774	14	0	0	13.2707	13.044	37.9286	38.5714
ENSG00000224950	chr1	117035645	117041834	NA	NA	0.859308	0.860206	-0.000898592	-0.00265517	0.564344	0.784527	23636	6	0.166667	0.166667	13.2105	13.8803	38	38.8333
ENSG00000116815	chr1	117057157	117113661	CD58	965	0.517901	0.517447	0.000453513	-0.00808379	0.493444	0.784527	25226	20	0	0	13.7671	13.7077	37.9	38.65
ENSG00000177173	chr1	117075558	117076714	NAP1L4P1	NA	0.941061	0.943222	-0.00216132	-0.00327485	0.238415	0.784527	22241	1	0	0	15.6579	15.2564	38	39
ENSG00000143061	chr1	117117031	117210375	IGSF3	3321	0.667968	0.666315	0.00165275	0.00305349	0.650162	0.784527	24613	19	0	0	12.9432	13.0391	37.5789	38.7368
ENSG00000203864	chr1	117236734	117249225	C1orf137	388667	0.928305	0.930071	-0.00176554	-0.00271206	0.571079	0.784527	23501	1	0	0	12.5789	12.6154	38	39
ENSG00000223489	chr1	117282603	117285231	NEFHP1	NA	0.936881	0.933191	0.00368915	0.0056489	0.2466	0.784527	17155	7	0	0	13.6353	13.359	37.7143	38.5714
ENSG00000116824	chr1	117297007	117311850	CD2	914	0.654334	0.645001	0.00933283	0.0204113	0.52392	0.784527	17163	1	0	0	12.4474	12.3077	38	39
ENSG00000225079	chr1	117317726	117318245	FTH1P22	NA	0.862637	0.864726	-0.00208975	-0.00324228	0.66025	0.784527	25024	6	0	0	12.3991	12.6068	37.3333	38.1667
ENSG00000134247	chr1	117452679	117532980	PTGFRN	5738	0.696832	0.693634	0.003198	0.000757684	0.291445	0.784527	27987	27	0	0	13.4737	13.4748	37.4815	38.6667
ENSG00000134256	chr1	117544382	117579167	CD101	9398	0.648761	0.642789	0.00597199	0.0575897	0.633854	0.784527	23935	3	0	0	13.6404	13.4872	37.6667	39
ENSG00000236137	chr1	117568104	117602112	NA	101929099	0.90633	0.905055	0.00127552	0.00200961	0.765737	0.818663	27829	1	0	0	13.2895	13.0513	38	39
ENSG00000116830	chr1	117602925	117650075	TTF2	8458	0.670306	0.668685	0.00162138	0.0077128	0.53543	0.784527	17990	12	0	0	13.5965	13.7201	37.75	38.8333
ENSG00000134253	chr1	117653682	117665209	TRIM45	80263	0.195527	0.196089	-0.00056168	-0.0120852	0.548481	0.784527	24217	13	0	0	13.7814	13.3748	37.9231	38.6923
ENSG00000134258	chr1	117686209	117753556	VTCN1	79679	0.850833	0.846977	0.00385597	0.00605565	0.467205	0.784527	16369	7	0	0	13.6429	13.8718	37.7143	38.7143
ENSG00000198162	chr1	117910071	118071494	MAN1A2	10905	0.62741	0.626415	0.00099431	0.00865481	0.475663	0.784527	20621	9	0	0	13.6053	13.4815	37.8889	38.5556
ENSG00000236866	chr1	118139454	118148392	NA	100996263	0.399274	0.399249	2.45e-05	0.00361784	0.79889	0.839053	29483	5	0	0	13.9737	14.4821	37.8	39
ENSG00000183508	chr1	118148556	118170994	FAM46C	54855	0.567983	0.566948	0.00103459	-0.00207067	0.514944	0.784527	24947	19	0	0	13.313	12.9069	37.6842	38.4211
ENSG00000196505	chr1	118406107	118472253	GDAP2	54834	0.351133	0.350622	0.000511043	0.00174745	0.589202	0.784527	25696	14	0	0	13.8872	14.1007	37.7143	38.7857
ENSG00000065183	chr1	118472343	118509165	WDR3	10885	0.169555	0.169141	0.000414416	0.0105247	0.664352	0.784527	25603	13	0	0	13.1457	13.3748	37.5385	38.7692
ENSG00000155761	chr1	118496484	118727846	SPAG17	200162	0.430515	0.428721	0.00179399	0.0102417	0.163296	0.784527	15583	6	0	0	14.2895	14.3889	37.8333	39
ENSG00000092607	chr1	119425669	119532179	TBX15	6913	0.219288	0.218398	0.000889762	0.00540625	0.49402	0.784527	21422	50	0	0	13.4679	13.5836	37.78	38.74
ENSG00000226172	chr1	119542967	119544015	NA	NA	0.083329	0.0832155	0.000113479	0.00420695	0.640302	0.784527	28549	7	0	0	13.0526	13.0586	37.8571	38.8571
ENSG00000239216	chr1	119543241	119544028	NA	NA	0.0704901	0.0700828	0.000407316	0.00875372	0.572776	0.784527	25671	5	0	0	12.8947	12.7487	37.8	38.8
ENSG00000116874	chr1	119573839	119683294	WARS2	10352	0.517732	0.517602	0.00012994	-0.00945984	0.497149	0.784527	28396	17	0	0	13.5093	13.5143	37.8824	38.5882
ENSG00000231365	chr1	119683019	119818596	NA	101929147	0.451509	0.45126	0.000249444	-0.0132221	0.499704	0.784527	27202	15	0.2	0.0666667	13.6386	13.5795	37.8	38.6667
ENSG00000227712	chr1	119802888	119869926	NA	NA	0.704543	0.700997	0.00354633	-0.026029	0.098486	0.784527	8340	4	0	0	11.875	12.391	38	38.5
ENSG00000232650	chr1	119870799	119898805	NA	NA	0.692044	0.686456	0.00558798	0.0122364	0.450647	0.784527	11952	2	0	0	13.2895	12.0769	38	37.5
ENSG00000116882	chr1	119911402	119936753	HAO2	51179	0.756378	0.758548	-0.00217011	-0.00736211	0.714734	0.794882	26750	3	0	0	13.386	13.9316	38	38.6667
ENSG00000203859	chr1	119957554	119965658	HSD3B2	3284	0.76571	0.73783	0.0278799	0.0514439	0.162345	0.784527	1062	3	0	0	13.0877	13.0769	37.6667	39
ENSG00000203858	chr1	119981624	119988709	HSD3BP2	NA	0.918837	0.916234	0.00260231	0.00404764	0.403983	0.784527	20559	1	0	0	14.6842	13.2308	38	39
ENSG00000203857	chr1	120049821	120057681	HSD3B1	3283	0.864859	0.850872	0.0139872	0.0232521	0.0565778	0.784527	2557	1	0	0	17.9737	18.4872	38	39
ENSG00000226443	chr1	120076372	120077369	GAPDHP32	NA	0.913206	0.912101	0.00110422	0.0017266	0.761786	0.816588	27756	1	0	0	12.6316	12.8462	37	39
ENSG00000143067	chr1	120162045	120190396	ZNF697	90874	0.657998	0.657361	0.000636302	-0.000428357	0.585564	0.784527	28744	21	0	0	13.9749	13.6911	37.8571	38.619
ENSG00000092621	chr1	120202421	120286838	PHGDH	26227	0.439909	0.441479	-0.00156991	-0.00512433	0.414009	0.784527	18277	22	0	0	13.6675	13.5688	37.7727	38.6364
ENSG00000134240	chr1	120290619	120311528	HMGCS2	3158	0.911602	0.91085	0.000752191	0.001162	0.78322	0.829174	28105	3	0	0	12.9211	13.1368	37.3333	39
ENSG00000134193	chr1	120336641	120354283	REG4	83998	0.806484	0.80243	0.00405407	0.00729218	0.354438	0.784527	14075	7	0	0	14.718	14.63	37.7143	39
ENSG00000215864	chr1	120377388	120387779	NBPF7	NA	0.70135	0.6972	0.00414975	0.00552341	0.327404	0.784527	17429	3	0	0	13.5789	14.0855	37.6667	38.3333
ENSG00000227205	chr1	120395939	120396371	PFN1P9	NA	0.811403	0.811283	0.000120039	0.00030097	0.96455	0.969306	29608	3	0	0	15.8421	15.7778	38	39
ENSG00000134249	chr1	120436156	120439118	ADAM30	11085	0.755692	0.754137	0.0015544	0.00173139	0.391298	0.784527	25736	4	0	0	15.1184	15.109	38	39
ENSG00000134250	chr1	120454176	120612240	NOTCH2	4853	0.398658	0.399466	-0.000807352	0.00261034	0.539638	0.784527	23735	10	0	0	13.3474	13.3154	37.6	38.7
ENSG00000236933	chr1	120835810	120838343	NA	NA	0.0403301	0.0398602	0.000469888	0.00828507	0.540415	0.784527	25075	3	0	0	13.0439	12.5812	38	38.6667
ENSG00000188610	chr1	120837756	120855681	FAM72B	653820	0.0454839	0.0448627	0.000621284	0.0116226	0.626452	0.784527	23685	10	0	0	13.6316	13.3846	37.9	38.8
ENSG00000223345	chr1	120906028	120915073	HIST2H2BA	337875	0.816673	0.81679	-0.000116656	-0.00253826	0.445027	0.784527	28525	3	0	0	14.9649	15.0684	38	39
ENSG00000234998	chr1	120906609	120935761	NA	NA	0.572256	0.569122	0.00313361	0.00252934	0.419684	0.784527	23905	6	0	0	13.1798	13.5	38	38.8333
ENSG00000233029	chr1	120925634	120933000	NA	NA	0.513908	0.509903	0.00400551	0.0137814	0.486945	0.784527	14518	3	0	0	13.0263	13.1795	38	38.6667
ENSG00000198019	chr1	120926979	120935937	FCGR1B	2209;2210;100132417	0.729267	0.724015	0.00525168	0.0088633	0.441109	0.784527	11631	2	0	0	12.9211	12.4872	38	38.5
ENSG00000230806	chr1	121102017	121140666	NA	100873165	0.396025	0.402486	-0.0064608	-0.0302095	0.576993	0.784527	20809	6	0	0	11.7368	11.9487	36.8333	38.3333
ENSG00000227082	chr1	121138614	121204983	NA	NA	0.602848	0.60774	-0.00489206	-0.0144076	0.417429	0.784527	9781	5	0	0	12.1	12.4462	37	38.4
ENSG00000272583	chr1	121260164	121260627	NA	NA	0.792522	0.794326	-0.00180348	-0.00323848	0.896524	0.912658	29228	1	0	0	13.3158	12.4359	38	38
ENSG00000231752	chr1	121261143	121310591	EMBP1	NA	0.164371	0.163125	0.00124565	-0.00662262	0.693627	0.788916	26155	5	0	0	14.5579	13.7179	38	39
ENSG00000230880	chr1	142618769	142729975	NA	101927209	0.610055	0.6081	0.00195514	0.00572726	0.552968	0.784527	19232	9	0	0	13.7193	13.4103	37.6667	38.6667
ENSG00000203849	chr1	142620645	142729967	NA	NA	0.629322	0.62453	0.00479185	0.01245	0.508348	0.784527	16043	6	0	0	13.8026	13.5684	37.6667	38.6667
ENSG00000225015	chr1	142660017	142660749	SNX18P15	NA	0.472307	0.458623	0.0136841	0.0415244	0.173083	0.784527	1211	1	0	0	15.3158	15.1026	38	39
ENSG00000242676	chr1	142697653	142729971	ANKRD20A12P	NA	0.773825	0.777647	-0.00382168	-0.00701703	0.764271	0.817843	27805	1	0	0	14.6053	14.8462	37	39
ENSG00000232745	chr1	142803532	142827235	ANKRD20A14P	NA	0.851784	0.847457	0.00432687	0.00726176	0.500937	0.784527	15534	1	0	0	13.2368	13.4872	38	39
ENSG00000232274	chr1	143118704	143211070	NA	NA	0.617778	0.614453	0.00332534	0.0105416	0.350908	0.784527	9415	4	0	0	13.0921	12.9615	37.5	38.75
ENSG00000230850	chr1	143119061	143233417	NA	NA	0.71158	0.710065	0.00151469	0.00174072	0.463141	0.784527	25712	3	0	0	13	12.7949	37.6667	39
ENSG00000237291	chr1	143154493	143169717	NA	NA	0.666299	0.659674	0.00662553	0.0142034	0.419771	0.784527	9924	1	0	0	13.5263	12.3846	38	39
ENSG00000185044	chr1	143354963	143467632	NA	101927648	0.737951	0.73871	-0.000758319	-0.0023486	0.271357	0.784527	24312	2	0	0	11.6579	12.7051	37	39
ENSG00000223804	chr1	143647638	143745417	NA	NA	0.473089	0.478559	-0.00547062	-0.0285917	0.273259	0.784527	4328	12	0	0	13.1623	13.1068	37.6667	38.5
ENSG00000231734	chr1	143687097	143720401	NA	NA	0.931458	0.928969	0.0024891	0.00379718	0.264238	0.784527	21108	3	0	0	13.2105	13.4872	38	39
ENSG00000236334	chr1	143767144	143767881	PPIAL4G	644591	0.90284	0.902104	0.000735875	0.00116348	0.848961	0.875654	28847	1	0	0	16.6842	17.1282	38	39
ENSG00000215784	chr1	143896452	143913143	FAM72D	728833	0.933707	0.933813	-0.000106267	-0.000162447	0.917767	0.930147	29360	1	0	0	14.8158	13.8974	38	39
ENSG00000196369	chr1	143913615	144094424	SRGAP2B	NA	0.56427	0.563441	0.000828811	-0.000613996	0.872536	0.893528	29055	4	0	0	13.3289	13.3718	37.75	39
ENSG00000235398	chr1	144275918	144341756	LINC00623	728855	0.0522263	0.0497152	0.0025111	0.05018	0.125465	0.784527	12093	3	0	0	12.6754	12.6581	37.6667	38.3333
ENSG00000231360	chr1	144339738	144521058	NA	730256;101929383	0.372388	0.370591	0.00179671	0.0113512	0.278057	0.784527	15568	11	0	0	13.5598	13.6643	37.6364	38.4545
ENSG00000236943	chr1	144456138	144521970	NA	728875;101927520;101929438	0.394219	0.39226	0.00195919	0.00446426	0.39206	0.784527	19671	11	0	0	13.689	13.8974	37.5455	38.6364
ENSG00000201699	chr1	144534038	144534199	RNU1-59P	NA	0.417268	0.410954	0.00631432	0.0214797	0.526318	0.784527	17329	1	0	0	15.3947	15.5385	38	39
ENSG00000225241	chr1	144593363	144621656	NA	NA	0.560488	0.55792	0.00256719	0.000869194	0.55249	0.784527	27729	12	0	0	12.6908	12.8355	37.75	38.8333
ENSG00000203843	chr1	144612266	144612683	PFN1P2	NA	0.796758	0.790304	0.00645375	0.0114374	0.341875	0.784527	8416	2	0	0	14.2895	13.9872	38	39
ENSG00000168614	chr1	144811744	144830413	NBPF9	25832;200030;284565;728912	0.847731	0.840419	0.00731174	0.0124264	0.196498	0.784527	7438	3	0	0	12.7368	12.8376	37.6667	39
ENSG00000178104	chr1	144836157	145076186	PDE4DIP	9659;100996724;100996761;101929792;101930416	0.537603	0.534075	0.00352859	0.00914665	0.396841	0.784527	11203	67	0	0	13.5189	13.4608	37.8209	38.8209
ENSG00000255148	chr1	144858174	144865800	NA	NA	0.467541	0.454815	0.0127255	0.0389664	0.0916624	0.784527	979	1	0	0	13.3421	12.5897	38	39
ENSG00000268172	chr1	144989309	144991365	NA	NA	0.35584	0.365779	-0.0099387	-0.0386704	0.482	0.784527	14186	1	0	0	14.2368	14.4615	38	39
ENSG00000223380	chr1	145096220	145116922	SEC22B	100996517;100996716;101060309	0.353138	0.351302	0.0018353	0.00628373	0.42365	0.784527	15928	17	0	0	14.2167	14.1885	37.9412	38.8235
ENSG00000177144	chr1	145139025	145139569	NUDT4P1	NA	0.232241	0.233834	-0.00159364	-0.00451435	0.718472	0.796447	26841	2	0	0	15.9737	16.6667	38	39
ENSG00000213240	chr1	145209119	145291972	NOTCH2NL	388677	0.385187	0.383394	0.00179248	0.00359203	0.594657	0.784527	21889	7	0	0	13.8722	13.7766	37.7143	38.8571
ENSG00000255168	chr1	145209145	145319796	NA	NA	0.488596	0.486251	0.00234535	0.00437979	0.586863	0.784527	21408	9	0	0	13.9883	13.7009	37.6667	38.7778
ENSG00000163386	chr1	145289772	145370303	NBPF10	25832;100132406;101928050	0.789177	0.786968	0.00220935	0.00364204	0.311163	0.784527	21423	4	0	0	14.4868	13.5833	37.75	38.75
ENSG00000233396	chr1	145373054	145382434	NA	101928979	0.635358	0.63964	-0.00428237	-0.0204263	0.366171	0.784527	6809	2	0	0	13.2105	13.5	38	39
ENSG00000168509	chr1	145413095	145417545	HFE2	148738	0.554608	0.550559	0.00404942	0.00956625	0.244883	0.784527	10593	10	0	0	13.8447	13.6564	37.9	38.9
ENSG00000117289	chr1	145438469	145442635	TXNIP	10628	0.201382	0.199103	0.00227841	0.0150948	0.563869	0.784527	19966	8	0	0	13.0789	12.8269	37.75	38.25
ENSG00000121851	chr1	145456236	145470388	POLR3GL	84265	0.236905	0.236439	0.000465932	0.00119796	0.62445	0.784527	26949	7	0	0	13.6316	13.2344	37.7143	38.7143
ENSG00000181039	chr1	145470508	145475646	ANKRD34A	284615	0.179212	0.178425	0.000786634	0.0048394	0.45212	0.784527	22232	18	0	0	12.7558	12.6709	37.6111	38.5556
ENSG00000234222	chr1	145475982	145508503	NA	NA	0.180004	0.178983	0.00102095	0.00496437	0.524295	0.784527	20430	28	0	0	13.343	13.3278	37.5714	38.8214
ENSG00000152022	chr1	145477085	145501669	LIX1L	128077	0.217002	0.215591	0.00141136	0.0138573	0.328756	0.784527	17781	9	0	0	12.9327	13.0427	37.3333	38.7778
ENSG00000131795	chr1	145507598	145513536	RBM8A	9939	0.37513	0.3758	-0.000670113	-0.00220545	0.454954	0.784527	24652	7	0	0	13.1241	12.7912	37.4286	38.7143
ENSG00000211451	chr1	145509752	145516076	GNRHR2	114814	0.365807	0.370733	-0.00492588	0.00202764	0.555086	0.784527	25051	4	0	0	14.3816	14.1667	38	38.75
ENSG00000131779	chr1	145516252	145523730	PEX11B	8799	0.202751	0.202448	0.00030235	0.00551356	0.551658	0.784527	26672	10	0	0	14.0763	13.5692	37.8	38.8
ENSG00000143127	chr1	145524891	145543868	ITGA10	8515	0.705687	0.705852	-0.000164266	-0.00355183	0.744892	0.807238	28059	3	0	0	14.3246	13.2137	38	38.6667
ENSG00000198483	chr1	145549230	145568526	ANKRD35	148741	0.407143	0.404758	0.00238573	0.00976169	0.407782	0.784527	12661	6	0	0	14.1447	14.1282	37.8333	39
ENSG00000131788	chr1	145575233	145586546	PIAS3	10401	0.21197	0.21071	0.00126026	0.0152932	0.334479	0.784527	18775	10	0	0	11.8474	11.6821	37.2	38.4
ENSG00000186364	chr1	145586115	145589439	NUDT17	200035	0.110144	0.108804	0.00133979	0.00690468	0.73814	0.803855	27319	4	0	0	13.6711	13.0962	38	38.75
ENSG00000186141	chr1	145592605	145611025	POLR3C	10623	0.24027	0.240842	-0.00057148	-0.00671869	0.647551	0.784527	24502	13	0	0	13.3664	13.2071	37.8462	38.6923
ENSG00000121848	chr1	145611036	145696218	RNF115	27246	0.576109	0.57428	0.00182924	0.0102481	0.399356	0.784527	15387	8	0	0	13.3224	12.9647	37.5	38.75
ENSG00000117281	chr1	145695798	145715614	CD160	11126	0.473347	0.473756	-0.000408937	0.00016369	0.763986	0.817655	29356	9	0	0.111111	13.9152	13.5954	37.7778	39
ENSG00000174827	chr1	145726918	145764074	PDZK1	5174	0.889633	0.883236	0.00639652	0.0105324	0.233402	0.784527	9429	8	0	0	14.7303	14.6763	38	38.875
ENSG00000117262	chr1	145764411	145827103	GPR89A	51463;653519	0.157452	0.157555	-0.000103363	-0.00545118	0.738577	0.803937	28663	5	0	0	13.5842	14.2308	37	38.8
ENSG00000235702	chr1	145827205	145833118	NA	101929780	0.914949	0.906523	0.00842558	0.0134614	0.42184	0.784527	10028	3	0	0	15.0175	14.3162	37.6667	39
ENSG00000152042	chr1	146032647	146082765	NBPF11	200030;728912;101928050	0.516177	0.5155	0.000676588	0.010374	0.807836	0.845278	28435	2	0	0	11.0395	10.8333	38	38
ENSG00000232637	chr1	146032648	146253110	NA	NA	0.516177	0.5155	0.000676588	0.010374	0.807836	0.845278	28435	2	0	0	11.0395	10.8333	38	38
ENSG00000227242	chr1	146490895	146596107	NBPF13P	728989	0.449336	0.469323	-0.0199863	-0.113903	0.0934006	0.784527	387	45	0	0	13.1988	13.1516	37.0444	38.1556
ENSG00000225603	chr1	146522379	146524043	NA	NA	0.894795	0.889831	0.00496372	0.00811588	0.277518	0.784527	12747	4	0	0	13.5461	12.9231	36.25	37.5
ENSG00000131791	chr1	146626685	146644129	PRKAB2	5565	0.418533	0.418137	0.000396124	-0.00582685	0.674921	0.785432	25773	9	0	0	13.462	13.4245	38	38.5556
ENSG00000237188	chr1	146644350	146683136	NA	100505794	0.504721	0.50697	-0.00224852	-0.0107169	0.561611	0.784527	19811	16	0	0	13.9112	14.0032	38	38.625
ENSG00000273071	chr1	146644765	146724314	NA	NA	0.38225	0.382009	0.000240971	-0.000563055	0.589441	0.784527	28421	39	0	0	13.9359	13.977	37.8462	38.7436
ENSG00000131781	chr1	146646930	146714700	FMO5	2330	0.451604	0.45138	0.000224402	-0.00146786	0.591698	0.784527	27434	32	0	0	13.9005	13.9487	37.8438	38.75
ENSG00000271721	chr1	146647181	146649319	NA	NA	0.930718	0.929817	0.000901007	0.00138964	0.760087	0.815761	27719	3	0	0	13.3158	12.9658	38	38.3333
ENSG00000180867	chr1	146649692	146651206	PDIA3P1	171423	0.4909	0.496022	-0.00512239	-0.0221644	0.382526	0.784527	7691	4	0	0	14.8421	14.4167	38	38.75
ENSG00000236806	chr1	146695146	146695940	NA	NA	0.886136	0.884718	0.00141784	0.0022844	0.806394	0.844423	28414	1	0	0	13.0789	14.2051	38	39
ENSG00000131778	chr1	146714291	146767443	CHD1L	9557	0.384955	0.384576	0.000378625	0.00475361	0.66043	0.784527	25927	13	0	0	14.3482	14.211	37.9231	38.6154
ENSG00000234610	chr1	146986158	146989699	LINC00624	100289211	0.78986	0.781749	0.00811111	0.0152739	0.274649	0.784527	5388	2	0	0	12.9868	13.5897	38	39
ENSG00000116128	chr1	147013182	147098017	BCL9	607	0.492299	0.491533	0.000766166	0.0034345	0.586972	0.784527	22395	19	0	0	13.4626	13.6721	37.7895	38.2105
ENSG00000162836	chr1	147101453	147142618	ACP6	51205	0.300925	0.300971	-4.6e-05	-0.0109838	0.612542	0.784527	29251	7	0	0	12.6504	12.8645	37.1429	38.4286
ENSG00000143140	chr1	147228332	147245484	GJA5	2702	0.84013	0.834516	0.00561335	0.00830507	0.340378	0.784527	12462	11	0	0	13.3278	13.5734	37.5455	38.8182
ENSG00000234482	chr1	147229426	147230517	NA	NA	0.905461	0.901943	0.00351854	0.00553404	0.568193	0.784527	20240	2	0	0	13.6447	13.9359	37.5	39
ENSG00000234190	chr1	147249700	147261065	NA	NA	0.552684	0.536602	0.0160813	0.0418325	0.0962248	0.784527	853	1	0	0	12.8947	13.9744	38	39
ENSG00000121634	chr1	147374946	147381393	GJA8	2703	0.927999	0.925076	0.00292322	0.0045341	0.468836	0.784527	19524	9	0	0	13.6023	13.5356	38	38.6667
ENSG00000188092	chr1	147400506	147465753	GPR89B	51463;653519	0.328903	0.326574	0.00232841	0.00867537	0.511708	0.784527	16277	6	0	0	13.4737	13.3419	37.5	38.8333
ENSG00000203836	chr1	147574428	147634886	NBPF24	NA	0.148222	0.147278	0.000944114	-0.00117424	0.742061	0.805667	27405	2	0	0	13.1842	13.5897	38	38.5
ENSG00000227700	chr1	147718440	147718956	NA	NA	0.308979	0.306683	0.00229575	0.0044022	0.500427	0.784527	19780	4	0	0	12.5789	13.3526	38	39
ENSG00000234283	chr1	147744014	147752855	NA	NA	0.557351	0.558588	-0.00123697	-0.00778562	0.682627	0.786877	25811	3	0	0	14.7105	15.0598	38	38.6667
ENSG00000228626	chr1	147760107	147761057	NA	NA	0.806893	0.804436	0.00245722	0.00394467	0.400344	0.784527	20799	4	0	0	12.9934	12.6795	37	38
ENSG00000238107	chr1	147767287	147769663	NA	101929325	0.856773	0.860808	-0.00403495	-0.0068338	0.527829	0.784527	17436	3	0	0	12.3772	12.5299	36.6667	38.6667
ENSG00000244252	chr1	147767899	147769378	NA	NA	0.856773	0.860808	-0.00403495	-0.0068338	0.527829	0.784527	17436	3	0	0	12.3772	12.5299	36.6667	38.6667
ENSG00000235988	chr1	147789799	147790129	NA	NA	0.141021	0.150628	-0.00960697	-0.0886575	0.457822	0.784527	12444	2	0	0	12.2763	12.4744	38	39
ENSG00000224481	chr1	147801124	147816764	NA	NA	0.311008	0.333148	-0.0221398	-0.0891832	0.0760072	0.784527	257	12	0	0.0833333	13.2061	13.3611	37.6667	38.6667
ENSG00000215863	chr1	147835127	147931933	LINC01138	NA	0.594781	0.606075	-0.0112941	-0.0579489	0.175593	0.784527	1245	4	0	0	13.7566	14.0064	37.75	38.5
ENSG00000255963	chr1	147954635	147955419	PPIAL4A	164022;653505;653598;100996725	0.870977	0.865788	0.00518912	0.00852288	0.609897	0.784527	22732	1	0	0	13.0526	12.2564	37	39
ENSG00000212456	chr1	147994146	147994313	RNVU1-13	NA	0.046418	0.0466457	-0.000227761	-0.00581249	0.86059	0.884307	28956	1	0	0	12.1842	12.1026	38	39
ENSG00000223491	chr1	148000213	148000494	NA	NA	0.237313	0.243291	-0.00597836	-0.00929444	0.155178	0.784527	11003	2	0	0	13.75	14.2564	38	38.5
ENSG00000122497	chr1	148003642	148025863	NBPF14	25832	0.834994	0.832896	0.00209754	0.00424825	0.482945	0.784527	20119	3	0	0	14.4561	14.5726	37.6667	38.6667
ENSG00000223612	chr1	148193172	148193875	NA	NA	0.392361	0.388305	0.00405591	0.0467078	0.218934	0.784527	6957	2	0	0	12.8289	13.2051	37.5	38.5
ENSG00000207501	chr1	148241465	148241628	RNVU1-14	101954266	0.327958	0.326858	0.00110065	0.00470617	0.872611	0.893573	29056	1	0	0	11.6842	11.2308	38	38
ENSG00000236140	chr1	148246959	148248104	NA	NA	0.0794998	0.0830573	-0.00355749	-0.0548486	0.164842	0.784527	8302	2	0	0	15.8158	15.7564	38	39
ENSG00000203832	chr1	148250249	148347506	NBPF20	25832;343505;100132406;101060226	0.836694	0.833542	0.00315212	0.00538096	0.819321	0.853014	28576	1	0	0	12.0263	13.6667	38	39
ENSG00000243452	chr1	148555979	148596267	NBPF15	284565	0.405205	0.40264	0.00256523	0.00776149	0.552748	0.784527	19208	8	0	0	14.2566	14.0769	37.75	38.875
ENSG00000203827	chr1	148739443	148758311	NBPF16	728936	0.741054	0.733922	0.00713202	0.0135055	0.290921	0.784527	6563	2	0	0	14.6184	14.6026	38	38.5
ENSG00000237343	chr1	148760504	148761583	NA	NA	0.0905349	0.094807	-0.00427213	-0.0664574	0.244639	0.784527	6419	2	0	0	12.9605	12.4872	38	38
ENSG00000233586	chr1	148760506	148761018	NA	NA	0.0905349	0.094807	-0.00427213	-0.0664574	0.244639	0.784527	6419	2	0	0	12.9605	12.4872	38	38
ENSG00000223495	chr1	148853803	148854120	NA	NA	0.475053	0.471106	0.00394637	0.0117857	0.540098	0.784527	18328	1	0	0	14.4211	14.2051	38	38
ENSG00000231448	chr1	148854138	148891740	NA	NA	0.435005	0.435832	-0.000827582	-0.000526327	0.561566	0.784527	28512	17	0	0	12.6068	12.5505	37.5294	38.7647
ENSG00000242943	chr1	148864594	148865175	NKAIN1P1	642691	0.40421	0.407994	-0.00378409	-0.0142208	0.388903	0.784527	8037	2	0	0	12.3816	12.5	38	39
ENSG00000175658	chr1	148900615	148903715	DRD5P2	NA	0.6604	0.656382	0.00401783	0.0103891	0.462851	0.784527	12810	6	0	0	13.4298	13.4145	37.6667	38
ENSG00000232527	chr1	148928322	148951595	NA	645166;100996732;100996735	0.86644	0.862022	0.00441833	0.0074493	0.510377	0.784527	16185	8	0	0	12.8651	13.3846	37.625	38.625
ENSG00000179571	chr1	149089875	149130302	NBPF23	NA	0.829312	0.825268	0.00404432	0.00696859	0.715961	0.79562	26775	1	0	0	14.1842	13.2564	38	39
ENSG00000202167	chr1	149146714	149146879	RNU1-114P	NA	0.100744	0.107456	-0.00671219	-0.0848945	0.524968	0.784527	17243	1	0	0	9.34211	10.1282	37	38
ENSG00000232721	chr1	149230716	149232554	NA	NA	0.248	0.251861	-0.00386044	-0.0142514	0.405097	0.784527	8999	6	0	0	13.5175	13.8718	37.6667	38.5
ENSG00000223779	chr1	149239531	149265510	NA	100293748	0.951907	0.946946	0.00496124	0.00746026	0.604312	0.784527	22405	1	0	0	13.8421	13.6154	38	39
ENSG00000226067	chr1	149284645	149286975	LINC00869	57234	0.337706	0.347919	-0.010213	-0.095092	0.128848	0.784527	1039	4	0	0	12.7105	12.8846	38	38.5
ENSG00000235999	chr1	149287451	149291743	NA	NA	0.438989	0.443149	-0.00415943	-0.0171869	0.669704	0.784583	25394	4	0	0	12.7171	12.7179	37.5	39
ENSG00000253193	chr1	149369294	149378365	FCGR1C	NA	0.87059	0.866529	0.00406143	0.00681189	0.658506	0.784527	24961	2	0	0	14.6711	14.4744	38	39
ENSG00000240929	chr1	149369722	149399226	HIST2H2BB	NA	0.642305	0.64255	-0.000244642	-0.00814116	0.518502	0.784527	27242	8	0	0	15.1184	14.9263	38	38.875
ENSG00000234571	chr1	149372292	149379646	NA	NA	0.487393	0.486137	0.00125546	-0.00903637	0.559799	0.784527	19687	2	0	0	16.6579	16.2308	38	39
ENSG00000273213	chr1	149398877	149400540	NA	NA	0.188996	0.194178	-0.00518208	-0.0315488	0.371423	0.784527	7086	8	0	0	14.2336	14.6282	37.75	39
ENSG00000230186	chr1	149400063	149429348	NA	NA	0.235297	0.239504	-0.00420744	-0.00690703	0.441469	0.784527	14760	4	0	0	13.1382	13.4615	37.75	39
ENSG00000203818	chr1	149400131	149400542	HIST2H3PS2	NA	0.0935062	0.0895676	0.00393866	0.0613302	0.653459	0.784527	24755	2	0	0	13.2105	14.141	37.5	39
ENSG00000212544	chr1	149514090	149514256	RNVU1-19	101954277	0.0261587	0.028122	-0.00196332	-0.0762817	0.202957	0.784527	14664	1	0	0	12.8684	12.641	38	39
ENSG00000269501	chr1	149575482	149616786	NA	728855	0.417904	0.416552	0.00135182	0.00122538	0.692962	0.788677	26880	6	0	0	13.2982	13.0983	37.8333	38.8333
ENSG00000233368	chr1	149576594	149577296	NA	NA	0.0254457	0.0259128	-0.000467121	-0.0188884	0.592368	0.784527	25115	1	0	0	9.65789	9.30769	38	38
ENSG00000232151	chr1	149605640	149633208	NA	NA	0.741862	0.738747	0.00311554	0.00731944	0.590304	0.784527	21633	3	0	0	13.9737	14.1197	38	39
ENSG00000239903	chr1	149646785	149649302	NA	NA	0.943213	0.940192	0.00302093	0.00457946	0.56238	0.784527	19866	1	0	0	13.4211	12.7179	38	39
ENSG00000234232	chr1	149649060	149719362	NA	NA	0.378671	0.389255	-0.0105842	-0.0530123	0.298469	0.784527	3962	19	0	0	12.6537	12.5668	37.6842	38.5263
ENSG00000223759	chr1	149672997	149677289	NA	NA	0.388966	0.40854	-0.0195748	-0.0622691	0.11833	0.784527	586	2	0	0	13.3289	14.1667	37.5	38.5
ENSG00000150337	chr1	149754227	149764074	FCGR1A	2209;2210	0.921552	0.915819	0.00573351	0.00890692	0.502134	0.784527	15626	1	0	0	14.6316	15.1795	38	39
ENSG00000203814	chr1	149754245	149783928	HIST2H2BF	440689	0.347425	0.34559	0.00183495	0.0155598	0.619244	0.784527	23218	11	0	0	13.6411	13.7879	37.7273	38.7273
ENSG00000242663	chr1	149754433	149783312	NA	NA	0.341714	0.339585	0.00212967	0.0175023	0.594899	0.784527	21906	10	0	0	13.5184	13.7256	37.7	38.7
ENSG00000233030	chr1	149757215	149764576	NA	NA	0.32847	0.326818	0.00165237	-0.00110699	0.553284	0.784527	27161	3	0	0	14.9211	15.4188	38	39
ENSG00000183598	chr1	149784826	149785236	HIST2H3D	126961;333932;653604	0.181307	0.178248	0.00305888	0.0236964	0.792949	0.835164	28250	2	0	0	11.8289	12.2179	37.5	37.5
ENSG00000220323	chr1	149814608	149815100	HIST2H2BD	NA	0.0381518	0.0382021	-5.04e-05	0.00238705	0.758472	0.81503	29203	3	0	0	14.0965	14.2393	38	38.6667
ENSG00000261716	chr1	149816065	149820591	NA	NA	0.910223	0.908678	0.00154441	0.00253457	0.69633	0.789401	26246	2	0	0	11.6053	11.7949	35	37.5
ENSG00000272993	chr1	149817383	149818053	NA	NA	0.878204	0.874741	0.0034635	0.0056367	0.52699	0.784527	17382	1	0	0	15.2105	15.1282	38	39
ENSG00000203819	chr1	149821760	149822339	HIST2H2BC	337873	0.0353131	0.0348849	0.000428272	0.0141625	0.761353	0.816453	27746	2	0	0	13.0132	13.0513	37	38.5
ENSG00000184678	chr1	149856010	149858232	HIST2H2BE	8349	0.0344561	0.0346973	-0.000241234	-0.00668813	0.522053	0.784527	27272	10	0	0	13.1342	13.6923	37.4	38.6
ENSG00000184260	chr1	149858525	149858961	HIST2H2AC	8338	0.0618798	0.0625616	-0.000681792	-0.0136197	0.785018	0.830073	28139	1	0	0	15.3684	15.1282	38	39
ENSG00000184270	chr1	149859019	149859466	HIST2H2AB	317772	0.0281766	0.0276228	0.000553799	0.019759	0.628578	0.784527	24301	3	0	0	13.0263	13.2991	38	38.6667
ENSG00000178096	chr1	149859440	149872351	BOLA1	51027	0.334324	0.334615	-0.000290796	0.0038363	0.531228	0.784527	26777	20	0	0	13.9632	13.9795	37.75	38.65
ENSG00000159164	chr1	149874870	149889434	SV2A	9900	0.371915	0.370187	0.00172862	0.000234866	0.686017	0.786941	29193	5	0	0	13.1421	13.9231	37.6	38.8
ENSG00000143368	chr1	149895209	149900236	SF3B4	10262	0.13097	0.129612	0.00135809	0.00250147	0.586419	0.784527	23956	8	0	0	14.3717	14.2821	38	38.875
ENSG00000014914	chr1	149900543	149908791	MTMR11	10903	0.844687	0.844863	-0.000176264	-0.000650817	0.573518	0.784527	28229	11	0	0	13.8038	14.049	37.5455	38.8182
ENSG00000163113	chr1	149909705	149982625	OTUD7B	56957	0.39696	0.395317	0.00164347	0.0156542	0.535354	0.784527	17987	10	0	0	13.7474	13.4564	38	38.6
ENSG00000136631	chr1	150039369	150117505	VPS45	11311	0.365573	0.365636	-6.27e-05	-0.000858854	0.409972	0.784527	29076	9	0	0	13.2749	13.2279	37.8889	38.5556
ENSG00000023902	chr1	150121373	150136916	PLEKHO1	51177	0.116765	0.116682	8.32e-05	0.0135597	0.620518	0.784527	28867	18	0	0	13.6725	13.3675	37.8333	38.6667
ENSG00000143401	chr1	150190717	150208504	ANP32E	81611	0.0816165	0.0819036	-0.0002871	-0.00991878	0.687826	0.787296	26814	13	0	0	13.4008	13.1617	37.6154	38.6154
ENSG00000222222	chr1	150209315	150209504	RNU2-17P	NA	0.361899	0.355511	0.00638835	0.0249974	0.509019	0.784527	16088	1	0	0	12.5263	12.8974	37	39
ENSG00000271845	chr1	150227489	150229681	NA	NA	0.206275	0.202885	0.00339015	0.0286687	0.483971	0.784527	14300	3	0	0	13.3158	12.6496	37.6667	38.6667
ENSG00000118298	chr1	150229554	150237478	CA14	23632	0.414207	0.413625	0.00058133	0.00584352	0.604106	0.784527	24026	7	0	0	13.282	13.4505	37.8571	38.5714
ENSG00000117362	chr1	150237804	150241980	APH1A	51107	0.10098	0.100337	0.000642909	0.0029482	0.610861	0.784527	23489	14	0	0	14.4944	14.8168	37.8571	38.7143
ENSG00000118292	chr1	150240600	150253327	C1orf54	79630	0.235248	0.236069	-0.000821042	-0.00959511	0.628932	0.784527	23697	18	0	0	14.2558	14.5043	37.8333	38.7778
ENSG00000159208	chr1	150254953	150259505	C1orf51	148523	0.292861	0.292976	-0.000114148	-0.00843537	0.59088	0.784527	28545	5	0	0	13.2368	14.0615	37.8	39
ENSG00000187145	chr1	150266289	150281414	MRPS21	54460	0.310405	0.309124	0.0012806	0.0102498	0.486172	0.784527	18631	10	0	0	13.4895	13.3744	37.8	38.3
ENSG00000117360	chr1	150293925	150325671	PRPF3	9129	0.210128	0.20958	0.000548428	0.00572631	0.834411	0.864249	28726	5	0	0.4	13.5947	13.4359	37.2	38.8
ENSG00000163125	chr1	150335567	150449042	RPRD2	23248	0.223272	0.222241	0.00103088	0.013598	0.520598	0.784527	20353	22	0	0	14.1914	14.1445	37.8636	38.8182
ENSG00000143374	chr1	150459887	150480078	TARS2	80222;102465529	0.338767	0.337372	0.00139488	0.0128732	0.304154	0.784527	17915	6	0	0	14.8377	15.094	38	38.8333
ENSG00000143369	chr1	150480538	150486265	ECM1	1893	0.906787	0.900694	0.00609337	0.00973858	0.280293	0.784527	10403	3	0	0	12.8509	12.9915	37.3333	38.6667
ENSG00000228126	chr1	150488233	150490508	LINC00568	100874054	0.127348	0.125811	0.00153721	0.0204022	0.72176	0.797611	26923	2	0	0	13.7237	13.6026	38	39
ENSG00000237781	chr1	150521040	150530200	NA	NA	0.482645	0.481041	0.00160392	0.00519335	0.461457	0.784527	18146	21	0	0	13.5927	13.3614	37.7619	38.8095
ENSG00000143382	chr1	150521884	150533413	ADAMTSL4	54507	0.791578	0.78837	0.00320832	0.00652831	0.318417	0.784527	15457	14	0	0	13.7989	13.5256	37.7857	38.9286
ENSG00000225996	chr1	150521897	150524367	NA	NA	0.532777	0.530435	0.00234234	0.0080381	0.529817	0.784527	17579	5	0	0	14.1947	13.9077	38	38.8
ENSG00000203804	chr1	150533480	150533969	ADAMTSL4-AS1	NA	0.0349058	0.0330501	0.00185574	0.0608864	0.138278	0.784527	15240	1	0	0	15.5	15.2564	38	38
ENSG00000143384	chr1	150547032	150552066	MCL1	4170	0.111723	0.111597	0.000125362	0.00732214	0.640828	0.784527	28453	11	0	0	13.1603	13.0233	37.6364	38.8182
ENSG00000143420	chr1	150573327	150602088	ENSA	2029	0.269346	0.269983	-0.00063697	0.00564724	0.585365	0.784527	23540	15	0.0666667	0	13.3649	13.012	36.6	37.2
ENSG00000143457	chr1	150618701	150669630	GOLPH3L	55204	0.89072	0.89319	-0.00247007	-0.00395093	0.633997	0.784527	23939	1	0	0	14.0526	12.5897	38	39
ENSG00000143452	chr1	150670536	150693364	HORMAD1	84072	0.901021	0.89924	0.00178124	0.00313832	0.60894	0.784527	22670	5	0	0	12.2053	12.4154	37.4	38.4
ENSG00000163131	chr1	150702672	150738433	CTSS	1520	0.451529	0.453563	-0.00203424	0.0139282	0.500205	0.784527	15484	4	0	0	14.0987	14.2436	38	38.5
ENSG00000143387	chr1	150768684	150780799	CTSK	1513	0.721744	0.720683	0.00106059	0.00680518	0.830948	0.861404	28702	5	0	0	14.9474	14.8667	37.8	39
ENSG00000143437	chr1	150782181	150849244	ARNT	405	0.406784	0.408585	-0.00180038	0.00330561	0.457633	0.784527	22171	12	0	0	12.6623	12.9808	37.4167	38.3333
ENSG00000143379	chr1	150898739	150937213	SETDB1	9869	0.384931	0.384064	0.000867468	0.0216235	0.341621	0.784527	21580	5	0	0	12.8474	12.6103	38	38.4
ENSG00000143418	chr1	150933059	150947479	CERS2	29956	0.345019	0.344713	0.000306334	-0.00383063	0.51805	0.784527	26638	10	0	0	13.9632	13.2641	37.5	38.8
ENSG00000231073	chr1	150945599	150948010	NA	NA	0.199319	0.198344	0.000974738	-0.00254481	0.566484	0.784527	23882	13	0	0	13.7733	13.43	37.6154	38.9231
ENSG00000143412	chr1	150954493	150968110	ANXA9	8416	0.919527	0.910596	0.00893112	0.0141582	0.188305	0.784527	6113	4	0	0	13.0724	12.5192	37.25	38.25
ENSG00000143409	chr1	150969025	150980851	FAM63A	55793	0.311689	0.31368	-0.00199136	-0.00737285	0.594376	0.784527	21872	16	0	0	14	14.234	37.875	38.8125
ENSG00000143363	chr1	150980896	151008189	PRUNE	58497	0.243446	0.242393	0.00105271	0.0119954	0.642085	0.784527	24281	9	0	0	13.2602	13.2365	37.7778	38.6667
ENSG00000163141	chr1	151009046	151020076	BNIPL	149428	0.932333	0.929684	0.0026481	0.00401197	0.188818	0.784527	20637	5	0	0	14.2579	14.5026	38	38.8
ENSG00000143443	chr1	151020216	151024462	C1orf56	54964	0.2901	0.289403	0.000696926	-0.000941187	0.406584	0.784527	27565	7	0	0	13.312	13.4982	37.5714	38.4286
ENSG00000197622	chr1	151023447	151042801	CDC42SE1	56882	0.22832	0.22725	0.00107008	0.015925	0.553089	0.784527	20065	24	0	0	13.6557	13.7831	37.9167	38.625
ENSG00000213190	chr1	151030234	151040970	MLLT11	10962	0.195229	0.194768	0.000460579	0.0114485	0.629536	0.784527	25162	21	0	0	13.3133	13.3578	37.9048	38.5714
ENSG00000143458	chr1	151043054	151098018	GABPB2	126626	0.318531	0.316475	0.00205652	-0.00020249	0.342414	0.784527	29260	6	0	0	13.1711	13.8462	37.8333	39
ENSG00000261168	chr1	151102551	151104086	NA	NA	0.0333462	0.0326237	0.000722543	0.0265155	0.148382	0.784527	22737	3	0	0	13.7807	14.2222	37.6667	39
ENSG00000143434	chr1	151104161	151119104	SEMA6C	10500	0.419198	0.422808	-0.00360972	-0.00476035	0.593686	0.784527	21834	12	0	0	13.6162	13.5128	37.8333	39
ENSG00000163154	chr1	151129105	151132225	TNFAIP8L2	79626	0.260835	0.26272	-0.00188436	-0.00622935	0.600905	0.784527	22219	4	0	0	15.0132	14.5321	38	39
ENSG00000163156	chr1	151129140	151142773	SCNM1	79005;100534012	0.352539	0.352279	0.000260119	-0.00108585	0.60548	0.784527	27211	26	0	0	14.1316	14.0552	37.7308	38.8846
ENSG00000163155	chr1	151132224	151138424	LYSMD1	388695	0.464317	0.463958	0.000359101	-0.00706945	0.501431	0.784527	26137	11	0	0	14.7153	14.7296	37.8182	38.8182
ENSG00000163157	chr1	151142462	151148760	TMOD4	29765	0.737669	0.735494	0.00217579	-0.000168924	0.316696	0.784527	29340	5	0	0	15.1895	14.7026	37.8	38.8
ENSG00000163159	chr1	151142463	151167797	VPS72	6944	0.477032	0.473961	0.00307125	0.0137276	0.532973	0.784527	17814	20	0	0	14.0539	13.8731	37.65	38.85
ENSG00000143398	chr1	151170425	151222012	PIP5K1A	8394	0.222261	0.220832	0.00142955	0.0121771	0.64397	0.784527	24367	18	0	0	13.6769	13.6738	37.8333	38.7778
ENSG00000159352	chr1	151227179	151239955	PSMD4	5710	0.0430814	0.0430195	6.19e-05	0.00437333	0.526622	0.784527	29085	4	0	0	12.7171	12.6154	37.5	38.25
ENSG00000232671	chr1	151252500	151254405	NA	NA	0.253492	0.252995	0.000497408	0.00791305	0.738868	0.804136	27339	4	0	0	14.1579	13.6282	37.75	39
ENSG00000143373	chr1	151254094	151264656	ZNF687	57592	0.165906	0.1671	-0.00119381	0.00285093	0.348807	0.784527	23208	13	0	0	13.6437	13.568	37.6154	38.5385
ENSG00000143393	chr1	151264273	151300191	PI4KB	5298	0.509231	0.508079	0.00115158	0.00192238	0.442508	0.784527	25291	13	0	0	13.913	13.6509	37.7692	38.8462
ENSG00000273481	chr1	151300425	151300905	NA	NA	0.352151	0.352948	-0.000796775	-0.0121881	0.789666	0.83282	28210	4	0	0	14.6053	14.4359	38	38.75
ENSG00000143390	chr1	151313116	151319833	RFX5	5993	0.337995	0.337001	0.000994401	-0.00365084	0.432617	0.784527	21408	8	0	0	14.1217	13.9615	37.625	38.75
ENSG00000224645	chr1	151313124	151314442	NA	NA	0.778577	0.782267	-0.00369047	-0.00673594	0.58168	0.784527	21073	1	0	0	11.4737	11.7692	37	39
ENSG00000237976	chr1	151319443	151320503	NA	101927886	0.0393473	0.0393523	-5.06e-06	0.00346417	0.587652	0.784527	29701	8	0	0	14.148	13.9776	37.75	38.75
ENSG00000143416	chr1	151336778	151345209	SELENBP1	8991	0.89493	0.888745	0.00618512	0.00995247	0.259134	0.784527	10142	6	0	0	14.7544	14.4274	38	38.6667
ENSG00000159377	chr1	151372010	151374420	PSMB4	5692	0.0440202	0.0435503	0.000469939	0.0141978	0.606875	0.784527	25074	6	0	0	14.7588	14.5427	37.6667	39
ENSG00000143442	chr1	151375200	151431941	POGZ	23126	0.437981	0.438427	-0.000445086	0.00698143	0.680242	0.786445	25735	12	0	0	12.9803	13.0043	37.75	38.5833
ENSG00000143375	chr1	151482986	151511168	CGN	57530	0.42037	0.41763	0.00273971	0.00801103	0.392619	0.784527	12915	12	0	0	14.068	13.8953	37.6667	38.8333
ENSG00000143367	chr1	151512781	151556059	TUFT1	7286	0.474305	0.472687	0.00161794	-0.00402742	0.508277	0.784527	20605	12	0	0	14.682	14.5577	38	38.9167
ENSG00000232536	chr1	151512992	151534331	NA	NA	0.417552	0.41566	0.00189194	-0.00138124	0.571404	0.784527	26505	9	0	0	14.7807	14.661	38	38.8889
ENSG00000250734	chr1	151584514	151585839	NA	NA	0.0595703	0.0590169	0.000553397	0.0060954	0.57428	0.784527	24306	10	0	0	12.0947	12.0615	37.7	38.6
ENSG00000143376	chr1	151584541	151671567	SNX27	81609	0.346366	0.346228	0.00013743	0.00319589	0.651195	0.784527	28323	16	0	0	12.75	12.5994	37.625	38.75
ENSG00000227045	chr1	151673502	151680862	NA	NA	0.666576	0.659136	0.00744055	0.0159537	0.456886	0.784527	12384	1	0	0	12.4737	12.2051	38	39
ENSG00000159409	chr1	151674880	151689290	CELF3	11189	0.351755	0.344421	0.00733333	0.0349384	0.280028	0.784527	3401	4	0	0	14.3684	14.1218	38	38.75
ENSG00000240510	chr1	151682909	151702070	NA	NA	0.215865	0.213204	0.00266087	0.0144907	0.369532	0.784527	11422	23	0	0	13.6018	13.6789	37.7826	38.6522
ENSG00000178796	chr1	151682909	151702281	RIIAD1	284485	0.215865	0.213204	0.00266087	0.0144907	0.369532	0.784527	11422	23	0	0	13.6018	13.6789	37.7826	38.6522
ENSG00000269621	chr1	151728017	151732387	NA	NA	0.9127	0.916261	-0.00356096	-0.00555705	0.133183	0.784527	17359	1	0	0	13.6316	13.2308	38	38
ENSG00000143436	chr1	151732119	151736040	MRPL9	65005	0.542933	0.543603	-0.000670159	-0.00114012	0.38324	0.784527	27080	8	0	0	13.0691	13.2404	37.75	38.625
ENSG00000143450	chr1	151735445	151743808	OAZ3	51686	0.538902	0.534818	0.00408428	0.00453271	0.319416	0.784527	19528	21	0	0	13.6842	13.7033	37.7143	38.7619
ENSG00000249602	chr1	151735860	151741977	NA	NA	0.597914	0.594072	0.00384262	0.00327453	0.34891	0.784527	22242	16	0	0	13.8898	13.9038	37.75	38.75
ENSG00000232937	chr1	151738185	151738865	NA	NA	0.932735	0.932297	0.000437962	0.000661748	0.847238	0.874301	28833	2	0	0	14.9211	14.5385	38	38.5
ENSG00000268288	chr1	151738962	151739476	NA	NA	0.916728	0.912581	0.00414753	0.00673114	0.387434	0.784527	15090	2	0	0	14.5395	13.9487	37.5	39
ENSG00000182134	chr1	151742583	151763892	TDRKH	11022	0.366531	0.363625	0.00290516	0.0233699	0.537003	0.784527	18100	13	0	0	13.5425	13.4615	37.8462	38.7692
ENSG00000203288	chr1	151763280	151766878	NA	101927929	0.0935507	0.0917231	0.00182767	0.021027	0.488596	0.784527	15398	6	0	0	12.7895	12.6709	38	38.6667
ENSG00000213171	chr1	151772740	151778630	LINGO4	339398	0.645221	0.640614	0.0046068	0.00744033	0.412892	0.784527	13861	6	0	0	15.7281	15.5214	38	39
ENSG00000143365	chr1	151778547	151804348	RORC	6097	0.68757	0.681912	0.00565786	0.012751	0.450628	0.784527	11950	10	0	0	14.1842	14.1821	37.7	39
ENSG00000225556	chr1	151810295	151813033	C2CD4D	100191040	0.053142	0.0526642	0.000477788	-0.00251835	0.39669	0.784527	24998	14	0	0	13.094	13.5861	37.8571	38.7143
ENSG00000234614	chr1	151814353	151822861	NA	NA	0.803614	0.798547	0.00506779	0.0103148	0.470669	0.784527	13340	2	0	0	13.6447	13.5897	37.5	39
ENSG00000196407	chr1	151819739	151826173	THEM5	284486	0.856146	0.84887	0.00727659	0.0122862	0.337624	0.784527	7594	4	0	0	14.375	14.1474	37.75	39
ENSG00000159445	chr1	151846060	151882284	THEM4	117145	0.420301	0.420859	-0.000558208	-0.0028563	0.639528	0.784527	24261	11	0	0	13.7225	13.9394	37.8182	38.9091
ENSG00000197747	chr1	151955391	151966866	S100A10	6281	0.34556	0.345595	-3.46e-05	-0.000684859	0.583226	0.784527	29386	9	0	0	12.7251	12.9487	37.6667	38.6667
ENSG00000229021	chr1	151967007	152015250	NBPF18P	441908	0.443764	0.442575	0.00118969	0.00386885	0.501374	0.784527	20975	31	0	0	14.0178	13.6286	37.871	38.7742
ENSG00000163191	chr1	152004982	152020383	S100A11	6282	0.316615	0.317431	-0.000815647	-0.00168745	0.616891	0.784527	25828	22	0	0	14.0837	13.6865	37.8182	38.8182
ENSG00000182898	chr1	152056620	152061540	TCHHL1	126637	0.895546	0.895163	0.000382902	0.000644644	0.611596	0.784527	28243	3	0	0	13.9386	13.8376	38	39
ENSG00000159450	chr1	152078793	152086556	TCHH	7062	0.140502	0.142747	-0.00224474	-0.0125088	0.386078	0.784527	13243	14	0	0	12.8271	13.1081	37.5	38.9286
ENSG00000215853	chr1	152126071	152131704	RPTN	126638	0.823701	0.820811	0.0028905	0.00442566	0.329645	0.784527	19733	3	0	0	13.0351	12.641	37.6667	39
ENSG00000237975	chr1	152140601	152339163	FLG-AS1	339400	0.734358	0.731824	0.00253396	-0.00638909	0.335797	0.784527	15759	41	0	0	13.835	13.6792	37.7561	38.6098
ENSG00000197915	chr1	152184558	152196669	HRNR	388697	0.878924	0.873524	0.00539978	0.00972712	0.259697	0.784527	10416	11	0	0	13.1316	12.5734	37.4545	38.3636
ENSG00000143631	chr1	152274651	152297679	FLG	2312	0.894182	0.889285	0.00489644	0.00795191	0.319542	0.784527	13012	6	0	0	13.2982	13.4786	37.8333	39
ENSG00000143520	chr1	152321211	152332482	FLG2	388698	0.910111	0.904334	0.00577631	0.00900865	0.373199	0.784527	11405	3	0	0	14.3596	14.4017	37.6667	39
ENSG00000227415	chr1	152346430	152417932	NA	NA	0.861606	0.858941	0.002665	0.00367154	0.340696	0.784527	21355	3	0	0	14.0351	13.1538	38	39
ENSG00000143536	chr1	152381719	152386739	CRNN	49860	0.830222	0.82896	0.00126158	0.00127056	0.477821	0.784527	26755	2	0	0	14.6974	12.6282	38	39
ENSG00000186207	chr1	152483320	152484653	LCE5A	254910	0.763475	0.758286	0.00518866	0.0093276	0.356066	0.784527	10961	2	0	0	15.5395	15.2051	38	39
ENSG00000169509	chr1	152486978	152488486	CRCT1	54544	0.221747	0.222436	-0.00068884	-0.02699	0.502412	0.784527	23041	9	0	0	14.0731	13.9516	37.8889	38.6667
ENSG00000185966	chr1	152538130	152539248	LCE3E	353145	0.801954	0.794007	0.00794699	0.0145905	0.387776	0.784527	7987	4	0	0	13.1118	13.7372	37.5	38.75
ENSG00000163202	chr1	152551857	152552980	LCE3D	84648	0.86131	0.85149	0.00981981	0.0162916	0.154138	0.784527	4822	2	0	0	14.1579	14.141	38	39
ENSG00000185962	chr1	152595310	152595579	LCE3A	353142	0.500052	0.525094	-0.025042	-0.0691298	0.242641	0.784527	2443	2	0	0	15.6974	15.8077	37.5	39
ENSG00000187223	chr1	152635872	152637135	LCE2D	353141	0.780259	0.774242	0.006017	0.011145	0.389006	0.784527	8721	3	0	0	14.6053	14.4872	38	39
ENSG00000187180	chr1	152647771	152649050	LCE2C	353140	0.787985	0.782158	0.00582684	0.0103648	0.32244	0.784527	9640	3	0	0	15.6316	16.1026	38	39
ENSG00000159455	chr1	152647771	152659877	LCE2B	26239	0.810081	0.804072	0.00600919	0.0110384	0.383185	0.784527	8832	11	0	0	14.6172	14.986	37.9091	38.9091
ENSG00000187173	chr1	152670840	152671918	LCE2A	353139	0.698968	0.688679	0.0102886	0.0279556	0.203474	0.784527	1817	3	0	0	14.7456	14.6239	37.6667	39
ENSG00000187170	chr1	152680636	152681967	LCE4A	199834	0.871847	0.86331	0.00853647	0.0145818	0.234686	0.784527	5824	4	0	0	14.1053	14.1282	37.75	38.75
ENSG00000198854	chr1	152691998	152692905	C1orf68	100129271	0.930376	0.925737	0.00463959	0.00713553	0.32887	0.784527	14355	1	0	0	15.5	14.7692	38	39
ENSG00000203786	chr1	152730506	152734529	KPRP	448834	0.893261	0.890767	0.00249361	0.00388082	0.355877	0.784527	20952	9	0	0	13.4942	13.5328	37.5556	38.5556
ENSG00000240386	chr1	152748848	152749445	LCE1F	353137	0.58066	0.591324	-0.0106646	-0.0258161	0.263408	0.784527	2919	1	0	0	15.1842	14.641	38	39
ENSG00000186226	chr1	152758690	152760902	LCE1E	353135	0.614567	0.607917	0.00664977	0.0165501	0.594009	0.784527	21846	3	0	0	12.9386	12.4615	37.6667	38.3333
ENSG00000172155	chr1	152769227	152770657	LCE1D	353134	0.703799	0.712081	-0.00828119	-0.0166412	0.553455	0.784527	19269	1	0	0	13.7895	13.0769	38	38
ENSG00000197084	chr1	152777311	152779107	LCE1C	353133	0.910168	0.907731	0.00243689	0.00380227	0.538863	0.784527	21102	2	0	0	10.4737	10.6795	35	35
ENSG00000196734	chr1	152784447	152785585	LCE1B	353132	0.91684	0.911191	0.00564822	0.00881219	0.331849	0.784527	11709	2	0	0	12.9342	13.3333	38	39
ENSG00000186844	chr1	152799949	152800573	LCE1A	353131	0.712734	0.707965	0.00476938	0.009552	0.601632	0.784527	22263	1	0	0	15.2632	15.7436	38	39
ENSG00000235942	chr1	152815344	152816459	LCE6A	448835	0.882587	0.872633	0.00995447	0.0162834	0.197583	0.784527	4824	3	0	0	14.1228	13.6239	37.6667	38.6667
ENSG00000163206	chr1	152850793	152857523	SMCP	4184	0.844075	0.837831	0.00624464	0.0115698	0.333008	0.784527	8275	5	0	0	14.2158	14.7282	38	39
ENSG00000163207	chr1	152881021	152884362	IVL	3713	0.879279	0.874285	0.00499342	0.00802089	0.44423	0.784527	12907	4	0	0	14.7237	14.5	37.75	39
ENSG00000184148	chr1	152943142	152945050	SPRR4	163778	0.909327	0.906323	0.00300439	0.00509159	0.264437	0.784527	18341	5	0	0	13.9053	14.4667	37.6	39
ENSG00000169474	chr1	152956557	152958289	SPRR1A	6698	0.903986	0.897153	0.0068332	0.0109775	0.190715	0.784527	8902	3	0	0	13.2456	12.9402	37.6667	38.6667
ENSG00000163209	chr1	152974223	152976332	SPRR3	6707	0.916858	0.910739	0.00611883	0.00961346	0.186832	0.784527	10543	3	0	0	14.6579	14.9829	37.6667	38.6667
ENSG00000163216	chr1	153012201	153014407	SPRR2D	6703	0.797572	0.785581	0.0119908	0.0211374	0.354113	0.784527	6235	4	0	0	13.625	13.7821	38	38.75
ENSG00000241794	chr1	153028589	153030013	SPRR2A	6700	0.902742	0.898403	0.00433923	0.00689565	0.389738	0.784527	14781	2	0	0	13.75	12.7051	38	38.5
ENSG00000196805	chr1	153042700	153113927	SPRR2B	6701	0.820761	0.81711	0.00365048	0.00577214	0.407329	0.784527	16922	10	0	0	14.1474	14.3949	37.9	38.9
ENSG00000203785	chr1	153065611	153078660	SPRR2E	6704	0.86519	0.858834	0.00635622	0.0108165	0.325556	0.784527	9080	3	0	0	14.3509	14.2564	38	39
ENSG00000244094	chr1	153084590	153085991	SPRR2F	6705	0.865129	0.862453	0.00267597	0.00455663	0.57801	0.784527	20865	3	0	0	15.8333	15.641	38	39
ENSG00000159516	chr1	153122058	153123345	SPRR2G	6706	0.812814	0.805601	0.00721311	0.0131285	0.215743	0.784527	6858	2	0	0	14.1974	14.8718	37.5	39
ENSG00000203784	chr1	153175919	153177596	LELP1	149018	0.802808	0.7947	0.00810834	0.0157725	0.28694	0.784527	5095	4	0	0	15.2763	15.3205	37.75	39
ENSG00000203782	chr1	153232176	153234598	LOR	4014	0.34185	0.337998	0.0038517	0.0136462	0.533359	0.784527	17853	7	0	0	13.8722	13.7692	37.8571	38.7143
ENSG00000159527	chr1	153270338	153283194	PGLYRP3	114771	0.920347	0.916228	0.00411954	0.00640281	0.475272	0.784527	15738	2	0	0	14.8684	13.641	38	38.5
ENSG00000163218	chr1	153302596	153321316	PGLYRP4	57115	0.573075	0.574969	-0.00189461	-0.0419523	0.492533	0.784527	15025	3	0	0	14.1316	14.3419	37.6667	39
ENSG00000163220	chr1	153330330	153333503	S100A9	6280	0.476243	0.479765	-0.00352174	-0.0122694	0.796944	0.837653	28308	5	0	0	15.2737	14.8462	37.6	39
ENSG00000163221	chr1	153346184	153348125	S100A12	6283	0.930102	0.925505	0.00459725	0.00706492	0.198363	0.784527	14483	2	0	0	10.8289	10.9487	37	38
ENSG00000237008	chr1	153352297	153353275	NA	NA	0.60584	0.560951	0.0448899	0.109191	0.146693	0.784527	873	1	0	0	13.8421	13.359	37	39
ENSG00000143546	chr1	153362508	153363664	S100A8	6279	0.505034	0.508484	-0.00345049	-0.0119658	0.606275	0.784527	22527	5	0	0	13.7789	14.0359	38	38.6
ENSG00000184330	chr1	153389000	153395701	S100A7A	338324	0.672199	0.666669	0.0055308	0.0111604	0.41162	0.784527	9404	4	0	0	14.6974	14.6154	38	39
ENSG00000197364	chr1	153409534	153412425	S100A7L2	645922	0.889862	0.885735	0.00412664	0.00663121	0.413218	0.784527	15273	1	0	0	15.4474	14.9744	38	39
ENSG00000143556	chr1	153430220	153433177	S100A7	6278	0.767624	0.760024	0.00760035	0.0137999	0.316149	0.784527	6337	3	0	0	13.5088	12.735	37.6667	38.6667
ENSG00000238279	chr1	153506079	153507591	NA	NA	0.946233	0.944521	0.0017118	0.00258495	0.641918	0.784527	24277	1	0	0	10.7105	11.3333	38	37
ENSG00000197956	chr1	153507075	153508720	S100A6	6277	0.246068	0.245303	0.000764574	-0.00326988	0.447851	0.784527	22406	8	0	0	12.023	11.9776	37.875	38.5
ENSG00000196420	chr1	153509623	153514241	S100A5	6276	0.824899	0.822072	0.00282628	0.00524387	0.588626	0.784527	21517	5	0	0	14.4737	14.3897	38	39
ENSG00000196154	chr1	153516089	153522612	S100A4	6275	0.649478	0.64435	0.00512862	0.0138224	0.387391	0.784527	7964	14	0	0	14.6635	14.3059	37.7857	38.5
ENSG00000188015	chr1	153519805	153521848	S100A3	6274	0.824614	0.817011	0.00760341	0.0135561	0.367931	0.784527	6901	3	0	0	13.3158	13.5385	37.3333	38.6667
ENSG00000196754	chr1	153533584	153540366	S100A2	6273	0.611095	0.609937	0.00115835	-0.0038768	0.620237	0.784527	23269	11	0.0909091	0	13.5646	13.6503	37.5455	38.5455
ENSG00000188643	chr1	153579362	153585621	S100A16	140576	0.916723	0.912586	0.00413702	0.00653388	0.297708	0.784527	15442	7	0	0	12.6767	12.5201	36.8571	38.1429
ENSG00000189334	chr1	153586731	153589462	S100A14	57402	0.90774	0.90056	0.00718066	0.0117341	0.27001	0.784527	8119	3	0	0	14.5789	14.2308	37.6667	39
ENSG00000189171	chr1	153591263	153606568	S100A13	6284	0.590502	0.585489	0.00501292	0.0148174	0.445331	0.784527	11584	25	0	0	13.9326	13.9385	37.8	38.8
ENSG00000271853	chr1	153598808	153606816	NA	NA	0.482545	0.477953	0.00459229	0.0151893	0.451856	0.784527	12048	27	0	0	13.7086	13.7654	37.7778	38.8889
ENSG00000160678	chr1	153600402	153604513	S100A1	6271	0.875046	0.868296	0.0067499	0.0110526	0.247191	0.784527	8817	6	0	0	14.4737	14.6111	37.8333	39
ENSG00000272030	chr1	153603914	153606873	NA	NA	0.265474	0.26602	-0.000545947	-0.00182252	0.436459	0.784527	25515	14	0	0	12.8083	13.0934	37.6429	38.7857
ENSG00000160679	chr1	153606525	153618782	CHTOP	26097	0.34982	0.347824	0.00199641	0.00559864	0.555731	0.784527	19440	13	0	0	13.4636	13.8008	37.7692	39
ENSG00000143553	chr1	153631130	153634306	SNAPIN	23557	0.178091	0.177449	0.000642586	-0.00256121	0.552895	0.784527	23840	7	0	0	11.7632	11.956	36.5714	37.4286
ENSG00000143621	chr1	153634512	153643524	ILF2	3608	0.0505348	0.0502732	0.000261517	0.00560845	0.787365	0.83152	28174	6	0	0	12.9649	13.1368	37.8333	38.6667
ENSG00000169418	chr1	153651113	153666468	NPR1	4881	0.499854	0.49734	0.00251405	0.00649628	0.43376	0.784527	15541	19	0	0	13.4958	13.3509	37.8421	38.7895
ENSG00000143624	chr1	153700543	153746555	INTS3	65123	0.555908	0.55588	2.74e-05	-0.00715464	0.48294	0.784527	29462	11	0	0	13.7464	13.2564	37.9091	38.6364
ENSG00000243613	chr1	153719327	153723703	NA	NA	0.522393	0.520187	0.00220563	0.00328145	0.454993	0.784527	22225	2	0	0	14.5526	14.5385	38	39
ENSG00000143554	chr1	153746830	153752633	SLC27A3	11000	0.354876	0.354778	9.82e-05	0.00414773	0.701713	0.791046	28715	15	0	0	14.0877	13.7966	37.6	38.6
ENSG00000143614	chr1	153777201	153895451	GATAD2B	57459	0.26861	0.269369	-0.000759056	-0.00953121	0.679463	0.786376	25707	12	0	0	12.989	13.3825	37.75	38.75
ENSG00000198837	chr1	153901977	153919172	DENND4B	9909	0.643563	0.64308	0.000482836	0.000921219	0.444549	0.784527	27601	15	0	0	13.5877	13.6205	37.8667	38.8667
ENSG00000160741	chr1	153920145	153931101	CRTC2	200186	0.382724	0.379951	0.00277277	0.00448516	0.561647	0.784527	19815	9	0	0	12.4766	12.7151	37.4444	38.5556
ENSG00000143570	chr1	153931575	153940188	SLC39A1	27173	0.234138	0.233269	0.000868633	-0.00179417	0.59665	0.784527	25589	18	0	0	13.7485	13.4786	38	38.8889
ENSG00000143578	chr1	153940010	153946839	CREB3L4	148327	0.231651	0.229078	0.00257353	0.0100578	0.664817	0.784527	25208	9	0	0	13.5439	13.5897	37.8889	38.8889
ENSG00000143543	chr1	153946745	153950164	JTB	10899	0.122051	0.120767	0.00128352	0.0033061	0.37253	0.784527	22170	6	0	0	14.0351	13.8889	37.8333	38.6667
ENSG00000272654	chr1	153950219	153951636	NA	NA	0.553279	0.550579	0.00269925	0.00900972	0.636569	0.784527	24044	6	0	0	14.25	14.0256	38	38.6667
ENSG00000143545	chr1	153954127	153958834	RAB13	5872	0.455341	0.458363	-0.00302146	0.017014	0.240947	0.784527	10047	2	0	0	12.25	12.7308	37.5	39
ENSG00000177954	chr1	153963235	153964626	RPS27	6232	0.0283165	0.0281395	0.000176965	0.00687722	0.757393	0.814466	27932	5	0	0	12.9105	12.7744	37.6	38.8
ENSG00000143552	chr1	153965161	154127592	NUP210L	91181	0.863154	0.860178	0.00297555	0.00464992	0.502954	0.784527	19258	8	0	0	13.8882	14.0192	37.625	39
ENSG00000143549	chr1	154127784	154167124	TPM3	7170	0.399658	0.395139	0.00451889	0.0181634	0.350888	0.784527	6078	24	0	0	13.9331	13.9348	37.8333	38.9167
ENSG00000163263	chr1	154171848	154178809	C1orf189	388701	0.868042	0.861063	0.00697963	0.0115139	0.372051	0.784527	8320	1	0	0	17.7368	15.9231	38	39
ENSG00000143612	chr1	154179182	154193104	C1orf43	25912	0.45147	0.450232	0.00123781	0.0157458	0.693093	0.788718	26146	12	0	0	13.4605	13.891	37.8333	38.8333
ENSG00000143569	chr1	154192655	154243986	UBAP2L	9898	0.290614	0.29113	-0.000515702	-0.00592945	0.534607	0.784527	24649	15	0	0	12.1807	12.4154	37.6667	38.7333
ENSG00000143575	chr1	154244987	154248351	HAX1	10456	0.250917	0.248797	0.00211969	0.00345396	0.630794	0.784527	23793	6	0	0	14.0921	13.8846	37.6667	38.5
ENSG00000143595	chr1	154293566	154297801	AQP10	89872	0.266614	0.26546	0.00115339	0.000480311	0.414567	0.784527	28609	6	0	0	13.8684	14.047	37.6667	38.8333
ENSG00000143515	chr1	154298029	154323783	ATP8B2	57198	0.326879	0.323724	0.00315537	0.00958162	0.493544	0.784527	14993	18	0	0	13.6374	13.2607	37.7222	38.8333
ENSG00000228013	chr1	154374804	154379040	NA	101928101	0.12471	0.124909	-0.000199217	0.00642382	0.486804	0.784527	27697	17	0	0	12.6563	12.7783	37.7647	38.4118
ENSG00000160712	chr1	154377669	154441926	IL6R	3570	0.378983	0.377503	0.00148005	0.00467805	0.486677	0.784527	19191	19	0	0	12.7576	12.6923	37.5263	38.5789
ENSG00000169291	chr1	154442248	154474589	SHE	126669	0.386451	0.386642	-0.000190908	0.00762173	0.417669	0.784527	27785	10	0	0	13.8263	13.9077	37.7	38.9
ENSG00000273110	chr1	154452488	154453977	NA	126669	0.0270319	0.0270734	-4.15e-05	-0.00161469	0.938272	0.947314	29470	1	0	0	13.3684	13.5128	38	39
ENSG00000163239	chr1	154474695	154520623	TDRD10	126668	0.645531	0.641402	0.00412924	0.00521767	0.362883	0.784527	18096	17	0	0	13.8173	13.6486	37.5882	38.7647
ENSG00000160714	chr1	154521053	154531504	UBE2Q1	55585	0.309364	0.308012	0.00135186	0.00476139	0.533345	0.784527	19021	14	0	0	12.5827	12.9176	37.4286	38.5714
ENSG00000160716	chr1	154540257	154552502	CHRNB2	1141	0.640182	0.635403	0.00477928	0.0093883	0.363427	0.784527	10868	16	0.0625	0	13.5921	13.6122	37.75	38.8125
ENSG00000160710	chr1	154554538	154600475	ADAR	103	0.335183	0.333	0.00218277	0.0157134	0.418326	0.784527	13525	22	0	0	13.6388	13.5058	37.9091	38.6818
ENSG00000143603	chr1	154669931	154842756	KCNN3	3782	0.679996	0.674459	0.00553661	0.0116496	0.373021	0.784527	8199	40	0	0	13.7849	14.0071	37.775	38.8
ENSG00000163344	chr1	154897210	154909467	PMVK	10654	0.30648	0.307574	-0.00109399	-0.0106884	0.604152	0.784527	22392	10	0	0	13.1368	13.4103	37.7	38.9
ENSG00000270361	chr1	154909846	154910535	NA	NA	0.0412047	0.0422448	-0.00104012	-0.0271934	0.161148	0.784527	20282	3	0	0	12.3158	11.3846	38	37.3333
ENSG00000163346	chr1	154916552	154928599	PBXIP1	57326	0.46853	0.466994	0.00153664	-0.0168116	0.32425	0.784527	17003	4	0	0	13.8092	13.75	38	38.75
ENSG00000163348	chr1	154929502	154936329	PYGO2	90780	0.366177	0.363722	0.00245537	0.00617254	0.417665	0.784527	16160	13	0	0	13.1397	13.146	37.8462	39
ENSG00000271380	chr1	154934301	154935099	NA	NA	0.029099	0.0290192	7.99e-05	0.00211529	0.732582	0.801839	28901	5	0	0	12.2158	12.0103	37.6	39
ENSG00000160691	chr1	154934774	154946871	SHC1	6464	0.540886	0.537718	0.0031685	0.0086896	0.503344	0.784527	15715	17	0	0	13.5387	13.5143	37.8235	38.8235
ENSG00000173207	chr1	154947129	154951725	CKS1B	1163	0.250169	0.247769	0.00240034	0.034195	0.559974	0.784527	19703	8	0	0	13.8257	14.0673	37.5	39
ENSG00000264349	chr1	154948169	154948259	MIR4258	100423020	0.0258872	0.0255648	0.000322341	0.0130169	0.7472	0.808561	27496	1	0	0	13.4211	15.8974	38	39
ENSG00000160688	chr1	154955814	154965587	FLAD1	80308	0.568617	0.567365	0.00125139	0.00757403	0.570431	0.784527	20402	10	0	0	12.1474	12.5974	37.8	38.4
ENSG00000163352	chr1	154966062	154966791	LENEP	55891	0.87999	0.87337	0.00662061	0.0110142	0.269012	0.784527	8860	3	0	0	12.2456	12.2991	37.6667	39
ENSG00000160685	chr1	154975127	154990998	ZBTB7B	51043	0.263074	0.264389	-0.00131501	0.00226151	0.56346	0.784527	24509	19	0	0	13.5443	13.6086	37.7368	38.5263
ENSG00000163354	chr1	154990996	155006257	DCST2	127579	0.915713	0.909004	0.00670926	0.01058	0.107724	0.784527	9369	7	0	0	13.8158	13.4982	37.5714	38.8571
ENSG00000163357	chr1	155006300	155023406	DCST1	149095	0.542653	0.538079	0.0045741	0.0115456	0.412805	0.784527	9483	13	0	0	13.7186	13.6667	38	38.6154
ENSG00000143537	chr1	155023042	155035252	ADAM15	8751	0.382891	0.383767	-0.000875823	0.000375406	0.318139	0.784527	28862	19	0	0	13.7341	13.5897	38	38.7895
ENSG00000243364	chr1	155036207	155042029	EFNA4	1945	0.23602	0.236388	-0.000367839	-0.000772567	0.62887	0.784527	27955	5	0	0	13.5474	12.8308	37.8	38
ENSG00000251246	chr1	155036224	155059283	NA	NA	0.209314	0.20643	0.00288398	0.0186251	0.388958	0.784527	10571	48	0	0	13.0422	13.0791	37.6042	38.625
ENSG00000143590	chr1	155036224	155060014	EFNA3	1944	0.209314	0.20643	0.00288398	0.0186251	0.388958	0.784527	10571	48	0	0	13.0422	13.0791	37.6042	38.625
ENSG00000169242	chr1	155099936	155107333	EFNA1	1942	0.380477	0.379122	0.00135408	0.00224002	0.678676	0.786376	25675	16	0	0	13.4243	13.3093	37.75	38.1875
ENSG00000169241	chr1	155107820	155111329	SLC50A1	55974	0.120599	0.116765	0.00383458	0.0193023	0.36279	0.784527	7533	9	0	0	13.3012	12.9231	37.8889	38.7778
ENSG00000179085	chr1	155112367	155113071	DPM3	54344	0.0310752	0.030908	0.000167197	-0.00483864	0.287213	0.784527	28028	5	0	0	11.9211	12.3487	37.6	38.2
ENSG00000251780	chr1	155115747	155115808	RNU7-150P	NA	0.925223	0.920557	0.00466577	0.00721554	0.146872	0.784527	14194	1	0	0	8.81579	8.05128	36	37
ENSG00000163463	chr1	155141884	155145951	KRTCAP2	200185	0.144191	0.143987	0.000203809	0.00483162	0.492129	0.784527	27640	16	0	0	12.722	12.8301	37.4375	38.875
ENSG00000273088	chr1	155141885	155159748	NA	NA	0.287174	0.286207	0.00096658	0.00447733	0.490596	0.784527	20836	30	0	0	13.1246	13.2068	37.5	38.8333
ENSG00000163462	chr1	155145873	155157447	TRIM46	80128	0.33692	0.33601	0.000910629	0.00238421	0.478309	0.784527	24230	17	0	0	13.6641	13.736	37.6471	38.8235
ENSG00000185499	chr1	155158300	155162707	MUC1	4582	0.884705	0.881	0.00370494	0.00687116	0.479944	0.784527	14827	7	0	0	12.3571	12.6044	37.7143	38.4286
ENSG00000271748	chr1	155164968	155165063	MIR92B	693235	0.0479324	0.0496137	-0.00168131	-0.0412738	0.340162	0.784527	16188	1	0	0	14.2632	14.5385	38	39
ENSG00000169231	chr1	155165379	155178842	THBS3	7059	0.384621	0.382631	0.00199089	0.00395864	0.434355	0.784527	20759	15	0	0	13.7333	13.935	37.4	38.6
ENSG00000231064	chr1	155166659	155175286	NA	NA	0.921412	0.917903	0.00350922	0.00544432	0.33667	0.784527	17615	3	0	0	12.4561	12.8974	36.6667	38
ENSG00000173171	chr1	155178490	155183615	MTX1	4580	0.145944	0.146547	-0.000603826	-0.0121069	0.373568	0.784527	23841	8	0	0	13.5132	13.3526	37.75	38.75
ENSG00000236263	chr1	155180942	155183610	NA	NA	0.872077	0.874303	-0.00222541	-0.00363521	0.688594	0.787541	26014	1	0	0	12.0263	11.641	37	39
ENSG00000160766	chr1	155183616	155197214	GBAP1	2630	0.358161	0.359464	-0.00130316	-0.00477121	0.577953	0.784527	20859	6	0	0.166667	14.3421	14.5214	37.8333	39
ENSG00000236675	chr1	155200766	155204116	MTX1P1	NA	0.875204	0.872843	0.00236109	0.00395246	0.608146	0.784527	22629	2	0	0	12	12.1795	37.5	39
ENSG00000177628	chr1	155204243	155214490	GBA	2629	0.172753	0.174502	-0.00174956	-0.0166795	0.543358	0.784527	18559	9	0	0	13.3947	13.9687	37.7778	38.7778
ENSG00000160767	chr1	155216996	155225274	FAM189B	10712	0.357312	0.35681	0.000501729	-0.00322608	0.508344	0.784527	24792	11	0	0	12.7847	12.711	37.4545	37.9091
ENSG00000116521	chr1	155225770	155232221	SCAMP3	10067	0.309878	0.309364	0.000514356	0.00880546	0.316734	0.784527	24665	10	0	0	13.1974	13.1949	37.7	38.6
ENSG00000176444	chr1	155232659	155248282	CLK2	1196	0.455989	0.455281	0.000707687	-0.00102026	0.523226	0.784527	27363	40	0	0	13.6092	13.409	37.825	38.85
ENSG00000143630	chr1	155247374	155259639	HCN3	57657	0.531308	0.530312	0.000995321	-0.00343177	0.56316	0.784527	21879	10	0	0	13.0342	13.2333	37.6	38.9
ENSG00000143627	chr1	155259630	155271225	PKLR	5313	0.629849	0.625726	0.00412324	0.00165408	0.418954	0.784527	25900	15	0	0	13.2404	13.4496	37.6667	38.9333
ENSG00000160752	chr1	155278539	155290457	FDPS	2224	0.271537	0.271041	0.000495917	0.00130084	0.523675	0.784527	26686	14	0	0	13.2538	13.5073	37.7143	38.8571
ENSG00000225855	chr1	155286654	155293967	RUSC1-AS1	NA	0.343696	0.342475	0.00122122	0.0144019	0.545712	0.784527	19044	23	0	0	13.9725	13.699	37.913	38.6957
ENSG00000160753	chr1	155290687	155300905	RUSC1	23623	0.302938	0.302986	-4.86e-05	0.00596945	0.587198	0.784527	29223	25	0	0	13.7537	13.4636	37.88	38.88
ENSG00000116539	chr1	155305059	155532598	ASH1L	55870	0.621477	0.620209	0.00126794	0.00499319	0.644553	0.784527	24397	19	0	0	13.1025	13.1404	37.4737	38.7368
ENSG00000235919	chr1	155531821	155533775	ASH1L-AS1	645676	0.0317169	0.0319025	-0.000185569	-0.00357323	0.579471	0.784527	27853	9	0	0	12.4912	12.567	36.6667	38.3333
ENSG00000225082	chr1	155556435	155571988	DAP3P1	NA	0.910798	0.906798	0.00400051	0.0062816	0.468393	0.784527	15932	1	0	0	10.7105	11.3333	38	39
ENSG00000232519	chr1	155579567	155580171	NA	NA	0.0807744	0.0794714	0.00130302	0.0180191	0.641857	0.784527	24273	6	0	0	13.6316	13.3632	37.8333	39
ENSG00000125459	chr1	155579979	155718153	MSTO1	55154	0.314637	0.313705	0.000932568	0.00139204	0.520525	0.784527	26482	34	0	0	13.2384	13.1252	37.9118	38.5588
ENSG00000203761	chr1	155581011	155720105	MSTO2P	NA	0.331327	0.330306	0.0010206	0.00153472	0.520382	0.784527	26153	35	0	0	13.2744	13.1648	37.9143	38.5714
ENSG00000246203	chr1	155584517	155630036	NA	NA	0.712431	0.711324	0.00110618	0.002349	0.942663	0.951134	29489	2	0	0	12.3158	12.5897	38	39
ENSG00000163374	chr1	155629237	155658791	YY1AP1	55249	0.315088	0.315188	-0.000100541	-0.00950583	0.686369	0.786941	28687	9	0	0	13.4094	12.9744	37.7778	38.4444
ENSG00000132676	chr1	155657751	155708801	DAP3	7818	0.194183	0.193034	0.00114875	-0.00399056	0.482462	0.784527	20691	18	0	0	12.9079	12.6168	37.8889	38.3889
ENSG00000116580	chr1	155719508	155829191	GON4L	54856	0.416941	0.41697	-2.93e-05	-0.00207304	0.585385	0.784527	29438	16	0.0625	0	13.8964	13.7035	37.8125	38.9375
ENSG00000132718	chr1	155829300	155854990	SYT11	23208	0.441411	0.441674	-0.000263314	0.0053045	0.758552	0.815035	27692	9	0	0	14.1023	14.0912	37.8889	38.8889
ENSG00000143622	chr1	155867599	155881195	RIT1	6016	0.413348	0.414463	-0.00111507	-0.00200908	0.809255	0.846169	28456	4	0	0	14.6645	14.3974	38	39
ENSG00000132680	chr1	155882834	155904191	KIAA0907	22889	0.654023	0.65398	4.26e-05	0.00133076	0.665066	0.784527	29293	16	0	0	13.9441	13.8173	37.75	38.75
ENSG00000207475	chr1	155889700	155889836	SNORA42	677823	0.949267	0.949453	-0.00018558	-0.000279076	0.983722	0.985876	29689	1	0	0	16.5526	17.5641	38	39
ENSG00000173080	chr1	155911480	155912625	RXFP4	339403	0.92666	0.924814	0.00184621	0.00284644	0.497457	0.784527	23219	1	0	0	13.5789	12.5128	38	39
ENSG00000116584	chr1	155916630	155976861	ARHGEF2	9181	0.489916	0.490381	-0.000464918	0.0016162	0.4948	0.784527	25980	30	0	0	13.0965	13.3034	37.6	38.8333
ENSG00000273002	chr1	155948590	155952777	NA	NA	0.207127	0.211937	-0.00481032	0.0170035	0.366616	0.784527	6830	6	0	0	13.3596	13.8162	37.6667	38.8333
ENSG00000163479	chr1	155978839	155990750	SSR2	6746	0.463986	0.464723	-0.00073719	-0.0160467	0.597565	0.784527	22624	6	0	0	12.7456	13.3077	37.5	38.6667
ENSG00000160803	chr1	156005092	156023585	UBQLN4	56893	0.286648	0.283969	0.00267907	0.0206965	0.448775	0.784527	11824	7	0	0	14.3008	13.7839	37.8571	39
ENSG00000116586	chr1	156024543	156028301	LAMTOR2	28956	0.246323	0.242415	0.00390813	0.0378194	0.361119	0.784527	7349	5	0	0	14.0947	14.8615	38	38.8
ENSG00000132698	chr1	156030951	156040295	RAB25	57111	0.646272	0.643247	0.00302476	0.0186311	0.177994	0.784527	10037	3	0	0	12.3772	12.9402	36.6667	39
ENSG00000254726	chr1	156041804	156051789	MEX3A	92312	0.569242	0.566872	0.00237015	0.00149239	0.370463	0.784527	26262	15	0	0	13.6123	13.6752	37.8	38.5333
ENSG00000160789	chr1	156052364	156109880	LMNA	4000	0.471864	0.469208	0.00265595	0.0129702	0.402835	0.784527	11447	46	0	0	13.4388	13.5212	37.7391	38.8261
ENSG00000196189	chr1	156117157	156147543	SEMA4A	64218	0.686225	0.682893	0.00333205	0.00391324	0.369719	0.784527	20869	14	0	0	13.4004	13.4853	37.8571	38.5
ENSG00000160785	chr1	156163880	156182587	SLC25A44	9673	0.636044	0.636894	-0.000850048	-0.0059973	0.644675	0.784527	24404	11	0	0	15.2249	15.2121	38	38.9091
ENSG00000260238	chr1	156182773	156213123	PMF1-BGLAP	100527963	0.455996	0.460622	-0.00462605	-0.0133063	0.425331	0.784527	10264	24	0	0	13.3871	13.3173	37.8333	38.875
ENSG00000160783	chr1	156182784	156212874	PMF1	11243;100527963	0.473083	0.478065	-0.00498244	-0.017031	0.445997	0.784527	11647	23	0	0	13.3432	13.2988	37.8261	38.8696
ENSG00000242252	chr1	156211753	156213112	BGLAP	632	0.49923	0.505954	-0.00672421	-0.0299214	0.238597	0.784527	2829	7	0	0	13.0038	12.7106	37.4286	38.7143
ENSG00000160781	chr1	156213206	156217881	PAQR6	79957	0.425718	0.424263	0.00145522	0.00144426	0.581007	0.784527	26364	9	0	0	13.6959	13.9772	37.7778	38.7778
ENSG00000198952	chr1	156219015	156252620	SMG5	23381	0.400147	0.395021	0.00512582	0.0150244	0.37154	0.784527	7091	9	0	0	14.9064	14.8661	37.8889	38.8889
ENSG00000163472	chr1	156252726	156262976	TMEM79	84283	0.552253	0.554061	-0.00180782	-0.0013359	0.594757	0.784527	26609	19	0.105263	0.157895	13.5457	13.8435	37.8947	38.5789
ENSG00000198715	chr1	156259880	156265463	C1orf85	112770	0.399035	0.398964	7.07e-05	0.00340164	0.780688	0.827376	28990	12	0	0	13.7478	14.3248	38	38.9167
ENSG00000189030	chr1	156268415	156269428	VHLL	391104	0.929375	0.927541	0.00183436	0.00282018	0.459262	0.784527	23274	3	0	0	13.5614	13.9915	37.6667	39
ENSG00000163468	chr1	156278759	156337664	CCT3	7203;101927137	0.336426	0.334871	0.00155515	0.00261687	0.49439	0.784527	23720	21	0	0	13.9749	13.8107	37.5714	38.6667
ENSG00000163467	chr1	156307105	156316786	TSACC	128229	0.152587	0.150961	0.00162597	0.00277911	0.433481	0.784527	23360	16	0	0	13.6678	13.4455	37.5	38.5625
ENSG00000132677	chr1	156339003	156355011	RHBG	57127	0.365663	0.36227	0.00339256	0.00496634	0.294578	0.784527	18614	6	0	0	12.0614	11.5641	37.3333	38.1667
ENSG00000237390	chr1	156358018	156365401	NA	NA	0.243799	0.243224	0.00057502	-0.00232496	0.734131	0.802504	27219	10	0	0	13.1237	13.2718	37.6	38.8
ENSG00000125462	chr1	156374042	156400493	C1orf61	10485	0.296663	0.296076	0.000587479	0.00697689	0.503815	0.784527	23984	22	0	0	13.4964	13.4441	37.7273	38.7273
ENSG00000207933	chr1	156390123	156390230	MIR9-1	407046	0.0890706	0.085715	0.00335557	0.0525024	0.323506	0.784527	8931	2	0	0	14.9474	15.1026	38	39
ENSG00000236947	chr1	156416204	156426369	NA	NA	0.409774	0.409823	-4.91e-05	0.00594304	0.740232	0.80475	29218	3	0	0	14.7632	15.188	38	39
ENSG00000116604	chr1	156433519	156470620	MEF2D	4209	0.430592	0.432234	-0.00164135	-0.0043466	0.547984	0.784527	19928	24	0	0	13.7412	13.6453	37.75	38.7083
ENSG00000260460	chr1	156479646	156481473	NA	NA	0.883037	0.876825	0.00621214	0.0100707	0.249142	0.784527	9999	1	0	0	11.6316	12.1538	36	38
ENSG00000183856	chr1	156495197	156542396	IQGAP3	128239	0.220176	0.220083	9.31e-05	-0.000905089	0.702048	0.791046	28770	7	0	0	14.3722	14.1136	37.7143	38.4286
ENSG00000187862	chr1	156549519	156556562	TTC24	164118	0.70267	0.691091	0.0115792	0.0628978	0.352231	0.784527	6159	6	0	0	13.0833	12.3718	38	38.5
ENSG00000163382	chr1	156561554	156564091	APOA1BP	128240	0.165755	0.163225	0.00252996	0.00870455	0.557613	0.784527	19550	4	0	0	13.0724	12.9615	38	39
ENSG00000160818	chr1	156564279	156571288	GPATCH4	54865	0.396435	0.395584	0.000851908	-0.00198035	0.767898	0.819675	27874	5	0	0	14.4632	14.4	38	39
ENSG00000132702	chr1	156589086	156595517	HAPLN2	60484	0.213721	0.212104	0.00161656	0.0027095	0.466629	0.784527	23510	12	0	0	14.0066	13.9402	37.5833	38.9167
ENSG00000272068	chr1	156607575	156610796	NA	NA	0.645385	0.64478	0.000605379	0.00133323	0.950302	0.957575	29528	1	0	0	15	16.5128	38	39
ENSG00000132692	chr1	156611182	156629324	BCAN	63827	0.234301	0.233108	0.00119236	0.0137975	0.555205	0.784527	19402	24	0	0	13.636	13.5887	37.7917	38.875
ENSG00000272405	chr1	156611458	156614679	NA	NA	0.259777	0.257978	0.00179976	0.01756	0.378986	0.784527	15547	5	0	0	14.6263	14.5128	37.8	38.8
ENSG00000229953	chr1	156616299	156631216	NA	NA	0.243513	0.242731	0.000782026	0.00841676	0.613244	0.784527	22913	22	0	0	13.1172	13.0198	37.7273	38.8182
ENSG00000132688	chr1	156638555	156647189	NES	10763	0.331903	0.327676	0.0042268	0.0178627	0.480451	0.784527	14072	8	0	0	13.9671	13.7917	38	38.875
ENSG00000237588	chr1	156657487	156661789	NA	NA	0.144323	0.146842	-0.00251954	-0.0233639	0.739462	0.804371	27353	1	0	0	12.5	13.5897	38	39
ENSG00000143320	chr1	156669398	156675608	CRABP2	1382	0.235621	0.233922	0.00169877	0.0013712	0.541102	0.784527	26529	10	0	0	14.6184	14.5872	38	38.8
ENSG00000143319	chr1	156691683	156698591	ISG20L2	81875	0.337216	0.335287	0.0019298	0.0123977	0.568058	0.784527	20236	17	0	0	14.1517	14.0271	37.8235	38.7647
ENSG00000143303	chr1	156698234	156706752	RRNAD1	51093	0.210512	0.209972	0.000539926	0.00545621	0.710137	0.793079	26641	8	0	0	13.5559	13.2917	37.875	38.625
ENSG00000143314	chr1	156707095	156711382	MRPL24	79590	0.153914	0.153236	0.000677939	0.00501202	0.539608	0.784527	23133	11	0	0	14.6316	14.8392	38	38.9091
[truncated: 27,757 more rows]

## Sheet: low n-3_vs_high n-3 PUFAs(B)
Supplementary Table 3B
Differential methylated region: Promoter regions
id	Chromosome	Start	End	symbol	entrezID	mean.mean.Low	mean.mean.High	mean.mean.diff	mean.mean.quot.log2	comb.p.val	comb.p.adj.fdr	combinedRank	num.sites	mean.num.na.w3_25	mean.num.na.w3_75	mean.mean.covg.w3_25	mean.mean.covg.w3_75	mean.nsamples.covg.thres5.w3_25	mean.nsamples.covg.thres5.w3_75
ENSG00000252744	chr1	147800896	147802895	NA	NA	0.418252	0.475957	-0.0577052	-0.194489	0.00170108	0.831921	35	7	0	0	11.8459	11.9744	37.7143	38.4286
ENSG00000214851	chr12	9217167	9219166	LINC00612	253128	0.488697	0.545337	-0.0566398	-0.182329	0.00414895	0.831921	38	11	0	0	13.0048	13.2238	37.8182	38.8182
ENSG00000115239	chr2	54086671	54088670	GPR75-ASB3	51130;100302652	0.870056	0.892406	-0.0223498	-0.0371758	0.00545309	0.831921	1548	13	0	0	13.8947	13.6667	37.7692	38.7692
ENSG00000270898	chr2	54086798	54088797	NA	51130;100302652	0.870056	0.892406	-0.0223498	-0.0371758	0.00545309	0.831921	1548	13	0	0	13.8947	13.6667	37.7692	38.7692
ENSG00000119737	chr2	54086627	54088626	GPR75	10936	0.870056	0.892406	-0.0223498	-0.0371758	0.00545309	0.831921	1548	13	0	0	13.8947	13.6667	37.7692	38.7692
ENSG00000231754	chr6	21523504	21525503	NA	NA	0.884847	0.871157	0.0136893	0.0222408	0.005533	0.831921	3849	1	0	0	11.8947	13.3077	37	38
ENSG00000245105	chr12	9216273	9218272	A2M-AS1	144571	0.455807	0.508429	-0.0526221	-0.1765	0.00591358	0.831921	43	12	0	0	13.1382	13.3376	37.8333	38.75
ENSG00000230402	chr1	101105670	101107669	NA	100128787	0.624116	0.435742	0.188374	0.508538	0.00594477	0.831921	8	1	0	0	12.9211	13.9487	38	39
ENSG00000266242	chr18	14484305	14486304	GRAMD4P7	NA	0.780128	0.756685	0.0234432	0.0434528	0.00603008	0.831921	1155	1	0	0	14.5526	14.7436	38	39
ENSG00000223245	chr2	42096911	42098910	RNU4-63P	NA	0.875913	0.853932	0.0219811	0.0362474	0.00614338	0.831921	1621	1	0	0	12.2105	11.8462	37	39
ENSG00000271933	chr10	85899839	85901838	NA	NA	0.197593	0.17811	0.019483	0.142181	0.0064107	0.831921	254	1	0	0	15.5526	16.1538	38	39
ENSG00000133028	chr17	10601193	10603192	SCO1	6341	0.463504	0.432648	0.0308564	0.0972182	0.00862028	0.831921	228	1	0	0	14.3421	14.2051	38	39
ENSG00000234542	chr10	125332243	125334242	NA	NA	0.794469	0.775398	0.0190711	0.0346131	0.00895202	0.831921	1750	1	0	0	13.2105	13.1026	37	39
ENSG00000231870	chr17	28898267	28900266	KRT17P3	NA	0.899918	0.87394	0.0259779	0.0417879	0.00919209	0.831921	1245	1	0	0	12.0789	13.1026	37	39
ENSG00000151967	chr3	159556150	159558149	SCHIP1	29970	0.451036	0.489807	-0.0387711	-0.116558	0.0098929	0.831921	144	4	0	0	13.2632	13.3397	38	38.25
ENSG00000197888	chr4	69433746	69435745	UGT2B17	7367	0.837269	0.764364	0.0729059	0.137743	0.0103812	0.831921	95	4	0	0	14.1513	13.7692	38	39
ENSG00000250182	chr5	14652939	14654938	EEF1A1P13	NA	0.720522	0.699737	0.0207847	0.0416426	0.0106186	0.831921	1257	1	0	0	9.18421	8.35897	33	36
ENSG00000261273	chr16	88266891	88268890	NA	NA	0.798439	0.756521	0.041918	0.0781056	0.0107637	0.831921	338	6	0	0	13.6316	13.7564	37.8333	38.6667
ENSG00000234030	chr21	45201504	45203503	TMEM97P1	NA	0.83582	0.817323	0.0184961	0.0318984	0.0108097	0.831921	2035	1	0	0	15.3684	15.3333	38	39
ENSG00000231421	chr17	28903519	28905518	NA	101927093	0.914559	0.902319	0.0122393	0.0195359	0.0113843	0.831921	4768	3	0	0	13.4298	12.8376	38	38.6667
ENSG00000224481	chr1	147799624	147801623	NA	NA	0.549154	0.586832	-0.0376775	-0.12101	0.0115523	0.831921	132	7	0	0	12.5827	12.5861	37.8571	38.8571
ENSG00000176253	chr14	20502420	20504419	OR4K13	390433	0.88277	0.872166	0.0106037	0.0172379	0.0125939	0.831921	5847	1	0	0	15.4211	15.7949	38	39
ENSG00000259569	chr15	89110018	89112017	NA	NA	0.838219	0.821912	0.016307	0.0279972	0.0149844	0.831921	2577	2	0	0	13.2895	13.3077	38	38.5
ENSG00000101343	chr20	20036191	20038190	CRNKL1	51340	0.459694	0.490723	-0.031029	-0.148713	0.016918	0.831921	73	6	0	0	13.1667	13.3248	37.8333	38.8333
ENSG00000213061	chr10	104604731	104606730	PFN1P11	NA	0.844753	0.826775	0.017978	0.0306679	0.017126	0.831921	2175	1	0	0	11.2632	11.4615	38	38
ENSG00000236937	chr10	104603852	104605851	PTGES3P4	NA	0.844753	0.826775	0.017978	0.0306679	0.017126	0.831921	2175	1	0	0	11.2632	11.4615	38	38
ENSG00000226247	chr2	75878254	75880253	NA	NA	0.948542	0.943426	0.00511616	0.00772092	0.017476	0.831921	15135	1	0	0	12.5263	12.1026	38	38
ENSG00000273113	chr2	242519837	242521836	NA	NA	0.943241	0.938263	0.00497824	0.00755412	0.0185191	0.831921	15432	1	0	0	12.7895	13.7692	38	39
ENSG00000226191	chr1	248100316	248102315	NA	NA	0.264618	0.197455	0.0671629	0.424977	0.0188652	0.831921	29	8	0	0	13.7796	13.7628	38	38.875
ENSG00000272264	chr8	80945036	80947035	NA	NA	0.937662	0.928995	0.00866699	0.0132551	0.0194963	0.831921	8646	1	0	0	12.0263	11.6923	38	39
ENSG00000267062	chr19	12906137	12908136	NA	NA	0.896879	0.887317	0.00956271	0.0152935	0.0195977	0.831921	7012	1	0	0	11.4737	12.2564	38	38
ENSG00000264383	chr17	80735416	80737415	NA	NA	0.897753	0.882446	0.0153071	0.024535	0.0196214	0.831921	3257	1	0	0	15.1053	15.2821	38	39
ENSG00000144118	chr2	120996140	120998139	RALB	5899	0.948864	0.942965	0.00589894	0.00890289	0.0196422	0.831921	13369	1	0	0	12.5789	11.9744	38	38
ENSG00000164122	chr4	177198223	177200222	ASB5	140458	0.941878	0.933386	0.00849232	0.012929	0.0203347	0.831921	8919	1	0	0	11.1579	12	38	39
ENSG00000248173	chr4	117217817	117219816	NA	NA	0.925213	0.917747	0.00746536	0.0115626	0.0213987	0.831921	10228	1	0	0	15.5526	16.7179	38	39
ENSG00000269155	chr6	168194710	168196709	NA	NA	0.395298	0.362421	0.0328766	0.117403	0.0220365	0.831921	141	2	0	0	14.5263	13.8846	37.5	39
ENSG00000164825	chr8	6735045	6737044	DEFB1	1672	0.611846	0.631522	-0.0196752	-0.0583523	0.0227725	0.831921	635	4	0	0	14.4474	14.9551	37.75	39
ENSG00000189152	chr17	19029282	19031281	GRAPL	400581	0.950567	0.942623	0.00794438	0.0119819	0.0228449	0.831921	9810	2	0	0	14.6053	14.0513	38	38.5
ENSG00000250420	chr5	178244937	178246936	AACSP1	729522	0.93764	0.909095	0.028545	0.0441251	0.0228634	0.831921	1123	1	0	0	12.3158	13.3846	37	39
ENSG00000185565	chr3	117715596	117717595	LSAMP	4045	0.241704	0.231126	0.0105779	0.0656243	0.0231006	0.831921	1164	3	0	0	13.6579	13.265	37.6667	39
ENSG00000239268	chr3	117715940	117717939	NA	NA	0.241704	0.231126	0.0105779	0.0656243	0.0231006	0.831921	1164	3	0	0	13.6579	13.265	37.6667	39
ENSG00000256988	chr12	4917308	4919307	NA	NA	0.305321	0.284446	0.0208754	0.23406	0.0237128	0.831921	214	10	0	0	13.4079	13.6051	37.9	38.9
ENSG00000248719	chr4	81110824	81112823	NA	NA	0.841468	0.803589	0.0378791	0.0680508	0.0237359	0.831921	447	4	0	0	13.7105	14.109	38	38.75
ENSG00000263706	chr10	111762512	111764511	RN7SL450P	NA	0.871811	0.906506	-0.034695	-0.055675	0.0238779	0.831921	707	1	0	0	10.7895	11.8974	38	39
ENSG00000201142	chr1	146549795	146551794	RNVU1-8	NA	0.204847	0.284178	-0.0793312	-0.407599	0.0239272	0.831921	45	8	0	0	12.1184	12.0897	34.625	35.875
ENSG00000261340	chr11	30003440	30005439	NA	NA	0.851274	0.838661	0.0126123	0.0212828	0.0245051	0.831921	4124	1	0	0	13.5263	15.0256	38	39
ENSG00000223649	chr1	211664097	211666096	NA	NA	0.880976	0.868887	0.0120887	0.0197084	0.0252939	0.831921	4685	1	0	0	15.7632	14.4872	38	39
ENSG00000230113	chr17	29283480	29285479	NA	NA	0.780762	0.758003	0.022759	0.0421316	0.0259019	0.831921	1229	1	0	0	11.1053	12.2821	36	38
ENSG00000213091	chr6	150362182	150364181	PHBP1	NA	0.758264	0.736672	0.0215917	0.041127	0.0264581	0.831921	1278	1	0	0	13.3158	14.4872	38	39
ENSG00000137731	chr11	117698914	117700913	FXYD2	486	0.703133	0.683517	0.0196161	0.0577306	0.0274036	0.831921	651	4	0	0	14.4079	13.9038	38	39
ENSG00000182053	chr11	49049004	49051003	TRIM49B	283116	0.899503	0.890648	0.00885518	0.0141153	0.0276491	0.831921	7902	1	0	0	14.8684	14.5385	38	39
ENSG00000180229	chr15	20710934	20712933	HERC2P3	283755;101930157	0.320172	0.355515	-0.035342	-0.146709	0.027889	0.831921	77	1	0	0	12.3684	12.4872	38	39
ENSG00000151079	chr12	4916842	4918841	KCNA6	3742	0.514634	0.488809	0.0258251	0.139675	0.0283647	0.831921	116	6	0	0	14.8904	15.2137	38	39
ENSG00000253673	chr5	157600904	157602903	NA	NA	0.909082	0.895371	0.0137111	0.0216846	0.0284944	0.831921	4009	1	0	0	12.5263	12	38	39
ENSG00000266564	chr1	22591232	22593231	MIR4418	100616433	0.539129	0.514342	0.0247869	0.0666366	0.028755	0.831921	478	1	0	0	13.0526	12.0769	38	39
ENSG00000270930	chr2	132405446	132407445	GRAMD4P8	NA	0.850355	0.83824	0.012115	0.0204595	0.0288397	0.831921	4401	1	0	0	15.0263	14.9231	38	39
ENSG00000261018	chr9	136497722	136499721	NA	NA	0.668318	0.646312	0.0220054	0.0475786	0.0289442	0.831921	956	1	0	0	13.5526	12.1538	38	39
ENSG00000261356	chr16	46603949	46605948	NA	NA	0.934135	0.927962	0.00617277	0.00946334	0.0289586	0.831921	12681	1	0	0	15.7632	16	38	38
ENSG00000174667	chr19	9325043	9327042	OR7D4	125958	0.770275	0.754928	0.015347	0.0292192	0.0289997	0.831921	2375	3	0	0	14.307	14.9145	37.6667	39
ENSG00000108465	chr17	46043676	46045675	CDK5RAP3	80279	0.854065	0.83935	0.0147153	0.0247812	0.0294422	0.831921	3202	1	0	0	13.7895	13.9231	37	39
ENSG00000268533	chr19	57904051	57906050	NA	NA	0.89866	0.890858	0.00780272	0.012442	0.0294639	0.831921	9349	1	0	0	14.7105	14.5128	38	39
ENSG00000267165	chr18	11852251	11854250	NA	NA	0.234299	0.217529	0.01677	0.102598	0.0299081	0.831921	368	1	0	0	14.6316	13.6667	38	39
ENSG00000237992	chr2	19673711	19675710	NA	NA	0.0341332	0.0372648	-0.00313165	-0.0989035	0.0310876	0.831921	8934	1	0	0	10.8947	11.6667	38	39
ENSG00000211836	chr14	22949776	22951775	TRAJ54	NA	0.573257	0.595559	-0.0223015	-0.0541345	0.0312421	0.831921	754	1	0	0	12.2368	12.8974	37	39
ENSG00000211837	chr14	22950493	22952492	TRAJ53	NA	0.573257	0.595559	-0.0223015	-0.0541345	0.0312421	0.831921	754	1	0	0	12.2368	12.8974	37	39
ENSG00000248991	chr4	152839120	152841119	NA	NA	0.890213	0.873974	0.016239	0.0262625	0.0312544	0.831921	2880	1	0	0	14.6053	14.5641	37	39
ENSG00000196071	chr1	248098993	248100992	OR2L13	284521	0.498875	0.45031	0.0485651	0.282615	0.0318707	0.831921	67	12	0	0	13.5351	13.5897	37.9167	38.75
ENSG00000255475	chr11	125008984	125010983	NA	NA	0.815951	0.800905	0.0150466	0.02638	0.0320423	0.831921	2866	2	0	0	10.8553	11.141	37	37
ENSG00000237227	chr1	62673615	62675614	NA	NA	0.875109	0.861294	0.013815	0.0226955	0.0322849	0.831921	3721	1	0	0	14.7368	13.8718	38	39
ENSG00000214525	chr2	68756085	68758084	NA	NA	0.891012	0.880541	0.0104703	0.0172355	0.0331644	0.831921	5850	2	0	0	13.8289	14.2949	37.5	39
ENSG00000267053	chr19	36793982	36795981	NA	NA	0.917502	0.887181	0.0303208	0.047951	0.0331907	0.831921	941	1	0	0	13.6053	13.3333	38	39
ENSG00000231013	chr2	120232524	120234523	NA	101927734	0.812979	0.792388	0.0205902	0.0365542	0.0332467	0.831921	1590	1	0	0	12.6579	11.4359	37	39
ENSG00000137709	chr11	120105849	120107848	POU2F3	25833	0.796224	0.779855	0.0163685	0.029592	0.0332898	0.831921	2323	1	0	0	12.3421	12.2051	38	38
ENSG00000257779	chr12	63394749	63396748	NA	NA	0.912104	0.898909	0.0131947	0.0207931	0.0333854	0.831921	4289	1	0	0	13.6579	13.9487	38	39
ENSG00000231653	chr2	207503297	207505296	NA	NA	0.831388	0.815926	0.0154624	0.0267594	0.0342756	0.831921	2806	1	0	0	13.4474	13.641	38	39
ENSG00000254884	chr11	9332737	9334736	NA	NA	0.906008	0.89614	0.00986825	0.0156266	0.0345215	0.831921	6817	1	0	0	14.1579	15.8718	38	39
ENSG00000258515	chr14	20917964	20919963	NA	NA	0.923704	0.916406	0.00729792	0.0113205	0.0347475	0.831921	10503	1	0	0	13.5789	13.8205	38	39
ENSG00000263089	chr17	55173287	55175286	NA	NA	0.932784	0.925826	0.0069579	0.0106868	0.0348729	0.831921	11179	1	0	0	14.2632	14.7949	38	39
ENSG00000204805	chr9	44996277	44998276	FAM27E4	100131997;100287333;100289124	0.858271	0.831932	0.0263393	0.0444421	0.0348783	0.831921	1103	1	0	0	12.6053	12.6154	38	38
ENSG00000212387	chr4	187420763	187422762	RNU6-1055P	NA	0.766168	0.796021	-0.0298526	-0.0562638	0.0351736	0.831921	691	6	0	0	13.1053	13.2137	37.8333	38.6667
ENSG00000181984	chr15	20766200	20768199	GOLGA8CP	729786	0.741795	0.723031	0.0187632	0.0393819	0.0356316	0.831921	1398	2	0	0	12.9079	12.4359	37.5	38.5
ENSG00000263203	chr16	69153832	69155831	NA	NA	0.948297	0.943791	0.00450603	0.00679973	0.0358691	0.831921	16635	1	0	0	15.5526	14.4615	38	39
ENSG00000232879	chr1	161003124	161005123	NA	NA	0.935463	0.928514	0.00694837	0.0106418	0.0368137	0.831921	11234	1	0	0	13.7105	14.7436	37	39
ENSG00000262332	chr16	16315384	16317383	NA	NA	0.934934	0.927064	0.00787036	0.0120665	0.0373278	0.831921	9717	1	0	0	14.7632	14.4615	37	39
ENSG00000237259	chr20	18295256	18297255	NA	NA	0.937584	0.929014	0.00857013	0.0131074	0.0373351	0.831921	8775	1	0	0	12.9211	14.5897	38	39
ENSG00000213081	chr2	209225595	209227594	NA	NA	0.948864	0.945259	0.0036047	0.00554141	0.037568	0.831921	18848	2	0	0	12.5	12.359	37.5	39
ENSG00000222080	chr1	211826392	211828391	NA	NA	0.945868	0.949157	-0.00328844	-0.00495474	0.037698	0.831921	19928	1	0	0	10.5789	10.1795	37	39
ENSG00000134014	chr8	27945690	27947689	ELP3	55140	0.742754	0.718671	0.0240829	0.0469108	0.0377385	0.831921	987	1	0	0	13.9474	15.2564	38	39
ENSG00000267436	chr19	3542697	3544696	NA	NA	0.930934	0.923031	0.00790265	0.0121503	0.0382484	0.831921	9637	2	0	0	15.2895	14.9359	38	39
ENSG00000224540	chr1	209404041	209406040	NA	NA	0.435163	0.445101	-0.00993823	-0.191615	0.0384596	0.831921	1335	4	0	0	13.6513	14.3333	37.75	39
ENSG00000172164	chr8	121825014	121827013	SNTB1	6641	0.887519	0.877978	0.00954137	0.0154191	0.0386252	0.831921	6934	1	0	0	11.4474	12.3077	38	38
ENSG00000251165	chr4	187421652	187423651	F11-AS1	285441	0.790789	0.815667	-0.0248786	-0.0471443	0.0388953	0.831921	980	7	0	0	13.2594	13.5128	37.8571	38.5714
ENSG00000262296	chr17	9550478	9552477	NA	NA	0.660522	0.650929	0.00959314	0.0295388	0.0395466	0.831921	2334	2	0	0	11.7632	11.9744	38	38
ENSG00000260173	chr15	72447301	72449300	NA	NA	0.453302	0.475604	-0.0223018	-0.0675612	0.0396253	0.831921	452	2	0	0	14.0921	14.5256	38	38.5
ENSG00000236734	chr7	2516029	2518028	GRIFIN	NA	0.835257	0.822021	0.013236	0.02277	0.0396262	0.831921	3694	1	0	0	11.7632	12.6667	36	39
ENSG00000130950	chr9	97090427	97092426	NUTM2F	54754;441457	0.829785	0.80288	0.0269052	0.046978	0.0409737	0.831921	985	1	0	0	12.4737	12.7692	37	38
ENSG00000230044	chr2	11805596	11807595	NA	NA	0.923964	0.914437	0.0095267	0.0147915	0.0413376	0.831921	7406	1	0	0	13.9474	13.3846	38	39
ENSG00000254416	chr11	110224355	110226354	NA	NA	0.86366	0.870283	-0.00662305	-0.012209	0.0416522	0.831921	9583	2	0	0	14.1711	14.4744	38	39
ENSG00000221379	chr15	31092009	31094008	NA	NA	0.847729	0.833131	0.014598	0.0248919	0.0416732	0.831921	3179	4	0	0	13.4211	13.4167	37.75	39
ENSG00000260622	chr2	232675055	232677054	NA	NA	0.91829	0.911565	0.00672535	0.0104902	0.0421876	0.831921	11390	1	0	0	9.68421	10.8974	36	38
ENSG00000259327	chr15	52407271	52409270	NA	NA	0.136298	0.123086	0.013212	0.136551	0.0422219	0.831921	665	1	0	0	13.5	12.5128	37	39
ENSG00000261436	chr16	60392246	60394245	NA	NA	0.891381	0.880788	0.0105931	0.0170551	0.0425406	0.831921	5968	1	0	0	14.7368	14.5897	38	39
ENSG00000158747	chr1	19965548	19967547	NBL1	4681;100532736	0.689351	0.675792	0.0135588	0.0282451	0.0429335	0.831921	2543	1	0	0	12.6842	12.7436	37	39
ENSG00000231612	chr1	245839281	245841280	NA	NA	0.903094	0.893991	0.00910291	0.0144548	0.0430851	0.831921	7644	1	0	0	16.8421	16.359	38	39
ENSG00000236460	chr7	31979374	31981373	SNX2P2	NA	0.919535	0.908835	0.0106993	0.0167023	0.0433518	0.831921	6158	1	0	0	10.3158	12.8718	37	39
ENSG00000184795	chr11	67482977	67484976	UNC93B5	NA	0.914003	0.903018	0.0109853	0.0172547	0.0434484	0.831921	5840	1	0	0	12.2632	12.4103	38	38
ENSG00000258615	chr14	95663876	95665875	NA	NA	0.937838	0.930476	0.00736234	0.0112499	0.0435925	0.831921	10592	1	0	0	12.4737	11.4872	38	39
ENSG00000255007	chr11	46295599	46297598	NA	NA	0.940555	0.933405	0.00714971	0.0108924	0.0439902	0.831921	10948	1	0	0	11.2105	12.7436	37	39
ENSG00000234481	chr1	37237241	37239240	NA	NA	0.808199	0.792144	0.0160559	0.0285921	0.0440568	0.831921	2494	1	0	0	12.2368	13.2821	38	39
ENSG00000224594	chr8	49295650	49297649	RPL29P19	NA	0.920884	0.913104	0.00778002	0.0121082	0.0444619	0.831921	9682	1	0	0	12.1842	14.7179	38	39
ENSG00000255298	chr11	124133223	124135222	OR8G5	219865	0.804292	0.791588	0.0127044	0.022686	0.0447271	0.831921	3723	1	0	0	15.5526	16.1795	38	38
ENSG00000262312	chr16	3592931	3594930	NA	NA	0.911011	0.902702	0.00830876	0.0130741	0.0449476	0.831921	8799	1	0	0	12.0789	11.641	37	39
ENSG00000251234	chr8	94954606	94956605	PSMA2P2	NA	0.930447	0.920832	0.00961554	0.0148267	0.045158	0.831921	7377	1	0	0	12.7105	12.3077	38	39
ENSG00000236546	chr1	40361917	40363916	NA	NA	0.889406	0.878647	0.0107594	0.0175873	0.0452005	0.831921	5637	2	0	0	13.4868	13.9359	38	39
ENSG00000248861	chr5	17516975	17518974	NA	NA	0.682152	0.657141	0.0250108	0.0530968	0.0454175	0.831921	779	1	0	0	13.0789	14.3077	37	39
ENSG00000241266	chr15	31090852	31092851	RN7SL82P	NA	0.847824	0.863248	-0.0154247	-0.0243887	0.0457634	0.831921	3296	2	0	0	11.2368	12.3077	37.5	39
ENSG00000264215	chr17	20689884	20691883	NA	NA	0.951209	0.945149	0.00606079	0.00912555	0.0459633	0.831921	13099	1	0	0	11.1316	11.1795	38	38
ENSG00000228800	chr10	30842913	30844912	NA	NA	0.924695	0.913241	0.0114536	0.0177878	0.0461074	0.831921	5531	1	0	0	13.1579	13.2308	38	38
ENSG00000258666	chr14	100798627	100800626	NA	NA	0.896528	0.887811	0.00871747	0.0139406	0.0470354	0.831921	8050	1	0	0	13.8947	12.5385	38	37
ENSG00000260305	chr15	88794461	88796460	NTRK3-AS1	283738	0.914258	0.905212	0.00904612	0.0141898	0.047162	0.831921	7852	1	0	0	10.8684	12.0256	37	39
ENSG00000201085	chr4	189042289	189044288	RNU6-173P	NA	0.631838	0.610343	0.0214953	0.0491439	0.0474146	0.831921	909	1	0	0	12.2895	12.8462	36	37
ENSG00000226683	chr13	81227390	81229389	PWWP2AP1	NA	0.500491	0.525237	-0.0247459	-0.0700691	0.0474851	0.831921	422	3	0	0	11.4035	11.641	37.3333	38.6667
ENSG00000168874	chr2	85976967	85978966	ATOH8	84913	0.243157	0.233535	0.00962204	0.0559035	0.0477443	0.831921	1453	1	0	0	12.5	12.5897	36	38
ENSG00000231459	chr9	27282292	27284291	LINC00032	158035	0.893927	0.883523	0.0104048	0.0169861	0.0477922	0.831921	6008	2	0	0	14.3158	14.2692	37.5	39
ENSG00000231009	chr10	43209524	43211523	CUBNP1	NA	0.94059	0.930931	0.00965892	0.0147342	0.0481434	0.831921	7439	1	0	0	14.0263	13.1026	36	39
ENSG00000167360	chr11	5441841	5443840	OR51Q1	390061	0.772927	0.757035	0.0158926	0.0332791	0.0483564	0.831921	1872	3	0	0	15.4211	15.094	38	38.3333
ENSG00000244699	chr3	75440462	75442461	NA	NA	0.931619	0.926412	0.00520721	0.00800032	0.0486978	0.831921	14667	1	0	0	11.5263	12.0769	37	37
ENSG00000266466	chr17	21434735	21436734	NA	NA	0.625521	0.606786	0.0187351	0.04317	0.0487223	0.831921	1168	1	0	0	15.5263	15.5641	38	39
ENSG00000186113	chr11	55561532	55563531	OR5D14	219436	0.765989	0.742545	0.0234439	0.044687	0.0492959	0.831921	1089	2	0	0	12.6842	13.4487	37	39
ENSG00000268869	chr1	17046153	17048152	ESPNP	284729	0.827734	0.834206	-0.00647174	-0.0196176	0.0495243	0.831921	4729	7	0	0	14.2068	14.6813	38	38.5714
ENSG00000177699	chr15	79269731	79271730	NA	NA	0.865	0.820939	0.0440611	0.0745407	0.0495844	0.831921	373	1	0	0	16.7368	16.4359	38	39
ENSG00000130487	chr22	50984962	50986961	KLHDC7B	113730	0.355597	0.384728	-0.0291311	-0.146218	0.0502908	0.831921	132	7	0	0	13.1128	12.8425	37.4286	38.7143
ENSG00000253509	chr8	41134023	41136022	NA	NA	0.883079	0.874111	0.00896849	0.0146379	0.0507228	0.831921	7509	2	0	0	13.25	13.3718	38	38
ENSG00000254118	chr8	47749829	47751828	NA	NA	0.647202	0.626498	0.0207036	0.0496942	0.0507379	0.831921	882	2	0	0	15.6053	14.9103	38	39
ENSG00000269615	chr19	22122122	22124121	NA	NA	0.765216	0.784117	-0.0189011	-0.0362589	0.0510511	0.831921	1619	4	0	0	13.7303	13.2756	37.5	38.75
ENSG00000229273	chr9	41953080	41955079	NA	NA	0.207876	0.200524	0.00735173	0.237184	0.0512263	0.831921	2665	2	0	0	15.0395	15.0641	37.5	39
ENSG00000239103	chr5	122344836	122346835	NA	NA	0.940676	0.934868	0.00580816	0.00884119	0.0513631	0.831921	13440	1	0	0	13.1579	13.5641	38	39
ENSG00000261240	chr16	2160836	2162835	NA	NA	0.952151	0.947399	0.00475147	0.00714224	0.0516447	0.831921	16068	1	0	0	10.6316	11.0256	38	39
ENSG00000261429	chr16	56719263	56721262	DPPA2P4	NA	0.943217	0.935134	0.0080827	0.0122853	0.0518867	0.831921	9507	1	0	0	13.4211	14.1538	38	38
ENSG00000243742	chr11	61381008	61383007	RPLP0P2	113157	0.745137	0.733946	0.011191	0.0265755	0.0522138	0.831921	2830	3	0	0	15.4737	14.8889	38	39
ENSG00000233258	chr10	85672179	85674178	NA	NA	0.904602	0.893994	0.0106077	0.0168304	0.0523295	0.831921	6091	1	0	0	12.1053	12.7692	38	39
ENSG00000234690	chr2	47571714	47573713	NA	101927043	0.191568	0.233019	-0.0414505	-0.269799	0.0525184	0.831921	142	1	0	0	13.7368	12.8718	38	39
ENSG00000258153	chr12	102266902	102268901	HSPE1P4	NA	0.933981	0.929482	0.00449971	0.00689339	0.0526903	0.831921	16468	1	0	0	12.8421	12.1026	38	38
ENSG00000203472	chr16	75508294	75510293	NA	NA	0.920034	0.911683	0.00835183	0.0130141	0.0534073	0.831921	8868	1	0	0	13.2632	13.4103	38	39
ENSG00000262521	chr16	3233519	3235518	NA	NA	0.138509	0.14556	-0.00705028	-0.0709051	0.0537137	0.831921	2920	3	0	0	14.2281	14.4359	37.6667	39
ENSG00000168925	chr16	75251398	75253397	CTRB1	1504	0.875138	0.864144	0.0109942	0.0191601	0.0542454	0.831921	4918	5	0	0	13.4684	13.4974	37.2	38.6
ENSG00000178342	chr18	77622168	77624167	KCNG2	26251	0.833841	0.850464	-0.0166234	-0.0291034	0.0547027	0.831921	2406	8	0	0	13.9441	13.9327	37.875	38.75
ENSG00000233437	chr7	56949340	56951339	NA	100130849	0.788448	0.773335	0.0151136	0.0260264	0.0547059	0.831921	2915	3	0	0	14.0175	12.9145	38	38.6667
ENSG00000252783	chr14	88462293	88464292	RNU6-835P	NA	0.174934	0.189213	-0.0142784	-0.107297	0.054713	0.831921	548	1	0	0	13.6842	14.0769	38	39
ENSG00000253602	chr8	143328728	143330727	NA	NA	0.833683	0.817566	0.0161166	0.027826	0.0549221	0.831921	2611	1	0	0	15.4474	14.641	38	39
ENSG00000261702	chr15	68266464	68268463	NA	NA	0.927133	0.920622	0.00651066	0.0100134	0.0549535	0.831921	11957	2	0	0	12.1711	13.3462	38	38.5
ENSG00000237707	chr1	169071862	169073861	NA	101928596	0.94203	0.934509	0.00752026	0.0114414	0.055221	0.831921	10357	1	0	0	15.1316	13.7692	38	39
ENSG00000258397	chr15	20279088	20281087	NA	NA	0.823663	0.811326	0.0123369	0.0218848	0.0553372	0.831921	3945	3	0	0	15.1667	15.2735	38	39
ENSG00000248339	chr4	172218919	172220918	NA	101928288	0.922597	0.914847	0.00775001	0.0120391	0.0554783	0.831921	9748	1	0	0	9.86842	10.7436	37	39
ENSG00000236146	chr9	132142250	132144249	NA	NA	0.910669	0.891222	0.0194476	0.0308011	0.0556885	0.831921	2157	1	0	0	14.1316	15.5641	38	39
ENSG00000222449	chr2	238470308	238472307	RNU6-1140P	NA	0.935988	0.927624	0.00836385	0.0128122	0.0557818	0.831921	9005	1	0	0	12.6053	12.5385	37	38
ENSG00000184588	chr1	66256697	66258696	PDE4B	5142	0.210631	0.221718	-0.0110862	-0.106197	0.0558857	0.831921	1031	10	0	0	14.3184	14.1718	37.8	38.9
ENSG00000229051	chr1	71170636	71172635	NA	101927244	0.659395	0.68143	-0.0220341	-0.0836219	0.0561108	0.831921	295	4	0	0	11.3026	11.3013	37.25	37.75
ENSG00000266973	chr19	36867430	36869429	NA	NA	0.057853	0.0541943	0.00365869	0.0799673	0.0561736	0.831921	7686	1	0	0	12.2368	13.4615	38	39
ENSG00000258584	chr14	94392913	94394912	FAM181A-AS1	283592	0.886301	0.878077	0.00822425	0.0137657	0.0574583	0.831921	8186	6	0	0	13.6184	13.5855	37.6667	38.8333
ENSG00000266465	chr12	58167602	58169601	NA	NA	0.935792	0.930403	0.00538841	0.00824289	0.057577	0.831921	14300	1	0	0	14.3421	14.2051	38	38
ENSG00000235749	chr1	247801551	247803550	NA	NA	0.296534	0.33105	-0.034516	-0.2076	0.0581194	0.831921	162	7	0	0	13.8684	13.7363	37.8571	38.8571
ENSG00000203614	chr13	21285070	21287069	NA	NA	0.0618104	0.0659947	-0.00418428	-0.0817056	0.0585031	0.831921	6671	1	0	0	10.9737	11.7179	38	39
ENSG00000268473	chr16	86468991	86470990	NA	NA	0.867694	0.853683	0.0140112	0.0232165	0.0592368	0.831921	3574	1	0	0	12.8947	13	36	39
ENSG00000270945	chr16	74646620	74648619	HSPE1P7	NA	0.960108	0.957368	0.00274	0.00408055	0.0592786	0.831921	21639	1	0	0	11.3421	12.0513	38	39
ENSG00000249755	chr4	89446811	89448810	NA	NA	0.947322	0.944178	0.00314424	0.0047462	0.059787	0.831921	20302	1	0	0	11	12.4359	38	38
ENSG00000268861	chr19	7444350	7446349	NA	23370	0.898913	0.890757	0.00815539	0.0129626	0.0598864	0.831921	8903	2	0	0	15.3158	15.6154	38	39
ENSG00000244052	chr8	103935984	103937983	RPL5P24	NA	0.904935	0.884783	0.0201515	0.0321306	0.0598912	0.831921	2001	1	0	0	10.6579	10.7692	37	39
ENSG00000252925	chr1	149671369	149673368	RNU1-68P	NA	0.269583	0.289009	-0.0194259	-0.13582	0.0603987	0.831921	257	5	0	0	12.0211	11.5538	37	38.2
ENSG00000223759	chr1	149671497	149673496	NA	NA	0.269583	0.289009	-0.0194259	-0.13582	0.0603987	0.831921	257	5	0	0	12.0211	11.5538	37	38.2
ENSG00000254761	chr11	76430153	76432152	NA	NA	0.95296	0.945095	0.00786438	0.0119669	0.0605036	0.831921	9826	3	0	0	12.307	11.9915	38	38.3333
ENSG00000234066	chr7	143132627	143134626	TAS2R62P	NA	0.909301	0.898659	0.0106427	0.0167994	0.0606802	0.831921	6107	1	0	0	12.7105	14.4103	38	39
ENSG00000234356	chr7	10514708	10516707	NA	NA	0.906437	0.895152	0.0112848	0.0178752	0.0607962	0.831921	5491	1	0	0	10.6053	10.3333	37	39
ENSG00000255004	chr11	35301860	35303859	NA	NA	0.939769	0.931353	0.00841581	0.0128406	0.0609025	0.831921	8979	1	0	0	13.2895	13.8718	38	39
ENSG00000253348	chr5	170215155	170217154	MIR4454	100616234	0.922823	0.914172	0.00865046	0.0134411	0.0613391	0.831921	8474	1	0	0	14.2105	14.8974	38	38
ENSG00000266705	chr2	182169880	182171879	MIR4437	100616213	0.17643	0.159915	0.0165147	0.133818	0.0616765	0.831921	379	1	0	0	13.3684	12.1538	38	39
ENSG00000196364	chr16	1313347	1315346	PRSS29P	NA	0.810002	0.794932	0.0150706	0.0267615	0.0619847	0.831921	2805	1	0	0	16.4211	15.9487	38	39
ENSG00000227069	chr9	42491571	42493570	CNN2P2	NA	0.892658	0.880408	0.0122505	0.0197138	0.0620991	0.831921	4680	1	0	0	14.5263	14.4359	38	39
ENSG00000233396	chr1	145381935	145383934	NA	101928979	0.159285	0.184071	-0.0247857	-0.154165	0.062136	0.831921	179	5	0	0	13.1211	13.441	37.8	38.8
ENSG00000201558	chr1	145381257	145383256	RNVU1-6	101954276	0.159285	0.184071	-0.0247857	-0.154165	0.062136	0.831921	179	5	0	0	13.1211	13.441	37.8	38.8
ENSG00000135409	chr12	53816139	53818138	AMHR2	269	0.913778	0.91128	0.00249817	0.00408525	0.0621854	0.831921	21627	2	0	0	13.7632	13.4487	38	39
ENSG00000254715	chr8	7563914	7565913	OR7E154P	NA	0.754227	0.743249	0.0109781	0.0208745	0.0622019	0.831921	4261	1	0	0	13.4211	13	38	39
ENSG00000223803	chr3	186616487	186618486	RPS20P14	NA	0.747602	0.739813	0.00778885	0.0150047	0.0622455	0.831921	7247	2	0	0	11.3947	10.9231	37	37.5
ENSG00000258990	chr14	89577068	89579067	MPPE1P1	NA	0.925035	0.916565	0.00847027	0.0131286	0.0623258	0.831921	8755	1	0	0	11.3684	12.0256	38	39
ENSG00000225762	chr1	47873650	47875649	NA	NA	0.867714	0.854606	0.0131078	0.0217077	0.0624718	0.831921	4002	1	0	0	12.1579	13.2821	37	39
ENSG00000260963	chr16	52639761	52641760	NA	NA	0.746365	0.73001	0.0163541	0.0315361	0.0626309	0.831921	2078	1	0	0	14.7895	13.8718	38	39
ENSG00000254300	chr8	77317389	77319388	LINC01111	101926978	0.854919	0.842373	0.0125452	0.0210788	0.0628153	0.831921	4201	1	0	0	13.6053	13.0256	38	39
ENSG00000261730	chr6	1384802	1386801	NA	NA	0.18674	0.181779	0.00496185	0.0455858	0.0636661	0.831921	5364	3	0	0	14.0263	13.547	38	39
ENSG00000234222	chr1	145508004	145510003	NA	NA	0.44341	0.431254	0.0121559	0.0392064	0.0636944	0.831921	1410	1	0	0	16.7105	16.6923	38	39
ENSG00000207931	chr4	115576415	115578414	MIR577	693162	0.935249	0.928897	0.00635164	0.00972696	0.0637687	0.831921	12352	1	0	0	13.0789	12.3077	38	39
ENSG00000263811	chr1	17185017	17187016	MIR3675	100500876	0.738558	0.743416	-0.00485741	-0.0144811	0.0642823	0.831921	7627	2	0	0	13.2763	13.1026	37.5	39
ENSG00000216588	chr19	45115440	45117439	IGSF23	147710	0.949983	0.945518	0.00446503	0.00672585	0.0648022	0.831921	16750	1	0	0	11.3421	11.8462	37	39
ENSG00000231877	chr1	238647245	238649244	NA	NA	0.929335	0.921502	0.00783241	0.01208	0.0649258	0.831921	9704	1	0	0	13.8158	14.0513	38	39
ENSG00000085978	chr2	234117197	234119196	ATG16L1	55054	0.931467	0.922446	0.00902038	0.0138894	0.0650052	0.831921	8089	1	0	0	10.0263	10.5128	38	38
ENSG00000267262	chr19	6066464	6068463	NA	101928872	0.302064	0.281456	0.0206074	0.0985608	0.0650346	0.831921	226	1	0	0	13.3158	14.1026	38	39
ENSG00000164309	chr5	78984200	78986199	CMYA5	202333	0.444381	0.473348	-0.0289664	-0.117833	0.065057	0.831921	196	12	0	0	14.1667	13.8632	37.9167	38.8333
ENSG00000254844	chr11	117687658	117689657	NA	NA	0.549285	0.524321	0.0249635	0.066537	0.0650775	0.831921	479	3	0	0	13.1404	12.5214	38	39
ENSG00000172208	chr11	48265108	48267107	OR4X2	119764	0.860363	0.843934	0.016429	0.0274927	0.0651311	0.831921	2677	1	0	0	14.8947	15.6667	38	38
ENSG00000250101	chr5	177365123	177367122	NA	NA	0.294227	0.304343	-0.0101157	-0.0627698	0.0651643	0.831921	1281	4	0	0	16.0855	14.4808	38	38.75
ENSG00000235284	chr9	134359552	134361551	SNORD62A	26786;692093	0.949288	0.942242	0.00704599	0.0106357	0.0652801	0.831921	11240	1	0	0	13.7105	12.7949	38	38
ENSG00000256615	chr12	21813747	21815746	NA	NA	0.881603	0.850296	0.0313069	0.050998	0.0654064	0.831921	845	2	0	0	12.9605	12.9744	37.5	39
ENSG00000250330	chr5	78524227	78526226	NA	NA	0.927326	0.916152	0.0111744	0.0173025	0.0654864	0.831921	5812	1	0	0	13.0789	14.2308	38	39
ENSG00000261567	chr16	85389569	85391568	NA	NA	0.92771	0.922346	0.00536394	0.00827628	0.0656654	0.831921	14238	1	0	0	14.0789	14.359	38	39
ENSG00000267473	chr19	38887321	38889320	NA	399473	0.903491	0.891513	0.0119782	0.0190426	0.0657722	0.831921	4971	1	0	0	10.7895	11.0769	36	38
ENSG00000230199	chr1	243136807	243138806	NA	NA	0.766537	0.757069	0.00946763	0.0176976	0.0662993	0.831921	5577	1	0	0	12	13.1282	38	39
ENSG00000232230	chr10	101874481	101876480	TPM4P1	NA	0.296529	0.303011	-0.00648206	-0.0734988	0.0663431	0.831921	3450	7	0	0	13.2632	13.0037	37.5714	38.7143
ENSG00000224788	chr10	10099185	10101184	NA	101928298	0.915385	0.908035	0.00734975	0.0115138	0.0663532	0.831921	10275	2	0	0	14.3158	14.0513	38	38.5
ENSG00000267918	chr14	101295038	101297037	NA	NA	0.912516	0.90085	0.0116663	0.0183523	0.0664402	0.831921	5261	2	0	0	13.2368	13.2692	38	38.5
ENSG00000258135	chr12	50305147	50307146	NA	283332	0.905582	0.898092	0.00749023	0.012033	0.066455	0.831921	9755	3	0	0	12.1404	12.5556	37.3333	38
ENSG00000226920	chr1	229576268	229578267	NA	NA	0.887764	0.877344	0.0104202	0.0168431	0.0664657	0.831921	6081	1	0	0	10.0526	10.9231	37	35
ENSG00000155893	chr3	140946068	140948067	ACPL2	92370	0.866309	0.836353	0.0299562	0.0501805	0.0665082	0.831921	864	1	0	0	12.2632	12.5641	38	39
ENSG00000229101	chr1	116097947	116099946	TCEB1P20	NA	0.94705	0.934338	0.0127126	0.0192918	0.0668256	0.831921	4877	1	0	0	15.2632	15.1026	38	39
ENSG00000163554	chr1	158655989	158657988	SPTA1	6708	0.803957	0.778286	0.0256713	0.046234	0.0671523	0.831921	1013	1	0	0	14.9211	14.5641	38	39
ENSG00000216162	chr1	35243746	35245745	NA	NA	0.936866	0.928721	0.00814451	0.0124631	0.0673454	0.831921	9326	1	0	0	12.8421	11.5128	38	37
ENSG00000269978	chr1	7760531	7762530	NA	NA	0.729802	0.711348	0.0184538	0.0445864	0.0675664	0.831921	1092	2	0	0	12.6316	13.0513	37.5	39
ENSG00000230294	chr12	131830515	131832514	NA	338797	0.885521	0.873328	0.0121927	0.0205652	0.0678894	0.831921	4364	2	0	0	13.5263	13.8718	38	39
ENSG00000271140	chr13	57746087	57748086	PRR20FP	NA	0.90429	0.894258	0.0100317	0.0161171	0.0679435	0.831921	6507	2	0	0	13.1447	12.9872	37.5	38.5
ENSG00000239677	chr3	73669364	73671363	PDZRN3-AS1	101927249	0.575431	0.546079	0.0293519	0.0742092	0.0683198	0.831921	377	1	0	0	16.0263	16.9231	38	39
ENSG00000133321	chr11	63302781	63304780	RARRES3	5920	0.546461	0.537718	0.00874353	0.014003	0.0683878	0.831921	7999	5	0	0	13.8211	13.9385	37.8	38.8
ENSG00000231698	chr11	131121817	131123816	NA	NA	0.803359	0.787115	0.016244	0.0291044	0.0684189	0.831921	2404	1	0	0	15.3947	15.1282	38	39
ENSG00000258771	chr15	21286277	21288276	NA	NA	0.925104	0.915139	0.00996497	0.0154573	0.0685149	0.831921	6907	2	0	0	11.9474	11.8718	36.5	39
ENSG00000204807	chr9	45732059	45734058	FAM27E2	NA	0.624955	0.581363	0.0435912	0.102608	0.0685917	0.831921	222	1	0	0	15.0526	14.7949	37	39
ENSG00000212456	chr1	147992646	147994645	RNVU1-13	NA	0.136216	0.150575	-0.0143598	-0.0966662	0.0687902	0.831921	540	3	0	0	12.0263	12.2735	37.3333	38.6667
ENSG00000177452	chr1	64254476	64256475	NA	NA	0.93086	0.921444	0.00941583	0.0145108	0.0688089	0.831921	7599	1	0	0	12.3158	11.7436	38	39
ENSG00000255528	chr11	108908195	108910194	NA	NA	0.918674	0.900302	0.0183718	0.0288267	0.0689303	0.831921	2456	1	0	0	13.8158	12.8462	38	39
ENSG00000180532	chr19	58178803	58180802	ZSCAN4	201516	0.928697	0.922776	0.00592049	0.00917434	0.0690747	0.831921	13041	4	0	0	13.3026	14.141	38	38.5
ENSG00000211931	chr14	106382216	106384215	IGHD2-2	NA	0.776169	0.753407	0.0227614	0.0435553	0.0694724	0.831921	1153	3	0	0	13.5877	13.9487	38	39
ENSG00000226777	chr14	106382338	106384337	KIAA0125	9834;101926972	0.776169	0.753407	0.0227614	0.0435553	0.0694724	0.831921	1153	3	0	0	13.5877	13.9487	38	39
ENSG00000224484	chr7	57836728	57838727	NA	NA	0.911401	0.902639	0.00876145	0.013784	0.0695153	0.831921	8170	1	0	0	14.5263	13.5128	38	39
ENSG00000266727	chr1	17739691	17741690	NA	NA	0.954542	0.951015	0.00352664	0.00528457	0.069567	0.831921	19322	1	0	0	11.2368	11.1282	37	39
ENSG00000186648	chr14	24519706	24521705	LRRC16B	90668	0.0896041	0.0802005	0.00940363	0.0942588	0.0696138	0.831921	1533	5	0	0	13.4263	13.5538	38	38.8
ENSG00000254705	chr11	92140843	92142842	NA	NA	0.949978	0.945784	0.00419388	0.00631655	0.0698177	0.831921	17437	1	0	0	13.5263	13.8205	38	39
ENSG00000259328	chr15	82943273	82945272	NA	NA	0.243258	0.227616	0.0156415	0.0963267	0.0700593	0.831921	431	2	0	0	12.8421	13.0513	38	38.5
ENSG00000165202	chr9	125375448	125377447	OR1Q1	158131	0.914926	0.906629	0.0082969	0.0129999	0.0705281	0.831921	8878	1	0	0	8.65789	9.35897	36	35
ENSG00000267624	chr17	76207490	76209489	NA	NA	0.904645	0.89317	0.0114755	0.0182151	0.0705739	0.831921	5317	1	0	0	12.8158	13.1282	37	39
ENSG00000182372	chr8	1702444	1704443	CLN8	2055;101927714	0.17746	0.190799	-0.0133389	-0.123047	0.0706484	0.831921	641	2	0	0	15.4211	15.4359	38	39
ENSG00000255362	chr11	75926570	75928569	NA	NA	0.935617	0.927972	0.00764506	0.0117112	0.0708172	0.831921	10077	1	0	0	12.8158	13.8718	38	39
ENSG00000153495	chr13	111967031	111969030	TEX29	121793	0.922855	0.914315	0.00854016	0.0132685	0.070843	0.831921	8636	1	0	0	14.3158	15.5128	37	39
ENSG00000200503	chr15	25422385	25424384	SNORD115-5	100033442	0.813224	0.801066	0.0121587	0.0217064	0.0709856	0.831921	4003	3	0	0	11.1316	11.6752	37.3333	38.6667
ENSG00000221782	chr2	213290585	213292584	MIR548F2	100313771	0.608086	0.588807	0.0192789	0.0457162	0.0711534	0.831921	1045	1	0	0	16.9474	16.5897	38	39
ENSG00000225846	chr4	76957718	76959717	NA	NA	0.917029	0.907951	0.00907781	0.0142891	0.0711695	0.831921	7779	3	0	0	13.8684	14.1368	38	39
ENSG00000230528	chr17	20338150	20340149	NOS2P3	NA	0.878779	0.869699	0.00908077	0.0149245	0.0711869	0.831921	7294	2	0	0	12.1842	12.3718	37	38
ENSG00000261069	chr15	25331308	25333307	SNORD116-20;SNORD116-21	727708;100033429;100033431;100033432	0.821822	0.811355	0.0104671	0.0187954	0.07132	0.831921	5074	5	0	0	15.0053	15.4718	37.8	39
ENSG00000083838	chr19	58983884	58985883	ZNF446	55663	0.922659	0.916845	0.00581419	0.0090219	0.0714053	0.831921	13225	1	0	0	15.0526	15.7179	38	39
ENSG00000244563	chr2	128604159	128606158	NA	NA	0.937536	0.931083	0.00645234	0.00985778	0.0717681	0.831921	12166	1	0	0	11.6579	12.2564	38	38
ENSG00000261269	chr5	71737715	71739714	NA	NA	0.935519	0.927365	0.00815406	0.0125586	0.0718635	0.831921	9250	2	0	0	13.4342	14.2051	38	38.5
ENSG00000252714	chr15	40623350	40625349	RNA5SP392	NA	0.892231	0.883209	0.00902182	0.0147352	0.0718909	0.831921	7438	2	0	0	11.6184	11.6923	37.5	38.5
ENSG00000116031	chr2	71062453	71064452	CD207	50489	0.860675	0.845541	0.0151338	0.0273222	0.0720192	0.831921	2700	3	0	0	14.4561	14.5812	38	38.6667
ENSG00000005020	chr7	27034359	27036358	SKAP2	8935	0.938981	0.932972	0.0060095	0.00916504	0.0723251	0.831921	13053	1	0	0	13.6316	12.4615	38	39
ENSG00000270495	chr5	28807145	28809144	NA	NA	0.913436	0.906774	0.00666166	0.010424	0.07244	0.831921	11447	2	0	0	12.9079	12.859	37.5	39
ENSG00000259604	chr15	101400548	101402547	NA	NA	0.757787	0.744998	0.0127886	0.027981	0.0725215	0.831921	2582	2	0	0	13.9605	13.4231	38	39
ENSG00000272639	chr15	101400629	101402628	NA	NA	0.757787	0.744998	0.0127886	0.027981	0.0725215	0.831921	2582	2	0	0	13.9605	13.4231	38	39
ENSG00000124839	chr2	238509758	238511757	RAB17	64284	0.933551	0.924369	0.00918218	0.0141084	0.0727694	0.831921	7915	1	0	0	13.5263	14.0256	38	39
ENSG00000258767	chr15	22023793	22025792	NA	NA	0.542679	0.517839	0.0248404	0.066345	0.0728438	0.831921	485	1	0	0	15.2105	16.7179	38	39
ENSG00000225756	chr9	136521936	136523935	DBH-AS1	138948	0.564324	0.608149	-0.0438252	-0.0933665	0.0731271	0.831921	255	3	0	0	12.4649	12.3248	37.3333	38
ENSG00000187537	chr14	20019773	20021772	POTEM	641455	0.892597	0.881925	0.0106715	0.0173534	0.073361	0.831921	5783	4	0	0	14.2566	13.891	38	39
ENSG00000237217	chr2	64675730	64677729	NA	NA	0.935385	0.924929	0.0104558	0.0160448	0.0733868	0.831921	6556	1	0	0	12.9211	14.7179	38	39
ENSG00000197253	chr16	1279715	1281714	TPSB2	64499	0.804436	0.793526	0.0109101	0.0194569	0.0740143	0.831921	4802	1	0	0	13.2632	14.4359	37	38
ENSG00000223928	chr10	24445264	24447263	NA	NA	0.91823	0.907668	0.0105612	0.0165088	0.0741944	0.831921	6268	1	0	0	12.4474	12.6667	37	39
ENSG00000230526	chr10	73636614	73638613	NA	NA	0.042602	0.0472661	-0.00466407	-0.122563	0.0745127	0.831921	5818	1	0	0	14.2632	12.8974	38	39
ENSG00000111644	chr12	6756127	6758126	ACRBP	84519	0.329272	0.334478	-0.00520539	-0.0901993	0.0749057	0.831921	4989	7	0	0	13	13.4542	37.7143	39
ENSG00000200201	chr11	3685990	3687989	NA	NA	0.939107	0.935682	0.00342534	0.00521613	0.0750232	0.831921	19454	1	0	0	15.2368	14.4103	38	39
ENSG00000258882	chr14	62277192	62279191	NA	NA	0.892337	0.884392	0.00794521	0.0127594	0.0750896	0.831921	9064	1	0	0	11.9737	12.359	38	39
ENSG00000259445	chr15	82287508	82289507	NA	NA	0.810536	0.797549	0.012987	0.0237491	0.0751288	0.831921	3422	2	0	0	9.78947	10.6282	35.5	37.5
ENSG00000135248	chr7	128347615	128349614	FAM71F1	84691	0.944175	0.939087	0.00508759	0.00771293	0.0752752	0.831921	15149	1	0	0	12.1053	11.7436	38	38
ENSG00000255824	chr9	132501403	132503402	NA	NA	0.928391	0.902784	0.0256062	0.0408852	0.0756212	0.831921	1289	2	0	0	12.1974	12.5385	37.5	38
ENSG00000264216	chr17	25992239	25994238	NOS2P1	NA	0.858954	0.847583	0.0113712	0.0190022	0.0756712	0.831921	4991	2	0	0	14.7105	14.1795	37	39
ENSG00000268153	chr19	40127825	40129824	NA	100129935	0.783633	0.769875	0.0137588	0.0252307	0.0757493	0.831921	3107	1	0	0	14.9474	15.1795	38	39
ENSG00000259223	chr15	60410020	60412019	NA	NA	0.915814	0.908278	0.007536	0.0117914	0.075875	0.831921	10005	1	0	0	11.8421	12.2051	38	39
ENSG00000201671	chr2	31449678	31451677	RNA5SP90	NA	0.925114	0.916099	0.0090155	0.0139766	0.0761257	0.831921	8024	1	0	0	12.5789	13.4615	38	39
ENSG00000232354	chr3	42574251	42576250	VIPR1-AS1	NA	0.921516	0.911734	0.00978181	0.0152298	0.0761822	0.831921	7062	1	0	0	12.3158	12.9744	37	38
ENSG00000224830	chr1	248100775	248102774	OR2X1P	NA	0.402894	0.349978	0.0529157	0.197861	0.0763005	0.831921	272	1	0	0	15.4211	14.7436	38	39
ENSG00000226250	chr13	19478079	19480078	LINC00408	100652856	0.925642	0.906499	0.0191431	0.0301973	0.076347	0.831921	2234	2	0	0	12.4868	13.7821	37	38.5
ENSG00000256225	chr9	136627926	136629925	NA	NA	0.901504	0.891728	0.00977594	0.0155566	0.0763564	0.831921	6861	1	0	0	14.8421	14.359	38	39
ENSG00000270552	chr10	43243636	43245635	DUXAP3	NA	0.666239	0.648127	0.0181126	0.0391686	0.0764194	0.831921	1411	1	0	0	13.3684	13.7949	38	39
ENSG00000149313	chr11	105944728	105946727	AASDHPPT	60496	0.908381	0.897447	0.0109339	0.0172793	0.0766897	0.831921	5831	1	0	0	11.6053	12.359	38	38
ENSG00000179954	chr19	55998271	56000270	SSC5D	284297	0.773979	0.775492	-0.00151271	-0.000802177	0.0767141	0.831921	28231	4	0	0	15.0789	14.7949	38	39
ENSG00000227589	chr1	3584837	3586836	NA	NA	0.707163	0.692787	0.0143756	0.0355728	0.0769348	0.831921	1683	2	0	0	13.6579	13.2564	37.5	39
ENSG00000234721	chr17	71781441	71783440	NA	400620	0.841412	0.831406	0.0100065	0.0170561	0.0772087	0.831921	5967	1	0	0	12.1053	12.3077	38	39
ENSG00000211859	chr14	22980334	22982333	TRAJ30	NA	0.874352	0.862745	0.0116067	0.01906	0.0775876	0.831921	4961	1	0	0	11.8684	10.5385	36	37
ENSG00000243317	chr7	135345744	135347743	C7orf73	647087;101930655	0.247815	0.261553	-0.0137382	-0.0506103	0.077592	0.831921	854	8	0	0	14.1612	14.1154	37.75	38.875
ENSG00000259359	chr15	96713310	96715309	NA	NA	0.725129	0.704821	0.0203084	0.0404161	0.0777219	0.831921	1324	1	0	0	12.2368	14.3333	38	38
ENSG00000262585	chr17	77900025	77902024	NA	101928766	0.849891	0.835549	0.0143424	0.0244418	0.0778069	0.831921	3284	4	0	0	14.0658	13.75	38	39
ENSG00000254543	chr8	7749578	7751577	HSPD1P2	NA	0.892604	0.88287	0.00973394	0.0156429	0.0781778	0.831921	6807	1	0	0	15.3158	15.641	37	39
ENSG00000171711	chr8	7750651	7752650	DEFB4A	1673;100289462	0.892604	0.88287	0.00973394	0.0156429	0.0781778	0.831921	6807	1	0	0	15.3158	15.641	37	39
ENSG00000207826	chr8	1763897	1765896	MIR596	693181	0.188808	0.206829	-0.0180205	-0.199285	0.0782076	0.831921	308	16	0	0	13.1711	13.2612	37.625	38.625
ENSG00000255618	chr12	119212443	119214442	NA	NA	0.879866	0.868745	0.0111206	0.0181429	0.078222	0.831921	5350	1	0	0	13.0789	12.2564	38	39
ENSG00000248599	chr8	102062782	102064781	NA	441374	0.778061	0.76265	0.0154108	0.0284919	0.0783525	0.831921	2511	1	0	0	12.9474	14.4103	38	39
ENSG00000170482	chr5	138719743	138721742	SLC23A1	9963	0.795804	0.783107	0.0126964	0.0234128	0.0784316	0.831921	3516	2	0	0	15.9342	15.5513	38	39
ENSG00000258111	chr12	104906307	104908306	NA	NA	0.93197	0.924646	0.00732372	0.0112606	0.0786147	0.831921	10581	1	0	0	12.6316	13.0513	38	38
ENSG00000228804	chr3	187418601	187420600	NA	NA	0.868106	0.856107	0.0119988	0.0199191	0.0786369	0.831921	4604	3	0	0	12.0263	12.4188	37.6667	38.3333
ENSG00000175294	chr11	65793489	65795488	CATSPER1	117144	0.886055	0.878004	0.00805078	0.0137436	0.078728	0.831921	8209	6	0	0	13.9167	14.1239	37.5	38.8333
ENSG00000240093	chr7	193681	195680	NA	NA	0.683287	0.656621	0.0266658	0.0554737	0.0790109	0.831921	714	8	0	0	14.0888	14.0385	38	38.375
ENSG00000253588	chr14	106933900	106935899	IGHVIII-44	NA	0.522475	0.494152	0.0283225	0.0788537	0.0791657	0.831921	331	1	0	0	14.0526	13.7949	38	39
ENSG00000226363	chr2	177040945	177042944	NA	NA	0.0574402	0.0555295	0.00191066	0.0255624	0.0793165	0.831921	12639	3	0	0	14.0526	13.8034	38	39
ENSG00000167916	chr17	38859503	38861502	KRT24	192666	0.914632	0.906874	0.00775772	0.0122327	0.0793898	0.831921	9551	5	0	0	14.0632	14.1333	37.8	39
ENSG00000254894	chr11	20141679	20143678	NAV2-AS1	NA	0.920998	0.903433	0.0175653	0.0274796	0.0795134	0.831921	2680	1	0	0	17.1579	16.2564	38	39
ENSG00000225693	chr9	33019664	33021663	NA	NA	0.875991	0.868433	0.00755809	0.0137596	0.0795644	0.831921	8192	3	0	0	13.4649	13.2821	38	39
ENSG00000176555	chr11	48326275	48328274	OR4S1	256148	0.846461	0.832605	0.013856	0.0235203	0.0796836	0.831921	3480	3	0	0	14.0263	13.8034	37.6667	39
ENSG00000265700	chr6	44221523	44223522	MIR4647	100616124	0.840531	0.829852	0.0106795	0.0182295	0.0797823	0.831921	5310	1	0	0	15.4737	14.8205	38	39
ENSG00000252711	chr6	47681519	47683518	RN7SKP116	NA	0.931551	0.926706	0.00484448	0.00744214	0.0798099	0.831921	15610	1	0	0	14.3947	13.6923	38	39
ENSG00000232724	chr17	73068901	73070900	NA	NA	0.935211	0.930893	0.00431845	0.00660644	0.0800098	0.831921	16942	1	0	0	13.0263	12.4872	38	39
ENSG00000249266	chr5	41967969	41969968	MTHFD2P6	NA	0.941098	0.935711	0.00538689	0.00818556	0.0801872	0.831921	14367	3	0	0	11.9561	11.9915	37.3333	38.6667
ENSG00000238005	chr1	235105310	235107309	NA	NA	0.452709	0.471891	-0.0191818	-0.114929	0.0803789	0.831921	304	3	0	0	11.5	11.8291	37.3333	38.6667
ENSG00000240624	chr14	103747770	103749769	NA	NA	0.71854	0.69849	0.0200497	0.0391663	0.0804299	0.831921	1412	2	0	0	15.9079	15.6282	38	39
ENSG00000205021	chr17	34625232	34627231	CCL3L1	6349;414062	0.758461	0.71035	0.0481106	0.0932733	0.0805626	0.831921	306	1	0	0	16.2368	17.2821	38	39
ENSG00000249129	chr5	177396817	177398816	SUDS3P1	NA	0.887009	0.870816	0.016193	0.0271015	0.0806706	0.831921	2743	3	0	0	15.2193	14.9402	38	38.6667
ENSG00000181001	chr11	5809547	5811546	OR52N1	79473	0.934098	0.924239	0.0098592	0.0151704	0.0808231	0.831921	7112	2	0	0	14.1711	13.8974	38	39
ENSG00000199514	chr3	38344871	38346870	RNU6-235P	NA	0.933776	0.927683	0.0060922	0.00934299	0.0810256	0.831921	12826	1	0	0	14.2105	16.9487	38	39
ENSG00000267108	chr18	12431396	12433395	NA	NA	0.945265	0.939533	0.00573218	0.00877577	0.0811774	0.831921	13528	5	0	0	13.8158	13.5692	38	39
ENSG00000198092	chr4	68995099	68997098	TMPRSS11F	389208	0.935373	0.929477	0.00589562	0.00906694	0.0812874	0.831921	13171	2	0	0	16.0789	16.1795	38	39
ENSG00000189196	chr3	64072540	64074539	LINC00994	100287879	0.930246	0.921948	0.00829796	0.0127887	0.0814682	0.831921	9025	1	0	0	14.2632	14.7436	38	38
ENSG00000176893	chr11	4936423	4938422	OR51G2	81282	0.738875	0.72217	0.016705	0.0325463	0.0818547	0.831921	1956	1	0	0	15.7632	16.8718	38	39
ENSG00000250424	chr7	30891510	30893509	NA	NA	0.81329	0.80008	0.0132101	0.0233366	0.0819479	0.831921	3537	1	0	0	11.8421	10.8462	37	38
ENSG00000240583	chr7	30891510	30893509	AQP1	358	0.81329	0.80008	0.0132101	0.0233366	0.0819479	0.831921	3537	1	0	0	11.8421	10.8462	37	38
ENSG00000113140	chr5	151066227	151068226	SPARC	6678	0.173727	0.179668	-0.00594117	-0.0929075	0.0820582	0.831921	4038	8	0	0	13.8092	13.4968	37.75	38.5
ENSG00000244752	chr22	25613989	25615988	CRYBB2	1415	0.902915	0.895053	0.00786259	0.0127859	0.0821168	0.831921	9030	9	0	0	12.7368	13.0228	37.3333	38
ENSG00000183784	chr9	215394	217393	C9orf66	157983	0.285848	0.266794	0.019054	0.0960434	0.0821419	0.831921	318	1	0	0	14.6842	13.5641	38	39
ENSG00000257877	chr12	112249097	112251096	NA	NA	0.662404	0.641177	0.0212277	0.0462801	0.0823061	0.831921	1012	1	0	0	11.9737	12	37	39
ENSG00000250158	chr5	95581980	95583979	NA	NA	0.894965	0.882767	0.0121975	0.0195776	0.0828691	0.831921	4747	1	0	0	11.8684	11.1538	38	38
ENSG00000236856	chr2	386912	388911	NA	NA	0.92219	0.915879	0.0063113	0.00979205	0.0829062	0.831921	12265	3	0	0	13.6053	13.5897	37.6667	38.3333
ENSG00000228740	chr15	27405967	27407966	NA	101928869	0.888913	0.879055	0.00985711	0.0159074	0.0832691	0.831921	6627	1	0	0	11	11.1795	38	38
ENSG00000087076	chr19	49339436	49341435	HSD17B14	51171	0.10383	0.0830996	0.0207304	0.304472	0.0835024	0.831921	323	6	0	0	14.9781	14.5342	37.6667	38.8333
ENSG00000158482	chr16	21389813	21391812	SNX29P1	NA	0.923839	0.918733	0.0051053	0.00790886	0.0836508	0.831921	14828	1	0	0	12.3947	13.4359	38	38
ENSG00000224967	chr2	118691866	118693865	NA	NA	0.938765	0.933562	0.00520284	0.00793322	0.0837235	0.831921	14782	1	0	0	14.0263	13.5128	38	39
ENSG00000092295	chr14	24733139	24735138	TGM1	7051	0.915272	0.905878	0.00939461	0.0148888	0.0838425	0.831921	7322	3	0	0	14.386	13.2137	37.3333	38.6667
ENSG00000235062	chr22	21052723	21054722	BCRP5	NA	0.897913	0.890639	0.00727397	0.0116051	0.0839038	0.831921	10184	1	0	0	15.9211	15.8974	37	39
ENSG00000261350	chr16	34726267	34728266	NA	NA	0.689646	0.674496	0.01515	0.035042	0.0840016	0.831921	1715	2	0	0	13.1711	13.1538	38	38.5
ENSG00000260341	chr16	34725195	34727194	NA	NA	0.689646	0.674496	0.01515	0.035042	0.0840016	0.831921	1715	2	0	0	13.1711	13.1538	38	38.5
ENSG00000229212	chr15	85777527	85779526	NA	642423;101929479	0.142174	0.132672	0.00950265	0.093026	0.0840461	0.831921	1511	1	0	0	14.6053	14.641	38	39
ENSG00000207089	chr14	69202246	69204245	RNU6-921P	NA	0.92702	0.920062	0.00695819	0.0107532	0.0841019	0.831921	11103	1	0	0	13.1842	14.7179	38	39
ENSG00000188921	chr9	21031136	21033135	PTPLAD2	401494	0.0603657	0.0654543	-0.00508864	-0.100732	0.0841627	0.831921	5162	1	0	0	15.6053	17.3846	38	39
ENSG00000199715	chr6	18272998	18274997	NA	NA	0.946396	0.941067	0.00532917	0.00806136	0.0841718	0.831921	14582	1	0	0	13.0789	13.5128	38	39
ENSG00000183560	chr11	94037259	94039258	FOLR4	390243	0.774066	0.763342	0.0107243	0.0189723	0.0843361	0.831921	5001	3	0	0	15.1228	14.6838	37.6667	38.6667
ENSG00000221468	chr10	43835734	43837733	RNU6ATAC11P	NA	0.873181	0.863564	0.00961736	0.0157963	0.0843589	0.831921	6707	1	0	0	12.2632	13.0769	36	37
ENSG00000238121	chr13	30950783	30952782	LINC00426	100188949	0.0498962	0.0554497	-0.0055535	-0.127922	0.0843767	0.831921	4530	1	0	0	12.5789	13.1538	38	39
ENSG00000186207	chr1	152481820	152483819	LCE5A	254910	0.864785	0.854928	0.00985763	0.0163524	0.0844172	0.831921	6365	3	0	0	14.8158	14.4444	38	39
ENSG00000224066	chr1	32671916	32673915	NA	NA	0.930968	0.92744	0.00352764	0.0054265	0.0844354	0.831921	19065	2	0	0	13.8289	14.1795	38	39
ENSG00000255060	chr11	36447173	36449172	NA	NA	0.912508	0.903251	0.00925671	0.0145495	0.0847996	0.831921	7575	1	0	0	15.0526	14.2821	38	39
ENSG00000159961	chr17	3322362	3324361	OR3A3	8392	0.863139	0.851475	0.0116638	0.0193742	0.0848542	0.831921	4845	2	0	0	15.3947	15.5128	38	38.5
ENSG00000196661	chr11	124266765	124268764	OR8B3	390271	0.929321	0.92122	0.00810067	0.0124957	0.0849598	0.831921	9296	1	0	0	12.8684	11.359	38	37
ENSG00000260115	chr16	61950725	61952724	NA	NA	0.911005	0.901778	0.00922667	0.0145259	0.0852398	0.831921	7591	1	0	0	15.0263	14.1026	38	39
ENSG00000238283	chr17	58094360	58096359	TBC1D3P1	NA	0.928945	0.919084	0.00986106	0.0152317	0.0854145	0.831921	7060	1	0	0	15	15.8974	38	39
ENSG00000244153	chr3	98375146	98377145	WWP1P1	NA	0.451414	0.434986	0.0164271	0.100987	0.085689	0.831921	383	6	0	0	13.0307	13.4744	37.5	39
ENSG00000212544	chr1	149513757	149515756	RNVU1-19	101954277	0.103622	0.108098	-0.00447546	-0.078377	0.0856921	0.831921	6145	3	0	0	14.2807	14.3419	38	39
ENSG00000269783	chr10	99626389	99628388	NA	401647;101927218	0.845716	0.832923	0.0127935	0.0217321	0.0857221	0.831921	3997	1	0	0	10.3684	10.3846	36	39
ENSG00000188069	chr11	4790669	4792668	OR51F1	256892	0.918388	0.904345	0.0140427	0.0220673	0.0857402	0.831921	3888	2	0	0	13.8947	15.2821	38	39
ENSG00000131981	chr14	55589328	55591327	LGALS3	3958	0.826006	0.805323	0.0206824	0.0361406	0.0858622	0.831921	1628	1	0	0	15.6316	13.4872	38	39
ENSG00000234791	chr11	3209276	3211275	NA	NA	0.886722	0.877382	0.00933986	0.0151053	0.0860821	0.831921	7163	1	0	0	11.8158	12.5385	38	37
ENSG00000256827	chr12	124490273	124492272	NA	NA	0.288478	0.267278	0.0212003	0.106293	0.0860993	0.831921	350	1	0	0	15.4211	16.3333	38	39
ENSG00000232803	chr20	61297577	61299576	NA	100127888	0.874786	0.86539	0.00939603	0.0161638	0.0862441	0.831921	6478	8	0	0	13.4309	13.0737	37.75	38.5
ENSG00000253528	chr8	95986582	95988581	NA	NA	0.948264	0.943973	0.00429107	0.00647485	0.0864197	0.831921	17150	1	0	0	14.9211	14.641	38	39
ENSG00000230841	chr1	228636823	228638822	NA	NA	0.901413	0.892531	0.00888193	0.0141283	0.0865211	0.831921	7894	1	0	0	12.7632	12.6667	38	39
ENSG00000260439	chr16	969533	971532	NA	101929387	0.911613	0.914488	-0.00287469	-0.00450841	0.0865837	0.831921	20785	7	0	0	12.6767	12.8388	37.2857	38.5714
ENSG00000223942	chr6	166188175	166190174	NA	NA	0.793113	0.775757	0.0173556	0.0315191	0.0871491	0.831921	2083	1	0	0	13.6316	12.9487	37	39
ENSG00000229339	chr3	42092687	42094686	NA	NA	0.809028	0.737894	0.071134	0.131079	0.0871613	0.831921	356	1	0	0	12.6316	13.2564	37	39
ENSG00000228755	chr10	42776768	42778767	PABPC1P8	NA	0.753815	0.735436	0.0183795	0.0349774	0.0871886	0.831921	1725	3	0	0	10.8158	11.0171	37.3333	38.3333
ENSG00000223534	chr6	32626157	32628156	HLA-DQB1-AS1	NA	0.733358	0.792385	-0.059027	-0.110237	0.08721	0.831921	358	1	0	0	13.2895	11.9231	38	39
ENSG00000259348	chr15	96589660	96591659	NA	NA	0.381429	0.403566	-0.0221366	-0.0793654	0.0872424	0.831921	359	1	0	0	11.1579	11.5128	36	37
ENSG00000251574	chr5	104728172	104730171	NA	NA	0.933587	0.927208	0.00637984	0.00979421	0.087274	0.831921	12262	2	0	0	12.0132	11.5256	37	39
ENSG00000228348	chr1	35586123	35588122	EFCAB14P1	NA	0.1855	0.207903	-0.0224036	-0.163209	0.0873075	0.831921	361	5	0	0	14.3474	14.3179	38	39
ENSG00000153707	chr9	10612224	10614223	PTPRD	5789	0.0532276	0.0517812	0.00144636	0.0413651	0.0874075	0.831921	14712	3	0	0	14.3684	14.3333	38	39
ENSG00000226717	chr9	10611702	10613701	NA	101929428	0.0532276	0.0517812	0.00144636	0.0413651	0.0874075	0.831921	14712	3	0	0	14.3684	14.3333	38	39
ENSG00000196357	chr19	36736660	36738659	ZNF565	147929	0.183811	0.197926	-0.0141153	-0.101422	0.0874252	0.831921	565	1	0	0	12.8684	12.6154	37	38
ENSG00000223815	chr13	60717332	60719331	DIAPH3-AS2	100874196	0.895577	0.890099	0.00547813	0.00875384	0.0874663	0.831921	13552	1	0	0	11.9474	13.3333	36	39
ENSG00000172016	chr2	79386380	79388379	REG3A	5068	0.899403	0.891053	0.00835081	0.0134008	0.0877355	0.831921	8523	3	0	0	14.3772	14.0427	37.6667	39
ENSG00000138386	chr2	191509972	191511971	NAB1	4664	0.946853	0.943334	0.00351906	0.00531564	0.0878832	0.831921	19265	1	0	0	12.8158	13.4615	37	38
ENSG00000227471	chr7	134232388	134234387	AKR1B15	441282	0.774861	0.761709	0.0131521	0.024636	0.0878884	0.831921	3231	2	0	0	12.4868	12.4615	38	38.5
ENSG00000268866	chr19	58734372	58736371	NA	NA	0.933729	0.929343	0.00438616	0.00672083	0.0879181	0.831921	16756	1	0	0	13	12.3333	38	39
ENSG00000213128	chr17	78514503	78516502	RPL32P31	NA	0.945404	0.938192	0.00721126	0.0109306	0.0880683	0.831921	10911	1	0	0	12.6316	12.3077	38	39
ENSG00000237974	chr7	117126291	117128290	NA	NA	0.861871	0.85096	0.0109106	0.0181678	0.0881038	0.831921	5336	1	0	0	13.2105	13.3846	38	39
ENSG00000233435	chr10	135454090	135456089	AGGF1P2	NA	0.89119	0.876276	0.014914	0.0240753	0.0882488	0.831921	3354	1	0	0	12.0263	12.2821	38	39
ENSG00000227179	chr1	111933942	111935941	PGCP1	441897	0.938302	0.931495	0.00680609	0.0103918	0.0885317	0.831921	11498	1	0	0	12.9737	12.8974	38	39
ENSG00000255208	chr11	111319093	111321092	NA	NA	0.902694	0.884374	0.0183201	0.0292531	0.0886744	0.831921	2369	1	0	0	14.6579	14.5385	38	39
ENSG00000255244	chr11	18955032	18957031	NA	NA	0.860093	0.848648	0.0114448	0.0191075	0.0887626	0.831921	4942	3	0	0	16.0088	15.0256	38	39
ENSG00000235942	chr1	152813844	152815843	LCE6A	448835	0.860892	0.847215	0.0136775	0.0235815	0.0888442	0.831921	3464	6	0	0	13.4561	13.141	37.6667	38.6667
ENSG00000228586	chr2	159540915	159542914	NA	NA	0.947068	0.942921	0.0041465	0.00626407	0.0888885	0.831921	17520	1	0	0	11.3421	12.6923	36	38
ENSG00000212490	chr4	53612804	53614803	NA	NA	0.962389	0.959537	0.00285169	0.00423716	0.089188	0.831921	21343	1	0	0	13.6053	10.8462	38	38
ENSG00000265524	chr16	19900323	19902322	NA	NA	0.873084	0.862519	0.0105644	0.0173631	0.0892659	0.831921	5777	1	0	0	12.2632	12.3333	38	39
ENSG00000267874	chr19	35525738	35527737	NA	NA	0.934395	0.928363	0.00603122	0.00924307	0.0892917	0.831921	12951	1	0	0	14.4474	14.6923	38	39
ENSG00000167414	chr19	47137443	47139442	GNG8	94235	0.121167	0.113727	0.00743969	0.0636588	0.0893045	0.831921	2602	5	0	0	13.7211	13.5077	37.4	39
ENSG00000243280	chr4	113090871	113092870	NA	NA	0.843234	0.828017	0.0152169	0.0259617	0.0893318	0.831921	2931	1	0	0	9.78947	10.5897	38	38
ENSG00000244945	chr5	179030243	179032242	NA	101928445	0.937026	0.931746	0.00527935	0.00806505	0.0896211	0.831921	14574	1	0	0	15.5263	15.1538	38	39
ENSG00000222924	chr5	137404648	137406647	RNU6-1148P	NA	0.602116	0.586629	0.0154871	0.0369712	0.0897356	0.831921	1566	1	0	0	11.8684	11.8718	38	39
ENSG00000234761	chr1	202957211	202959210	NA	401980	0.899931	0.891905	0.00802634	0.0127822	0.089856	0.831921	9037	1	0	0	13.2368	12.641	38	39
ENSG00000260506	chr2	239930640	239932639	NA	NA	0.915423	0.908484	0.0069391	0.0109732	0.0898738	0.831921	10872	5	0	0	14.7368	14.2103	38	39
ENSG00000207197	chr15	25320698	25322697	SNORD116-12	100033424	0.799406	0.786892	0.0125135	0.0229281	0.0904146	0.831921	3646	6	0	0	14.8114	14.1239	37.8333	39
ENSG00000231394	chr7	55659970	55661969	NA	NA	0.813494	0.800886	0.0126081	0.0222592	0.0904502	0.831921	3840	1	0	0	15.1053	14.5641	38	39
ENSG00000230285	chr1	86063314	86065313	NA	NA	0.939248	0.931235	0.00801279	0.0122298	0.0907411	0.831921	9557	1	0	0	12.8684	13.8205	37	39
ENSG00000189181	chr1	248845130	248847129	OR14I1	401994	0.866942	0.853892	0.0130508	0.0216318	0.0907425	0.831921	4018	1	0	0	16.5526	15.9487	38	39
ENSG00000157992	chr2	27663733	27665732	KRTCAP3	200634	0.55059	0.574532	-0.0239422	-0.0806339	0.0909824	0.831921	391	12	0	0	12.9539	13.0214	37.6667	38.5
ENSG00000260471	chr16	74253328	74255327	NA	NA	0.681394	0.662291	0.0191029	0.0404221	0.0914528	0.831921	1323	1	0	0	12.0789	13	38	39
ENSG00000240777	chr3	55643131	55645130	NA	NA	0.898356	0.889478	0.00887792	0.0141697	0.0914994	0.831921	7868	1	0	0	14.5789	11.8974	38	39
ENSG00000196196	chr9	35904689	35906688	HRCT1	646962	0.834696	0.821327	0.0133694	0.023386	0.0916898	0.831921	3527	2	0	0	15.1842	15.1154	38	39
ENSG00000226903	chr13	112552799	112554798	LINC00354	101928616	0.839748	0.827871	0.0118772	0.0203346	0.0917123	0.831921	4447	2	0	0	13.6316	13.8077	37.5	38.5
ENSG00000184923	chr10	88983705	88985704	NUTM2A	728118	0.862427	0.852888	0.00953935	0.0158617	0.0917774	0.831921	6658	1	0	0	14.1053	14.3333	37	39
ENSG00000234193	chr2	223783582	223785581	NA	NA	0.926831	0.921075	0.00575588	0.00897118	0.092011	0.831921	13274	2	0	0	13.6184	12.8846	38	39
ENSG00000264435	chr17	28298032	28300031	NA	NA	0.918254	0.912471	0.00578334	0.00901661	0.0920124	0.831921	13234	1	0	0	14.3684	15.1795	38	38
ENSG00000181894	chr19	58665978	58667977	ZNF329	79673	0.0870782	0.0844072	0.00267096	0.0242698	0.0920934	0.831921	10133	5	0	0	13.4684	13.3282	37.6	39
ENSG00000237821	chr7	132854773	132856772	NA	NA	0.821872	0.808819	0.0130532	0.0228174	0.0921487	0.831921	3678	1	0	0	12	11.7949	36	38
ENSG00000263312	chr17	3878897	3880896	NA	NA	0.782373	0.769017	0.0133558	0.0245246	0.0921544	0.831921	3259	1	0	0	16.2105	15.5128	38	39
ENSG00000236217	chr10	81791650	81793649	C1DP2	NA	0.921804	0.91224	0.00956431	0.0148848	0.0922585	0.831921	7325	1	0	0	13.5789	14.1795	38	39
ENSG00000104518	chr8	144633877	144635876	GSDMD	79792	0.0486044	0.0658753	-0.017271	-0.403786	0.0922775	0.831921	403	8	0	0	13.3322	13.1442	37.5	38.875
ENSG00000216895	chr7	155437400	155439399	NA	100506302	0.402093	0.394061	0.00803231	0.0230655	0.0923103	0.831921	3616	3	0	0	15.386	14.5812	38	39
ENSG00000225334	chr1	224953102	224955101	NA	NA	0.91409	0.908461	0.00562929	0.00881536	0.0923673	0.831921	13475	1	0	0	9.42105	10.359	36	38
ENSG00000207024	chr11	64062009	64064008	NA	NA	0.837003	0.824187	0.0128163	0.0219968	0.092813	0.831921	3907	1	0	0	13.0263	12.3077	38	39
ENSG00000253725	chr5	178265598	178267597	NA	NA	0.734911	0.801482	-0.066571	-0.123491	0.0928401	0.831921	407	1	0	0	10.6316	11.4872	38	38
ENSG00000266839	chr17	20224814	20226813	NA	NA	0.695732	0.685511	0.0102204	0.0210459	0.0928586	0.831921	4213	1	0	0	10.7368	9.92308	38	39
ENSG00000268194	chr2	121223198	121225197	LINC01101	NA	0.737546	0.714264	0.023282	0.0558553	0.0928591	0.831921	701	10	0	0	13.8789	13.9615	37.9	38.8
ENSG00000234043	chr10	92912607	92914606	NA	NA	0.919578	0.912395	0.00718256	0.011284	0.0929154	0.831921	10548	6	0	0	13.136	13.7436	38	38.5
ENSG00000263520	chr17	63452159	63454158	NA	NA	0.866504	0.853463	0.0130412	0.0216267	0.0929545	0.831921	4019	1	0	0	13.7632	12.8205	38	38
ENSG00000140181	chr15	23377729	23379728	HERC2P2	101930157	0.38659	0.410776	-0.0241868	-0.136379	0.0932476	0.831921	412	5	0	0	13.1947	13.4769	38	38.8
ENSG00000236957	chr1	157893355	157895354	NA	NA	0.935507	0.930224	0.00528372	0.00808473	0.09342	0.831921	14533	1	0	0	11.1316	11.359	37	38
ENSG00000181396	chr17	80376014	80378013	OGFOD3	79701	0.294673	0.28225	0.0124232	0.0406436	0.0934405	0.831921	1301	7	0	0	13.203	13.2125	37.8571	38.7143
ENSG00000224057	chr7	55256128	55258127	EGFR-AS1	100507500	0.944456	0.941383	0.00307302	0.00465248	0.0935128	0.831921	20489	1	0	0	11.5789	12.9231	37	39
ENSG00000255260	chr11	11264763	11266762	NA	NA	0.141006	0.130981	0.0100254	0.099109	0.0935444	0.831921	1305	1	0	0	13.8158	14.641	38	39
ENSG00000134827	chr11	59633549	59635548	TCN1	6947	0.438045	0.449038	-0.0109931	-0.0588262	0.0938172	0.831921	1056	4	0	0	14.9408	15.4359	38	39
ENSG00000258597	chr14	94832540	94834539	SERPINA2P	NA	0.928713	0.920928	0.00778559	0.0120155	0.0939504	0.831921	9769	1	0	0	14.6842	12.2821	38	37
ENSG00000234972	chr17	34756551	34758550	TBC1D3C	729873;729877	0.824982	0.790949	0.0340327	0.0690877	0.0940806	0.831921	435	3	0	0	15.4386	15.8462	38	39
ENSG00000259435	chr15	22412069	22414068	OR4N3P	390539	0.457129	0.515078	-0.0579493	-0.168712	0.094182	0.831921	420	1	0	0	14.2105	13.6923	38	39
ENSG00000231064	chr1	155165159	155167158	NA	NA	0.867352	0.873093	-0.0057418	-0.0103328	0.094385	0.831921	11572	2	0	0	15.5526	15.2564	38	38.5
ENSG00000169075	chr6	118821093	118823092	BRD7P3	23629	0.911237	0.902941	0.00829652	0.0131117	0.0946471	0.831921	8769	4	0	0	14.3421	14.7308	38	39
ENSG00000269071	chr5	138850608	138852607	NA	NA	0.934999	0.929219	0.00578022	0.00885155	0.0946909	0.831921	13428	1	0	0	14.2632	13.8974	37	39
ENSG00000111046	chr12	81099777	81101776	MYF6	4618	0.641613	0.627929	0.0136837	0.0333031	0.0948033	0.831921	1866	5	0	0	15.0211	15.0308	37.8	39
ENSG00000270698	chr16	85848169	85850168	NA	NA	0.859359	0.848295	0.0110642	0.0198689	0.0948336	0.831921	4624	2	0	0	12.5263	12.5	37	38
ENSG00000144452	chr2	216002652	216004651	ABCA12	26154	0.95028	0.946899	0.00338134	0.00508898	0.0949449	0.831921	19694	1	0	0	13.7632	14.9487	38	39
ENSG00000168828	chr9	35869962	35871961	OR13J1	392309	0.735069	0.721195	0.0138738	0.0271174	0.0950798	0.831921	2738	1	0	0	14.1316	14.5128	38	39
ENSG00000211806	chr14	22578800	22580799	TRAV25	NA	0.866035	0.857236	0.00879888	0.0145637	0.0951365	0.831921	7563	1	0	0	13.8421	14.5641	38	39
ENSG00000265566	chr17	2655626	2657625	RN7SL605P	NA	0.858623	0.845025	0.0135986	0.0227645	0.0951949	0.831921	3698	1	0	0	13.7895	15.1795	38	38
ENSG00000005102	chr17	41738823	41740822	MEOX1	4222	0.679951	0.652302	0.0276489	0.102854	0.0952925	0.831921	430	8	0	0	14.7303	15.2692	37.75	38.625
ENSG00000263381	chr1	45009665	45011664	MIR5584	100847089	0.907067	0.89759	0.00947754	0.0149873	0.0953126	0.831921	7251	1	0	0	12.1053	12.8462	38	39
ENSG00000216331	chr6	26194294	26196293	HIST1H1PS1	NA	0.132902	0.109194	0.0237071	0.246061	0.0953249	0.831921	432	5	0	0	12.9316	12.7744	38	38.6
ENSG00000266545	chr15	21144081	21146080	MIR5701-1;MIR5701-2	100847005;100847060	0.881684	0.869625	0.012059	0.0201822	0.0955859	0.831921	4500	6	0	0	13.2851	13.5598	37.6667	38.6667
ENSG00000258710	chr15	21144267	21146266	CT60	348120	0.881684	0.869625	0.012059	0.0201822	0.0955859	0.831921	4500	6	0	0	13.2851	13.5598	37.6667	38.6667
ENSG00000260851	chr16	66550716	66552715	NA	NA	0.0306208	0.0324338	-0.001813	-0.0629952	0.0956288	0.831921	13052	1	0	0	16.1842	15.7949	38	39
ENSG00000255258	chr11	133679772	133681771	NA	646522	0.180077	0.173218	0.00685945	0.0530261	0.0957539	0.831921	3095	1	0	0	15.7632	15.7179	38	39
ENSG00000242775	chr3	55395358	55397357	NA	NA	0.813875	0.80023	0.0136455	0.0240949	0.0959423	0.831921	3350	1	0	0	13.2368	12.0256	38	39
ENSG00000255484	chr11	112426026	112428025	NA	387810	0.941649	0.93361	0.00803928	0.0122393	0.096014	0.831921	9547	1	0	0	14.0263	14.2051	38	39
ENSG00000207935	chr9	73424501	73426500	MIR204	406987	0.916997	0.909974	0.00702364	0.0110326	0.0960764	0.831921	10806	2	0	0	12.9605	12.7564	38	39
ENSG00000229944	chr17	47501799	47503798	NA	NA	0.624787	0.591279	0.0335086	0.0782395	0.0961421	0.831921	440	1	0	0	12.9474	13.2051	38	39
ENSG00000135175	chr7	97619982	97621981	OCM2	4951	0.778918	0.764254	0.0146638	0.0267375	0.0964199	0.831921	2809	2	0	0	14.0658	14.4487	37.5	38.5
ENSG00000266956	chr17	34309192	34311191	NA	NA	0.814563	0.802154	0.0124087	0.0222416	0.0965475	0.831921	3848	2	0	0	16.2237	15.7692	38	39
ENSG00000202142	chr14	101440662	101442661	SNORD114-18	767596	0.943854	0.938815	0.00503882	0.00764136	0.09662	0.831921	15275	1	0	0	12.9211	14.1795	36	39
ENSG00000199942	chr14	101441314	101443313	SNORD114-19	767597	0.943854	0.938815	0.00503882	0.00764136	0.09662	0.831921	15275	1	0	0	12.9211	14.1795	36	39
ENSG00000247993	chr5	72740684	72742683	NA	NA	0.128893	0.125105	0.00378772	0.033267	0.0966579	0.831921	7410	3	0	0	14.193	14.3675	38	39
ENSG00000266015	chr14	103004481	103006480	MIR4309	100422954	0.964813	0.9628	0.00201229	0.00298122	0.0967038	0.831921	23781	1	0	0	10.4474	10.1026	37	38
ENSG00000137462	chr4	154621152	154623151	TLR2	7097	0.930776	0.938827	-0.00805151	-0.0122946	0.0967082	0.831921	9495	1	0	0	14.9211	14.6923	38	39
ENSG00000229751	chr10	14032315	14034314	NA	NA	0.939698	0.932209	0.00748848	0.0114209	0.0969074	0.831921	10384	1	0	0	14.8684	14.641	38	39
ENSG00000248409	chr22	23733458	23735457	NA	NA	0.96152	0.938973	0.0225468	0.0338763	0.0970112	0.831921	1811	1	0	0	12	12.8718	38	37
ENSG00000197161	chr11	48373500	48375499	OR4C4P	NA	0.689504	0.662326	0.0271786	0.0571726	0.0970866	0.831921	662	1	0	0	9.94737	10.0513	38	38
ENSG00000266445	chr17	80435301	80437300	NA	NA	0.89567	0.858301	0.037369	0.0641663	0.0972109	0.831921	521	2	0	0	12.7632	12.3718	37.5	38
ENSG00000254153	chr8	8318348	8320347	NA	NA	0.923703	0.915893	0.00780957	0.0121176	0.097322	0.831921	9677	1	0	0	14.6316	15.2821	38	39
ENSG00000234186	chr16	27076528	27078527	C16orf82	NA	0.814798	0.804687	0.0101109	0.0201549	0.0973317	0.831921	4511	4	0	0	12.9671	13.3205	37.75	38.75
ENSG00000258345	chr12	56513224	56515223	NA	NA	0.493766	0.488796	0.00497029	0.0572924	0.0978196	0.831921	5349	2	0	0	16.0921	14.7949	38	38.5
ENSG00000204671	chr12	122658247	122660246	IL31	386653	0.916639	0.909904	0.00673502	0.0105835	0.0979668	0.831921	11294	7	0	0	13.8647	13.9414	37.4286	38.5714
ENSG00000230525	chr2	67130068	67132067	NA	101060019	0.917784	0.904501	0.0132835	0.0208049	0.0979942	0.831921	4281	1	0	0	14.7895	14.2564	38	38
ENSG00000272593	chr9	131152240	131154239	NA	81605	0.919832	0.912817	0.00701436	0.0109245	0.098194	0.831921	10920	1	0	0	16.0526	15.8718	38	39
ENSG00000228156	chr20	31168265	31170264	NA	NA	0.260795	0.243674	0.0171214	0.0942274	0.0983255	0.831921	458	1	0	0	11.0526	12.3333	35	39
ENSG00000257771	chr12	50304236	50306235	NA	101927292	0.944616	0.941519	0.00309739	0.00468864	0.0983742	0.831921	20416	1	0	0	14.4211	14.6667	38	39
ENSG00000256343	chr12	131134416	131136415	NA	NA	0.827424	0.846134	-0.0187107	-0.0318795	0.0985076	0.831921	2038	1	0	0	15.5263	15	38	39
ENSG00000267767	chr19	35323274	35325273	NA	400685	0.890686	0.882384	0.00830226	0.0140769	0.098616	0.831921	7942	5	0	0	14.5105	14.4205	37.8	39
ENSG00000176547	chr11	48344972	48346971	OR4C3	256144	0.590769	0.56947	0.0212991	0.0489157	0.0987255	0.831921	913	2	0	0	12.9211	12.7179	37.5	38
ENSG00000224924	chr21	22175035	22177034	LINC00320	387486	0.877114	0.864506	0.0126077	0.0206508	0.0987471	0.831921	4334	1	0	0	12.0263	11.5385	38	38
ENSG00000237058	chr1	2562507	2564506	NA	NA	0.90973	0.900577	0.0091528	0.0144046	0.0987587	0.831921	7678	2	0	0	14.1316	14.2051	38	39
ENSG00000270113	chr12	123773731	123775730	NA	NA	0.952903	0.94991	0.00299251	0.00449058	0.0988808	0.831921	20824	1	0	0	14.4737	16.1282	38	39
ENSG00000122718	chr9	35957652	35959651	OR2S2	56656	0.890503	0.87723	0.013273	0.0214229	0.0989956	0.831921	4082	1	0	0	14.7105	14.0256	38	39
ENSG00000252539	chr19	451634	453633	RNA5SP462	NA	0.893649	0.886511	0.00713796	0.0114412	0.0990618	0.831921	10358	1	0	0	12.5263	12.641	38	39
ENSG00000006074	chr17	34390140	34392139	CCL18	6362	0.839916	0.829368	0.0105484	0.0182548	0.0991653	0.831921	5301	3	0	0	14.7895	14.4359	38	39
ENSG00000258927	chr14	96085751	96087750	NA	NA	0.931831	0.927525	0.00430662	0.00661201	0.0992122	0.831921	16932	1	0	0	15.1842	16.8205	38	39
ENSG00000216179	chr14	101529332	101531331	MIR541	100126308	0.899709	0.891207	0.0085022	0.0136815	0.0993639	0.831921	8257	6	0	0	14.1404	14.5043	37.8333	38.8333
ENSG00000256355	chr12	67818267	67820266	NTAN1P3	NA	0.887232	0.874647	0.0125848	0.0203789	0.0997522	0.831921	4427	1	0	0	14.5263	15.4359	38	39
ENSG00000250053	chr4	190959055	190961054	RARRES2P4	NA	0.69178	0.720833	-0.0290534	-0.0585238	0.0997651	0.831921	632	1	0	0	12.4211	10.1026	38	36
ENSG00000211784	chr14	22292136	22294135	TRAV10	NA	0.889819	0.877774	0.0120454	0.0194431	0.0997793	0.831921	4810	1	0	0	12.1842	12	38	39
ENSG00000250934	chr3	125984139	125986138	NA	644662	0.841553	0.83188	0.00967266	0.0163449	0.0998191	0.831921	6370	2	0	0	13.0395	12.2692	37.5	39
ENSG00000230212	chr21	37498439	37500438	NA	100133286	0.947208	0.941681	0.0055276	0.00835529	0.0999438	0.831921	14121	1	0	0	15.3421	14.4615	38	39
ENSG00000220988	chr19	51305176	51307175	SNORD88C	NA	0.0745063	0.0703096	0.00419673	0.0728879	0.100194	0.831921	6643	2	0	0	15.3684	14.6795	38	38.5
ENSG00000266151	chr20	43035260	43037259	MIR3646	100500813	0.660942	0.674855	-0.0139133	-0.0296112	0.100292	0.831921	2321	1	0	0	16.2105	15.7692	38	38
ENSG00000200680	chr15	25420479	25422478	SNORD115-4	100033441	0.908083	0.901812	0.00627119	0.00987991	0.100413	0.831921	12135	3	0	0	13.7281	14.2308	37.6667	39
ENSG00000252311	chr16	85815006	85817005	RNU1-103P	NA	0.869119	0.860753	0.00836521	0.0137936	0.100431	0.831921	8162	1	0	0	12.5263	13.2308	37	39
ENSG00000270184	chr16	85816488	85818487	NA	NA	0.869119	0.860753	0.00836521	0.0137936	0.100431	0.831921	8162	1	0	0	12.5263	13.2308	37	39
ENSG00000250150	chr4	168229441	168231440	NA	NA	0.908079	0.9019	0.00617961	0.00974363	0.100487	0.831921	12333	1	0	0	13.7895	14.6667	38	39
ENSG00000203395	chr2	68592217	68594216	NA	101927723	0.191518	0.207707	-0.0161886	-0.112901	0.100586	0.831921	482	5	0	0	11.6053	11.5641	36.8	38.6
ENSG00000255689	chr11	115451515	115453514	NA	NA	0.564098	0.536757	0.0273402	0.0703952	0.10059	0.831921	483	1	0	0	14.5526	13.0513	37	39
ENSG00000171484	chr9	125391353	125393352	OR1B1	347169	0.735612	0.720565	0.0150469	0.0312246	0.100663	0.831921	2113	3	0	0	13.7105	14	38	39
ENSG00000136848	chr9	124327836	124329835	DAB2IP	153090	0.820363	0.795833	0.0245299	0.0420317	0.100855	0.831921	1234	3	0	0	13.3509	13.1538	37.6667	38.3333
ENSG00000180919	chr11	6127414	6129413	OR56B4	196335	0.836819	0.822409	0.0144103	0.0247616	0.100944	0.831921	3207	1	0	0	14.2895	14.4615	38	39
ENSG00000233303	chr3	194813817	194815816	XXYLT1-AS1	100874528	0.793265	0.802394	-0.00912914	-0.0190467	0.100979	0.831921	4969	3	0	0	11.7456	12.4103	36.6667	38.6667
ENSG00000221461	chr8	124192266	124194265	NA	NA	0.869888	0.847887	0.0220004	0.0365313	0.101166	0.831921	1594	1	0	0	14.2895	13.6667	38	39
ENSG00000149452	chr11	62782812	62784811	SLC22A8	9376	0.699427	0.6856	0.0138269	0.0315821	0.101172	0.831921	2068	9	0	0	13.8743	14.7949	37.7778	38.8889
ENSG00000237999	chr9	103492022	103494021	NA	NA	0.938944	0.934861	0.00408295	0.00622078	0.101239	0.831921	17602	1	0	0	15.0263	16.0256	38	39
ENSG00000235241	chr1	17214090	17216089	NA	NA	0.122797	0.104492	0.0183057	0.199713	0.101288	0.831921	491	5	0	0	13.1316	13.6308	37.8	38.8
ENSG00000238788	chr2	127773497	127775496	RNU7-182P	NA	0.922601	0.916374	0.00622669	0.00966473	0.101397	0.831921	12430	1	0	0	13.0263	12.4359	38	39
ENSG00000249966	chr5	1849564	1851563	NA	NA	0.557935	0.537505	0.0204302	0.057477	0.10158	0.831921	654	7	0	0	12.718	13.337	37.7143	38.8571
ENSG00000133742	chr8	86290744	86292743	CA1	759	0.820316	0.810492	0.00982368	0.0184907	0.101764	0.831921	5212	3	0	0	14.4737	14.735	38	38.6667
ENSG00000169208	chr14	22038376	22040375	OR10G3	26533	0.859769	0.853198	0.0065715	0.0104562	0.102038	0.831921	11419	3	0	0	15.0702	15.2906	38	38.6667
ENSG00000252591	chr19	18081334	18083333	RNA5SP468	NA	0.950904	0.947832	0.00307214	0.00461988	0.102127	0.831921	20558	1	0	0	15.4474	15.4872	38	39
ENSG00000187626	chr6	28226512	28228511	ZKSCAN4	387032	0.407188	0.422652	-0.0154643	-0.0848629	0.102409	0.831921	497	11	0	0	13.5957	13.8089	37.8182	38.8182
ENSG00000125255	chr13	103718697	103720696	SLC10A2	6555	0.790252	0.779019	0.0112324	0.0217754	0.102455	0.831921	3987	4	0	0	12.7171	12.5449	37.5	37.75
ENSG00000250102	chr4	132299668	132301667	NA	NA	0.934756	0.929766	0.00499032	0.00764069	0.102737	0.831921	15277	1	0	0	14.6053	13.1026	38	39
ENSG00000198586	chr2	172087325	172089324	TLK1	9874	0.929713	0.92322	0.00649312	0.0100032	0.102842	0.831921	11978	1	0	0	12.5789	14	38	39
ENSG00000232237	chr1	201095813	201097812	ASCL5	647219	0.805545	0.795394	0.010151	0.0217837	0.103037	0.831921	3983	2	0	0	12.4079	12.9744	37.5	39
ENSG00000260787	chr15	77335034	77337033	NA	NA	0.793265	0.777302	0.0159631	0.0289591	0.103039	0.831921	2427	1	0	0	16.2895	15.7436	38	39
ENSG00000269018	chr11	65359448	65361447	NA	NA	0.799481	0.818156	-0.018675	-0.035803	0.103041	0.831921	1659	6	0	0	13.7939	13.3932	38	38.8333
ENSG00000211845	chr14	22962306	22964305	TRAJ44	NA	0.880113	0.871086	0.00902733	0.0147062	0.103087	0.831921	7456	1	0	0	11.7105	11.641	37	38
ENSG00000121933	chr1	112106085	112108084	ADORA3	140	0.938502	0.933178	0.00532362	0.00812017	0.103445	0.831921	14472	1	0	0	15.6842	14.0256	38	39
ENSG00000258848	chr15	22025231	22027230	GRAMD4P6	NA	0.736619	0.722165	0.0144544	0.0362995	0.10347	0.831921	1611	2	0	0	14.3289	15.1026	38	39
ENSG00000258171	chr12	93566642	93568641	NA	NA	0.831782	0.822824	0.00895785	0.0154347	0.103517	0.831921	6927	1	0	0	14.7368	14.5385	38	38
ENSG00000187908	chr10	124318681	124320680	DMBT1	1755	0.425112	0.420983	0.00412917	0.0256585	0.103614	0.831921	6771	3	0	0	14.7281	14.0684	37.6667	39
ENSG00000213343	chr12	66429515	66431514	NA	NA	0.803014	0.790482	0.0125327	0.0224125	0.103686	0.831921	3800	1	0	0	11.9737	12.4872	38	39
ENSG00000225656	chr1	230959954	230961953	NA	NA	0.701656	0.719115	-0.0174593	-0.0349668	0.103741	0.831921	1727	1	0	0	11.7368	11.0513	36	39
ENSG00000224132	chr2	238164234	238166233	NA	NA	0.914834	0.906391	0.008443	0.0132312	0.103829	0.831921	8665	1	0	0	13.5526	14.3846	36	39
ENSG00000272235	chr1	3226161	3228160	NA	NA	0.953465	0.948126	0.00533926	0.00801726	0.103849	0.831921	14643	1	0	0	11.5526	12	38	39
ENSG00000220139	chr6	119478962	119480961	NA	NA	0.911187	0.901451	0.00973668	0.01533	0.103868	0.831921	6986	1	0	0	13.6053	13.9231	38	38
ENSG00000214314	chr7	99039052	99041051	NA	NA	0.922284	0.91856	0.00372383	0.00577412	0.10403	0.831921	18408	1	0	0	14.7105	15.6667	38	39
ENSG00000181733	chr19	8839816	8841815	OR2Z1	284383	0.910629	0.902074	0.00855463	0.0136766	0.104077	0.831921	8264	4	0	0	14.6711	15.1667	38	39
ENSG00000204049	chr10	79625133	79627132	NA	NA	0.935198	0.929626	0.00557208	0.00853007	0.104172	0.831921	13868	1	0	0	12.8421	13.4872	38	39
ENSG00000111664	chr12	6947618	6949617	GNB3	2784	0.867874	0.857296	0.0105785	0.0175854	0.104182	0.831921	5640	5	0	0	15.3053	15.6923	38	39
ENSG00000226212	chr7	38380100	38382099	TRGV6	NA	0.941538	0.935855	0.00568334	0.00864275	0.10422	0.831921	13692	1	0	0	13.7895	13.1795	38	39
ENSG00000135390	chr12	54070693	54072692	ATP5G2	517	0.130376	0.128017	0.00235904	-0.00896785	0.104345	0.831921	13278	8	0	0	13.9474	13.1827	37.75	38.625
ENSG00000218520	chr6	63939516	63941515	NA	NA	0.741781	0.752458	-0.0106767	-0.0199016	0.104519	0.831921	4609	2	0	0	13.7895	13.8974	37.5	39
ENSG00000130957	chr9	97355576	97357575	FBP2	8789	0.916115	0.909631	0.00648397	0.0101462	0.104537	0.831921	11790	2	0	0	14.1447	13.3205	38	39
ENSG00000231113	chr6	42906602	42908601	NA	NA	0.925793	0.918449	0.00734438	0.0113674	0.104542	0.831921	10445	1	0	0	10.2368	9.4359	36	36
ENSG00000249722	chr5	173755115	173757114	NA	NA	0.765824	0.75318	0.0126432	0.0237045	0.104551	0.831921	3433	1	0	0	10.3158	10.3077	36	38
ENSG00000257790	chr12	53545556	53547555	NA	NA	0.924903	0.918412	0.00649058	0.010087	0.104963	0.831921	11859	2	0	0	14.3158	15.3205	38	39
ENSG00000211792	chr14	22390739	22392738	TRAV14DV4	NA	0.198068	0.217997	-0.0199285	-0.131956	0.104986	0.831921	525	1	0	0	13.9211	13.5128	36	39
ENSG00000227684	chr1	17075228	17077227	CROCCP4	NA	0.860844	0.873419	-0.0125749	-0.0206834	0.105068	0.831921	4323	1	0	0	15.4474	14.7179	38	39
ENSG00000255287	chr11	92669107	92671106	SNRPGP16	NA	0.869308	0.857561	0.0117469	0.0194032	0.10508	0.831921	4830	1	0	0	11.2368	12.1795	38	38
ENSG00000237404	chr6	19752845	19754844	NA	NA	0.448017	0.427782	0.0202353	0.0651896	0.105122	0.831921	528	1	0	0	12.9211	12	38	38
ENSG00000237596	chr6	136546234	136548233	NA	NA	0.788203	0.776433	0.0117701	0.0225734	0.105136	0.831921	3758	2	0	0	13.4868	12.6923	38	38.5
ENSG00000266160	chr1	156955342	156957341	RN7SL612P	NA	0.937069	0.927404	0.00966463	0.014798	0.105308	0.831921	7400	1	0	0	12.2368	12.6154	38	37
ENSG00000228021	chr10	127370298	127372297	NA	283038	0.831702	0.820988	0.0107138	0.0193695	0.105361	0.831921	4847	5	0	0	14.7684	14.7692	37.6	39
ENSG00000263744	chr11	70717974	70719973	MIR3664	100500844	0.920712	0.914414	0.00629809	0.00979583	0.105461	0.831921	12260	1	0	0	13.0526	14	38	39
ENSG00000010282	chr3	42743820	42745819	HHATL	57467	0.768511	0.757333	0.0111782	0.0296493	0.105512	0.831921	2313	5	0	0	14.3263	14.6051	38	38.8
ENSG00000147571	chr8	67090461	67092460	CRH	1392	0.66541	0.650789	0.0146208	0.0322323	0.105599	0.831921	1983	7	0	0	14.5714	15.0513	37.8571	38.8571
ENSG00000242779	chr19	53540652	53542651	ZNF702P	79986	0.13819	0.153575	-0.0153845	-0.175913	0.105861	0.831921	535	4	0	0	15.2237	15.1731	38	39
ENSG00000262920	chr17	169683	171682	NA	NA	0.723316	0.691476	0.0318396	0.0691211	0.105873	0.831921	536	5	0	0	14.3105	14.8872	38	39
ENSG00000132432	chr7	54827168	54829167	SEC61G	23480	0.176868	0.164257	0.0126113	0.0796302	0.105899	0.831921	756	4	0	0	13.9671	14.1026	37.75	39
ENSG00000155269	chr4	8558952	8560951	GPR78	27201	0.935224	0.931045	0.00417887	0.00639234	0.105899	0.831921	17301	1	0	0	13.3421	12.8462	38	39
ENSG00000213774	chr2	7464694	7466693	NA	NA	0.856799	0.848862	0.00793636	0.0138481	0.105943	0.831921	8118	3	0	0	12.4386	12.5128	37.3333	38.3333
ENSG00000064989	chr2	188312688	188314687	CALCRL	10203	0.0829766	0.0889444	-0.00596783	-0.0897508	0.105976	0.831921	4011	1	0	0	13.0526	13.0769	38	39
ENSG00000242473	chr19	55264975	55266974	KIR2DP1	100653048;100653066;101929821	0.876946	0.869223	0.00772304	0.0134212	0.106022	0.831921	8497	3	0	0	15.3947	15.3675	38	39
ENSG00000261028	chr16	64377314	64379313	NA	NA	0.881168	0.873214	0.00795438	0.012935	0.106137	0.831921	8913	1	0	0	11.6053	11.4359	38	39
ENSG00000099834	chr11	625579	627578	CDHR5	53841	0.434251	0.427225	0.00702632	0.0234185	0.106279	0.831921	3512	6	0	0	13.1096	13.3077	37.8333	38.8333
ENSG00000183130	chr1	248789992	248791991	OR2T11	127077	0.904913	0.896802	0.0081118	0.0130186	0.106341	0.831921	8859	3	0	0	13.4474	13.1111	38	39
ENSG00000217330	chr6	118908733	118910732	SSXP10	NA	0.940871	0.936532	0.00433835	0.00659714	0.106368	0.831921	16958	2	0	0	13.0658	12.7692	37.5	38
ENSG00000234025	chr6	73867363	73869362	NA	NA	0.84145	0.792087	0.0493634	0.10152	0.106439	0.831921	546	2	0	0	15.0789	15.1538	38	38
ENSG00000268854	chr19	50986109	50988108	NA	NA	0.945489	0.941671	0.00381825	0.00577673	0.106571	0.831921	18401	1	0	0	17.0789	16.6154	38	39
ENSG00000235968	chr2	68251399	68253398	NA	NA	0.908153	0.900391	0.00776195	0.0122101	0.106606	0.831921	9581	3	0	0	11.4561	11.9829	37.6667	39
ENSG00000198650	chr16	71610534	71612533	TAT	6898	0.590959	0.583155	0.00780457	0.0104599	0.106608	0.831921	11415	2	0	0	13.1184	12.6923	38	39
ENSG00000064300	chr17	47571155	47573154	NGFR	4804	0.376975	0.365885	0.0110903	0.0608267	0.10678	0.831921	1030	6	0	0	13.0088	13.0684	37.5	38.6667
ENSG00000234946	chr2	24165216	24167215	SDHCP3	NA	0.9413	0.937771	0.00352928	0.00536229	0.106894	0.831921	19178	1	0	0	11.2105	11.2564	38	38
ENSG00000256542	chr12	132852435	132854434	NA	NA	0.803771	0.786857	0.0169141	0.03048	0.107002	0.831921	2196	4	0	0	13.8355	13.5321	38	39
ENSG00000215808	chr1	238648824	238650823	LINC01139	339535	0.809379	0.806684	0.00269512	0.00175955	0.107169	0.831921	26261	3	0	0	16.4386	16.0769	38	39
ENSG00000234855	chr10	98861013	98863012	NA	100505540	0.895782	0.885993	0.00978897	0.0157865	0.107343	0.831921	6717	4	0	0	14.0658	14.0513	38	38.5
ENSG00000248977	chr4	40143486	40145485	NA	NA	0.892985	0.882492	0.0104934	0.0168635	0.107397	0.831921	6064	1	0	0	12.9211	12.5385	38	39
ENSG00000010438	chr9	33749015	33751014	PRSS3	5646	0.314887	0.331841	-0.0169539	-0.0689711	0.107552	0.831921	556	5	0	0	14.2105	14.0564	38	38.8
ENSG00000238020	chr3	183822467	183824466	HTR3E-AS1	NA	0.747608	0.737752	0.00985575	0.0188912	0.10757	0.831921	5037	1	0	0	11.1053	11.8462	37	39
ENSG00000211912	chr14	106353937	106355936	IGHD2-21	NA	0.585069	0.560555	0.024514	0.0656	0.107715	0.831921	558	2	0	0	12.6711	12.4487	37.5	38.5
ENSG00000244620	chr14	106354442	106356441	NA	NA	0.585069	0.560555	0.024514	0.0656	0.107715	0.831921	558	2	0	0	12.6711	12.4487	37.5	38.5
ENSG00000272255	chr5	139024088	139026087	NA	NA	0.893251	0.886452	0.00679908	0.010833	0.107788	0.831921	11033	2	0	0	12.1842	12	36.5	38.5
ENSG00000229836	chr6	31275827	31277826	NA	NA	0.307692	0.324799	-0.0171073	-0.173021	0.107838	0.831921	561	7	0	0	13.2519	13.0183	37.5714	38.7143
ENSG00000257403	chr16	21356960	21358959	NA	NA	0.944732	0.938306	0.00642579	0.00974283	0.107873	0.831921	12335	1	0	0	11.8421	11.9744	38	39
ENSG00000220908	chr6	93433048	93435047	NA	NA	0.920732	0.914647	0.00608515	0.00955633	0.107908	0.831921	12552	2	0	0	12.8158	13.1154	38	39
ENSG00000121691	chr11	34458972	34460971	CAT	847	0.0548777	0.0489677	0.00590995	0.14784	0.108016	0.831921	4080	12	0	0	13.0702	13.2671	37.6667	38.8333
ENSG00000081853	chr5	140717039	140719038	PCDHGA2	56113	0.187405	0.200659	-0.0132536	-0.0891302	0.108072	0.831921	657	8	0	0	13.3322	12.9776	37.25	38.375
ENSG00000202498	chr1	215802960	215804959	NA	NA	0.827401	0.815904	0.0114967	0.019944	0.108549	0.831921	4593	1	0	0	14	14.0769	38	39
ENSG00000243478	chr2	201559140	201561139	AOX2P	344454	0.917074	0.906948	0.0101266	0.0158455	0.108569	0.831921	6670	1	0	0	16.6316	15.7949	38	39
ENSG00000238498	chr22	42471666	42473665	NA	NA	0.93343	0.928863	0.00456747	0.00700155	0.108733	0.831921	16303	1	0	0	14.7105	15.1282	38	39
ENSG00000257956	chr12	79951062	79953061	NA	NA	0.948099	0.942299	0.00579944	0.00875927	0.108826	0.831921	13545	1	0	0	14.2632	14.1795	38	39
ENSG00000233327	chr17	18428745	18430744	USP32P2	220594;101060794	0.931795	0.925939	0.00585687	0.00899989	0.108921	0.831921	13250	1	0	0	16.7895	14.4103	38	39
ENSG00000235119	chr9	117160284	117162283	NA	NA	0.491263	0.487227	0.00403603	0.0477519	0.108988	0.831921	6930	2	0	0	15.8421	15.8333	38	39
ENSG00000143549	chr1	154166625	154168624	TPM3	7170	0.593282	0.581254	0.0120273	0.0349054	0.109012	0.831921	1730	3	0	0	13.1316	12.7009	37.3333	38.3333
ENSG00000269774	chr22	17689273	17691272	NA	NA	0.910436	0.902527	0.00790811	0.0125346	0.109248	0.831921	9268	3	0	0	14.6842	15.5299	37.6667	39
ENSG00000259642	chr15	80213613	80215612	C15orf37	NA	0.552676	0.539608	0.0130679	0.0749779	0.109445	0.831921	685	3	0	0	14.5614	14.4957	38	39
ENSG00000268537	chr3	46929672	46931671	NA	NA	0.44613	0.399448	0.0466823	0.155766	0.10971	0.831921	575	1	0	0	14.8947	13.9231	38	38
ENSG00000154227	chr15	101084701	101086700	CERS3	204219	0.703146	0.729844	-0.0266982	-0.0628464	0.10974	0.831921	576	6	0	0	13.5921	13.359	37.8333	38.6667
ENSG00000182974	chr15	22366978	22368977	OR4M2	390538	0.725806	0.703846	0.02196	0.0440739	0.109787	0.831921	1127	2	0	0	14.8421	14.3205	38	39
ENSG00000268470	chr17	76493411	76495410	DNAH17-AS1	NA	0.869146	0.856136	0.0130097	0.0217508	0.109849	0.831921	3994	2	0	0	12.0132	11.5513	38	38.5
ENSG00000188315	chr3	49314843	49316842	C3orf62	375341;100422952	0.781184	0.759818	0.0213653	0.0394946	0.110063	0.831921	1387	1	0	0	14.4474	13.5128	38	39
ENSG00000241228	chr11	36018726	36020725	NA	NA	0.917006	0.907128	0.00987782	0.0154553	0.11012	0.831921	6909	1	0	0	14.0263	13.6154	38	39
ENSG00000163357	chr1	155004800	155006799	DCST1	149095	0.919425	0.912465	0.00696032	0.0109296	0.110201	0.831921	10915	8	0	0	14.2566	13.9904	37.625	38.875
ENSG00000081051	chr4	74295355	74297354	AFP	174	0.882032	0.868449	0.0135835	0.0222533	0.110252	0.831921	3842	2	0	0	13.3421	13.641	37.5	39
ENSG00000177103	chr11	117687741	117689740	DSCAML1	57453	0.634763	0.61489	0.0198735	0.0517499	0.11045	0.831921	823	4	0	0	12.6513	12.3974	38	38.75
ENSG00000224382	chr10	4424938	4426937	LINC00703	100507059	0.832645	0.820003	0.0126421	0.0218086	0.110955	0.831921	3970	1	0	0	13.7895	13.8205	38	38
ENSG00000255215	chr11	48507878	48509877	OR4R1P	NA	0.630899	0.613302	0.0175967	0.0401649	0.110959	0.831921	1345	1	0	0	11.9737	11.0256	38	38
ENSG00000224582	chr6	29495697	29497696	LINC01015	100507362	0.913624	0.907984	0.00564047	0.00917507	0.110974	0.831921	13039	3	0	0	13.3596	13.8547	37.6667	38.6667
ENSG00000136381	chr15	78728273	78730272	IREB2	3658	0.078455	0.0694074	0.00904767	0.0922407	0.111004	0.831921	1670	3	0	0	12.114	11.1282	38	38.6667
ENSG00000271985	chr10	81285888	81287887	NA	NA	0.933513	0.925211	0.00830212	0.0127507	0.111074	0.831921	9071	1	0	0	13.7105	14.7692	38	38
ENSG00000199646	chr7	138560712	138562711	RNU6-1272P	NA	0.344217	0.357134	-0.0129171	-0.0516738	0.111099	0.831921	827	1	0	0	12.5	12.7949	38	38
ENSG00000255965	chr12	124866427	124868426	NA	NA	0.93846	0.933753	0.00470691	0.00717747	0.111424	0.831921	16013	1	0	0	11.5263	12.8974	37	38
ENSG00000225083	chr13	114004488	114006487	GRTP1-AS1	101930007;101930262	0.907687	0.900186	0.00750041	0.0118969	0.111531	0.831921	9904	3	0	0	13.2632	13.2479	37.6667	38.6667
ENSG00000225626	chr9	72435156	72437155	C9orf135-AS1	494558	0.195042	0.204631	-0.00958878	-0.0811346	0.111593	0.831921	1468	3	0	0	14.193	13.8547	38	38.6667
ENSG00000204919	chr13	57713552	57715551	PRR20A	122183;729233;729240;729246;729250	0.925542	0.920245	0.0052977	0.00816695	0.111788	0.831921	14399	2	0	0	15.4868	14.5513	38	38.5
ENSG00000198283	chr11	58275079	58277078	OR5B21	219968	0.945462	0.942059	0.00340388	0.0051324	0.111799	0.831921	19622	3	0	0	12.5877	12.8718	37.3333	38.3333
ENSG00000266233	chr3	98342389	98344388	NA	NA	0.914773	0.904018	0.0107552	0.0169002	0.111844	0.831921	6046	2	0	0	13.8026	14.0897	38	39
ENSG00000204792	chr2	75143775	75145774	NA	NA	0.947071	0.940855	0.00621581	0.00940032	0.111923	0.831921	12760	1	0	0	12.8421	12.3846	38	39
ENSG00000248967	chr5	80042139	80044138	NA	NA	0.928412	0.922698	0.0057142	0.00881174	0.111933	0.831921	13480	1	0	0	14.1579	15.1538	38	39
ENSG00000080200	chr3	97594319	97596318	CRYBG3	131544	0.918409	0.909982	0.00842767	0.0132263	0.112162	0.831921	8669	5	0	0	14.9579	14.641	37.8	39
ENSG00000228784	chr2	20067121	20069120	LINC00954	400946	0.0904392	0.092189	-0.00174974	-0.0593299	0.112204	0.831921	13315	5	0	0	12.6158	12.7385	37.6	38.4
ENSG00000170373	chr20	23731406	23733405	CST1	1469	0.939971	0.935209	0.00476178	0.00722298	0.112233	0.831921	15961	2	0	0	13.9474	15.9487	38	39
ENSG00000075073	chr10	71176124	71178123	TACR2	6865	0.913296	0.90606	0.00723544	0.0113493	0.112268	0.831921	10470	7	0	0	14.5376	13.8791	38	38.7143
ENSG00000263171	chr17	7257764	7259763	NA	NA	0.91075	0.904005	0.00674436	0.0106194	0.112315	0.831921	11252	6	0	0	14.443	13.7393	37.6667	38.6667
ENSG00000166592	chr16	66959048	66961047	RRAD	6236	0.312327	0.311699	0.000627784	-0.0335343	0.112478	0.831921	20735	5	0	0	14.4211	14.1333	37.8	38.8
ENSG00000248231	chr8	90426801	90428800	KRT8P4	NA	0.830165	0.816101	0.0140643	0.0243551	0.112561	0.831921	3301	1	0	0	11.8947	13.0256	37	39
ENSG00000211966	chr14	107034722	107036721	IGHV5-51	NA	0.891104	0.879459	0.011645	0.0187655	0.112593	0.831921	5089	1	0	0	13.6579	14.6923	38	39
ENSG00000272141	chr1	1103237	1105236	NA	NA	0.843799	0.834985	0.00881429	0.0165913	0.112686	0.831921	6220	9	0	0	13.617	13.7863	37.4444	38.8889
ENSG00000128313	chr22	36112419	36114418	APOL5	80831	0.939821	0.935757	0.0040641	0.00618626	0.112955	0.831921	17659	1	0	0	15.6842	15.5385	38	39
ENSG00000261430	chr16	1522186	1524185	NA	NA	0.817592	0.796984	0.0206077	0.0363791	0.112964	0.831921	1602	1	0	0	14.7105	14.641	38	39
ENSG00000158901	chr20	44207466	44209465	WFDC8	90199	0.87697	0.865968	0.0110018	0.0181725	0.113033	0.831921	5333	2	0	0	14.0132	12.7179	37.5	39
ENSG00000241287	chr6	32629728	32631727	NA	NA	0.778125	0.749118	0.029007	0.0642778	0.113262	0.831921	610	4	0	0	13.8026	13.6538	38	39
ENSG00000130377	chr19	6133758	6135757	ACSBG2	81616	0.90867	0.900505	0.00816546	0.0133725	0.113277	0.831921	8545	4	0	0	14.3289	13.8141	37.75	39
ENSG00000234603	chr13	113538051	113540050	NA	NA	0.849752	0.804312	0.0454394	0.122302	0.113343	0.831921	612	4	0	0	13.4013	14.0641	37	38.5
ENSG00000223925	chr21	10897582	10899581	SLC25A15P4	NA	0.709393	0.696755	0.012638	0.02557	0.113598	0.831921	3020	1	0	0	14.3421	13.4872	38	39
ENSG00000179407	chr3	128185592	128187591	DNAJB8	165721	0.896309	0.888431	0.0078786	0.0127749	0.113681	0.831921	9048	4	0	0	13.4211	12.8205	37.5	37.5
ENSG00000215900	chr1	31567906	31569905	SEPW1P	NA	0.855255	0.846202	0.00905341	0.0151749	0.113693	0.831921	7106	1	0	0	14.7895	15.5385	37	39
ENSG00000234015	chr6	12585137	12587136	NA	101928309	0.949056	0.943482	0.005574	0.00841344	0.113771	0.831921	14039	2	0	0	14.9474	14.5513	38	38.5
ENSG00000151360	chr2	3704285	3706284	ALLC	55821	0.73384	0.757468	-0.0236284	-0.0518495	0.11412	0.831921	819	8	0	0	13.6776	13.484	38	38.625
ENSG00000166007	chr11	55065247	55067246	TRIM51HP	440041	0.902185	0.893356	0.00882914	0.014032	0.114187	0.831921	7977	1	0	0	13.2105	12.5641	38	39
ENSG00000140107	chr14	100788174	100790173	SLC25A47	283600	0.886118	0.879735	0.00638242	0.0105703	0.114195	0.831921	11313	7	0	0	14.0038	13.9597	37.8571	38.7143
ENSG00000167994	chr11	61687242	61689241	RAB3IL1	5866	0.867069	0.853346	0.0137228	0.0236932	0.114352	0.831921	3438	4	0	0	13.6184	13.9103	38	38.75
ENSG00000185271	chr14	20903302	20905301	KLHL33	123103	0.923996	0.917526	0.00647026	0.0101867	0.114662	0.831921	11741	10	0	0	13.5553	13.7	37.9	38.9
ENSG00000225410	chr12	53346187	53348186	NA	NA	0.955758	0.950595	0.00516327	0.00773382	0.114752	0.831921	15111	1	0	0	13.0526	12.8718	37	39
ENSG00000260347	chr16	48529401	48531400	MOCS1P1	NA	0.897601	0.893619	0.00398241	0.00574994	0.114785	0.831921	18454	5	0	0	12.4053	12.2821	37.2	38.8
ENSG00000253179	chr11	14927564	14929563	CALCP	NA	0.0635619	0.059986	0.00357596	0.0718936	0.114841	0.831921	7867	1	0	0	12.0789	12.2564	37	39
ENSG00000211851	chr14	22969715	22971714	TRAJ38	NA	0.893998	0.886549	0.00744869	0.0120227	0.114869	0.831921	9764	2	0	0	13.3684	13.1154	37.5	38.5
ENSG00000234686	chr7	49268233	49270232	NA	NA	0.839743	0.829988	0.00975463	0.0166572	0.115077	0.831921	6185	1	0	0	12.0526	13.5641	37	39
ENSG00000120915	chr8	27346796	27348795	EPHX2	2053	0.411572	0.422409	-0.0108365	-0.0456872	0.115215	0.831921	1099	6	0	0	14.7807	15.2094	38	39
ENSG00000272682	chr22	19115463	19117462	NA	NA	0.903591	0.897135	0.00645559	0.0104765	0.115265	0.831921	11400	3	0	0	15.2895	15.8889	38	39
ENSG00000267957	chr10	75880122	75882121	NA	NA	0.93526	0.931072	0.00418757	0.00640544	0.115583	0.831921	17281	1	0	0	9.92105	10.9487	35	37
ENSG00000272070	chr5	140704277	140706276	NA	101926922;101930113	0.189267	0.201695	-0.0124271	-0.134302	0.115603	0.831921	791	5	0	0	13.1263	13.3385	37.8	38.8
ENSG00000018607	chr2	133065382	133067381	ZNF806	NA	0.59422	0.582261	0.0119595	0.0288422	0.115759	0.831921	2453	1	0	0	10.9474	11.6154	37	38
ENSG00000183695	chr11	19081729	19083728	MRGPRX2	117194	0.464997	0.458289	0.006708	-0.0132892	0.115988	0.831921	8614	2	0	0	12.8684	13.7308	37	39
ENSG00000198471	chr3	187419846	187421845	RTP2	344892	0.862911	0.852357	0.010554	0.0175654	0.116148	0.831921	5654	4	0	0	12.1447	12.6282	37.75	38.5
ENSG00000252326	chr15	25341310	25343309	SNORD116-25	100033436	0.85002	0.839604	0.0104162	0.0182117	0.116259	0.831921	5318	2	0	0	14.3684	13.5385	38	38.5
ENSG00000179915	chr2	51259175	51261174	NRXN1	9378	0.189822	0.188369	0.001453	-0.0241467	0.116301	0.831921	14681	10	0	0	14.1368	13.6462	38	38.6
ENSG00000243085	chr9	38525328	38527327	NA	NA	0.62208	0.642472	-0.0203926	-0.0458102	0.116648	0.831921	1036	1	0	0	15.1579	14.9487	38	39
ENSG00000176007	chr9	38525594	38527593	FAM220BP	647044	0.62208	0.642472	-0.0203926	-0.0458102	0.116648	0.831921	1036	1	0	0	15.1579	14.9487	38	39
ENSG00000253931	chr8	144493419	144495418	NA	NA	0.958866	0.955862	0.00300408	0.00448019	0.116864	0.831921	20842	1	0	0	15.0263	14.4359	38	39
ENSG00000131095	chr17	42993806	42995805	GFAP	2670	0.924866	0.918321	0.00654476	0.0101668	0.11695	0.831921	11753	3	0	0	13.5614	13.2051	38	38.6667
ENSG00000231689	chr2	189151919	189153918	LINC01090	NA	0.931343	0.926572	0.00477145	0.00733128	0.117019	0.831921	15792	1	0	0	11.8421	11.1538	38	36
ENSG00000272628	chr8	86568112	86570111	REXO1L3P	NA	0.777864	0.763968	0.0138952	0.0256712	0.117021	0.831921	2989	1	0	0	15.6053	15.5641	38	39
ENSG00000230922	chr22	45399001	45401000	NA	101927551	0.859914	0.848996	0.0109182	0.0182217	0.117138	0.831921	5314	1	0	0	15.8158	15.4359	37	39
ENSG00000227482	chr9	116411736	116413735	NA	NA	0.855449	0.842211	0.013238	0.0222381	0.117231	0.831921	3851	1	0	0	12.6316	12.1026	38	39
ENSG00000106113	chr7	30739246	30741245	CRHR2	1395	0.785603	0.774372	0.0112312	0.0245112	0.117257	0.831921	3264	3	0	0	13.3947	13.188	37.6667	39
ENSG00000261692	chr16	89488135	89490134	NA	NA	0.435257	0.444919	-0.00966217	-0.0450116	0.11736	0.831921	1440	2	0	0	12.9868	13.4359	38	39
ENSG00000254686	chr11	35676742	35678741	NA	NA	0.923359	0.915889	0.0074696	0.0115922	0.117484	0.831921	10198	1	0	0	12.7632	13.4103	38	39
ENSG00000272514	chr6	88116201	88118200	NA	154313	0.056894	0.0633148	-0.0064208	-0.101425	0.117669	0.831921	3516	7	0	0	14.0827	13.9597	37.8571	39
ENSG00000213204	chr6	88116230	88118229	C6orf165	154313	0.056894	0.0633148	-0.0064208	-0.101425	0.117669	0.831921	3516	7	0	0	14.0827	13.9597	37.8571	39
ENSG00000269011	chr21	15052960	15054959	NA	NA	0.915108	0.908915	0.00619331	0.00969088	0.117716	0.831921	12393	1	0	0	14.0789	14.4359	38	39
ENSG00000183199	chr4	88811495	88813494	HSP90AB3P	NA	0.918199	0.908877	0.00932258	0.0145633	0.11778	0.831921	7564	1	0	0	12.1053	11.8462	36	39
ENSG00000231660	chr3	350506	352505	RPS8P6	NA	0.408172	0.388263	0.0199087	0.0802652	0.117856	0.831921	651	5	0	0	14.4053	13.8154	37.8	38.8
ENSG00000206047	chr8	6837103	6839102	DEFA1	1667;728358	0.810988	0.761339	0.0496496	0.100189	0.117917	0.831921	652	2	0	0	14.5395	13.6667	38	38.5
ENSG00000145217	chr4	986729	988728	SLC26A1	10861	0.923305	0.926499	-0.00319439	-0.00465662	0.118274	0.831921	20476	6	0	0	13.1623	13.2137	38	38.5
ENSG00000117640	chr1	26143631	26145630	MTFR1L	56181	0.822786	0.823599	-0.000813302	0.000665282	0.118475	0.831921	28515	2	0	0	13.9737	13.3718	38	38.5
ENSG00000226237	chr9	89562114	89564113	NA	100506834	0.0745666	0.0711682	0.00339837	0.0768824	0.118604	0.831921	8275	2	0	0	13.9474	13.5128	38	38.5
ENSG00000197971	chr18	74845140	74847139	MBP	4155	0.381214	0.4122	-0.0309857	-0.113799	0.118625	0.831921	656	3	0	0	12.9123	12.1538	38	38.6667
ENSG00000174109	chr16	1478846	1480845	C16orf91	283951	0.804516	0.799016	0.00549992	0.00778517	0.118639	0.831921	15035	8	0	0	13.9572	14.5545	37.625	39
ENSG00000264085	chr6	33404608	33406607	MIR5004	100847012	0.931479	0.926869	0.00460999	0.00709838	0.118771	0.831921	16140	3	0	0	11.3509	11.7692	37	37.6667
ENSG00000123999	chr2	220432384	220434383	INHA	3623	0.93308	0.926597	0.00648246	0.00998186	0.118785	0.831921	12009	4	0	0	15.5197	14.5705	38	38.5
ENSG00000197697	chr6	26182458	26184457	HIST1H2BE	8339;8343;8344;8346;8347	0.108353	0.114816	-0.00646209	-0.0823278	0.118994	0.831921	3469	12	0	0.0833333	14.1294	14.2073	37.8333	39
ENSG00000263973	chr21	41583859	41585858	MIR4760	100616148	0.90268	0.893027	0.0096533	0.0153405	0.119083	0.831921	6979	1	0	0	11.3684	10.6667	38	38
ENSG00000260785	chr17	69197819	69199818	CASC17	101928165	0.790136	0.789413	0.000723379	-0.00112577	0.119164	0.831921	27553	2	0	0	12	12.4231	37.5	38.5
ENSG00000240338	chr16	75258472	75260471	NA	100506281	0.872039	0.865073	0.00696628	0.0114395	0.119166	0.831921	10360	1	0	0	12.7368	11.8462	38	39
ENSG00000228286	chr11	71961833	71963832	NA	NA	0.891586	0.887002	0.00458415	0.00764354	0.11928	0.831921	15272	2	0	0	11.8421	12.3718	37.5	38.5
ENSG00000243543	chr20	44167635	44169634	WFDC6	140870	0.85198	0.843179	0.00880125	0.0168573	0.119309	0.831921	6068	5	0	0	15.7263	15.559	38	39
ENSG00000250174	chr3	123406991	123408990	MYLK-AS2	NA	0.912094	0.90436	0.00773339	0.0121506	0.119311	0.831921	9636	1	0	0	15.4211	14.4359	38	39
ENSG00000166558	chr16	84075742	84077741	SLC38A8	146167	0.766029	0.755239	0.0107901	0.0213127	0.119551	0.831921	4111	7	0	0	13.6692	13.0293	37.4286	39
ENSG00000237289	chr15	43883752	43885751	CKMT1B	1159;548596	0.385051	0.370895	0.014156	0.0526455	0.119675	0.831921	795	1	0	0	15.0789	14.641	38	39
ENSG00000204241	chr11	133900667	133902666	NA	100128239	0.643173	0.632664	0.0105091	0.0258288	0.119795	0.831921	2956	7	0	0	13.5865	13.7289	37.5714	38.8571
ENSG00000198502	chr6	32497565	32499564	HLA-DRB5	3127	0.544819	0.528234	0.0165858	0.0295374	0.119829	0.831921	2335	3	0	0	12.6404	12.7778	37.3333	38.6667
ENSG00000258913	chr14	104688421	104690420	NA	NA	0.430995	0.413627	0.017368	0.0746541	0.120135	0.831921	671	6	0	0	12.5	13.1752	37.1667	38.6667
ENSG00000255545	chr11	134304867	134306866	NA	283177	0.877402	0.868422	0.00898001	0.0149748	0.120254	0.831921	7265	2	0	0	14.1974	13.8846	38	39
ENSG00000228793	chr6	3624482	3626481	NA	NA	0.899945	0.89394	0.00600447	0.0095515	0.120471	0.831921	12556	1	0	0	14.5	14.0256	38	39
ENSG00000175967	chr6	114223802	114225801	NA	285759	0.869705	0.855111	0.0145941	0.0241347	0.12051	0.831921	3340	1	0	0	14.3158	14.3846	37	39
ENSG00000259891	chr8	141517643	141519642	NA	NA	0.771518	0.7614	0.0101173	0.0214841	0.120591	0.831921	4065	2	0	0	14.5921	14.7436	37.5	39
ENSG00000226965	chr7	110174312	110176311	NA	NA	0.878065	0.868202	0.00986313	0.0161127	0.120645	0.831921	6512	1	0	0	14.4474	15.359	38	39
ENSG00000254833	chr11	126029109	126031108	NA	NA	0.931533	0.927482	0.00405086	0.00622046	0.120735	0.831921	17604	1	0	0	12.0789	12.1026	36	39
ENSG00000199702	chr18	12303694	12305693	RNU6-170P	NA	0.871348	0.86222	0.00912843	0.0150204	0.120794	0.831921	7239	1	0	0	13.6053	13.3077	38	39
ENSG00000253947	chr5	167393592	167395591	NA	NA	0.917955	0.910309	0.00764638	0.0119371	0.120904	0.831921	9863	1	0	0	13.1053	14.4872	38	39
ENSG00000269605	chr20	43247627	43249626	NA	NA	0.868587	0.860598	0.00798879	0.0131781	0.120943	0.831921	8724	1	0	0	11.9737	11.5385	38	39
ENSG00000265803	chr6	158594516	158596515	NA	NA	0.941174	0.93652	0.00465334	0.00707528	0.120985	0.831921	16182	1	0	0	11.1579	11.3846	38	39
ENSG00000240014	chr4	148728577	148730576	RN7SL254P	NA	0.843042	0.830688	0.012354	0.0210462	0.121019	0.831921	4212	1	0	0	13.6842	12.6923	38	39
ENSG00000230492	chr20	23010923	23012922	NA	101929707	0.919409	0.912572	0.00683716	0.0106625	0.121093	0.831921	11202	2	0	0	12.5921	13.2308	38	39
ENSG00000234646	chr20	23010679	23012678	NA	NA	0.919409	0.912572	0.00683716	0.0106625	0.121093	0.831921	11202	2	0	0	12.5921	13.2308	38	39
[truncated: 29,251 more rows]

## Sheet: low n-3_vs_high n-3 PUFAs(C)
Supplementary Table 3C
[truncated: 25,836 more rows]

[truncated: 1 more sheets: Legend]
