# Supplementary material for: Maternal Intake of n-3 Polyunsaturated Fatty Acids During Pregnancy Is Associated With Differential Methylation Profiles in Cord Blood White Cells
Source: Front Genet. 2019 Oct 25;10:1050. doi: 10.3389/fgene.2019.01050 (PMC6824245; doi:10.3389/fgene.2019.01050)
Supplement: Supplementary file 4 [file Table_4.xlsx]

## Sheet: medium n-3_vs_low n-3 PUFAs(A)
Supplementary Table 4. A
Significantly differentially methylated genes in gene bodies in Medium n-3 PUFAs vs Low n-3 PUFAs
id	Chromosome	Gene List	mean.mean.diff	pvalue
ENSG00000205327	chr12	OR6C68	0.010409	0.000693296
ENSG00000216436	chr6	HIST1H2APS1	0.0431057	0.000806262
ENSG00000224337	chr2	FAM8A3P	0.0499668	0.000878
ENSG00000213438	chr10	YBX2P1	0.0591988	0.00192767
ENSG00000196966	chr6	HIST1H3E	0.0313821	0.00753937
ENSG00000104818	chr19	CGB2	0.03095	0.00803938
ENSG00000239195	chr11	SNORD5	0.00438223	0.00814778
ENSG00000224796	chr6	RPL32P1	-0.0268731	0.00816012
ENSG00000233509	chr3	ZNF197-AS1	0.00640417	0.00915057
ENSG00000182584	chr20	ACTL10	0.0546914	0.0101327
ENSG00000155428	chr7	TRIM74	-0.00720174	0.0113956
ENSG00000267151	chr17	MIR2117	-0.0150135	0.0140914
ENSG00000134716	chr1	CYP2J2	0.00948973	0.0143046
ENSG00000255012	chr11	OR5M1	-0.0103697	0.0146128
ENSG00000230522	chr19	MBD3L2	0.0447547	0.0150502
ENSG00000228485	chr10	GRK5-IT1	0.0137317	0.0157772
ENSG00000258897	chr14	EGLN3-AS1	0.0174743	0.0164307
ENSG00000185862	chr17	EVI2B	-0.00852384	0.0166996
ENSG00000215117	chr8	LINC00588	0.0398986	0.0168238
ENSG00000224722	chr8	PRNCR1	0.00758075	0.0170547
ENSG00000207088	chr3	SNORA7B	-0.00731163	0.018265
ENSG00000204669	chr9	C9orf57	0.00517803	0.018636
ENSG00000212232	chr20	SNORD17	-0.0271044	0.0192101
ENSG00000250733	chr8	C8orf17	0.0271034	0.0195138
ENSG00000211590	chr21	MIR802	-0.0201962	0.0196141
ENSG00000176900	chr11	OR51T1	0.0055333	0.0203054
ENSG00000236953	chr13	ZDHHC20-IT1	-0.0199184	0.0203059
ENSG00000231009	chr10	CUBNP1	-0.00764109	0.0210165
ENSG00000177669	chr8	MBOAT4	-0.0197791	0.0223052
ENSG00000150045	chr12	KLRF1	0.00653799	0.0224812
ENSG00000173208	chr12	ABCD2	0.00986907	0.0245643
ENSG00000109471	chr4	IL2	0.0104906	0.0256944
ENSG00000155918	chr6	RAET1L	0.0212703	0.026369
ENSG00000204790	chr9	CBWD6	0.0227079	0.0264372
ENSG00000188931	chr1	C1orf192	0.0410521	0.0264511
ENSG00000254341	chr8	SNORD87	-0.0130092	0.0264682
ENSG00000213648	chr16	SULT1A4	0.00868395	0.0277487
ENSG00000224257	chr2	VWC2L-IT1	-0.00635656	0.0284426
ENSG00000167363	chr17	FN3K	0.0577263	0.0284946
ENSG00000227848	chr13	SUCLA2-AS1	-0.0147062	0.0286913
ENSG00000224707	chr6	E2F3-IT1	0.011031	0.0292988
ENSG00000212464	chr10	SNORA12	0.00906938	0.0298208
ENSG00000254727	chr11	PTP4A1P6	-0.0117183	0.0300424
ENSG00000266782	chr10	MIR3663	0.00983414	0.0302361
ENSG00000184586	chr21	KRTAP7-1	-0.0103259	0.0305323
ENSG00000229526	chr17	KRT16P4	-0.0125426	0.0307513
ENSG00000214832	chr17	UPF3AP2	0.019013	0.0311656
ENSG00000199109	chr14	MIR411	0.00327111	0.031759
ENSG00000227108	chr14	IGHD1-14	0.0575776	0.0323734
ENSG00000172155	chr1	LCE1D	0.0321215	0.0324981
ENSG00000196409	chr9	ZNF658	-0.0173316	0.0327312
ENSG00000231656	chr8	FAM90A18P	-0.00751892	0.0335899
ENSG00000224758	chr10	LINC01167	0.0474109	0.0338819
ENSG00000203837	chr10	PNLIPRP3	-0.0201167	0.0351144
ENSG00000250486	chr4	FAM218A	-0.0197649	0.0356799
ENSG00000213934	chr11	HBG1	-0.0141059	0.0357437
ENSG00000147996	chr9	CBWD5	-0.00833883	0.0358944
ENSG00000149050	chr11	ZNF214	-0.0045396	0.0367879
ENSG00000101544	chr18	ADNP2	0.0213753	0.0369274
ENSG00000242943	chr1	NKAIN1P1	0.0205886	0.0371111
ENSG00000186743	chr6	TPI1P3	-0.0117644	0.0372848
ENSG00000255254	chr11	HIGD1AP5	-0.0164733	0.0374089
ENSG00000158077	chr11	NLRP14	-0.00137739	0.0378672
ENSG00000186807	chr10	ANXA8L2	-0.0110398	0.038026
ENSG00000231989	chr5	PPP1R2P3	0.014969	0.0380688
ENSG00000226777	chr14	KIAA0125	-0.0154045	0.0381845
ENSG00000218890	chr6	NUFIP1P	0.0030441	0.0388343
ENSG00000187474	chr19	FPR3	0.00585216	0.0392944
ENSG00000232382	chr3	OR5K1	0.00663119	0.040661
ENSG00000241790	chr2	ENO1P4	0.00475081	0.0407493
ENSG00000236216	chr1	PPP1R11P1	0.0383823	0.0410211
ENSG00000232567	chr10	GLUD1P8	-0.0151225	0.0410601
ENSG00000207732	chr4	MIR218-1	0.00838398	0.0413418
ENSG00000236700	chr6	LINC01010	0.00935007	0.0413666
ENSG00000175701	chr2	LINC00116	-0.0384523	0.0416401
ENSG00000075673	chr13	ATP12A	0.00763231	0.0420053
ENSG00000208772	chr2	SNORD94	0.00474452	0.0420942
ENSG00000207067	chr8	SNORA72	0.0106736	0.0424331
ENSG00000224286	chr1	LINC01142	0.00652928	0.0428839
ENSG00000272395	chr19	IFNL4	-0.0113764	0.0429827
ENSG00000138379	chr2	MSTN	0.00773143	0.0435182
ENSG00000197475	chr8	ADAM3A	0.0390608	0.0436605
ENSG00000269220	chr22	LINC00528	-0.0146855	0.0437676
ENSG00000186119	chr11	OR5D18	0.00422108	0.04447
ENSG00000200612	chr14	SNORD114-25	0.00551772	0.0447126
ENSG00000212724	chr17	KRTAP2-3	-0.0374397	0.0448689
ENSG00000144681	chr3	STAC	0.00818736	0.0449991
ENSG00000255642	chr12	PABPC1P4	0.0136815	0.0452635
ENSG00000121318	chr12	TAS2R10	0.00745379	0.0453393
ENSG00000125703	chr1	ATG4C	0.00047552	0.0455329
ENSG00000186967	chr21	KRTAP19-4	-0.00826674	0.0455555
ENSG00000242107	chr3	LINC01100	-0.0168921	0.0457302
ENSG00000183439	chr4	TRIM61	-0.0132695	0.0459579
ENSG00000207717	chr3	MIR551B	0.00441119	0.046054
ENSG00000207445	chr11	SNORD15B	0.0101841	0.0462201
ENSG00000185304	chr2	RGPD2	0.0130111	0.0468174
ENSG00000100351	chr22	GRAP2	0.0106403	0.0474007
ENSG00000254417	chr11	ANO1-AS2	0.0103742	0.0474691
ENSG00000211520	chr2	MIR216B	-0.00941181	0.0474727
ENSG00000181761	chr11	OR8H3	-0.0135392	0.0474937
ENSG00000122133	chr9	PAEP	-0.013406	0.0474943
ENSG00000258647	chr15	LINC00930	-0.0140708	0.0476448
ENSG00000078070	chr3	MCCC1	0.00836153	0.047771
ENSG00000241861	chr3	GAPDHP50	-0.00899343	0.048215
ENSG00000249491	chr5	EGFLAM-AS1	0.0138622	0.0483622
ENSG00000196890	chr1	HIST3H2BB	-0.00169193	0.0489015
ENSG00000240520	chr1	UOX	-0.00258532	0.0490606
ENSG00000236242	chr13	MYO16-AS1	0.0404972	0.0491436
ENSG00000168903	chr5	BTNL3	0.0186086	0.0492583
										0.944856	0.948297	-0.00344113	0.0546834
										0.873744	0.88299	-0.00924625	0.0548691
										0.884167	0.892574	-0.00840661	0.0549426
										0.882557	0.891929	-0.009372	0.0549576
										0.942177	0.937426	0.00475054	0.0550058
										0.672369	0.653326	0.0190423	0.0551318
										0.778134	0.79043	-0.0122959	0.0551427
										0.524794	0.495964	0.0288304	0.0553023
										0.928977	0.920721	0.00825608	0.0556068
										0.872339	0.862557	0.00978189	0.0562149
										0.758285	0.745218	0.0130671	0.0562749
										0.0385094	0.0361588	0.00235065	0.056343
										0.915055	0.916744	-0.00168892	0.0564232
										0.911204	0.901697	0.0095074	0.0564795
										0.299546	0.277284	0.0222619	0.0565644
										0.0617676	0.0672471	-0.00547944	0.0566761
										0.643866	0.619694	0.0241728	0.0568851
										0.904206	0.893307	0.0108998	0.0569823
										0.93956	0.934496	0.00506379	0.0570524
										0.926473	0.919101	0.00737258	0.057142
										0.050106	0.0551381	-0.00503202	0.0572764
										0.891004	0.880669	0.0103342	0.0574258
										0.912737	0.903381	0.00935573	0.057498
										0.172673	0.158726	0.0139473	0.0576442
										0.846185	0.854948	-0.00876225	0.0576664
										0.923996	0.917975	0.00602096	0.057824
										0.951682	0.948719	0.00296277	0.0579695
										0.898595	0.888274	0.0103215	0.0580721
										0.667004	0.603267	0.0637372	0.0581582
										0.911694	0.905584	0.0061097	0.0582069
										0.914386	0.919832	-0.00544518	0.058208
										0.69863	0.68269	0.0159403	0.0582695
										0.516698	0.508982	0.00771574	0.0585863
										0.554996	0.540136	0.0148592	0.0587105
										0.862785	0.849651	0.0131333	0.0590683
										0.209974	0.19684	0.0131346	0.0591105
										0.922261	0.913566	0.00869519	0.0592451
										0.648847	0.628966	0.0198811	0.0594394
										0.865518	0.860246	0.00527215	0.0599342
										0.910142	0.897831	0.0123109	0.0600792
										0.953546	0.949779	0.00376666	0.0601337
										0.93305	0.928416	0.00463489	0.060322
										0.94055	0.935136	0.00541358	0.060356
										0.572868	0.590349	-0.0174806	0.0608878
										0.930898	0.925624	0.0052741	0.0609162
										0.941217	0.935766	0.00545068	0.0613671
										0.895172	0.883467	0.0117054	0.0614448
										0.576701	0.592173	-0.0154715	0.0615451
										0.921936	0.910126	0.0118107	0.0615542
										0.774912	0.786237	-0.0113253	0.0616352
										0.873826	0.865018	0.00880849	0.0623012
										0.943961	0.939659	0.00430218	0.0624519
										0.920852	0.91542	0.00543191	0.0625306
										0.919003	0.907037	0.0119664	0.0630488
										0.893923	0.885717	0.00820523	0.0630623
										0.893923	0.885717	0.00820523	0.0630623
										0.921634	0.916553	0.005081	0.0633843
										0.860771	0.869057	-0.0082859	0.0635045
										0.661322	0.642619	0.0187031	0.0636114
										0.809827	0.821909	-0.0120828	0.0636271
										0.910148	0.902003	0.00814446	0.0636867
										0.921404	0.913175	0.00822846	0.0637015
										0.771229	0.745068	0.0261611	0.0637476
										0.68616	0.672908	0.0132522	0.0642857
										0.777588	0.761578	0.0160093	0.0643199
										0.194225	0.182545	0.0116801	0.0643869
										0.922403	0.920077	0.00232637	0.0647
										0.91889	0.911788	0.00710164	0.0647652
										0.930213	0.924033	0.00617969	0.0647943
										0.922995	0.928498	-0.0055034	0.0648277
										0.497997	0.514986	-0.0169893	0.064844
										0.915623	0.909564	0.00605929	0.0648775
										0.911253	0.903403	0.00784963	0.0649678
										0.914265	0.920579	-0.00631455	0.064972
										0.915525	0.906173	0.00935214	0.0651349
										0.397718	0.406245	-0.00852665	0.0651765
										0.929264	0.923245	0.00601845	0.0652355
										0.940194	0.934329	0.00586439	0.0652587
										0.913131	0.907579	0.00555236	0.0653176
										0.779384	0.774779	0.00460432	0.0654232
										0.297163	0.277637	0.0195261	0.0654279
										0.942229	0.93635	0.00587853	0.0657047
										0.867566	0.877586	-0.0100209	0.0657679
										0.868538	0.880572	-0.0120346	0.0664623
										0.331796	0.325496	0.00629929	0.0666447
										0.353691	0.347954	0.00573765	0.0667179
										0.914675	0.917024	-0.00234859	0.0667441
										0.671353	0.655931	0.0154219	0.06678
										0.89889	0.888421	0.0104689	0.0668116
										0.903713	0.912127	-0.0084132	0.0669204
										0.897727	0.889692	0.00803441	0.0669805
										0.927855	0.932225	-0.00437011	0.0670494
										0.371178	0.365143	0.00603515	0.0672274
										0.862945	0.846383	0.016562	0.0673602
										0.933267	0.928611	0.00465631	0.0673707
										0.900141	0.89072	0.00942146	0.0675509
										0.784102	0.796615	-0.012513	0.0679423
										0.911732	0.903033	0.00869886	0.0679868
										0.944348	0.940032	0.00431585	0.0682369
										0.897181	0.905812	-0.00863088	0.0685239
										0.650165	0.652316	-0.00215155	0.0686658
										0.915122	0.907199	0.00792273	0.0689822
										0.893708	0.878346	0.0153623	0.0690273
										0.917483	0.910001	0.00748183	0.0691362
										0.910602	0.903827	0.00677482	0.0691416
										0.941412	0.938025	0.00338696	0.069181
										0.0526901	0.0515134	0.00117671	0.0697041
										0.784656	0.766102	0.0185547	0.0697432
										0.937336	0.931976	0.00535993	0.0699582
										0.830173	0.858271	-0.028098	0.06998
										0.830173	0.858271	-0.028098	0.06998
										0.471632	0.476343	-0.0047113	0.0703197
										0.469488	0.457599	0.0118887	0.0703484
										0.846082	0.855695	-0.00961281	0.07054
										0.718474	0.802559	-0.0840847	0.0710764
										0.117599	0.127636	-0.0100372	0.071126
										0.397399	0.381273	0.0161257	0.0713728
										0.860841	0.872449	-0.0116076	0.0714187
										0.913095	0.919265	-0.00617025	0.0715245
										0.0964948	0.0937557	0.00273907	0.0715579
										0.914105	0.921881	-0.00777533	0.0716246
										0.931359	0.926242	0.00511677	0.0718066
										0.838002	0.843524	-0.00552163	0.0718783
										0.928626	0.919067	0.00955931	0.0719197
										0.499014	0.456679	0.0423354	0.071945
										0.84079	0.852699	-0.0119093	0.0719821
										0.252239	0.285439	-0.0331994	0.0720989
										0.749041	0.764351	-0.0153095	0.0724666
										0.911445	0.900951	0.010494	0.0725388
										0.872204	0.880522	-0.00831782	0.0725989
										0.872204	0.880522	-0.00831782	0.0725989
										0.934691	0.94037	-0.00567959	0.0726182
										0.901582	0.908898	-0.00731655	0.0726789
										0.926253	0.920643	0.00560956	0.0727511
										0.913779	0.90633	0.00744822	0.073184
										0.54308	0.539617	0.00346229	0.0733221
										0.924803	0.920994	0.0038092	0.0733263
										0.657925	0.723341	-0.0654156	0.0733455
										0.949451	0.946157	0.00329402	0.07386
										0.433153	0.430036	0.00311758	0.0738942
										0.433153	0.430036	0.00311758	0.0738942
										0.515932	0.507428	0.00850388	0.0739557
										0.870382	0.878261	-0.00787846	0.074175
										0.0391434	0.0415337	-0.00239025	0.0745617
										0.900421	0.899523	0.000898868	0.0745641
										0.744097	0.726029	0.0180679	0.0746478
										0.892375	0.899571	-0.0071962	0.0746725
										0.0446205	0.047193	-0.00257254	0.0747107
										0.501628	0.521377	-0.0197497	0.074781
										0.906012	0.912354	-0.00634163	0.0748089
										0.408967	0.388966	0.020001	0.0748127
										0.90081	0.899156	0.00165367	0.07529
										0.886924	0.820323	0.0666001	0.0753808
										0.882499	0.873837	0.00866148	0.075419
										0.670966	0.647947	0.0230192	0.0757234
										0.927873	0.922889	0.00498327	0.0762005
										0.356849	0.382567	-0.0257177	0.0764593
										0.953276	0.949272	0.00400439	0.0766411
										0.914437	0.912604	0.00183311	0.0769733
										0.918044	0.910572	0.00747279	0.0771028
										0.939179	0.934008	0.00517145	0.0772501
										0.929318	0.922576	0.00674198	0.0772913
										0.217227	0.169258	0.0479686	0.0773527
										0.741535	0.752007	-0.0104726	0.0773719
										0.825739	0.817331	0.00840771	0.0773991
										0.87794	0.900846	-0.0229056	0.07752
										0.879985	0.882316	-0.00233105	0.0779591
										0.928235	0.928015	0.000220257	0.0779603
										0.270468	0.26015	0.0103177	0.078269
										0.560011	0.545068	0.014943	0.0784018
										0.39532	0.411636	-0.0163157	0.0784083
										0.685825	0.698688	-0.0128634	0.0785984
										0.865577	0.876677	-0.0110998	0.0786434
										0.735338	0.721146	0.014192	0.078702
										0.933291	0.926474	0.00681659	0.078837
										0.954516	0.951266	0.00325006	0.0788436
										0.706051	0.715954	-0.00990304	0.0788911
										0.741724	0.758373	-0.0166489	0.0789544
										0.896941	0.903548	-0.00660703	0.0791059
										0.488838	0.478802	0.0100364	0.0792095
										0.862425	0.872188	-0.00976332	0.07947
										0.411558	0.383922	0.0276357	0.0795351
										0.897432	0.88742	0.0100117	0.0796886
										0.916142	0.903182	0.0129603	0.0797772
										0.900249	0.888533	0.0117158	0.0798632
										0.952562	0.949141	0.00342109	0.0802382
										0.823397	0.81232	0.0110766	0.080401
										0.541573	0.535279	0.00629365	0.080477
										0.613042	0.631658	-0.0186168	0.0805005
										0.599481	0.596212	0.00326879	0.0806135
										0.943664	0.933248	0.010416	0.0806825
										0.832763	0.808565	0.0241982	0.0807889
										0.943138	0.937309	0.00582882	0.0808981
										0.796603	0.799837	-0.00323452	0.0809291
										0.912487	0.903055	0.00943135	0.0811197
										0.893053	0.891073	0.00198009	0.0812276
										0.218039	0.210566	0.00747296	0.0812468
										0.914313	0.907376	0.00693667	0.0817458
										0.343861	0.349202	-0.00534103	0.0820029
										0.778937	0.795737	-0.0167998	0.0821102
										0.789533	0.78655	0.00298286	0.0821714
										0.0205814	0.0192512	0.00133024	0.0822687
										0.951198	0.94774	0.00345769	0.0824822
										0.441542	0.467279	-0.0257366	0.0829355
										0.934646	0.929412	0.00523396	0.0831394
										0.0614225	0.059655	0.00176748	0.0832587
										0.489967	0.493081	-0.00311413	0.0832938
										0.929006	0.921196	0.00780967	0.0833782
										0.490818	0.47053	0.0202883	0.0836281
										0.915842	0.907206	0.00863548	0.0837308
										0.936112	0.930974	0.00513722	0.0837548
										0.944161	0.938958	0.00520385	0.0838466
										0.82781	0.838278	-0.0104687	0.0841244
										0.203034	0.195095	0.00793928	0.0841311
										0.442344	0.4564	-0.0140567	0.084234
										0.920001	0.92731	-0.00730912	0.0844781
										0.726746	0.747432	-0.0206863	0.0846387
										0.923026	0.916049	0.00697609	0.0848541
										0.936221	0.931028	0.00519363	0.0849067
										0.906078	0.913779	-0.00770115	0.0849256
										0.650549	0.667709	-0.0171593	0.0849529
										0.863994	0.854931	0.00906277	0.0851031
										0.90854	0.914834	-0.00629413	0.0852538
										0.931301	0.92305	0.0082502	0.0852606
										0.597596	0.583311	0.0142852	0.0853145
										0.880964	0.872077	0.00888687	0.0853157
										0.883164	0.894355	-0.0111913	0.0854181
										0.799222	0.811036	-0.0118138	0.0855873
										0.911743	0.905966	0.00577748	0.0858501
										0.911431	0.904408	0.00702337	0.0858904
										0.883484	0.892658	-0.00917452	0.0859246
										0.534639	0.528008	0.00663174	0.0859274
										0.80249	0.816824	-0.0143339	0.0860015
										0.768175	0.780652	-0.0124767	0.086249
										0.90181	0.910138	-0.00832844	0.0862714
										0.902069	0.894141	0.00792783	0.0863953
										0.552348	0.538787	0.0135611	0.0864516
										0.546068	0.521452	0.024616	0.0865457
										0.0801304	0.0917997	-0.0116693	0.0866049
										0.942077	0.93791	0.00416756	0.0866254
										0.0326954	0.0349058	-0.00221034	0.086637
										0.929789	0.932781	-0.00299207	0.0866522
										0.944168	0.941061	0.00310668	0.0868191
										0.919548	0.913139	0.00640982	0.0868643
										0.849262	0.859173	-0.00991148	0.0870171
										0.866975	0.877983	-0.0110079	0.087165
										0.899612	0.889428	0.0101836	0.0872523
										0.65813	0.65632	0.00180982	0.087578
										0.885974	0.892946	-0.00697265	0.0878754
										0.947315	0.944109	0.00320646	0.088005
										0.896976	0.897393	-0.000416493	0.088139
										0.382035	0.382573	-0.000537752	0.0881405
										0.911337	0.905131	0.00620569	0.0883453
										0.656944	0.67057	-0.013626	0.0883475
										0.861041	0.869413	-0.00837184	0.0885316
										0.926751	0.922477	0.00427388	0.0886498
										0.945051	0.942056	0.00299497	0.0886706
										0.146048	0.140477	0.00557117	0.0886807
										0.852404	0.862251	-0.00984676	0.0888043
										0.869708	0.872038	-0.00232984	0.0888337
										0.903664	0.904187	-0.000523373	0.0889069
										0.328904	0.320084	0.00882054	0.0889352
										0.440154	0.449573	-0.00941936	0.0890978
										0.0357722	0.0386383	-0.00286609	0.0891096
										0.54431	0.616242	-0.0719319	0.0892684
										0.938914	0.933326	0.00558791	0.0894338
										0.936086	0.931454	0.00463203	0.0894733
										0.911696	0.911451	0.000244826	0.0895762
										0.88092	0.870997	0.00992327	0.089594
										0.910191	0.903349	0.00684119	0.0901294
										0.875069	0.883336	-0.00826716	0.0903237
										0.920087	0.909702	0.0103847	0.0903654
										0.826496	0.825529	0.000967522	0.090402
										0.878659	0.865142	0.0135167	0.090428
										0.941157	0.935896	0.00526116	0.0905057
										0.903285	0.898058	0.00522692	0.0906356
										0.874268	0.884237	-0.00996811	0.0906433
										0.920727	0.915884	0.00484311	0.0907981
										0.585515	0.581312	0.00420322	0.0909029
										0.760972	0.756016	0.00495547	0.0909488
										0.903786	0.907078	-0.00329199	0.0911638
										0.895249	0.895351	-0.000102521	0.0913007
										0.219298	0.222394	-0.00309565	0.0913682
										0.420479	0.42958	-0.00910103	0.0914892
										0.85409	0.864102	-0.0100118	0.0915212
										0.870318	0.875919	-0.00560095	0.0915829
										0.952482	0.9498	0.00268117	0.0917287
										0.343536	0.328351	0.0151848	0.0917992
										0.895125	0.887267	0.00785759	0.0919069
										0.434901	0.446432	-0.011531	0.091908
										0.936853	0.942106	-0.00525306	0.0919352
										0.919781	0.913756	0.00602483	0.0920621
										0.916751	0.9127	0.00405173	0.092241
										0.72377	0.730363	-0.00659245	0.0922694
										0.877577	0.888116	-0.0105391	0.0923481
										0.942035	0.937536	0.00449835	0.0923867
										0.934812	0.928208	0.0066036	0.0926506
										0.495718	0.499391	-0.00367291	0.0926714
										0.578086	0.568658	0.00942831	0.0928305
										0.790755	0.793264	-0.00250941	0.0929404
										0.94542	0.941613	0.00380667	0.0929522
										0.331913	0.332102	-0.000188783	0.0929593
										0.619138	0.606689	0.0124483	0.0930128
										0.896507	0.888932	0.0075753	0.0931332
										0.881789	0.891573	-0.00978453	0.0931555
										0.311986	0.323758	-0.0117717	0.0931968
										0.750448	0.768041	-0.0175922	0.0932011
										0.912709	0.910199	0.00250975	0.0932287
										0.100637	0.0909125	0.0097241	0.093314
										0.915563	0.9074	0.00816227	0.0933577
										0.937155	0.932924	0.0042304	0.0933908
										0.938958	0.9336	0.00535842	0.0934398
										0.445864	0.416619	0.0292447	0.0936821
										0.542206	0.528832	0.0133735	0.0936849
										0.26106	0.272389	-0.0113296	0.0937696
										0.411905	0.415142	-0.00323698	0.093842
										0.93823	0.934819	0.00341139	0.0938941
										0.569688	0.585433	-0.015745	0.0940119
										0.432887	0.44085	-0.00796252	0.0944339
										0.911628	0.90278	0.0088478	0.0946863
										0.926954	0.921203	0.00575091	0.0947797
										0.854687	0.865001	-0.0103142	0.0949103
										0.860986	0.865106	-0.00412019	0.0950127
										0.487783	0.480923	0.00686034	0.0950349
										0.915986	0.91129	0.00469575	0.0951687
										0.946415	0.943029	0.00338513	0.0955724
										0.919273	0.91202	0.00725285	0.095634
										0.10694	0.103756	0.00318481	0.0957944
										0.926193	0.920842	0.00535035	0.0960051
										0.225286	0.220051	0.00523487	0.0960507
										0.866269	0.874304	-0.00803498	0.0960642
										0.94698	0.950749	-0.00376908	0.0960857
										0.78682	0.796024	-0.00920392	0.0960921
										0.934121	0.928566	0.00555523	0.0961066
										0.915293	0.906531	0.00876161	0.0962555
										0.810099	0.763048	0.0470502	0.0964668
										0.383953	0.379841	0.00411212	0.0965469
										0.886838	0.893812	-0.00697384	0.0965816
										0.918245	0.911176	0.00706873	0.0967171
										0.943511	0.947099	-0.00358828	0.0968015
										0.865791	0.851684	0.0141067	0.0972337
										0.913816	0.907976	0.00583957	0.0973062
										0.900701	0.895163	0.00553767	0.0973726
										0.674339	0.658124	0.0162155	0.0974016
										0.940919	0.945062	-0.00414322	0.0974579
										0.479603	0.451848	0.027755	0.0974947
										0.707053	0.718128	-0.0110749	0.0978524
										0.144657	0.135097	0.00955997	0.0978993
										0.845066	0.83502	0.0100461	0.098112
										0.853429	0.861153	-0.00772359	0.0984562
										0.925992	0.922054	0.00393743	0.0984883
										0.932879	0.927085	0.00579435	0.0985548
										0.419713	0.431077	-0.0113648	0.0985624
										0.0604156	0.0558485	0.00456709	0.0985863
										0.423339	0.408191	0.0151481	0.0987726
										0.94235	0.937752	0.00459889	0.0988032
										0.389398	0.372998	0.0164	0.0989634
										0.90206	0.891205	0.0108547	0.0991163
										0.923183	0.915817	0.00736557	0.0992191
										0.940379	0.935752	0.00462736	0.099321
										0.074346	0.0698033	0.00454273	0.0994465
										0.891286	0.897868	-0.00658247	0.0994541
										0.923946	0.917196	0.00675008	0.0995064
										0.942864	0.939007	0.00385728	0.0995702
										0.76822	0.776822	-0.00860263	0.0995911
										0.891056	0.897436	-0.00638056	0.0996383
										0.932041	0.927033	0.00500802	0.0996666
										0.711712	0.693574	0.0181373	0.0997259
										0.955083	0.951952	0.00313032	0.0997544
										0.922454	0.925179	-0.00272465	0.0998211
										0.618784	0.60769	0.0110937	0.0999684
										0.854563	0.873512	-0.0189493	0.100177
										0.892784	0.89895	-0.00616539	0.100218
										0.191785	0.201998	-0.0102129	0.100274
										0.268039	0.280008	-0.0119687	0.100561
										0.779544	0.793265	-0.0137217	0.100627
										0.415835	0.420527	-0.00469192	0.10065
										0.915198	0.920848	-0.0056502	0.100753
										0.77041	0.784419	-0.0140088	0.100825
										0.491542	0.498904	-0.00736166	0.100831
										0.548771	0.535284	0.0134867	0.100899
										0.907098	0.899319	0.00777944	0.100906
										0.100066	0.0908182	0.00924817	0.101025
										0.710404	0.705687	0.00471663	0.101058
										0.924395	0.917283	0.00711158	0.101092
										0.924743	0.919778	0.00496433	0.10111
										0.428706	0.417232	0.0114735	0.101132
										0.887898	0.896499	-0.00860097	0.101142
										0.0247544	0.0261902	-0.00143582	0.101229
										0.929272	0.925298	0.00397349	0.101478
										0.538587	0.552684	-0.0140962	0.101483
										0.318904	0.316172	0.002732	0.101576
										0.760756	0.777009	-0.0162538	0.10166
										0.933813	0.929297	0.00451663	0.10173
										0.722069	0.710344	0.0117244	0.101781
										0.925785	0.921062	0.0047235	0.102041
										0.909254	0.901652	0.00760177	0.102082
										0.811265	0.816953	-0.00568742	0.102253
										0.306635	0.296843	0.00979273	0.102501
										0.388328	0.406754	-0.0184268	0.102562
										0.91964	0.912259	0.00738196	0.102736
										0.94777	0.944763	0.00300736	0.103007
										0.517793	0.510169	0.0076243	0.103107
										0.149127	0.167151	-0.0180245	0.103141
										0.653134	0.637042	0.0160916	0.10326
										0.920045	0.922408	-0.0023628	0.103495
										0.913569	0.918071	-0.00450196	0.103556
										0.922477	0.917994	0.0044825	0.103556
										0.890275	0.877485	0.012791	0.103613
										0.857336	0.847162	0.0101735	0.103791
										0.881821	0.887613	-0.00579212	0.103958
										0.0912784	0.0895128	0.00176561	0.104028
										0.0462637	0.042602	0.00366173	0.104329
										0.92197	0.915661	0.00630905	0.104397
										0.825804	0.815617	0.0101865	0.104528
										0.936958	0.931129	0.00582861	0.104561
										0.17877	0.199117	-0.0203473	0.104596
										0.875537	0.8633	0.0122371	0.104637
										0.178762	0.1788	-3.79011e-05	0.10505
										0.773047	0.785732	-0.0126851	0.105096
										0.900354	0.909082	-0.00872825	0.105125
										0.900354	0.909082	-0.00872825	0.105125
										0.924021	0.928556	-0.00453513	0.105242
										0.0490709	0.0529803	-0.0039094	0.105331
										0.568504	0.58446	-0.0159556	0.105449
										0.898403	0.888938	0.00946472	0.105607
										0.93806	0.93039	0.00767026	0.105626
										0.281621	0.282077	-0.000455703	0.105663
										0.902971	0.916369	-0.0133979	0.105687
										0.8215	0.812526	0.00897386	0.105817
										0.0413439	0.0441181	-0.00277421	0.105992
										0.925947	0.930559	-0.00461208	0.106165
										0.84402	0.831476	0.0125437	0.106351
										0.876715	0.884669	-0.00795381	0.106649
										0.909617	0.915295	-0.00567815	0.106783
										0.806597	0.81803	-0.0114335	0.106899
										0.128276	0.126193	0.00208279	0.106934
										0.485715	0.57222	-0.0865051	0.106992
										0.936409	0.931662	0.00474649	0.107177
										0.898907	0.892285	0.00662226	0.107186
										0.720391	0.72885	-0.00845876	0.107479
										0.14939	0.146563	0.00282756	0.1076
										0.818376	0.816673	0.00170279	0.107616
										0.826607	0.816857	0.00975019	0.107701
										0.950146	0.947768	0.00237784	0.108068
										0.122914	0.134293	-0.0113793	0.10807
										0.929941	0.924501	0.00544017	0.108244
										0.771203	0.748803	0.0224	0.108254
										0.0838757	0.0802739	0.00360187	0.108441
										0.0769984	0.0845912	-0.00759287	0.108454
										0.0769984	0.0845912	-0.00759287	0.108454
										0.94179	0.94401	-0.00221964	0.108802
										0.956786	0.953367	0.00341901	0.108912
										0.896554	0.903186	-0.00663189	0.109167
										0.934155	0.930125	0.00402992	0.109249
										0.926121	0.929709	-0.00358765	0.109352
										0.127943	0.123612	0.00433098	0.109616
										0.933416	0.92665	0.00676549	0.109643
										0.88789	0.895391	-0.00750075	0.109806
										0.572407	0.610427	-0.0380194	0.109935
										0.446973	0.432496	0.0144773	0.109979
										0.690806	0.679207	0.0115984	0.110015
										0.94898	0.946174	0.00280579	0.110054
										0.90361	0.894858	0.0087521	0.110143
										0.676036	0.683259	-0.00722286	0.110185
										0.236589	0.228592	0.00799614	0.110225
										0.930533	0.92575	0.00478374	0.110414
										0.942113	0.937341	0.00477199	0.110573
										0.817488	0.831237	-0.0137489	0.11061
										0.916283	0.914195	0.00208714	0.110705
										0.847895	0.836694	0.0112006	0.110778
										0.943228	0.938524	0.00470421	0.110926
										0.925526	0.918596	0.00692942	0.110973
										0.9036	0.897181	0.00641834	0.110974
										0.669983	0.663639	0.00634375	0.111075
										0.746899	0.73371	0.0131887	0.111078
										0.555365	0.549115	0.00624922	0.111165
										0.897846	0.904445	-0.00659933	0.111206
										0.5473	0.57037	-0.0230692	0.111284
										0.0271948	0.0240779	0.00311687	0.111387
										0.451934	0.444156	0.00777825	0.111409
										0.944142	0.944099	4.26041e-05	0.11144
										0.353768	0.370655	-0.0168869	0.11167
										0.923964	0.919674	0.00428919	0.111825
										0.661507	0.64788	0.0136272	0.111945
										0.628753	0.65453	-0.0257771	0.112184
										0.475936	0.459234	0.0167021	0.112633
										0.928843	0.924691	0.00415227	0.112648
										0.467239	0.467562	-0.000323503	0.112658
										0.917469	0.921486	-0.00401689	0.112833
										0.930278	0.924749	0.00552892	0.112835
										0.358755	0.346235	0.0125208	0.112841
										0.909019	0.899293	0.00972523	0.113214
										0.893819	0.898878	-0.00505904	0.113323
										0.338641	0.338178	0.000463031	0.113396
										0.0908085	0.103594	-0.0127853	0.113535
										0.911988	0.905709	0.00627872	0.113612
										0.104774	0.108545	-0.00377163	0.113665
										0.952914	0.950387	0.00252602	0.113741
										0.95162	0.946749	0.00487108	0.113841
										0.89181	0.860176	0.0316341	0.113911
										0.942798	0.93865	0.00414784	0.113956
										0.937623	0.932557	0.00506544	0.114064
										0.761874	0.784972	-0.0230979	0.114096
										0.934963	0.930718	0.00424512	0.114186
										0.93641	0.932738	0.00367232	0.114225
										0.90914	0.91634	-0.00719968	0.114289
										0.934964	0.936759	-0.00179429	0.114363
										0.932402	0.925945	0.00645762	0.114438
										0.914111	0.912539	0.00157207	0.11449
										0.917106	0.92355	-0.00644327	0.114526
										0.326201	0.319495	0.00670536	0.114569
										0.326201	0.319495	0.00670536	0.114569
										0.253617	0.248	0.00561628	0.11461
										0.859374	0.849731	0.00964315	0.114655
										0.594988	0.601591	-0.00660299	0.114729
										0.869165	0.856964	0.0122005	0.114839
										0.655836	0.642612	0.0132236	0.114928
										0.949498	0.946443	0.00305463	0.114938
										0.936026	0.910326	0.0256996	0.114965
										0.897983	0.895144	0.00283822	0.115086
										0.365226	0.372589	-0.00736341	0.11525
										0.824721	0.83582	-0.0110989	0.115369
										0.947452	0.948864	-0.00141149	0.115393
										0.479316	0.461902	0.0174147	0.115462
										0.572663	0.587425	-0.0147619	0.115478
										0.646648	0.643874	0.00277396	0.115585
										0.798071	0.808269	-0.0101981	0.115585
										0.844479	0.826718	0.0177607	0.115707
										0.782895	0.799567	-0.0166728	0.115849
										0.944516	0.947728	-0.00321215	0.115891
										0.820395	0.829495	-0.00909949	0.115926
										0.443778	0.442098	0.00167996	0.115944
										0.880786	0.888902	-0.00811676	0.115987
										0.919879	0.913912	0.00596696	0.116055
										0.588739	0.593787	-0.00504815	0.11619
										0.954426	0.951556	0.0028704	0.116485
										0.594066	0.584952	0.00911412	0.116539
										0.928756	0.921907	0.0068493	0.116546
										0.494052	0.492262	0.00179035	0.116584
										0.939387	0.935984	0.00340288	0.116646
										0.721873	0.736838	-0.0149653	0.116647
										0.94612	0.943162	0.00295757	0.116659
										0.917626	0.912712	0.00491414	0.116702
										0.786089	0.799107	-0.0130176	0.116728
										0.898618	0.888782	0.00983633	0.11681
										0.135249	0.103467	0.0317819	0.116867
										0.705078	0.69339	0.0116882	0.116956
										0.917741	0.914069	0.00367198	0.116959
										0.651473	0.643521	0.00795127	0.116965
										0.81909	0.822682	-0.00359197	0.117051
										0.918715	0.91366	0.00505518	0.117431
										0.905481	0.89436	0.0111209	0.117574
										0.927863	0.92221	0.00565293	0.117757
										0.891169	0.897113	-0.00594432	0.117821
										0.934028	0.928674	0.00535378	0.117837
										0.241507	0.232765	0.00874125	0.117908
										0.932233	0.923611	0.00862186	0.118053
										0.906492	0.91244	-0.00594771	0.118094
										0.920226	0.913742	0.00648425	0.118104
										0.196823	0.182466	0.0143569	0.118145
										0.931469	0.926263	0.00520641	0.118204
										0.230686	0.235213	-0.00452684	0.118243
										0.921806	0.9233	-0.00149383	0.118325
										0.410922	0.378881	0.0320406	0.118351
										0.928269	0.924643	0.00362587	0.118434
										0.923252	0.918337	0.00491508	0.118611
										0.312378	0.307275	0.00510393	0.118702
										0.829894	0.842214	-0.0123196	0.118813
										0.951377	0.931804	0.019573	0.118933
										0.869384	0.857997	0.0113871	0.118994
										0.936721	0.931834	0.00488626	0.119056
										0.762362	0.771234	-0.00887179	0.11915
										0.320481	0.324949	-0.00446852	0.119245
										0.881293	0.884818	-0.00352484	0.11943
										0.872614	0.872381	0.000233096	0.119473
										0.287765	0.264678	0.023087	0.119477
										0.558742	0.575559	-0.0168162	0.119666
										0.3694	0.360291	0.00910887	0.119831
										0.946022	0.94309	0.00293157	0.119879
										0.885228	0.892981	-0.00775377	0.120035
										0.907173	0.912744	-0.00557107	0.12006
										0.914016	0.906911	0.00710551	0.120207
										0.794464	0.787458	0.00700577	0.120264
										0.154472	0.153706	0.000766786	0.120319
										0.926707	0.92243	0.00427722	0.120494
										0.118297	0.121468	-0.00317091	0.120508
										0.426464	0.405505	0.0209596	0.120564
										0.937753	0.9336	0.00415302	0.120803
										0.0623548	0.064864	-0.00250915	0.121336
										0.927666	0.923338	0.00432822	0.121395
										0.902698	0.893256	0.00944209	0.121417
										0.570798	0.568781	0.00201651	0.121487
										0.397691	0.409794	-0.012103	0.121679
										0.209034	0.213024	-0.00398984	0.121705
										0.637683	0.658735	-0.0210517	0.121705
										0.83587	0.839477	-0.00360705	0.121823
										0.935289	0.93516	0.000129633	0.121866
										0.881189	0.84916	0.0320289	0.122116
										0.921691	0.915927	0.00576453	0.12221
										0.921691	0.915927	0.00576453	0.12221
										0.841104	0.841912	-0.000807692	0.122449
										0.930164	0.924677	0.00548671	0.122461
										0.0584004	0.0645697	-0.00616933	0.122465
										0.515102	0.538475	-0.0233729	0.122645
										0.372376	0.375224	-0.00284801	0.122719
										0.938993	0.934857	0.00413585	0.122751
										0.570531	0.586672	-0.0161409	0.12277
										0.149664	0.143958	0.00570659	0.12286
										0.884795	0.891895	-0.00710056	0.122897
										0.847251	0.854833	-0.00758212	0.122935
										0.172287	0.181491	-0.00920418	0.123055
										0.213927	0.198068	0.0158588	0.123144
										0.886796	0.893809	-0.00701302	0.123146
										0.952302	0.949627	0.00267535	0.123256
										0.894424	0.903438	-0.00901426	0.123329
										0.907815	0.912254	-0.00443921	0.123394
										0.934332	0.930955	0.00337722	0.123402
										0.889553	0.902762	-0.0132092	0.123404
										0.914089	0.918975	-0.00488565	0.123433
										0.809681	0.817369	-0.00768818	0.123461
										0.314631	0.311775	0.00285596	0.123485
										0.919818	0.913541	0.00627718	0.123582
										0.0682165	0.0624592	0.00575725	0.123587
										0.859928	0.859257	0.000671218	0.123634
										0.566345	0.564728	0.00161665	0.123736
										0.944086	0.94084	0.00324555	0.123736
										0.919186	0.924853	-0.00566706	0.123766
										0.742001	0.730371	0.0116291	0.123927
										0.0915274	0.0913141	0.000213292	0.124057
										0.930315	0.926077	0.00423788	0.12415
										0.929827	0.920032	0.0097947	0.124168
										0.874843	0.871543	0.0033006	0.124374
										0.0564087	0.0580945	-0.00168576	0.124432
										0.482656	0.481746	0.000909783	0.124831
										0.842379	0.834276	0.008103	0.124946
										0.89075	0.895596	-0.00484589	0.124982
										0.911023	0.906818	0.00420484	0.124992
										0.853812	0.865705	-0.0118921	0.124998
										0.146123	0.153209	-0.00708571	0.125057
										0.882206	0.883095	-0.000888649	0.125188
										0.426368	0.424428	0.0019398	0.125392
										0.941945	0.938047	0.00389839	0.125397
										0.813433	0.793315	0.0201171	0.125423
										0.606047	0.611341	-0.00529352	0.125818
										0.4929	0.492865	3.50145e-05	0.125853
										0.759928	0.740309	0.0196195	0.125877
										0.595978	0.611331	-0.0153534	0.125928
										0.891312	0.883968	0.00734418	0.125944
										0.804932	0.81529	-0.0103578	0.126151
										0.420886	0.415966	0.00491929	0.126419
										0.334947	0.316756	0.0181911	0.126466
										0.737774	0.748869	-0.0110946	0.126588
										0.924352	0.920176	0.00417566	0.126615
										0.557916	0.551047	0.00686939	0.12663
										0.904761	0.895071	0.00969043	0.126681
										0.954651	0.951689	0.002962	0.127143
										0.931231	0.924974	0.00625752	0.127164
										0.556778	0.473321	0.0834569	0.127175
										0.0389745	0.041372	-0.0023975	0.127465
										0.926233	0.91982	0.00641217	0.127489
										0.365167	0.355246	0.00992151	0.127533
										0.928767	0.923544	0.00522339	0.127537
										0.732053	0.754008	-0.021955	0.127549
										0.30523	0.303936	0.00129366	0.127572
										0.940816	0.936529	0.00428704	0.127622
										0.912697	0.906691	0.00600659	0.127629
										0.923648	0.919894	0.00375374	0.127633
										0.442604	0.419367	0.0232367	0.127895
										0.935125	0.931885	0.00323984	0.127939
										0.909168	0.914138	-0.0049699	0.127942
										0.535034	0.524733	0.0103006	0.127963
										0.431173	0.435739	-0.00456649	0.128182
										0.325367	0.317445	0.00792279	0.128191
										0.496543	0.493028	0.00351464	0.128205
										0.5684	0.556911	0.0114886	0.128241
										0.641941	0.632459	0.00948173	0.128321
										0.445988	0.447103	-0.00111574	0.128446
										0.925295	0.920368	0.00492759	0.128563
										0.894251	0.887539	0.00671193	0.128642
										0.53809	0.544009	-0.0059195	0.128681
										0.539923	0.522401	0.0175222	0.128761
										0.66911	0.669391	-0.000281851	0.128794
										0.873891	0.879946	-0.00605495	0.12881
										0.815239	0.827181	-0.0119427	0.128827
										0.71491	0.717086	-0.00217621	0.128968
										0.887595	0.881394	0.00620122	0.129138
										0.795839	0.804441	-0.00860249	0.129195
										0.496263	0.465503	0.0307602	0.129281
										0.917072	0.912078	0.00499471	0.129405
										0.35334	0.351114	0.002226	0.129503
										0.924312	0.919718	0.00459325	0.129621
										0.831725	0.822914	0.00881056	0.129646
										0.87876	0.871835	0.00692475	0.129691
										0.87876	0.871835	0.00692475	0.129691
										0.520637	0.501398	0.0192393	0.129875
										0.834799	0.826791	0.00800763	0.130041
										0.581584	0.582918	-0.0013341	0.130049
										0.762752	0.738155	0.0245969	0.130149
										0.0647288	0.0630301	0.00169872	0.130204
										0.898645	0.899923	-0.00127766	0.130222
										0.213502	0.199161	0.0143412	0.130226
										0.774737	0.778655	-0.00391833	0.130315
										0.667804	0.666086	0.00171893	0.130467
										0.924968	0.922295	0.00267258	0.130538
										0.947987	0.94491	0.00307752	0.130566
										0.836754	0.815102	0.0216513	0.130568
										0.941733	0.936884	0.0048485	0.13081
										0.934672	0.929853	0.00481979	0.130955
										0.952564	0.948711	0.0038529	0.130975
										0.448179	0.469139	-0.0209592	0.131108
										0.917628	0.912177	0.00545179	0.131109
										0.947192	0.944352	0.00284008	0.131234
										0.666015	0.659381	0.00663395	0.131476
										0.927087	0.922568	0.00451922	0.131506
										0.922632	0.917188	0.00544391	0.131741
										0.909471	0.900946	0.00852506	0.131775
										0.850164	0.858258	-0.00809429	0.131796
										0.932026	0.935548	-0.00352116	0.132082
										0.918108	0.922559	-0.00445132	0.132084
										0.389028	0.387873	0.00115457	0.132303
										0.75834	0.761787	-0.00344731	0.132338
										0.786321	0.773395	0.0129261	0.132359
										0.700869	0.707887	-0.00701867	0.13236
										0.93866	0.934928	0.00373226	0.132471
										0.929251	0.92614	0.00311171	0.132478
										0.915259	0.920277	-0.00501739	0.132743
										0.909354	0.902458	0.00689511	0.132876
										0.949419	0.945809	0.00361006	0.132889
										0.878831	0.88547	-0.00663882	0.133138
										0.878831	0.88547	-0.00663882	0.133138
										0.900197	0.906437	-0.00623997	0.13319
										0.427332	0.379033	0.0482984	0.133385
										0.0273502	0.0286174	-0.00126725	0.133392
										0.918471	0.91223	0.0062409	0.133598
										0.781677	0.794912	-0.013235	0.133662
										0.909457	0.903801	0.00565638	0.133703
										0.946463	0.947245	-0.000782026	0.133735
										0.942829	0.939224	0.00360494	0.133783
										0.895702	0.899939	-0.00423698	0.133787
										0.596551	0.585672	0.0108798	0.133945
										0.811511	0.820579	-0.00906875	0.134149
										0.869055	0.875164	-0.00610882	0.134182
										0.89216	0.884585	0.00757526	0.134217
										0.901345	0.893311	0.00803381	0.134262
										0.629264	0.646094	-0.0168303	0.134285
										0.86716	0.863648	0.00351218	0.134339
										0.877977	0.884568	-0.00659123	0.13441
										0.92003	0.913807	0.00622314	0.134424
										0.502034	0.505857	-0.0038223	0.134474
										0.380214	0.373755	0.00645865	0.134539
										0.937725	0.937431	0.00029399	0.134605
										0.926788	0.921638	0.0051504	0.134704
										0.56525	0.573872	-0.00862218	0.134798
										0.92671	0.920607	0.00610245	0.134803
										0.939103	0.93541	0.00369334	0.134971
										0.853029	0.862497	-0.00946819	0.135013
										0.938579	0.935694	0.00288501	0.135308
										0.94576	0.94247	0.00329028	0.135345
										0.248654	0.256267	-0.00761385	0.135419
										0.90954	0.903847	0.00569375	0.135712
										0.929923	0.926809	0.00311354	0.135746
										0.930006	0.923887	0.00611932	0.135773
										0.869053	0.874908	-0.00585488	0.135798
										0.842251	0.849363	-0.00711171	0.135973
										0.326179	0.32747	-0.0012916	0.136009
										0.642791	0.631728	0.0110632	0.136162
										0.769717	0.777568	-0.007851	0.136285
										0.369501	0.356552	0.0129492	0.136322
										0.723911	0.725246	-0.0013351	0.136382
										0.353957	0.355248	-0.00129017	0.136659
										0.920807	0.914626	0.00618142	0.13666
										0.500442	0.50006	0.000382792	0.13667
										0.92082	0.916059	0.00476119	0.136778
										0.913415	0.918328	-0.00491298	0.136809
										0.908242	0.912749	-0.00450674	0.136877
										0.907514	0.902005	0.00550838	0.137033
										0.824598	0.811552	0.0130456	0.13704
										0.897717	0.904087	-0.00636946	0.137106
										0.877126	0.88277	-0.00564343	0.137303
										0.947566	0.944187	0.0033794	0.137305
										0.914547	0.909192	0.00535455	0.137524
										0.917988	0.910893	0.00709503	0.13754
										0.766587	0.83981	-0.0732227	0.137552
										0.766587	0.83981	-0.0732227	0.137552
										0.900537	0.895644	0.00489334	0.137629
										0.919985	0.914769	0.00521618	0.137811
										0.348773	0.337706	0.0110669	0.137824
										0.915666	0.908942	0.00672397	0.137856
										0.482998	0.480804	0.00219345	0.137915
										0.565681	0.561343	0.00433816	0.138011
										0.908387	0.907021	0.00136631	0.138032
										0.894479	0.898829	-0.00435042	0.138097
										0.342588	0.346363	-0.00377577	0.138129
										0.814804	0.819374	-0.00456923	0.138147
										0.927343	0.921388	0.00595584	0.138188
										0.136888	0.132412	0.00447624	0.138246
										0.937643	0.933893	0.00375069	0.138247
										0.430908	0.429513	0.00139484	0.138301
										0.337554	0.327958	0.00959591	0.138491
										0.397052	0.398111	-0.00105951	0.138519
										0.864529	0.871027	-0.00649802	0.138532
										0.366147	0.373376	-0.00722868	0.138696
										0.490969	0.489941	0.00102766	0.138728
										0.396684	0.371396	0.0252878	0.138755
										0.0265048	0.0278877	-0.00138285	0.138807
										0.886578	0.881585	0.00499281	0.138837
										0.927452	0.923849	0.00360276	0.138874
										0.772617	0.784134	-0.0115167	0.138885
										0.633385	0.636336	-0.00295077	0.139062
										0.135454	0.138945	-0.00349072	0.139299
										0.245716	0.233584	0.0121326	0.139299
										0.892121	0.883577	0.0085436	0.139437
										0.819393	0.808735	0.0106582	0.139491
										0.198661	0.206514	-0.00785244	0.139525
										0.402133	0.387394	0.0147382	0.139543
										0.796283	0.785058	0.0112255	0.139633
										0.0363918	0.0386094	-0.00221763	0.139641
										0.516032	0.525419	-0.00938688	0.139685
										0.927613	0.925788	0.00182518	0.139738
										0.730208	0.744517	-0.0143083	0.139744
										0.33748	0.330089	0.00739122	0.139775
										0.802894	0.795441	0.00745343	0.139805
										0.910014	0.91405	-0.00403556	0.139879
										0.838197	0.839961	-0.00176409	0.13997
										0.953483	0.951565	0.00191877	0.139992
										0.949731	0.952309	-0.00257855	0.140027
										0.89372	0.88741	0.00631003	0.140056
										0.292021	0.29058	0.00144064	0.140185
										0.549221	0.552631	-0.00341019	0.140252
										0.502214	0.503877	-0.00166315	0.140312
										0.051315	0.0557081	-0.00439312	0.140421
										0.411849	0.429699	-0.0178498	0.140464
										0.837038	0.832389	0.00464902	0.140553
										0.344035	0.358552	-0.0145165	0.140598
										0.502769	0.50028	0.00248926	0.140612
										0.900243	0.892125	0.0081178	0.140612
										0.90635	0.912101	-0.00575074	0.140689
										0.915018	0.921867	-0.00684806	0.140737
										0.909829	0.916735	-0.0069059	0.140739
										0.888463	0.882232	0.0062301	0.140808
										0.718215	0.728988	-0.0107725	0.140872
										0.572261	0.555384	0.0168776	0.140931
										0.824727	0.83309	-0.0083633	0.141008
										0.898058	0.903863	-0.00580508	0.141174
										0.520626	0.502185	0.0184416	0.141354
										0.942171	0.93882	0.00335152	0.141407
										0.119342	0.119347	-4.6109e-06	0.141619
										0.92773	0.923228	0.00450206	0.141677
										0.732092	0.738744	-0.006652	0.141686
										0.653878	0.664848	-0.0109695	0.141768
										0.233284	0.2421	-0.00881581	0.141786
										0.811705	0.808741	0.00296375	0.141918
										0.0416937	0.0443088	-0.00261504	0.141958
										0.0928886	0.0895564	0.00333222	0.142006
										0.404969	0.396039	0.00892977	0.142219
										0.646312	0.671336	-0.0250247	0.14227
										0.944064	0.940618	0.00344552	0.142272
										0.907314	0.91345	-0.00613564	0.142376
										0.394192	0.423649	-0.0294575	0.142413
										0.475158	0.478197	-0.0030389	0.142448
										0.0356115	0.0379507	-0.00233919	0.142504
										0.0469347	0.0497824	-0.0028477	0.14254
										0.867397	0.871882	-0.00448506	0.142602
										0.0308654	0.0327509	-0.00188552	0.142618
										0.929411	0.921149	0.00826227	0.142645
										0.355731	0.349174	0.00655665	0.142822
										0.690999	0.676547	0.0144522	0.142825
										0.885081	0.893409	-0.00832845	0.14291
										0.918347	0.912395	0.00595205	0.143154
										0.83688	0.84369	-0.00680953	0.143239
										0.869577	0.871675	-0.00209737	0.143259
										0.257587	0.27585	-0.0182626	0.143278
										0.90359	0.901549	0.00204045	0.143527
										0.77599	0.766336	0.00965317	0.143658
										0.669005	0.657142	0.0118638	0.14388
										0.944421	0.941587	0.00283442	0.143929
										0.429256	0.428163	0.0010922	0.14396
										0.886426	0.885398	0.00102835	0.144043
										0.883926	0.871029	0.0128961	0.144125
										0.882951	0.88857	-0.00561869	0.144159
										0.42846	0.441018	-0.0125578	0.144179
										0.101389	0.0900221	0.0113668	0.14419
										0.914668	0.909706	0.00496165	0.14433
										0.404101	0.403846	0.000254704	0.144332
										0.928357	0.923817	0.00453971	0.144351
										0.402059	0.401879	0.000180025	0.144375
										0.917842	0.912529	0.00531301	0.144404
										0.753307	0.763603	-0.0102957	0.144819
										0.356515	0.362374	-0.00585919	0.144892
										0.963128	0.961105	0.00202301	0.144907
										0.714338	0.702923	0.0114159	0.145048
										0.928262	0.924542	0.00372047	0.145411
										0.662646	0.681521	-0.0188742	0.145503
										0.662646	0.681521	-0.0188742	0.145503
										0.757615	0.793093	-0.0354787	0.145544
										0.147373	0.144344	0.00302869	0.145678
										0.198314	0.209418	-0.0111039	0.145707
										0.674171	0.668212	0.00595854	0.145721
										0.764402	0.769205	-0.00480271	0.145731
										0.663066	0.655588	0.00747825	0.145773
										0.656346	0.648518	0.00782796	0.146219
										0.933566	0.937226	-0.00366058	0.146225
										0.885542	0.906844	-0.0213014	0.146316
										0.855839	0.857732	-0.00189315	0.146362
										0.860955	0.863836	-0.00288032	0.146458
										0.077036	0.0720404	0.00499558	0.146463
										0.866258	0.873166	-0.00690791	0.14658
										0.184399	0.192814	-0.00841493	0.146675
										0.924288	0.92771	-0.00342203	0.146706
										0.914128	0.906325	0.00780354	0.146814
										0.467083	0.465171	0.00191174	0.14684
										0.914292	0.909433	0.00485888	0.146904
										0.482417	0.481773	0.000644019	0.147047
										0.723456	0.738623	-0.0151672	0.147193
										0.7037	0.702631	0.00106899	0.147201
										0.912582	0.918061	-0.00547897	0.147208
										0.897662	0.898506	-0.000843648	0.147334
										0.934968	0.930862	0.00410551	0.14744
										0.862078	0.863166	-0.00108793	0.147504
										0.470468	0.474513	-0.00404459	0.147538
										0.922198	0.92723	-0.00503216	0.147612
										0.397954	0.393271	0.00468337	0.14768
										0.922062	0.916804	0.00525747	0.147715
										0.376174	0.372095	0.00407901	0.147775
										0.944862	0.941694	0.00316824	0.147796
										0.840251	0.849003	-0.00875226	0.148103
										0.888939	0.88937	-0.000430844	0.148119
										0.670629	0.666444	0.00418501	0.148131
										0.898822	0.892064	0.00675773	0.148172
										0.178709	0.180311	-0.00160179	0.148227
										0.538717	0.525606	0.0131107	0.148321
										0.0395904	0.0427115	-0.00312107	0.14838
										0.480273	0.485815	-0.00554208	0.148476
										0.444413	0.466872	-0.0224587	0.148492
										0.585931	0.590654	-0.00472353	0.148504
										0.825226	0.83425	-0.0090244	0.148536
										0.556068	0.541593	0.0144745	0.148547
										0.256493	0.25574	0.000753064	0.148551
										0.344322	0.334589	0.00973318	0.148617
										0.759972	0.774262	-0.0142906	0.148755
										0.938632	0.933783	0.00484854	0.148757
										0.898857	0.89382	0.00503664	0.148837
										0.898857	0.89382	0.00503664	0.148837
										0.935493	0.92966	0.0058326	0.148998
										0.802056	0.815808	-0.0137524	0.149037
										0.92637	0.922125	0.00424473	0.149106
										0.365382	0.35915	0.00623226	0.149389
										0.535966	0.537903	-0.00193723	0.14949
										0.612278	0.610583	0.00169478	0.14949
										0.741153	0.739331	0.00182224	0.149588
										0.306208	0.296843	0.00936559	0.149673
										0.940854	0.936104	0.00475057	0.149787
										0.731264	0.708651	0.022613	0.150023
										0.273879	0.271813	0.0020661	0.150032
										0.183545	0.181444	0.00210084	0.150077
										0.506998	0.50668	0.000317647	0.150137
										0.93601	0.933024	0.00298638	0.150396
										0.0433769	0.0484921	-0.00511526	0.150695
										0.111418	0.133437	-0.0220183	0.150716
										0.0495071	0.053408	-0.00390093	0.150867
										0.415341	0.409909	0.00543209	0.151072
										0.171306	0.170815	0.000490373	0.151269
										0.840565	0.843484	-0.002919	0.151388
										0.860923	0.869517	-0.00859428	0.151509
										0.832908	0.839313	-0.00640587	0.151589
										0.832908	0.839313	-0.00640587	0.151589
										0.582228	0.56566	0.0165674	0.151599
										0.876751	0.864042	0.0127097	0.151638
										0.926128	0.922608	0.00352036	0.151655
										0.58911	0.58378	0.00532952	0.151657
										0.660954	0.649033	0.0119209	0.151691
										0.919568	0.911991	0.00757706	0.151693
										0.400302	0.379913	0.020389	0.151719
										0.927509	0.923605	0.00390388	0.151851
										0.845783	0.853609	-0.00782637	0.151863
										0.872143	0.869404	0.00273888	0.15201
										0.82456	0.821255	0.00330579	0.152062
										0.947011	0.949406	-0.00239548	0.152069
										0.403497	0.41174	-0.00824272	0.152069
										0.448527	0.438989	0.00953798	0.152082
										0.92219	0.904435	0.0177546	0.152121
										0.485357	0.492336	-0.006979	0.15213
										0.931967	0.927598	0.00436821	0.152324
										0.944881	0.942053	0.00282709	0.152334
										0.944881	0.942053	0.00282709	0.152334
										0.35946	0.363699	-0.0042394	0.152365
										0.943955	0.94104	0.00291557	0.152469
										0.867757	0.87407	-0.00631211	0.152517
										0.772713	0.778805	-0.00609169	0.152627
										0.0873695	0.0881873	-0.000817861	0.152659
										0.77808	0.780509	-0.00242848	0.152792
										0.352763	0.367385	-0.0146222	0.152851
										0.48224	0.468774	0.0134668	0.152917
										0.325199	0.32573	-0.000531713	0.153097
										0.784786	0.787566	-0.00278026	0.153206
										0.565733	0.556795	0.00893756	0.153211
										0.0996675	0.106803	-0.0071351	0.15325
										0.815406	0.811727	0.00367946	0.153502
										0.676429	0.690289	-0.0138598	0.153542
										0.397533	0.398058	-0.000524542	0.153757
										0.904601	0.910728	-0.00612707	0.153936
										0.911778	0.910557	0.00122182	0.153983
										0.932201	0.921873	0.0103283	0.154007
										0.660852	0.674136	-0.0132838	0.154019
										0.512324	0.515238	-0.00291351	0.154044
										0.393936	0.388428	0.00550794	0.154049
										0.40901	0.409558	-0.000548189	0.154052
										0.0782616	0.0693578	0.00890375	0.154087
										0.521686	0.516444	0.00524206	0.154236
										0.358057	0.351215	0.00684247	0.154281
										0.898715	0.893164	0.00555107	0.154338
										0.681651	0.691045	-0.0093935	0.154344
										0.880818	0.870582	0.0102357	0.154583
										0.931317	0.92712	0.00419675	0.154608
										0.261944	0.263617	-0.00167318	0.154714
										0.889423	0.910083	-0.0206594	0.154726
										0.670567	0.669193	0.00137467	0.154815
										0.78021	0.79846	-0.0182504	0.154931
										0.717277	0.721744	-0.00446637	0.155017
										0.943449	0.940704	0.0027455	0.155312
										0.196413	0.196949	-0.000536009	0.155443
										0.0501424	0.0529806	-0.0028382	0.155507
										0.868819	0.877031	-0.00821203	0.155508
										0.943397	0.939638	0.00375837	0.155554
										0.0466919	0.0496596	-0.00296773	0.155567
										0.252491	0.254871	-0.00238046	0.155714
										0.742123	0.730811	0.0113116	0.155729
										0.67164	0.666021	0.00561925	0.155733
										0.199782	0.19764	0.00214172	0.155739
										0.858785	0.863316	-0.00453169	0.155817
										0.896177	0.900866	-0.00468973	0.155893
										0.868797	0.87332	-0.00452308	0.156137
										0.898504	0.891745	0.00675933	0.156153
										0.490702	0.489253	0.00144913	0.156175
										0.463754	0.464018	-0.000263658	0.156197
										0.919944	0.913551	0.00639348	0.156214
										0.37031	0.366765	0.00354481	0.156242
										0.867189	0.857987	0.00920214	0.156309
										0.910618	0.904959	0.00565885	0.156458
										0.456061	0.467541	-0.0114798	0.156578
										0.921356	0.919893	0.00146325	0.156587
										0.90885	0.903595	0.00525495	0.156633
										0.689292	0.69264	-0.0033483	0.15671
										0.49815	0.49447	0.00368035	0.156824
										0.528151	0.523812	0.00433915	0.156971
										0.582928	0.568813	0.0141151	0.157008
										0.101047	0.100613	0.000433834	0.157011
										0.043912	0.0412047	0.00270724	0.157025
										0.319	0.315031	0.00396917	0.157032
										0.940259	0.937166	0.00309285	0.157044
										0.915429	0.913143	0.00228679	0.157097
										0.384169	0.404272	-0.0201027	0.157103
										0.59095	0.593482	-0.00253251	0.157142
										0.794089	0.803218	-0.00912815	0.157374
										0.889171	0.894601	-0.00542972	0.157416
										0.931515	0.931802	-0.000287229	0.157529
										0.717764	0.708669	0.00909475	0.157532
										0.753558	0.751726	0.00183211	0.157614
										0.0709644	0.0660763	0.00488816	0.157724
										0.935399	0.933319	0.00208047	0.157866
										0.933928	0.931271	0.00265705	0.157967
										0.102675	0.115754	-0.0130788	0.158232
										0.950545	0.947153	0.00339262	0.158238
										0.87808	0.872282	0.0057975	0.158271
										0.87808	0.872282	0.0057975	0.158271
										0.837143	0.844183	-0.00703995	0.158351
										0.849876	0.857022	-0.00714639	0.158357
										0.899159	0.899737	-0.000578158	0.158358
										0.781877	0.790821	-0.00894445	0.158532
										0.479453	0.455954	0.0234987	0.158548
										0.479453	0.455954	0.0234987	0.158548
										0.92506	0.929855	-0.00479454	0.158685
										0.940427	0.944013	-0.00358571	0.15878
										0.923236	0.917104	0.00613254	0.158882
										0.303627	0.260919	0.0427087	0.158923
										0.54735	0.552837	-0.00548638	0.158998
										0.320277	0.326634	-0.00635705	0.159031
										0.81393	0.813576	0.000354172	0.159076
										0.937939	0.934058	0.00388038	0.159153
										0.489058	0.487627	0.00143106	0.159198
										0.867722	0.875256	-0.00753352	0.159282
										0.798181	0.783327	0.0148537	0.159439
										0.630894	0.635358	-0.00446415	0.159544
										0.897354	0.902829	-0.00547473	0.159657
										0.911468	0.915727	-0.00425895	0.159667
										0.695818	0.694637	0.00118185	0.159718
										0.392322	0.378671	0.0136511	0.159728
										0.862107	0.874996	-0.0128893	0.159819
										0.874073	0.881616	-0.00754304	0.159849
										0.939653	0.936364	0.00328897	0.15986
										0.829351	0.830722	-0.00137096	0.159867
										0.935757	0.93166	0.0040971	0.159882
										0.579356	0.6113	-0.031944	0.159895
										0.888127	0.894012	-0.00588448	0.159956
										0.0624694	0.0667374	-0.00426804	0.159977
										0.667962	0.671664	-0.00370178	0.160095
										0.671889	0.683833	-0.0119443	0.160106
										0.877429	0.873415	0.00401395	0.160166
										0.711063	0.724835	-0.0137722	0.160229
										0.247204	0.243703	0.00350161	0.160266
										0.573042	0.574737	-0.00169539	0.160318
										0.689876	0.683934	0.00594239	0.16034
										0.661758	0.652402	0.00935609	0.160795
										0.872292	0.886722	-0.0144303	0.161158
										0.830718	0.836315	-0.00559654	0.161192
										0.934931	0.931373	0.00355773	0.161259
										0.615595	0.609073	0.00652132	0.1615
										0.326559	0.32812	-0.00156042	0.16152
										0.901188	0.897107	0.00408123	0.161526
										0.899056	0.892607	0.00644892	0.161584
										0.851818	0.859636	-0.00781765	0.161621
										0.400701	0.409921	-0.00921982	0.161626
										0.66902	0.668856	0.000164164	0.161699
										0.919673	0.922338	-0.00266433	0.161769
										0.851218	0.859766	-0.00854842	0.161838
										0.260315	0.256729	0.00358596	0.161891
										0.681463	0.683061	-0.00159807	0.162165
										0.923718	0.919055	0.00466338	0.16217
										0.910247	0.902491	0.00775522	0.162171
										0.579485	0.579186	0.000298868	0.162241
										0.942914	0.942221	0.000693128	0.162244
										0.938553	0.935835	0.00271769	0.162303
										0.931815	0.933374	-0.00155906	0.162303
										0.275122	0.272918	0.00220362	0.162326
										0.233296	0.242605	-0.00930887	0.162381
										0.882527	0.896311	-0.0137843	0.16242
										0.315366	0.31102	0.0043458	0.162494
										0.905267	0.907942	-0.00267583	0.162567
										0.869822	0.860932	0.00889029	0.162585
										0.925181	0.920769	0.00441168	0.162631
										0.626065	0.623929	0.0021358	0.162632
										0.940185	0.936498	0.00368717	0.162758
										0.841334	0.851179	-0.00984486	0.162792
										0.897081	0.89008	0.00700063	0.162813
										0.325723	0.330626	-0.00490317	0.162819
										0.890563	0.896937	-0.00637462	0.162915
										0.833666	0.825632	0.00803426	0.162951
										0.383149	0.38053	0.00261826	0.162979
										0.911728	0.917782	-0.00605336	0.162983
										0.935604	0.932152	0.00345198	0.163115
										0.859533	0.873278	-0.0137458	0.163148
										0.0462718	0.0487783	-0.00250648	0.163222
										0.859882	0.865544	-0.00566225	0.163251
										0.90628	0.911401	-0.00512078	0.163281
										0.715483	0.711397	0.00408666	0.163301
										0.257477	0.24671	0.0107674	0.163314
										0.918013	0.913206	0.00480703	0.163316
										0.0340742	0.0353888	-0.00131453	0.163351
										0.294964	0.294591	0.000373366	0.163544
										0.0572993	0.0533998	0.00389956	0.163566
										0.394174	0.362482	0.0316922	0.163694
										0.238395	0.23602	0.00237483	0.163695
										0.428174	0.428888	-0.000713872	0.163727
										0.793764	0.790691	0.00307267	0.163776
										0.934488	0.937553	-0.00306496	0.163907
										0.647641	0.645808	0.00183344	0.16395
										0.832153	0.824148	0.00800567	0.16399
										0.778534	0.773966	0.00456829	0.164046
										0.753419	0.767069	-0.0136499	0.164105
										0.462703	0.461085	0.00161803	0.16411
										0.922266	0.91815	0.004116	0.164112
										0.935527	0.932075	0.00345165	0.164114
										0.900444	0.906177	-0.00573338	0.164228
										0.696986	0.710393	-0.0134069	0.164463
										0.0365236	0.0394098	-0.00288617	0.164489
										0.427038	0.445964	-0.0189258	0.164492
										0.883881	0.875048	0.00883315	0.164674
										0.752102	0.75915	-0.00704817	0.164697
										0.627474	0.626623	0.000850822	0.164962
										0.441106	0.440508	0.000598347	0.165097
										0.317183	0.287906	0.0292769	0.165103
										0.501683	0.488608	0.0130754	0.16514
										0.41885	0.420912	-0.00206217	0.165203
										0.919724	0.915299	0.0044249	0.165205
										0.502052	0.501076	0.000976732	0.165217
										0.247717	0.250991	-0.00327366	0.165231
										0.946256	0.94343	0.0028256	0.165257
										0.866678	0.871517	-0.00483859	0.165269
										0.808793	0.809772	-0.000978512	0.165278
										0.641239	0.644011	-0.002772	0.165295
										0.621093	0.6219	-0.000806097	0.165296
										0.803541	0.813494	-0.00995215	0.165359
										0.93448	0.931624	0.00285641	0.165495
										0.919748	0.917638	0.00211034	0.165508
										0.922659	0.918041	0.00461863	0.165522
										0.921852	0.917666	0.00418597	0.165653
										0.375851	0.37526	0.000590646	0.165679
										0.0442412	0.0467231	-0.00248197	0.165773
										0.933177	0.928275	0.00490172	0.165808
										0.772276	0.789137	-0.0168611	0.165973
										0.368962	0.368296	0.000665755	0.166057
										0.873571	0.877625	-0.00405402	0.166094
										0.504621	0.510203	-0.00558213	0.166189
										0.717542	0.715915	0.00162754	0.1663
										0.407581	0.394854	0.0127276	0.16635
										0.681738	0.684793	-0.00305514	0.166404
										0.911368	0.907208	0.00416016	0.16642
										0.958076	0.960229	-0.0021532	0.166465
										0.747579	0.758264	-0.0106857	0.166474
										0.51534	0.516177	-0.000836431	0.166524
										0.51534	0.516177	-0.000836431	0.166524
										0.497206	0.495665	0.00154103	0.16661
										0.679192	0.691882	-0.0126903	0.166714
										0.544736	0.556177	-0.011441	0.166886
										0.914777	0.916744	-0.00196668	0.166893
										0.75352	0.746171	0.00734939	0.166926
										0.75352	0.746171	0.00734939	0.166926
										0.843122	0.852615	-0.00949337	0.166928
										0.417061	0.403856	0.0132055	0.16698
										0.621532	0.614521	0.0070116	0.167168
										0.924101	0.923732	0.000368436	0.167173
										0.464734	0.462966	0.00176793	0.167185
										0.814569	0.815715	-0.00114566	0.167245
										0.683794	0.698841	-0.0150468	0.167311
										0.618489	0.619299	-0.00081004	0.167327
										0.908868	0.910159	-0.00129089	0.167353
										0.685156	0.686457	-0.00130046	0.167381
										0.300222	0.297094	0.00312773	0.167436
										0.637511	0.625436	0.0120754	0.167446
										0.124372	0.12105	0.00332157	0.167475
										0.468245	0.476229	-0.00798363	0.167536
										0.966154	0.964518	0.00163618	0.167545
										0.640703	0.653757	-0.0130541	0.167646
										0.321236	0.320207	0.0010294	0.167679
										0.853456	0.846551	0.0069057	0.167686
										0.378592	0.378619	-2.74813e-05	0.167701
										0.828909	0.829541	-0.000632757	0.167763
										0.635193	0.629486	0.00570692	0.167805
										0.387681	0.379746	0.00793508	0.167845
										0.376946	0.376343	0.000602359	0.167854
										0.841598	0.849425	-0.0078266	0.168053
										0.9126	0.906393	0.00620708	0.168073
										0.862353	0.865329	-0.00297551	0.168174
										0.286957	0.281808	0.00514894	0.168218
										0.842966	0.851591	-0.0086247	0.168309
										0.875511	0.881946	-0.00643467	0.168341
										0.131516	0.130176	0.00133994	0.168374
										0.901167	0.907092	-0.00592578	0.16838
										0.31651	0.319257	-0.00274636	0.168484
										0.744402	0.755726	-0.011324	0.168595
										0.936667	0.933163	0.00350385	0.168702
										0.895823	0.888407	0.0074163	0.168807
										0.891542	0.886863	0.00467865	0.168811
										0.939053	0.942113	-0.00305991	0.168873
										0.638283	0.651673	-0.01339	0.168896
										0.756203	0.748299	0.00790332	0.169002
										0.482903	0.479873	0.00302983	0.16913
										0.254494	0.278541	-0.0240466	0.169169
										0.928307	0.923841	0.00446601	0.169202
										0.22853	0.226194	0.00233661	0.169266
										0.946219	0.943548	0.00267144	0.16929
										0.53913	0.529774	0.00935568	0.169409
										0.890405	0.893457	-0.00305209	0.169424
										0.255152	0.255186	-3.39127e-05	0.16947
										0.837345	0.851032	-0.0136873	0.169525
										0.535494	0.531352	0.00414148	0.169574
										0.823419	0.81482	0.00859932	0.169647
										0.919992	0.918689	0.00130297	0.169897
										0.895411	0.900915	-0.00550415	0.170063
										0.472427	0.470328	0.00209933	0.17007
										0.525294	0.524766	0.000528299	0.170138
										0.919625	0.922771	-0.00314557	0.170164
										0.431342	0.420883	0.0104592	0.170227
										0.702527	0.683887	0.0186401	0.170292
										0.566796	0.564218	0.0025777	0.170303
										0.867172	0.869216	-0.00204327	0.170417
										0.183788	0.185694	-0.00190681	0.170482
										0.414121	0.42861	-0.0144888	0.1705
										0.57113	0.557065	0.0140657	0.170573
										0.511098	0.512322	-0.00122404	0.170672
										0.327305	0.321387	0.00591781	0.170836
										0.0324204	0.0310203	0.0014001	0.170844
										0.80184	0.810939	-0.00909864	0.17094
										0.57514	0.522072	0.0530673	0.170944
										0.542205	0.537987	0.00421825	0.171537
										0.949326	0.951659	-0.00233246	0.171781
										0.742039	0.733194	0.00884518	0.171867
										0.876505	0.879838	-0.00333285	0.171879
										0.144994	0.136493	0.00850075	0.171893
										0.324351	0.323354	0.000997193	0.171919
										0.636558	0.644571	-0.00801305	0.172024
										0.192124	0.192225	-0.000101578	0.172031
										0.223936	0.227094	-0.0031579	0.172041
										0.901019	0.893359	0.00766062	0.172078
										0.617237	0.615597	0.00164012	0.172092
										0.914364	0.908281	0.00608334	0.172167
										0.926573	0.92093	0.00564292	0.172202
										0.675961	0.695738	-0.0197761	0.17226
										0.0247889	0.0260693	-0.00128034	0.172429
										0.296014	0.296728	-0.000714403	0.172469
										0.705141	0.724794	-0.0196525	0.17249
										0.903939	0.896953	0.00698591	0.172526
										0.845665	0.84471	0.000955594	0.172593
										0.562192	0.56897	-0.00677895	0.172656
										0.919142	0.924395	-0.00525352	0.172727
										0.370578	0.367305	0.00327321	0.172748
										0.905141	0.91164	-0.0064993	0.172844
										0.45895	0.480608	-0.0216587	0.172902
										0.908794	0.903858	0.00493522	0.172958
										0.637611	0.635279	0.00233187	0.173028
										0.540033	0.548226	-0.00819304	0.173094
										0.866687	0.873033	-0.00634633	0.1731
										0.225155	0.23071	-0.0055547	0.173104
										0.203221	0.206147	-0.00292674	0.173106
										0.930729	0.93545	-0.0047207	0.173194
										0.82829	0.821	0.00728978	0.173373
										0.418607	0.414018	0.00458914	0.173423
										0.70844	0.71158	-0.00313977	0.173486
										0.913195	0.901585	0.0116101	0.173543
										0.947524	0.94499	0.00253351	0.173575
										0.727598	0.730317	-0.00271976	0.173618
										0.755424	0.755114	0.000310456	0.17368
										0.482187	0.483079	-0.000891689	0.173749
										0.191569	0.194288	-0.00271977	0.173754
										0.914628	0.915504	-0.000875353	0.173827
										0.822295	0.877508	-0.0552124	0.173886
										0.721562	0.730454	-0.00889237	0.17395
										0.876789	0.86813	0.00865929	0.173995
										0.377349	0.379756	-0.0024062	0.174017
										0.467814	0.466364	0.00145062	0.174068
										0.732702	0.696458	0.0362435	0.17413
										0.947235	0.944799	0.00243547	0.174189
										0.761686	0.77404	-0.0123538	0.174255
										0.691006	0.700254	-0.00924888	0.1743
										0.712827	0.721175	-0.00834784	0.174331
										0.512536	0.512437	9.83919e-05	0.174335
										0.095647	0.0905349	0.00511215	0.174358
										0.095647	0.0905349	0.00511215	0.174358
										0.803191	0.803796	-0.000605258	0.174375
										0.803474	0.785577	0.0178965	0.174526
										0.934019	0.930706	0.00331258	0.174577
										0.918134	0.915215	0.0029197	0.174626
										0.494294	0.480981	0.0133121	0.174691
										0.938281	0.934625	0.0036558	0.174703
										0.504495	0.4909	0.0135947	0.174725
										0.66554	0.663502	0.00203828	0.174745
										0.815385	0.82274	-0.00735499	0.174853
										0.839595	0.833745	0.00584997	0.174866
										0.039423	0.0395094	-8.63584e-05	0.174906
										0.551012	0.563054	-0.0120415	0.175031
										0.653902	0.651903	0.00199888	0.175044
										0.494015	0.490656	0.00335971	0.175245
										0.531648	0.517957	0.0136908	0.175268
										0.933033	0.928217	0.00481614	0.175297
										0.816131	0.808185	0.0079464	0.175325
										0.871172	0.868103	0.0030692	0.175428
										0.875485	0.882235	-0.00674989	0.175506
										0.526399	0.528549	-0.00214994	0.17551
										0.421468	0.415336	0.00613231	0.175607
										0.335655	0.335204	0.000451651	0.175637
										0.923608	0.913762	0.00984626	0.175692
										0.473544	0.476196	-0.00265175	0.175816
										0.906196	0.900688	0.00550877	0.175825
										0.878844	0.883215	-0.00437181	0.175883
										0.247284	0.248605	-0.00132042	0.176025
										0.90762	0.89964	0.00797972	0.176205
										0.943508	0.940244	0.00326414	0.176272
										0.477554	0.476785	0.000768972	0.176352
										0.170111	0.173152	-0.00304098	0.176377
										0.862613	0.863454	-0.00084077	0.176388
										0.469777	0.481923	-0.0121458	0.176441
										0.269635	0.268657	0.000977945	0.17647
										0.856767	0.842869	0.0138983	0.176547
										0.943309	0.939614	0.00369467	0.176585
										0.608481	0.609441	-0.000960369	0.176632
										0.565105	0.562776	0.00232879	0.176639
										0.509057	0.511183	-0.002126	0.17672
										0.42665	0.421625	0.00502503	0.1768
										0.512286	0.509879	0.00240715	0.176809
										0.848212	0.854919	-0.00670688	0.176874
										0.872969	0.877352	-0.00438253	0.176972
										0.446584	0.451529	-0.00494429	0.177159
										0.267167	0.262336	0.00483075	0.177223
										0.944316	0.94085	0.0034658	0.177258
										0.385052	0.384662	0.000389574	0.177379
										0.630883	0.625585	0.00529752	0.177404
										0.55486	0.542658	0.0122021	0.177437
										0.924498	0.92488	-0.000382037	0.177438
										0.927728	0.926537	0.00119081	0.177458
										0.579435	0.577539	0.00189568	0.177466
										0.684911	0.669975	0.014936	0.177495
										0.622241	0.627395	-0.00515424	0.177499
										0.923538	0.921827	0.00171093	0.177545
										0.325767	0.329749	-0.00398172	0.177702
										0.340988	0.342756	-0.00176764	0.177727
										0.251877	0.250209	0.00166814	0.177766
										0.643688	0.651433	-0.00774445	0.177841
										0.465679	0.463883	0.00179654	0.177957
										0.322922	0.28486	0.0380617	0.177961
										0.942388	0.939462	0.00292629	0.178081
										0.835709	0.840073	-0.00436365	0.17813
										0.0313122	0.0319103	-0.000598157	0.178206
										0.536433	0.537249	-0.000816056	0.178213
										0.543214	0.544739	-0.00152453	0.178219
										0.0388048	0.0384035	0.000401265	0.178224
										0.447355	0.43747	0.00988457	0.178463
										0.809292	0.809662	-0.000370556	0.178476
										0.931281	0.927422	0.00385932	0.178549
										0.207798	0.207324	0.00047382	0.178734
										0.93482	0.930348	0.00447143	0.178827
										0.630715	0.626567	0.00414843	0.178841
										0.290369	0.293941	-0.00357183	0.178849
										0.873183	0.865421	0.00776231	0.178878
										0.609729	0.603603	0.00612567	0.17894
										0.472644	0.467262	0.00538147	0.179048
										0.623498	0.627732	-0.00423443	0.179096
										0.529002	0.531028	-0.00202655	0.179112
										0.623298	0.6195	0.00379741	0.179119
										0.773257	0.783401	-0.0101443	0.179125
										0.257132	0.248645	0.0084874	0.179125
										0.477314	0.477507	-0.000192641	0.179131
										0.577436	0.575589	0.00184729	0.179213
										0.859391	0.86519	-0.00579981	0.179216
										0.917784	0.922352	-0.00456871	0.179304
										0.921645	0.917148	0.00449634	0.179311
										0.35095	0.349777	0.00117292	0.179368
										0.410766	0.404217	0.00654919	0.179398
										0.689283	0.688519	0.000763764	0.1794
										0.553071	0.55082	0.00225126	0.179423
										0.929433	0.928635	0.000797981	0.179435
										0.922293	0.91524	0.00705285	0.179445
										0.451914	0.460449	-0.00853514	0.179446
										0.852978	0.843449	0.009529	0.179503
										0.555644	0.553666	0.00197776	0.179551
										0.591803	0.589156	0.00264703	0.179551
										0.499258	0.498544	0.000714209	0.179608
										0.261133	0.266494	-0.00536114	0.179706
										0.852526	0.851344	0.00118281	0.179798
										0.849722	0.867372	-0.0176496	0.17981
										0.932551	0.932193	0.000358305	0.179973
										0.558827	0.556359	0.00246799	0.18
										0.517405	0.532231	-0.0148262	0.180034
										0.915709	0.917295	-0.00158556	0.180041
										0.374915	0.381109	-0.00619405	0.18009
										0.297736	0.294363	0.00337309	0.180102
										0.241485	0.244281	-0.00279584	0.180205
										0.819814	0.812294	0.00752004	0.180276
										0.610617	0.616031	-0.00541322	0.180377
										0.562793	0.581901	-0.0191074	0.180405
										0.924391	0.921994	0.00239751	0.18043
										0.216177	0.215599	0.000578348	0.180498
										0.10731	0.102029	0.00528099	0.180505
										0.829966	0.838341	-0.00837472	0.180618
										0.258635	0.257382	0.00125375	0.180647
										0.715804	0.728358	-0.0125537	0.18072
										0.909869	0.905261	0.00460735	0.180838
										0.905703	0.897391	0.00831205	0.1811
										0.887723	0.895286	-0.00756303	0.181136
										0.428212	0.426932	0.0012802	0.181185
										0.358843	0.352855	0.00598854	0.181198
										0.901321	0.886678	0.0146431	0.181211
										0.545747	0.530548	0.0151995	0.181272
										0.677344	0.67531	0.00203337	0.181274
										0.572725	0.55546	0.017265	0.181322
										0.624252	0.623831	0.00042095	0.18138
										0.941212	0.930786	0.0104252	0.18139
										0.868426	0.880095	-0.0116683	0.181475
										0.854861	0.851922	0.00293869	0.181488
										0.707254	0.714376	-0.00712249	0.181512
										0.616992	0.611975	0.0050176	0.181528
										0.914075	0.913834	0.000241018	0.181587
										0.929903	0.92717	0.00273374	0.181612
										0.569919	0.561859	0.00806005	0.181641
										0.934631	0.930584	0.00404781	0.181642
										0.0259417	0.0281783	-0.00223664	0.181685
										0.0259417	0.0281783	-0.00223664	0.181685
										0.429801	0.391285	0.0385158	0.181829
										0.313991	0.312607	0.00138443	0.18185
										0.687816	0.708689	-0.0208732	0.181994
										0.709739	0.697163	0.0125756	0.182059
										0.0523896	0.0481312	0.00425844	0.182071
										0.298523	0.300465	-0.00194165	0.182111
										0.460737	0.459232	0.00150543	0.182125
										0.103643	0.107901	-0.00425877	0.18213
										0.939072	0.938255	0.000816385	0.182171
										0.696118	0.692322	0.00379533	0.182236
										0.726487	0.72658	-9.29015e-05	0.182396
										0.0270124	0.0280854	-0.00107296	0.182417
										0.384069	0.379034	0.00503469	0.182619
										0.0406898	0.0438771	-0.00318732	0.182753
										0.882308	0.872672	0.00963535	0.182758
										0.904206	0.899863	0.00434275	0.182776
										0.325358	0.328392	-0.00303486	0.182788
										0.628853	0.615123	0.0137302	0.182793
										0.628853	0.615123	0.0137302	0.182793
										0.939526	0.936014	0.00351179	0.182798
										0.360369	0.362821	-0.00245143	0.182827
										0.294236	0.290938	0.00329832	0.182843
										0.903534	0.908446	-0.00491169	0.182883
										0.928781	0.925088	0.00369356	0.182885
										0.533296	0.53397	-0.000674469	0.182922
										0.894181	0.899703	-0.00552248	0.182985
										0.652345	0.648845	0.0034999	0.182996
										0.893612	0.895176	-0.00156442	0.183031
										0.500293	0.520376	-0.0200837	0.183067
										0.278913	0.287336	-0.00842306	0.183163
										0.892901	0.887825	0.00507583	0.1832
										0.904017	0.906744	-0.00272682	0.183255
										0.930798	0.926451	0.00434716	0.18334
										0.911969	0.904374	0.00759544	0.183358
										0.869096	0.875482	-0.00638551	0.183386
										0.75141	0.751623	-0.000212893	0.183451
										0.934531	0.935626	-0.00109503	0.183457
										0.599716	0.600065	-0.000348752	0.183491
										0.0658766	0.0673838	-0.00150718	0.183699
										0.913822	0.91388	-5.73288e-05	0.183739
										0.843992	0.854338	-0.0103465	0.183797
										0.404418	0.397407	0.00701076	0.183834
										0.327068	0.325909	0.00115865	0.183877
										0.831631	0.826918	0.00471304	0.183886
										0.116505	0.110014	0.00649163	0.183996
										0.927091	0.923836	0.00325535	0.184038
										0.924446	0.929076	-0.00462978	0.184085
										0.160486	0.160745	-0.000259546	0.184151
										0.699779	0.694464	0.00531484	0.184153
										0.916439	0.909786	0.00665302	0.184192
										0.909502	0.903748	0.00575402	0.18423
										0.908761	0.907149	0.0016122	0.184238
										0.846296	0.849687	-0.00339097	0.184296
										0.901838	0.899843	0.00199483	0.184343
										0.522742	0.526865	-0.00412342	0.184347
										0.0648183	0.062109	0.00270932	0.184424
										0.21472	0.219734	-0.00501343	0.184504
										0.777377	0.776479	0.00089841	0.184634
										0.61733	0.618316	-0.000986116	0.184701
										0.673637	0.678108	-0.00447135	0.18474
										0.913609	0.906355	0.0072539	0.184817
										0.372867	0.371026	0.00184117	0.184965
										0.93527	0.931883	0.00338686	0.185009
										0.0449355	0.0479382	-0.00300268	0.18501
										0.912787	0.912282	0.000505476	0.185069
										0.528244	0.530895	-0.00265114	0.185233
										0.852612	0.849435	0.00317662	0.185299
										0.936391	0.932638	0.0037528	0.185341
										0.943295	0.938686	0.00460851	0.185378
										0.932442	0.927217	0.00522466	0.185445
										0.92016	0.915754	0.00440614	0.185526
										0.921102	0.916976	0.00412649	0.185546
										0.350439	0.351191	-0.000751627	0.185592
										0.595562	0.596155	-0.000592899	0.185594
										0.816126	0.822543	-0.00641699	0.185595
										0.330449	0.330146	0.000303573	0.185639
										0.938044	0.936376	0.00166797	0.185767
										0.662907	0.581325	0.0815821	0.185804
										0.861436	0.868728	-0.00729189	0.185805
										0.861436	0.868728	-0.00729189	0.185805
										0.487502	0.48635	0.00115175	0.185857
										0.95335	0.95107	0.00227972	0.185928
										0.956279	0.953992	0.00228697	0.186053
										0.253698	0.252665	0.00103275	0.186081
										0.227855	0.22378	0.00407456	0.186106
										0.939365	0.935133	0.00423184	0.186174
										0.368604	0.360383	0.00822158	0.186266
										0.678931	0.683917	-0.00498553	0.186323
										0.907735	0.912348	-0.00461292	0.186377
										0.602969	0.585823	0.0171457	0.186499
										0.915685	0.919606	-0.00392105	0.186536
										0.908846	0.90342	0.00542558	0.186548
										0.599963	0.600285	-0.000321853	0.186554
										0.596628	0.587053	0.00957431	0.186562
										0.881219	0.873214	0.00800492	0.186574
										0.407646	0.429635	-0.0219888	0.186682
										0.840187	0.84248	-0.00229374	0.186692
										0.466758	0.465499	0.00125972	0.186724
										0.919287	0.918955	0.000331715	0.18673
										0.951504	0.949082	0.00242128	0.186797
										0.733004	0.742912	-0.0099079	0.186835
										0.827172	0.83634	-0.00916872	0.186865
										0.165635	0.167659	-0.0020248	0.186939
										0.807025	0.81282	-0.00579498	0.186996
										0.0853531	0.0831072	0.00224588	0.187107
										0.864302	0.871286	-0.00698378	0.187117
										0.692267	0.701662	-0.00939469	0.187148
										0.861007	0.860984	2.25003e-05	0.18717
										0.100924	0.0948002	0.0061241	0.187241
										0.574387	0.561398	0.0129897	0.18725
										0.49308	0.493839	-0.000758617	0.18725
										0.224754	0.224198	0.000555797	0.187326
										0.673854	0.672951	0.000903236	0.187336
										0.800248	0.789129	0.0111187	0.187397
										0.86959	0.87477	-0.00518004	0.187488
										0.128955	0.13065	-0.00169567	0.18749
										0.548009	0.518308	0.0297006	0.187643
										0.906593	0.901723	0.00486945	0.187745
										0.716835	0.722504	-0.00566925	0.187778
										0.923525	0.918533	0.00499155	0.187792
										0.468448	0.481348	-0.0128996	0.187845
										0.926783	0.922805	0.00397829	0.187892
										0.598941	0.597751	0.00118937	0.188028
										0.583494	0.573221	0.0102729	0.188097
										0.708465	0.695349	0.0131162	0.188121
										0.636325	0.650949	-0.0146231	0.188168
										0.359884	0.364024	-0.00414004	0.188225
										0.366575	0.366627	-5.2705e-05	0.188277
										0.464111	0.458992	0.00511924	0.188288
										0.223885	0.22424	-0.000355055	0.188399
										0.383344	0.381917	0.00142744	0.188468
										0.700186	0.716662	-0.0164757	0.188499
										0.22357	0.228052	-0.00448218	0.18864
										0.7124	0.710964	0.00143552	0.188725
										0.920352	0.917781	0.00257109	0.188746
										0.897274	0.901661	-0.00438768	0.188811
										0.852639	0.856294	-0.00365525	0.188861
										0.453337	0.454599	-0.00126156	0.188866
										0.371348	0.382213	-0.0108655	0.188912
										0.473949	0.471965	0.00198321	0.189105
										0.691925	0.70267	-0.0107454	0.189162
										0.932733	0.928472	0.00426134	0.189195
										0.918441	0.91403	0.00441055	0.189325
										0.3857	0.384955	0.000745293	0.189334
										0.874476	0.870186	0.00429046	0.189377
										0.638693	0.634169	0.00452385	0.189385
										0.345601	0.341473	0.00412862	0.189654
										0.334521	0.335253	-0.000731979	0.189668
										0.833456	0.827453	0.00600254	0.18971
										0.282966	0.284323	-0.00135768	0.189717
										0.939596	0.936628	0.00296857	0.189725
										0.334285	0.337482	-0.00319696	0.1898
										0.934826	0.930779	0.00404737	0.189806
										0.56605	0.558661	0.00738908	0.189957
										0.0990197	0.0964534	0.00256624	0.189982
										0.851127	0.836231	0.0148959	0.189982
										0.26664	0.273099	-0.00645947	0.190043
										0.714048	0.72477	-0.0107224	0.190142
										0.404127	0.405595	-0.00146767	0.190156
										0.926615	0.922529	0.00408631	0.190205
										0.921857	0.921301	0.000556285	0.190248
										0.395805	0.394219	0.00158556	0.190248
										0.700481	0.701225	-0.000743593	0.190298
										0.687657	0.686642	0.00101554	0.190428
										0.929432	0.925703	0.00372942	0.190461
										0.202086	0.202116	-2.91441e-05	0.190461
										0.539581	0.535974	0.00360662	0.190461
										0.671743	0.676644	-0.00490124	0.190577
										0.157154	0.159657	-0.00250252	0.19062
										0.339047	0.338032	0.00101542	0.19067
										0.506504	0.503374	0.00312986	0.190701
										0.594217	0.598556	-0.00433995	0.190817
										0.866037	0.872178	-0.00614069	0.190832
										0.818331	0.82821	-0.00987966	0.190924
										0.937525	0.933954	0.00357082	0.191012
										0.427119	0.427689	-0.000570314	0.191037
										0.686348	0.679232	0.00711617	0.191079
										0.900894	0.894394	0.00649961	0.191095
										0.4615	0.463099	-0.00159944	0.191119
										0.90765	0.909409	-0.00175949	0.191212
										0.725748	0.714453	0.0112958	0.191239
										0.324864	0.317816	0.00704777	0.191285
										0.922005	0.926629	-0.00462361	0.191309
										0.43643	0.437861	-0.00143101	0.191478
										0.667872	0.657181	0.0106907	0.19149
										0.437059	0.433696	0.00336291	0.191494
										0.926309	0.927846	-0.00153734	0.191498
										0.933591	0.933487	0.000103666	0.191543
										0.820016	0.827547	-0.0075309	0.191582
										0.358936	0.341882	0.0170538	0.191812
										0.887865	0.884223	0.00364169	0.191831
										0.458148	0.461163	-0.00301437	0.191858
										0.447756	0.43915	0.00860632	0.191906
										0.880522	0.887171	-0.00664815	0.191977
										0.142103	0.132952	0.00915028	0.191988
										0.922783	0.919184	0.00359897	0.192006
										0.685987	0.686324	-0.000336999	0.192014
										0.403749	0.404145	-0.000395421	0.19208
										0.422533	0.425212	-0.00267941	0.192123
										0.255406	0.254904	0.0005019	0.192148
										0.565782	0.563995	0.0017864	0.19231
										0.607228	0.631547	-0.0243193	0.192404
										0.953276	0.951043	0.00223298	0.192416
										0.924546	0.928913	-0.00436699	0.192458
										0.68057	0.677301	0.00326902	0.192499
										0.892806	0.894484	-0.00167835	0.192507
										0.782104	0.790982	-0.00887847	0.192617
										0.426759	0.425061	0.00169788	0.192646
										0.633547	0.61735	0.0161963	0.19277
										0.650294	0.651826	-0.00153265	0.192785
										0.439324	0.435594	0.00372979	0.192829
										0.897564	0.904221	-0.00665658	0.192861
										0.106333	0.122797	-0.0164641	0.192894
										0.936723	0.934297	0.00242565	0.192901
										0.9467	0.948649	-0.00194902	0.192929
										0.0398635	0.0413771	-0.0015136	0.19299
										0.695399	0.68682	0.00857905	0.193053
										0.939017	0.935809	0.0032087	0.19306
										0.508243	0.525572	-0.017329	0.193088
										0.112671	0.110097	0.00257332	0.193152
										0.446889	0.443712	0.00317781	0.193262
										0.326364	0.327036	-0.000672153	0.193281
										0.938488	0.909301	0.0291872	0.193332
										0.349325	0.342198	0.00712776	0.193418
										0.0722518	0.0794339	-0.00718217	0.193437
										0.818813	0.821791	-0.00297757	0.193461
										0.767065	0.788045	-0.0209804	0.193597
										0.332586	0.333689	-0.00110327	0.193607
										0.0642652	0.0630845	0.00118071	0.193653
										0.240683	0.224097	0.0165864	0.193761
										0.579461	0.56674	0.0127216	0.193804
										0.875821	0.878778	-0.00295726	0.193811
										0.348385	0.357896	-0.00951043	0.193818
										0.804163	0.796018	0.00814516	0.193838
										0.82676	0.841166	-0.0144054	0.194004
										0.383555	0.381374	0.00218065	0.194086
										0.807076	0.810814	-0.00373781	0.194235
										0.787355	0.78701	0.000345776	0.194239
										0.313762	0.312231	0.00153096	0.194335
										0.890375	0.880808	0.00956718	0.194395
										0.620494	0.609747	0.0107471	0.194399
										0.383584	0.385614	-0.00202974	0.194426
										0.136824	0.131533	0.00529163	0.194479
										0.819016	0.817314	0.00170156	0.194508
										0.867078	0.866502	0.000575809	0.194582
										0.923877	0.920469	0.00340765	0.194662
										0.625438	0.624293	0.00114434	0.194692
										0.190838	0.18823	0.00260753	0.194712
										0.9353	0.93042	0.00487965	0.194747
										0.0357074	0.0362848	-0.00057745	0.194789
										0.823753	0.815984	0.00776905	0.1948
										0.87704	0.890679	-0.0136394	0.194807
										0.923381	0.92313	0.000251104	0.194817
										0.915633	0.921789	-0.00615619	0.194968
										0.0373432	0.0388009	-0.00145765	0.195163
										0.620085	0.620609	-0.000523706	0.195211
										0.330592	0.328535	0.00205685	0.195219
										0.0530488	0.0562715	-0.00322268	0.19523
										0.836597	0.835237	0.00136012	0.195294
										0.664328	0.653319	0.0110085	0.195389
										0.133573	0.127795	0.00577873	0.195588
										0.768848	0.77715	-0.00830173	0.195619
										0.250268	0.270529	-0.0202604	0.195695
										0.469228	0.478865	-0.00963699	0.195745
										0.877317	0.882407	-0.00508966	0.195766
										0.726012	0.720856	0.00515619	0.195769
										0.574156	0.576085	-0.00192864	0.195783
										0.653497	0.652209	0.00128762	0.195874
										0.845415	0.844107	0.00130863	0.195882
										0.947059	0.943824	0.00323435	0.195885
										0.412965	0.418968	-0.00600314	0.195942
										0.521343	0.51843	0.00291305	0.19597
										0.110861	0.111804	-0.000942974	0.196076
										0.266956	0.265234	0.00172265	0.196171
										0.927181	0.926082	0.00109879	0.196192
										0.623246	0.606421	0.0168257	0.196288
										0.918883	0.914503	0.00437986	0.196302
										0.295682	0.299113	-0.00343118	0.196304
										0.851691	0.859219	-0.00752788	0.196394
										0.819401	0.818233	0.00116726	0.196607
										0.591104	0.607219	-0.0161154	0.196691
										0.313801	0.310668	0.00313311	0.196781
										0.709006	0.70381	0.00519576	0.196813
										0.43108	0.42934	0.00174014	0.196848
										0.806299	0.793962	0.0123366	0.196891
										0.271864	0.274843	-0.00297839	0.196891
										0.847961	0.839775	0.00818587	0.196923
										0.0554042	0.0591787	-0.00377451	0.196951
										0.847866	0.844446	0.00342063	0.196969
										0.931295	0.92604	0.00525499	0.197076
										0.798037	0.791523	0.00651357	0.197177
										0.255472	0.256641	-0.00116887	0.197182
										0.159439	0.162906	-0.00346675	0.197188
										0.357771	0.355084	0.00268691	0.197246
										0.645378	0.642173	0.00320443	0.197342
										0.776174	0.782082	-0.00590779	0.197363
										0.404636	0.39396	0.0106755	0.197378
										0.920787	0.916508	0.00427975	0.19741
										0.768416	0.78215	-0.0137339	0.197484
										0.9247	0.921123	0.00357744	0.197529
										0.844118	0.836943	0.0071749	0.197535
										0.897733	0.890086	0.00764737	0.197618
										0.221035	0.225347	-0.00431195	0.197627
										0.876809	0.881807	-0.00499818	0.197656
										0.931504	0.928103	0.00340158	0.197689
										0.908417	0.906527	0.00189023	0.19779
										0.942376	0.939746	0.0026299	0.197929
										0.869096	0.874985	-0.00588849	0.197967
										0.893707	0.887144	0.00656369	0.197997
										0.921764	0.925421	-0.00365688	0.198005
										0.954875	0.956829	-0.0019539	0.198066
										0.246858	0.246557	0.000300381	0.198072
										0.951402	0.947309	0.004093	0.198107
										0.404308	0.405133	-0.000824764	0.198112
										0.895602	0.893565	0.00203767	0.198151
										0.328939	0.326124	0.00281467	0.198171
										0.0567051	0.055935	0.000770103	0.198192
										0.906565	0.911475	-0.00491002	0.198214
										0.392959	0.39201	0.000948202	0.198321
										0.884018	0.891371	-0.00735233	0.198338
										0.849251	0.855325	-0.00607411	0.198357
										0.342853	0.345342	-0.00248904	0.198398
										0.888907	0.895226	-0.00631838	0.198428
										0.563877	0.564977	-0.00110016	0.198467
										0.940005	0.937272	0.00273331	0.198555
										0.0672668	0.0674926	-0.000225758	0.19856
										0.401399	0.40459	-0.00319027	0.198693
										0.0527602	0.0557595	-0.00299935	0.198732
										0.20554	0.201089	0.00445092	0.19877
										0.0575281	0.0582323	-0.000704122	0.198877
										0.731039	0.739203	-0.00816383	0.198899
										0.205788	0.208664	-0.00287658	0.1989
										0.754084	0.76595	-0.0118653	0.198906
										0.712494	0.716844	-0.00434993	0.198933
										0.883746	0.880932	0.00281343	0.199092
										0.222109	0.217986	0.00412311	0.199223
										0.523391	0.536663	-0.0132729	0.199302
										0.849491	0.859077	-0.00958588	0.199397
										0.880004	0.881701	-0.00169757	0.19948
										0.0588763	0.0623019	-0.00342552	0.1995
										0.915432	0.913717	0.00171542	0.199607
										0.0815426	0.0847613	-0.00321862	0.199705
										0.212231	0.213878	-0.00164694	0.199765
										0.62844	0.631874	-0.00343353	0.199792
										0.842754	0.8522	-0.00944592	0.199801
										0.842848	0.836009	0.0068386	0.19981
										0.787333	0.794551	-0.00721845	0.199818
										0.897025	0.903501	-0.00647532	0.200014
										0.62808	0.640159	-0.0120791	0.200063
										0.628102	0.639862	-0.0117605	0.200064
										0.813409	0.783226	0.030183	0.200094
										0.362381	0.367866	-0.0054849	0.200113
										0.922374	0.92043	0.001944	0.200121
										0.489064	0.488537	0.000527428	0.200141
										0.938836	0.936528	0.0023074	0.200148
										0.438113	0.438337	-0.000224165	0.200223
										0.944826	0.941613	0.00321396	0.200225
										0.516845	0.517761	-0.000915406	0.200302
										0.937467	0.940502	-0.00303525	0.200364
										0.519611	0.530408	-0.0107968	0.200376
										0.235489	0.231879	0.00361087	0.200424
										0.410496	0.410507	-1.14494e-05	0.200484
										0.34545	0.346203	-0.00075339	0.200512
										0.728782	0.722876	0.00590595	0.200614
										0.373169	0.376527	-0.00335884	0.200697
										0.540404	0.539696	0.000707252	0.200724
										0.150039	0.154269	-0.00422976	0.200753
										0.120401	0.120411	-9.91608e-06	0.200795
										0.419845	0.411038	0.0088064	0.200807
										0.162749	0.160986	0.0017635	0.200989
										0.441291	0.439056	0.00223518	0.200997
										0.547585	0.546524	0.00106067	0.201023
										0.888149	0.893834	-0.00568477	0.201119
										0.851558	0.858023	-0.00646511	0.201131
										0.886559	0.887107	-0.000547506	0.201137
										0.815436	0.808283	0.00715254	0.201142
										0.948229	0.945657	0.00257137	0.201159
										0.327003	0.327501	-0.000498203	0.201216
										0.868223	0.862372	0.00585129	0.201242
										0.45878	0.454295	0.00448493	0.201243
										0.924795	0.92503	-0.000235153	0.201258
										0.754773	0.752435	0.00233824	0.201307
										0.56892	0.566252	0.00266749	0.201334
										0.922884	0.9267	-0.00381637	0.201379
										0.910522	0.906561	0.00396128	0.201447
										0.910522	0.906561	0.00396128	0.201447
										0.825339	0.825958	-0.000619369	0.201455
										0.784763	0.791938	-0.00717492	0.201488
										0.862352	0.864535	-0.00218301	0.20155
										0.315265	0.337941	-0.0226759	0.201603
										0.884096	0.888782	-0.00468622	0.201725
										0.921218	0.914131	0.0070865	0.201735
										0.951144	0.94852	0.00262431	0.201833
										0.825691	0.826563	-0.000872268	0.201848
										0.433427	0.432378	0.00104873	0.201871
										0.753078	0.76497	-0.0118915	0.201902
										0.465886	0.467459	-0.00157319	0.201921
										0.10591	0.10183	0.00407997	0.201994
										0.930554	0.931666	-0.00111207	0.202002
										0.60159	0.598832	0.00275775	0.202039
										0.510702	0.513684	-0.00298251	0.202055
										0.879361	0.873534	0.00582674	0.202067
										0.216823	0.222318	-0.00549511	0.202088
										0.455459	0.455508	-4.93333e-05	0.202106
										0.905367	0.899563	0.00580456	0.202129
										0.942268	0.940033	0.00223523	0.202129
										0.670224	0.665107	0.00511727	0.202134
										0.931661	0.933675	-0.00201478	0.202154
										0.878973	0.882785	-0.00381215	0.20225
										0.532999	0.531326	0.00167339	0.202291
										0.863523	0.869974	-0.00645141	0.202293
										0.437042	0.436723	0.000318784	0.202376
										0.920267	0.920372	-0.000105006	0.202431
										0.0570236	0.0610672	-0.00404359	0.202652
										0.748162	0.758279	-0.0101167	0.202694
										0.70639	0.722916	-0.0165255	0.202734
										0.248871	0.26081	-0.0119385	0.202937
										0.750181	0.743187	0.00699358	0.202987
										0.0437247	0.0460217	-0.00229704	0.203031
										0.737292	0.711078	0.0262136	0.203111
										0.391911	0.380689	0.0112219	0.20314
[truncated: 27,622 more rows]

## Sheet:  medium n-3_vs_low n-3 PUFAs(B)
Supplementary Table 4. B
Significantly differentially methylated genes at promoter region in Medium n-3 PUFAs vs Low n-3-PUFAs
id	Chromosome	Gene List	mean.mean.diff	pvalue
ENSG00000229604	chr2	MTATP8P2	0.0438153	0.000401481
ENSG00000133028	chr17	SCO1	-0.0310034	0.00591723
ENSG00000230122	chr2	ECEL1P3	0.0400483	0.0063867
ENSG00000206652	chr1	RNU1-1	-0.0195722	0.00723173
ENSG00000255251	chr8	PRR23D1	0.00857102	0.00760909
ENSG00000224337	chr2	FAM8A3P	0.0309304	0.00912048
ENSG00000244066	chr1	RN7SL148P	0.00935857	0.00926908
ENSG00000223626	chr13	LINC01044	0.0419137	0.0098962
ENSG00000264756	chr17	RN7SL805P	0.0142084	0.010629
ENSG00000213438	chr10	YBX2P1	0.0401944	0.0108278
ENSG00000226683	chr13	PWWP2AP1	0.0297225	0.0115544
ENSG00000264534	chr3	MIR378B	0.0236886	0.0121593
ENSG00000214324	chr3	C3orf56	0.0208627	0.013061
ENSG00000115239	chr2	GPR75-ASB3	0.0204037	0.013358
ENSG00000119737	chr2	GPR75	0.0204037	0.013358
ENSG00000197475	chr8	ADAM3A	0.0624708	0.0141738
ENSG00000233816	chr9	IFNA13	0.00626683	0.0149022
ENSG00000211699	chr7	TRGV3	0.0191289	0.0164187
ENSG00000260139	chr15	CSPG4P13	0.0198476	0.0168231
ENSG00000163736	chr4	PPBP	-0.00399295	0.0174016
ENSG00000137462	chr4	TLR2	0.0110776	0.0175129
ENSG00000272395	chr19	IFNL4	-0.0217851	0.0180243
ENSG00000172967	chr22	XKR3	0.0063059	0.0185267
ENSG00000178662	chr2	CSRNP3	0.00751326	0.0195894
ENSG00000237082	chr13	COX5BP6	0.013113	0.0199965
ENSG00000250486	chr4	FAM218A	-0.0128111	0.0206558
ENSG00000249119	chr5	MTND6P4	0.0444211	0.0207682
ENSG00000231009	chr10	CUBNP1	-0.00764109	0.0210165
ENSG00000141232	chr17	TOB1	0.00548996	0.0215632
ENSG00000081237	chr1	PTPRC	0.0160717	0.0216597
ENSG00000213713	chr11	PIGCP1	-0.06472	0.0216737
ENSG00000147457	chr8	CHMP7	0.032004	0.0223353
ENSG00000211813	chr14	TRAV34	-0.010335	0.0225005
ENSG00000224924	chr21	LINC00320	-0.0115775	0.0225451
ENSG00000100170	chr22	SLC5A1	0.0321836	0.0233835
ENSG00000167910	chr8	CYP7A1	0.0115317	0.0239973
ENSG00000142973	chr1	CYP4B1	-0.0187361	0.0249659
ENSG00000130701	chr20	RBBP8NL	-0.0261749	0.025922
ENSG00000263706	chr10	RN7SL450P	0.0336012	0.0259422
ENSG00000234912	chr17	LINC00338	0.0181525	0.026071
ENSG00000129657	chr17	SEC14L1	0.0181525	0.026071
ENSG00000215187	chr9	FAM166B	-0.0298438	0.0271882
ENSG00000212327	chr3	RNU6-882P	0.00470589	0.0277222
ENSG00000214642	chr6	DEFB113	0.00783949	0.0277662
ENSG00000134716	chr1	CYP2J2	0.00910201	0.0278075
ENSG00000264292	chr2	MIR2467	-0.00626914	0.0279643
ENSG00000242852	chr19	ZNF709	0.0199175	0.0283866
ENSG00000227684	chr1	CROCCP4	0.0175589	0.0289536
ENSG00000095110	chr11	NXPE1	0.00487132	0.0293806
ENSG00000106399	chr7	RPA3	0.0382296	0.0296138
ENSG00000185037	chr7	ZNF733P	0.00258199	0.0307041
ENSG00000214832	chr17	UPF3AP2	0.0178372	0.0310906
ENSG00000134640	chr11	MTNR1B	0.0207725	0.0312605
ENSG00000174946	chr3	GPR171	0.0274801	0.031374
ENSG00000205327	chr12	OR6C68	0.00501496	0.0314806
ENSG00000232818	chr7	RPS2P32	0.0193666	0.0315287
ENSG00000188931	chr1	C1orf192	-0.00878962	0.0318295
ENSG00000231989	chr5	PPP1R2P3	0.0183419	0.0324137
ENSG00000172155	chr1	LCE1D	0.0321215	0.0324981
ENSG00000117090	chr1	SLAMF1	0.0152987	0.0327065
ENSG00000253128	chr14	IGHV4-80	0.0205795	0.0327099
ENSG00000211454	chr1	AKR7L	0.0243027	0.0330334
ENSG00000149050	chr11	ZNF214	-0.00738365	0.0334465
ENSG00000158077	chr11	NLRP14	-0.00738365	0.0334465
ENSG00000207573	chr7	MIR550A2	-0.0208467	0.0337852
ENSG00000219642	chr6	BMPR1APS1	0.0170619	0.0339097
ENSG00000243970	chr1	PPIEL	0.0152605	0.0344069
ENSG00000232799	chr2	CRYGFP	0.00307093	0.0348339
ENSG00000238121	chr13	LINC00426	0.00656556	0.0348727
ENSG00000254835	chr22	RNF185-AS1	-0.018513	0.0349458
ENSG00000271043	chr5	MTRNR2L2	0.011845	0.0352566
ENSG00000252925	chr1	RNU1-68P	0.0226177	0.0355238
ENSG00000201240	chr14	SNORD114-9	0.00937901	0.0357959
ENSG00000225808	chr2	DNAJC19P5	0.00423006	0.0359967
ENSG00000266515	chr4	MIR4452	-0.0156902	0.036037
ENSG00000204583	chr12	LRCOL1	0.0280142	0.0363995
ENSG00000169045	chr5	HNRNPH1	-0.0112622	0.0376408
ENSG00000198986	chr22	MIRLET7A3	-0.0185104	0.0380512
ENSG00000113140	chr5	SPARC	0.00782391	0.0389629
ENSG00000167965	chr16	MLST8	-0.00687982	0.0390731
ENSG00000116685	chr1	KIAA2013	0.0155568	0.039107
ENSG00000242779	chr19	ZNF702P	0.0200448	0.0395453
ENSG00000108602	chr17	ALDH3A1	-0.0150376	0.0398491
ENSG00000229150	chr2	CRYGEP	0.0454415	0.0399478
ENSG00000237130	chr1	MRPS6P2	0.00308476	0.0401168
ENSG00000260967	chr16	RARRES2P5	0.0111869	0.0403371
ENSG00000242384	chr17	TBC1D3H	-0.0117546	0.0409776
ENSG00000161583	chr17	TBC1D3G	-0.0117546	0.0409776
ENSG00000236216	chr1	PPP1R11P1	0.0383823	0.0410211
ENSG00000221303	chr14	SNORA79	0.00340744	0.0412471
ENSG00000266564	chr1	MIR4418	-0.0292427	0.0421176
ENSG00000176922	chr11	OR51S1	0.00956353	0.0423191
ENSG00000151812	chr14	SLC35F4	-0.0106703	0.0424842
ENSG00000224758	chr10	LINC01167	0.0449303	0.0425703
ENSG00000268754	chr16	LINC01081	0.018978	0.0425809
ENSG00000227108	chr14	IGHD1-14	0.0529582	0.0428161
ENSG00000135409	chr12	AMHR2	-0.000280033	0.0428871
ENSG00000124942	chr11	AHNAK	-0.00508633	0.0429443
ENSG00000167346	chr11	MMP26	0.0311189	0.0432474
ENSG00000164707	chr7	SLC13A4	0.00877005	0.0434116
ENSG00000179626	chr12	OR6C4	0.00626488	0.0434972
ENSG00000177994	chr2	C2orf73	0.015849	0.0436762
ENSG00000199944	chr6	RNU6-653P	-0.0121745	0.0436887
ENSG00000240041	chr14	IGHJ4	0.0236265	0.0437362
ENSG00000242887	chr14	IGHJ3	0.0236265	0.0437362
ENSG00000237547	chr14	IGHJ2P	0.0236265	0.0437362
ENSG00000211904	chr14	IGHJ2	0.0236265	0.0437362
ENSG00000211905	chr14	IGHJ1	0.0236265	0.0437362
ENSG00000236597	chr14	IGHD7-27	0.0236265	0.0437362
ENSG00000227335	chr14	IGHJ1P	0.0236265	0.0437362
ENSG00000258990	chr14	MPPE1P1	-0.00748728	0.0443226
ENSG00000152253	chr2	SPC25	-0.034399	0.044429
ENSG00000212296	chr5	SNORD72	-0.0166111	0.0447055
ENSG00000254017	chr9	IGHEP2	-0.00488734	0.0447869
ENSG00000207599	chr19	MIR520E	0.0202357	0.0450521
ENSG00000121318	chr12	TAS2R10	0.00745379	0.0453393
ENSG00000183395	chr12	PMCH	0.00549385	0.045867
ENSG00000106633	chr7	GCK	-0.00793912	0.0460878
ENSG00000221493	chr18	MIR320C1	-0.0140096	0.0462778
ENSG00000207976	chr10	MIR607	0.0103362	0.0466159
ENSG00000183729	chr8	NPBWR1	-0.00241282	0.0466502
ENSG00000239014	chr15	SNORD108	0.00286898	0.0467019
ENSG00000250305	chr8	KIAA1456	-0.00591107	0.0468641
ENSG00000231023	chr6	LINC00326	0.00678379	0.0471362
ENSG00000230082	chr3	PRRT3-AS1	0.00836986	0.0479517
ENSG00000241861	chr3	GAPDHP50	-0.00899343	0.048215
ENSG00000189181	chr1	OR14I1	-0.0118945	0.0483046
ENSG00000233333	chr1	RNFT1P2	0.00634783	0.0487347
ENSG00000131738	chr17	KRT33B	-0.00679986	0.048809
ENSG00000198553	chr13	KCNRG	0.00564211	0.0491138
ENSG00000004846	chr7	ABCB5	-0.0222827	0.0495031
ENSG00000160284	chr21	SPATC1L	0.0601395	0.0496223
ENSG00000067057	chr10	PFKP	-0.0131116	0.0497293

## Sheet:  medium n-3_vs_low n-3 PUFAs(C)
Supplementary Table 4. C
Significantly differentially methylated genes at CpG islands in Medium n-3 PUFAs vs Low n-3 PUFAs
id	Chromosome	Start	End	Gene List	mean.mean.diff	pvalue
17132	chr14	34268947	34270438	EGLN3	0.0584443	4.41158e-05
4238	chr3	13245693	13246212	IQSEC1	0.0401402	0.000139282
7756	chr6	25732693	25732957	HIST1H2APS1	0.0431057	0.000806262
19100	chr16	15083367	15084045	PDXDC1	0.0428427	0.000822214
16859	chr13	112997193	112997717	MCF2L	0.0397019	0.000874738
18680	chr16	867033	867833	LMF1	0.0830828	0.00111616
23905	chr19	40728236	40728618	ITPKC	0.0367709	0.00126896
21662	chr17	80708193	80708528	RPTOR	0.114682	0.00140286
10325	chr7	157405010	157406608	DNAJB6	0.0574973	0.00147204
16858	chr13	112984967	112985733	MCF2L	0.0492433	0.00187665
22520	chr19	1998801	1999332	BTBD2	0.0221945	0.00200712
23166	chr19	12624274	12624477	ZNF490	0.0319094	0.00221655
24318	chr19	49713496	49714119	CPT1C	0.0393496	0.00233392
11186	chr8	141359156	141359621	GPR20	0.0575702	0.00279486
23835	chr19	39086879	39087304	ACP7	0.0262427	0.00280588
24266	chr19	49061546	49061769	AC008687.8	-0.0311505	0.0029099
3945	chr2	233215681	233217556	ATG16L1	0.0452259	0.00318336
17602	chr14	101908782	101909022	PPP2R5C	0.0320266	0.00356798
9817	chr7	98990158	98990922	TRRAP	0.0362029	0.00366575
11810	chr9	77502094	77502518	GNA14	-0.00511098	0.0040155
5149	chr3	182816772	182817455	ATP11B	0.0199113	0.00408217
26527	chr22	49447340	49448283	C22orf34	0.0424204	0.00502417
4434	chr3	46759065	46759550	PRSS50	0.0482663	0.00529419
4081	chr2	241640410	241641359	ATG4B	0.0286223	0.00552231
2685	chr2	26950539	26951474	AC013472.2	0.0260929	0.00584275
14890	chr11	92702790	92703434	FAT3	0.0326946	0.00645638
26466	chr22	46457096	46458028	CELSR1	-0.0386881	0.00677062
22478	chr19	1789460	1789880	ATP8B3	0.0361249	0.00697494
7291	chr5	156277303	156277685	SGCD	0.0282077	0.00723075
3489	chr2	150176814	150177219	LINC01818	0.0272281	0.00748436
7778	chr6	26225387	26225790	HIST1H3E	0.0313821	0.00753937
13586	chr10	125751133	125751984	EDRF1	0.0482697	0.00755634
4205	chr3	10370439	10370806	ATP2B2	0.0343039	0.00793614
21423	chr17	77133928	77134175	SEC14L1	-0.0211383	0.00802193
446	chr1	11985644	11986634	MFN2	0.0293454	0.00838949
2844	chr2	54086777	54087266	ACYP2	0.0225886	0.0088416
24563	chr19	55591434	55591644	FIZ1	-0.041271	0.00950935
26223	chr22	32439047	32439442	BPIFC	0.037918	0.0100609
20039	chr16	89734986	89735189	ZNF276	0.0465091	0.0102258
6218	chr4	165878037	165878446	TLL1	-0.0147706	0.0106166
11949	chr9	98981293	98982175	COL15A1	0.0351217	0.010631
8908	chr7	917633	917859	ADAP1	-0.0459107	0.011127
12153	chr9	126135408	126136193	AL589923.1	0.0170259	0.0114769
5487	chr4	2366422	2367092	ZFYVE28	0.0368272	0.0116874
21123	chr17	55962574	55963229	ANKFN1	0.0321017	0.0118653
7462	chr5	177366539	177366973	RGS14	0.0318768	0.0120644
15973	chr12	111474954	111475242	ATXN2	-0.0325728	0.01212
10323	chr7	157369121	157369394	DNAJB6	0.0276405	0.0121544
25454	chr20	61992187	61993599	TAF4	0.00882067	0.0133036
12687	chr10	530714	531099	DIP2C	0.041734	0.0134928
20632	chr17	31149421	31149886	NF1	0.0775734	0.0134981
10767	chr8	39380226	39380533	ADAM5	0.0624708	0.0141738
3093	chr2	91777181	91777968	GGT8P	0.0274385	0.0144111
11270	chr8	144357998	144359075	SLC52A2	0.0520685	0.0145235
5571	chr4	6009869	6010112	orf50	0.0844734	0.0147967
9547	chr7	63154690	63155147	SEPT14P1	-0.0215138	0.016125
517	chr1	17018684	17020959	SDHB	0.048613	0.017022
19901	chr16	88268114	88268367	AC138512.1	-0.0422794	0.0182781
6983	chr5	131607019	131607889	RAPGEF6	0.0291011	0.0183413
17233	chr14	54418678	54418881	CDKN3	0.0298495	0.0189165
16367	chr12	133186738	133187103	AC026786.1	0.0355619	0.0201548
5044	chr3	151178624	151178984	MED12L	0.0456545	0.0202761
26056	chr22	21505627	21506073	PI4KAP2	0.0244923	0.0202956
11966	chr9	99839208	99840055	NR4A3	0.0226899	0.0208732
3188	chr2	102803673	102804556	TMEM182	-0.016824	0.0218124
10869	chr8	58192500	58192884	FAM110B	0.0383766	0.0219103
25462	chr20	62051942	62052286	TAF4	0.0680815	0.0236466
7529	chr5	179588401	179588773	RUFY1	0.0339948	0.0237371
7068	chr5	138713815	138714340	CTNNA1	0.0272838	0.0242335
3403	chr2	131009570	131010185	ARHGEF4	0.0386649	0.0252011
11928	chr9	97807451	97807694	PTCSC2	0.0163602	0.0253925
3238	chr2	110969853	110970222	ACOXL	-0.0555064	0.0255099
6483	chr5	1725184	1725420	AC112176.1	0.0267943	0.0255536
2280	chr1	228075378	228075750	AL136379.1	-0.0431736	0.026469
570	chr1	19600250	19600942	MINOS1	0.02575	0.0272012
22122	chr18	77087464	77088162	MBP	-0.0444604	0.0277358
18472	chr15	90543411	90543835	CRTC3	-0.0213343	0.027775
18636	chr16	615683	615927	RAB40C	-0.0086928	0.0284275
9126	chr7	5352097	5352480	TNRC18	-0.0161696	0.028452
18678	chr16	857342	858025	LMF1	0.0580487	0.0288592
19798	chr16	85394177	85394378	GSE1	0.0375241	0.029757
25449	chr20	61953907	61954408	TAF4	0.0284929	0.0308481
284	chr1	3634634	3635101	WRAP73	0.0115664	0.0312275
26269	chr22	37962482	37962819	POLR2F	0.0176499	0.0317116
4470	chr3	48631883	48632901	SLC26A6	0.0139422	0.0326683
2430	chr1	245851178	245852514	SMYD3	0.026073	0.0329041
2994	chr2	74357575	74358014	AC006030.1	0.0637914	0.0332497
14050	chr11	7041073	7041949	NLRP14	-0.0070525	0.0334165
26339	chr22	40057942	40058844	TNRC6B	0.019663	0.0343688
4052	chr2	240878213	240878587	AGXT	0.0534623	0.0345945
2149	chr1	211652307	211652754	LINC01693	0.0302917	0.0346401
3778	chr2	210010094	210010367	RPE	0.00307093	0.0348339
2495	chr2	1480759	1481631	AC105450.1	0.0256735	0.0351643
11591	chr9	34178952	34179480	UBAP1	0.00393492	0.0352006
1638	chr1	149671992	149673412	LINC00869	0.0226177	0.0355238
22628	chr19	3006274	3006721	TLE2	0.0292067	0.0358394
15371	chr12	25538795	25539424	LMNTD1	-0.00203254	0.0362773
4094	chr2	241974907	241975143	LINC01237	0.011184	0.0363511
14364	chr11	58869806	58870076	GLYATL2	0.014792	0.0366074
16298	chr12	132682573	132682895	POLE	-0.0532691	0.036615
13642	chr10	131927305	131927519	PPP2R2D	0.024622	0.036965
1614	chr1	148864532	148865184	PDE4DIP	0.0205886	0.0371111
21546	chr17	79465816	79466241	RBFOX3	0.0246922	0.0373147
12366	chr9	135865058	135865264	CAMSAP1	-0.00511698	0.0378282
24667	chr19	57351284	57351995	AC005261.2	0.0161022	0.038016
13407	chr10	103070292	103070504	CNNM2	0.000421306	0.0381548
11909	chr9	96108467	96108992	AL449403.2	0.0230954	0.0383588
10378	chr7	158361910	158362970	PTPRN2	0.0174268	0.0388995
18618	chr16	450835	451140	RAB11FIP3	0.0337237	0.0397287
18566	chr15	101389733	101390260	PCSK6	0.014038	0.0397485
17682	chr14	104690040	104690274	INF2	-0.0245966	0.0397489
17260	chr14	57283968	57284558	AP5M1	-0.00252185	0.0399343
22621	chr19	2858894	2859239	ZNF555	-0.02177	0.0410197
7577	chr6	519080	521338	EXOC2	0.0113701	0.041424
17892	chr15	30487777	30488680	AC127502.1	0.0203014	0.0415793
20073	chr16	90172705	90172925	FAM157C	0.027699	0.0417201
24499	chr19	53540736	53541233	ZNF331	0.0148563	0.0417986
3455	chr2	133402721	133403010	NCKAP5	0.0316831	0.0421373
15854	chr12	96350519	96350721	CDK17	0.0180881	0.0425546
5506	chr4	3043019	3043547	HTT	0.033362	0.0427245
16935	chr13	114187104	114187469	CFAP97D2	-0.0327018	0.0427299
18859	chr16	2185140	2186406	CASKIN1	0.00629914	0.0430278
21742	chr18	5542848	5543054	EPB41L3	-0.0028026	0.0436295
7530	chr5	179634578	179634875	HNRNPH1	0.0303542	0.0439344
5392	chr4	1027680	1028019	AC019103.1	-0.0118438	0.043967
16856	chr13	112848576	112849221	ATP11A	0.0256086	0.0440148
8681	chr6	161188085	161188639	AGPAT4	0.00441843	0.0444494
10462	chr8	1321233	1321638	DLGAP2	0.055837	0.0449381
23169	chr19	12707697	12708114	TNPO2	0.00424648	0.0452969
24481	chr19	52995941	52996595	ZNF702P	0.0230207	0.045657
21626	chr17	80277119	80277833	RNF213	0.0127945	0.0456695
10044	chr7	129402221	129402791	AHCYL2	0.00471398	0.0460201
9549	chr7	63211533	63211941	AC092001.1	-0.0141603	0.0464019
4701	chr3	87138226	87138546	LINC00506	-0.0165919	0.0467477
15611	chr12	54089212	54089413	FLJ12825	-0.00425119	0.0473408
3813	chr2	219232376	219232892	ANKZF1	0.00268982	0.0475265
5183	chr3	184286936	184287329	EEF1AKMT4-ECE2	-0.00306954	0.0478231
4193	chr3	9987896	9989619	EMC3	0.00836986	0.0479517
7463	chr5	177370963	177371612	RGS14	0.0245785	0.0481993
21428	chr17	77609916	77610298	AC021683.5	0.00654367	0.0482081
22237	chr19	429261	429581	SHC2	-0.0114386	0.0483747
5143	chr3	181437185	181437478	SOX2-OT	-0.00351054	0.0486431
10219	chr7	151078463	151079536	FASTK	0.0118427	0.0486942
15244	chr12	5936877	5937085	ANO2	0.0158593	0.0490002
20081	chr17	122797	123426	NPRL3	-0.0125232	0.0493804
16312	chr12	132853944	132854190	CHFR	-0.0149011	0.0497348

## Sheet: Legend
	id:	site id
	Chromosome:	chromosome of the site
	Start:	start coordinate of the region
	End:	end coordinate of the region
	Gene list:	associated gene symbol to the given region
	mean.mean.diff:	Mean difference in means across all sites in a region
	pvalue:	Combined pvalue aggregating pvalues of all sites in the region using a generalization of Fisher's method
