# Supplementary material for: Maternal Intake of n-3 Polyunsaturated Fatty Acids During Pregnancy Is Associated With Differential Methylation Profiles in Cord Blood White Cells
Source: Front Genet. 2019 Oct 25;10:1050. doi: 10.3389/fgene.2019.01050 (PMC6824245; doi:10.3389/fgene.2019.01050)
Supplement: Supplementary file 5 [file Table_5.xlsx]

## Sheet: medium n-3_vs_high n-3 PUFAs(A)
Supplementary Table 5. A
Significantly differentially methylated genes in gene bodies in Medium n-3 PUFAs vs High n-3 PUFAs
id	Chromosome	Gene List	mean.mean.diff	pvalue
ENSG00000211767	chr7	TRBJ2-3	0.00880642	0.000219891
ENSG00000155918	chr6	RAET1L	0.0335288	0.000388717
ENSG00000224722	chr8	PRNCR1	0.0103844	0.001494
ENSG00000212724	chr17	KRTAP2-3	-0.0590966	0.00252487
ENSG00000188931	chr1	C1orf192	0.083244	0.0035592
ENSG00000135355	chr6	GJA10	0.0164256	0.00555101
ENSG00000216331	chr6	HIST1H1PS1	0.0428243	0.00631653
ENSG00000188124	chr11	OR2AG2	0.0122043	0.00720385
ENSG00000224403	chr3	DPPA2P3	0.046507	0.00769703
ENSG00000197262	chr17	CCL4L2	0.0802747	0.00810284
ENSG00000187537	chr14	POTEM	0.0165042	0.00814283
ENSG00000104818	chr19	CGB2	0.0273909	0.00845314
ENSG00000207263	chr15	SNORD116-16	0.0110472	0.00898108
ENSG00000254417	chr11	ANO1-AS2	0.0132536	0.00908159
ENSG00000227108	chr14	IGHD1-14	0.0714588	0.0094226
ENSG00000235947	chr3	EGOT	0.013174	0.0101431
ENSG00000259334	chr14	LINC00596	0.0269426	0.010252
ENSG00000175701	chr2	LINC00116	-0.0351032	0.011591
ENSG00000237200	chr1	ZBTB40-IT1	0.0122431	0.0120865
ENSG00000269220	chr22	LINC00528	-0.0252837	0.0125044
ENSG00000204513	chr1	PRAMEF11	0.0170896	0.0128094
ENSG00000208027	chr14	MIR485	0.00660765	0.0132021
ENSG00000176900	chr11	OR51T1	0.0112367	0.0138613
ENSG00000255359	chr11	CCDC179	0.00536415	0.0142814
ENSG00000204001	chr9	LCN8	0.0242029	0.0143051
ENSG00000181984	chr15	GOLGA8CP	0.0173814	0.0157571
ENSG00000239195	chr11	SNORD5	0.00427063	0.0157968
ENSG00000237264	chr8	FTH1P11	0.00570164	0.0159847
ENSG00000150045	chr12	KLRF1	0.00662117	0.016541
ENSG00000207826	chr8	MIR596	-0.0318971	0.017954
ENSG00000199143	chr19	MIR373	0.00822175	0.0180618
ENSG00000137078	chr9	SIT1	0.0208442	0.0181224
ENSG00000241790	chr2	ENO1P4	0.0053834	0.0188347
ENSG00000186113	chr11	OR5D14	0.0273454	0.0188533
ENSG00000202314	chr11	SNORD6	0.00665469	0.0194994
ENSG00000226245	chr10	ZNF32-AS1	0.0078463	0.0200225
ENSG00000162888	chr1	C1orf147	-0.0238148	0.0205813
ENSG00000146383	chr6	TAAR6	0.00636188	0.021869
ENSG00000231897	chr3	MARK2P14	0.030387	0.0223465
ENSG00000230710	chr13	LINC00332	0.0196584	0.0233645
ENSG00000213416	chr17	KRTAP4-12	0.0279214	0.0243299
ENSG00000253328	chr8	SUMO2P19	0.00519757	0.0253781
ENSG00000221957	chr19	KIR2DS4	0.0153401	0.0259638
ENSG00000231445	chr2	TIMM8AP1	0.0225167	0.0261904
ENSG00000256812	chr16	CAPNS2	0.00604593	0.0264709
ENSG00000248848	chr4	PPBPP2	0.0139305	0.0267424
ENSG00000121236	chr11	TRIM6	0.0330032	0.0267818
ENSG00000185862	chr17	EVI2B	-0.00740117	0.026976
ENSG00000204949	chr8	FAM83A-AS1	0.00594647	0.0272026
ENSG00000176495	chr11	OR5AN1	0.00805191	0.0275157
ENSG00000196890	chr1	HIST3H2BB	-0.0021606	0.0276129
ENSG00000176893	chr11	OR51G2	0.021713	0.0276687
ENSG00000237111	chr14	IGHJ3P	0.0555098	0.0277089
ENSG00000224227	chr1	OR2L1P	0.00609224	0.0278048
ENSG00000223709	chr11	TRIM64EP	0.00823458	0.0281109
ENSG00000114771	chr3	AADAC	0.00779072	0.0281776
ENSG00000181961	chr11	OR4A16	0.031533	0.0286139
ENSG00000207638	chr21	MIR99A	0.00530225	0.0286708
ENSG00000206989	chr5	SNORD63	0.0080417	0.0295882
ENSG00000225093	chr6	RPL3P7	0.0121947	0.0297207
ENSG00000242341	chr5	RN7SL646P	0.0104783	0.0298793
ENSG00000235397	chr17	EPN2-AS1	-0.0236388	0.030231
ENSG00000163217	chr2	BMP10	-0.00567888	0.0302525
ENSG00000221767	chr10	MIR1307	0.00808952	0.0303784
ENSG00000167332	chr11	OR51E2	0.000495831	0.0309623
ENSG00000224286	chr1	LINC01142	0.00709402	0.0310407
ENSG00000206688	chr15	SNORD116-18	0.0122048	0.0310813
ENSG00000172243	chr12	CLEC7A	0.00741359	0.0314699
ENSG00000197445	chr16	C16orf47	0.00555478	0.0319496
ENSG00000207548	chr2	MIR217	0.01154	0.0327271
ENSG00000124391	chr16	IL17C	0.0225802	0.0328099
ENSG00000171484	chr9	OR1B1	0.0207681	0.0333923
ENSG00000224707	chr6	E2F3-IT1	0.0106686	0.0337071
ENSG00000207732	chr4	MIR218-1	0.00862328	0.0343688
ENSG00000127515	chr19	OR7A10	0.00445846	0.0346234
ENSG00000164266	chr5	SPINK1	0.00549347	0.0350728
ENSG00000246898	chr16	LINC00920	0.00795749	0.0350878
ENSG00000240549	chr3	THOC7-AS1	-0.00583152	0.0352808
ENSG00000212520	chr10	RNU6-1250P	0.00473676	0.0356649
ENSG00000218890	chr6	NUFIP1P	-0.0149877	0.0356744
ENSG00000207862	chr19	MIR518B	0.010294	0.0363096
ENSG00000255837	chr12	TAS2R20	0.0127494	0.0368189
ENSG00000229671	chr11	LINC01150	0.00341609	0.0371694
ENSG00000171084	chr3	FAM86JP	0.00570313	0.0376457
ENSG00000250517	chr12	LDHAL6CP	0.00636596	0.0376547
ENSG00000255713	chr17	OR4D2	0.0438432	0.0377513
ENSG00000106819	chr9	ASPN	0.00771543	0.0380502
ENSG00000235822	chr13	LINC01073	0.00754266	0.0388028
ENSG00000214289	chr3	RPL39P5	0.00935532	0.0391285
ENSG00000176567	chr11	OR4X1	0.0145758	0.0391303
ENSG00000164729	chr17	SLC35G3	0.0210456	0.0393072
ENSG00000215486	chr13	ARL2BPP3	0.00836899	0.0394686
ENSG00000216436	chr6	HIST1H2APS1	0.0285635	0.0396606
ENSG00000123500	chr6	COL10A1	0.00718569	0.0399507
ENSG00000235207	chr7	TUBBP6	0.0040161	0.0399517
ENSG00000176219	chr14	OR11H6	0.01857	0.0400069
ENSG00000187747	chr11	OR52B6	0.00485537	0.0401099
ENSG00000232792	chr1	FTH1P25	0.00348643	0.0403113
ENSG00000199109	chr14	MIR411	0.00294055	0.0403695
ENSG00000229084	chr14	LINC00226	0.00766648	0.0409708
ENSG00000198390	chr21	KRTAP13-1	0.0176397	0.0417556
ENSG00000224796	chr6	RPL32P1	-0.0200378	0.0421336
ENSG00000107262	chr9	BAG1	0.00433909	0.0421747
ENSG00000267697	chr7	LUZP6	0.00601914	0.0422022
ENSG00000138379	chr2	MSTN	0.00643273	0.0422777
ENSG00000249003	chr4	CLUHP4	-0.0494232	0.0424655
ENSG00000172404	chr22	DNAJB7	0.012625	0.0436483
ENSG00000184351	chr21	KRTAP19-1	0.00667067	0.043892
ENSG00000253148	chr1	RGS21	0.00431081	0.0443391
ENSG00000254008	chr8	LINC00051	0.014653	0.0443649
ENSG00000230156	chr13	LINC00443	0.00943367	0.0446471
ENSG00000170323	chr8	FABP4	0.00753452	0.0453559
ENSG00000232401	chr21	LINC00112	0.00845498	0.0453882
ENSG00000213866	chr9	YBX1P10	0.00286092	0.0454215
ENSG00000236824	chr2	BCYRN1	0.0241934	0.0456031
ENSG00000137033	chr9	IL33	0.00717735	0.0465117
ENSG00000201148	chr1	RNA5SP42	0.0086964	0.0465122
ENSG00000231276	chr6	E2F4P1	0.00783578	0.0469179
ENSG00000221760	chr22	MIR548J	0.00617515	0.0472788
ENSG00000230174	chr6	LINC01149	0.0153397	0.0476444
ENSG00000253218	chr5	KLF3P1	0.0044406	0.0478041
ENSG00000207692	chr7	MIR592	0.00873328	0.0478569
ENSG00000230257	chr7	NFE4	0.00760869	0.0479008
ENSG00000000971	chr1	CFH	0.00490157	0.0479323
ENSG00000188868	chr19	ZNF563	0.00704161	0.048047
ENSG00000212534	chr2	SNORD70	0.00563037	0.0480856
ENSG00000207981	chr19	MIR519D	0.0277124	0.0481283
ENSG00000179695	chr12	OR6C2	0.00672768	0.0485289
ENSG00000207444	chr14	SNORD56B	0.00483761	0.0494352
ENSG00000231213	chr3	PLSCR5	0.00679934	0.0499851

## Sheet: medium n-3_vs_high n-3 PUFAs(B)
Supplementary Table 5. B
Significantly differentially methylated genes at promoter region in Medium n-3 PUFAs vs High n-3 PUFAs
id	Chromosome	Gene List	mean.mean.diff	pvalue
ENSG00000270945	chr16	HSPE1P7	0.0046764	0.000927198
ENSG00000147457	chr8	CHMP7	0.043224	0.00107967
ENSG00000205021	chr17	CCL3L1	0.0788973	0.00132522
ENSG00000229604	chr2	MTATP8P2	0.0305384	0.00148887
ENSG00000172967	chr22	XKR3	0.00743293	0.00383178
ENSG00000211912	chr14	IGHD2-21	0.0462057	0.00473748
ENSG00000167346	chr11	MMP26	0.0419082	0.00512197
ENSG00000234972	chr17	TBC1D3C	0.0433782	0.00743481
ENSG00000108679	chr17	LGALS3BP	0.0237107	0.00773593
ENSG00000207826	chr8	MIR596	-0.0278414	0.00839441
ENSG00000081237	chr1	PTPRC	0.0196694	0.00876547
ENSG00000115963	chr2	RND3	0.0110184	0.00912534
ENSG00000211931	chr14	IGHD2-2	0.0335728	0.00948262
ENSG00000226777	chr14	KIAA0125	0.0335728	0.00948262
ENSG00000227108	chr14	IGHD1-14	0.0693031	0.00951508
ENSG00000212327	chr3	RNU6-882P	0.00545286	0.00990361
ENSG00000211626	chr2	IGKV6D-41	0.0397266	0.00994835
ENSG00000266705	chr2	MIR4437	0.0198102	0.0101345
ENSG00000211836	chr14	TRAJ54	-0.0253023	0.0113947
ENSG00000211837	chr14	TRAJ53	-0.0253023	0.0113947
ENSG00000240041	chr14	IGHJ4	0.0304573	0.0127231
ENSG00000242887	chr14	IGHJ3	0.0304573	0.0127231
ENSG00000237547	chr14	IGHJ2P	0.0304573	0.0127231
ENSG00000211904	chr14	IGHJ2	0.0304573	0.0127231
ENSG00000211905	chr14	IGHJ1	0.0304573	0.0127231
ENSG00000236597	chr14	IGHD7-27	0.0304573	0.0127231
ENSG00000227335	chr14	IGHJ1P	0.0304573	0.0127231
ENSG00000233816	chr9	IFNA13	0.00688863	0.0127649
ENSG00000243073	chr1	PRAMEF4	0.0124907	0.0128629
ENSG00000265588	chr8	MIR5708	0.00317706	0.0135317
ENSG00000144118	chr2	RALB	0.00627775	0.0140132
ENSG00000258986	chr14	TMEM179	0.0161823	0.0146403
ENSG00000230122	chr2	ECEL1P3	0.0359889	0.0149804
ENSG00000264534	chr3	MIR378B	0.0262646	0.0150982
ENSG00000236217	chr10	C1DP2	0.0128748	0.0154305
ENSG00000223626	chr13	LINC01044	0.0357668	0.0159077
ENSG00000185028	chr5	LRRC14B	0.0258822	0.0161295
ENSG00000125900	chr20	SIRPD	0.00715897	0.0165305
ENSG00000254894	chr11	NAV2-AS1	0.0217121	0.0165793
ENSG00000211920	chr14	IGHD6-13	0.0671474	0.0167104
ENSG00000206652	chr1	RNU1-1	-0.0185721	0.0189127
ENSG00000255378	chr8	PRR23D2	0.0173023	0.0189951
ENSG00000167447	chr17	SMG8	0.0126099	0.0190931
ENSG00000208006	chr13	MIR16-1	0.0133552	0.0191543
ENSG00000167910	chr8	CYP7A1	0.0120152	0.0194397
ENSG00000252503	chr4	RNU6-531P	0.00752845	0.0194721
ENSG00000238344	chr14	SNORD126	0.00395245	0.0195199
ENSG00000073737	chr2	DHRS9	0.00651832	0.0197405
ENSG00000230565	chr10	ZNF32-AS2	0.0078463	0.0200225
ENSG00000244066	chr1	RN7SL148P	0.0085805	0.0201117
ENSG00000216331	chr6	HIST1H1PS1	0.0318747	0.0203263
ENSG00000182053	chr11	TRIM49B	0.009561	0.0203531
ENSG00000261689	chr16	AGGF1P4	0.0154009	0.020478
ENSG00000244356	chr10	RN7SL398P	0.00408135	0.0208159
ENSG00000232953	chr3	HSPA8P18	0.0062678	0.0211298
ENSG00000258588	chr11	TRIM6-TRIM34	0.0444192	0.0213354
ENSG00000198732	chr14	SMOC1	0.0666107	0.023168
ENSG00000137078	chr9	SIT1	0.0232348	0.0235652
ENSG00000006606	chr7	CCL26	-0.0216934	0.0239346
ENSG00000177575	chr12	CD163	0.00555559	0.0241266
ENSG00000237082	chr13	COX5BP6	0.0107785	0.0242369
ENSG00000188958	chr3	UTS2B	-0.0130452	0.0244316
ENSG00000221227	chr4	MIR1305	0.00578316	0.0245567
ENSG00000249119	chr5	MTND6P4	0.0382767	0.0245672
ENSG00000200785	chr14	SNORD8	0.00761571	0.0247179
ENSG00000163092	chr2	XIRP2	0.0064619	0.0250995
ENSG00000253328	chr8	SUMO2P19	0.00519757	0.0253781
ENSG00000136574	chr8	GATA4	0.017183	0.0255114
ENSG00000185037	chr7	ZNF733P	0.0072728	0.025524
ENSG00000227800	chr14	IGHD4-17	0.0203801	0.0257337
ENSG00000211917	chr14	IGHD3-16	0.0203801	0.0257337
ENSG00000211900	chr14	IGHJ6	0.0407742	0.0259308
ENSG00000231793	chr11	DOC2GP	0.0450258	0.0259509
ENSG00000231445	chr2	TIMM8AP1	0.0225167	0.0261904
ENSG00000256812	chr16	CAPNS2	0.00604593	0.0264709
ENSG00000225419	chr20	RPL21P3	0.010653	0.0265671
ENSG00000121236	chr11	TRIM6	0.0405362	0.0266285
ENSG00000272055	chr10	RNU6-6P	0.0103427	0.0270124
ENSG00000206384	chr3	COL6A6	0.00860864	0.0273197
ENSG00000239043	chr14	SNORD127	-0.00429892	0.0276167
ENSG00000176893	chr11	OR51G2	0.021713	0.0276687
ENSG00000253128	chr14	IGHV4-80	0.0203785	0.0279549
ENSG00000243420	chr12	RN7SL734P	-0.0391263	0.0281245
ENSG00000134864	chr13	GGACT	0.0072093	0.028518
ENSG00000155918	chr6	RAET1L	0.0140033	0.0289422
ENSG00000188340	chr1	OR6N2	0.0084064	0.0292042
ENSG00000224315	chr1	RPL7P7	0.00406767	0.0292243
ENSG00000237111	chr14	IGHJ3P	0.044443	0.0294714
ENSG00000225093	chr6	RPL3P7	0.0121947	0.0297207
ENSG00000242341	chr5	RN7SL646P	0.0104783	0.0298793
ENSG00000178395	chr1	C1orf65	0.0304904	0.0298876
ENSG00000126545	chr4	CSN1S1	0.00892544	0.0304485
ENSG00000211849	chr14	TRAJ40	0.0173585	0.0306911
ENSG00000206536	chr3	OR5K3	0.00585691	0.0307864
ENSG00000254008	chr8	LINC00051	0.0180042	0.0314523
ENSG00000267603	chr17	LINC01028	0.00830432	0.0318624
ENSG00000250561	chr7	OR7E59P	0.0290625	0.0321394
ENSG00000178662	chr2	CSRNP3	0.00676996	0.0321889
ENSG00000186113	chr11	OR5D14	0.024847	0.0325294
ENSG00000200632	chr14	SNORD113-7	0.00792083	0.0325336
ENSG00000207548	chr2	MIR217	0.01154	0.0327271
ENSG00000181609	chr11	OR52D1	0.00812553	0.0333517
ENSG00000168036	chr3	CTNNB1	0.00566848	0.0338424
ENSG00000179626	chr12	OR6C4	0.00729696	0.0338456
ENSG00000254318	chr8	C8orf87	0.00535675	0.0342513
ENSG00000171459	chr9	OR1L6	0.00607496	0.0342774
ENSG00000172769	chr11	OR5B3	0.0127068	0.0344
ENSG00000124942	chr11	AHNAK	-0.00512931	0.034409
ENSG00000214954	chr8	LRRC69	0.00520144	0.0350914
ENSG00000127329	chr12	PTPRB	-0.0158475	0.0354485
ENSG00000212520	chr10	RNU6-1250P	0.00473676	0.0356649
ENSG00000007038	chr16	PRSS21	0.021326	0.0356867
ENSG00000207392	chr6	SNORA20	0.00476567	0.0358216
ENSG00000265329	chr20	MIR4758	0.00616731	0.0359709
ENSG00000232690	chr2	HSPE1P9	0.013993	0.0363186
ENSG00000134899	chr13	ERCC5	0.00859095	0.0365908
ENSG00000234256	chr10	PTCD2P2	0.0048378	0.0367589
ENSG00000198440	chr19	ZNF583	0.00503497	0.0368273
ENSG00000121933	chr1	ADORA3	0.00667856	0.037547
ENSG00000108852	chr17	MPP2	0.020571	0.0377304
ENSG00000196071	chr1	OR2L13	0.0453219	0.0378875
ENSG00000104497	chr8	SNX16	0.000422226	0.0378893
ENSG00000221303	chr14	SNORA79	0.0035804	0.0383469
ENSG00000160345	chr9	C9orf116	0.0186215	0.0384589
ENSG00000172421	chr17	EFCAB3	0.00489376	0.0385458
ENSG00000128606	chr7	LRRC17	-0.0192904	0.0386593
ENSG00000242472	chr14	IGHJ5	0.0471344	0.0388109
ENSG00000214578	chr17	HMGN2P15	0.0105247	0.0389268
ENSG00000244425	chr22	RN7SL268P	0.00723032	0.0391504
ENSG00000172508	chr11	CARNS1	0.0113721	0.0391978
ENSG00000260967	chr16	RARRES2P5	0.0128987	0.0392374
ENSG00000198398	chr3	TMEM207	0.00607148	0.0394113
ENSG00000173239	chr10	LIPM	0.00445799	0.0396627
ENSG00000252848	chr7	RNA5SP230	0.00986793	0.0398778
ENSG00000259078	chr14	PTBP1P	0.00286563	0.0400538
ENSG00000200827	chr18	RNU6-324P	0.00546896	0.0401105
ENSG00000171484	chr9	OR1B1	0.0202974	0.0401799
ENSG00000184795	chr11	UNC93B5	0.0112846	0.0402293
ENSG00000177462	chr1	OR2T8	0.00608048	0.0402883
ENSG00000232792	chr1	FTH1P25	0.00348643	0.0403113
ENSG00000211699	chr7	TRGV3	0.0161401	0.0406136
ENSG00000207729	chr1	MIR556	0.00544019	0.0406276
ENSG00000212443	chr12	SNORA53	0.00493626	0.040661
ENSG00000240489	chr3	SETP14	0.0102355	0.040956
ENSG00000181689	chr11	OR8K3	0.00537458	0.0414735
ENSG00000229453	chr3	SPINK8	0.00741832	0.0415117
ENSG00000207976	chr10	MIR607	0.00842768	0.0415426
ENSG00000101343	chr20	CRNKL1	-0.0275028	0.0418943
ENSG00000218890	chr6	NUFIP1P	-0.01523	0.0420809
ENSG00000267697	chr7	LUZP6	0.00601914	0.0422022
ENSG00000180974	chr11	OR52E4	0.0118443	0.0423002
ENSG00000254481	chr11	PTP4A2P2	-0.00444872	0.0427016
ENSG00000201441	chr3	RNU6-646P	0.00485686	0.0433696
ENSG00000183185	chr3	GABRR3	0.00887942	0.0434822
ENSG00000198663	chr6	C6orf89	0.00618651	0.043751
ENSG00000120341	chr1	SEC16B	0.00715816	0.0443893
ENSG00000178586	chr2	OR6B3	0.00863024	0.0445833
ENSG00000227590	chr13	ATP5G1P5	0.00943367	0.0446471
ENSG00000243338	chr15	RN7SL307P	0.00408892	0.0449965
ENSG00000167332	chr11	OR51E2	0.0107777	0.0451337
ENSG00000231023	chr6	LINC00326	0.00789085	0.0454895
ENSG00000162877	chr1	PM20D1	0.077367	0.0456925
ENSG00000187288	chr3	CIDEC	0.0132691	0.046185
ENSG00000202252	chr11	SNORD14C	0.0149485	0.0463976
ENSG00000201148	chr1	RNA5SP42	0.0086964	0.0465122
ENSG00000231276	chr6	E2F4P1	0.00783578	0.0469179
ENSG00000182333	chr10	LIPF	0.00559775	0.0469373
ENSG00000161395	chr17	PGAP3	0.00471685	0.0469639
ENSG00000137975	chr1	CLCA2	-0.0233205	0.0474051
ENSG00000238317	chr2	SNORD11	0.00595938	0.047714
ENSG00000110448	chr11	CD5	0.014927	0.0484424
ENSG00000253541	chr8	SEPT10P1	0.00656605	0.0485343
ENSG00000205929	chr21	C21orf62	-0.00884598	0.0485671
ENSG00000144040	chr2	SFXN5	0.00748098	0.0486127
ENSG00000172179	chr6	PRL	0.00642254	0.0490423
ENSG00000258608	chr14	DNAJC19P9	0.00668637	0.0491374
ENSG00000250400	chr8	LINC00977	0.00950214	0.0492562
ENSG00000251720	chr1	RNU7-123P	0.00666793	0.0494379
ENSG00000206910	chr6	SNORA29	0.00773653	0.0494624
ENSG00000105954	chr7	NPVF	0.00551841	0.0495007
ENSG00000248444	chr4	HNRNPA1P65	0.00640084	0.0498019

## Sheet: medium n-3_vs_high n-3 PUFAs(C)
Supplementary Table 5. C
Significantly differentially methylated genes at CpG islands in Medium n-3 PUFAs vs High n-3 PUFAs
id	Chromosome	Start	End	Gene List	mean.mean.diff	pvalue
10494	chr8	1764329	1765171	CLN8	-0.0537748	0.000742694
18680	chr16	867033	867833	LMF1	0.0674469	0.000946065
4434	chr3	46759065	46759550	PRSS50	0.0572901	0.00208271
16859	chr13	112997193	112997717	MCF2L	0.042977	0.00256988
2685	chr2	26950539	26951474	AC013472.2	0.0275968	0.00273949
17132	chr14	34268947	34270438	EGLN3	0.0437556	0.00277579
4205	chr3	10370439	10370806	ATP2B2	0.0343269	0.00365473
15003	chr11	117651217	117651429	DSCAML1	0.00965313	0.00387366
3238	chr2	110969853	110970222	ACOXL	-0.0541867	0.00479934
23166	chr19	12624274	12624477	ZNF490	0.0276589	0.00524987
6355	chr5	211679	212489	CCDC127	0.0213495	0.0061425
16318	chr12	132879967	132880288	CHFR	0.00736273	0.00623034
10391	chr7	158785262	158785771	ESYT2	0.0248035	0.00668294
23485	chr19	18888033	18888969	GDF1	0.0576739	0.00700335
16240	chr12	131171169	131171548	LINC01257	0.0277744	0.00710355
25514	chr20	62433938	62434203	AL121832.1	0.0310406	0.00748163
7068	chr5	138713815	138714340	CTNNA1	0.031647	0.00758706
26597	chr22	50705407	50706553	SHANK3	0.019677	0.00828715
18209	chr15	66947361	66947574	LINC02206	0.0891182	0.0104396
14378	chr11	60534911	60535138	MS4A13	0.0276628	0.0107879
19930	chr16	88706212	88706492	RNF166	0.0353103	0.0109646
8744	chr6	168529983	168530307	SMOC2	0.00756768	0.011505
26339	chr22	40057942	40058844	TNRC6B	0.022014	0.0118593
2407	chr1	243650991	243651529	AKT3	0.0154081	0.013046
6540	chr5	8457433	8458273	LINC02226	0.0359527	0.0132912
3945	chr2	233215681	233217556	ATG16L1	0.0383917	0.0133488
20155	chr17	1808573	1808773	SMYD4	0.0319206	0.0137597
26481	chr22	46762736	46762970	TBC1D22A	0.0463068	0.0145331
395	chr1	9775709	9775997	CLSTN1	0.0227391	0.0147159
10477	chr8	1404885	1405094	DLGAP2	0.00639796	0.0147888
2454	chr1	248100326	248100726	OR2L13	0.0663037	0.0152484
11949	chr9	98981293	98982175	COL15A1	0.0335116	0.0162867
21717	chr18	514511	515477	LINC01925	0.0181824	0.0164986
10323	chr7	157369121	157369394	DNAJB6	0.0264392	0.0179122
18515	chr15	93652756	93653049	AC110023.1	0.0285542	0.0182229
2430	chr1	245851178	245852514	SMYD3	0.0294208	0.0190524
7506	chr5	178986514	178986999	AC104117.3	0.0671161	0.0190629
13685	chr10	134360860	134361084	GRM6	0.010528	0.0190826
17536	chr14	95330984	95331195	LINC02292	0.0356714	0.0197181
22586	chr19	2525141	2525460	GNG7	0.0106589	0.0199183
4013	chr2	239048072	239048454	HDAC4	0.0272853	0.0201388
7495	chr5	178547422	178548701	COL23A1	0.0313794	0.0206824
14660	chr11	67383538	67383809	RAD9A	0.0502371	0.0213234
24586	chr19	55864131	55864379	NLRP4	0.0182183	0.0215519
21534	chr17	79380360	79380723	RBFOX3	0.0414512	0.0219826
798	chr1	32237828	32238661	MTMR9LP	0.0124106	0.0220975
17089	chr14	24601499	24601700	AL136018.1	0.0175006	0.0221206
24567	chr19	55608328	55609048	ZNF865	0.00454292	0.0234379
5512	chr4	3310006	3310235	RGS12	0.00575809	0.0239822
26527	chr22	49447340	49448283	C22orf34	0.0286252	0.024114
5370	chr4	907654	907967	GAK	0.0116972	0.02415
21387	chr17	75883804	75884328	TRIM65	0.014068	0.0245454
13883	chr11	849088	850982	TSPAN4	0.0222419	0.0247891
22478	chr19	1789460	1789880	ATP8B3	0.0284211	0.0248984
23283	chr19	14542769	14543102	TECR	0.0039689	0.0257494
2225	chr1	223566643	223567268	CAPN8	0.0376297	0.0259658
21476	chr17	78442569	78442849	DNAH17	0.0164651	0.0260423
22104	chr18	76552776	76553014	LINC00908	0.00817947	0.026474
12150	chr9	126128197	126128757	AL589923.1	0.0502071	0.0266035
10472	chr8	1352529	1353810	DLGAP2	0.0175768	0.0266103
19049	chr16	10346037	10346265	ATF7IP2	0.0137029	0.0266147
7291	chr5	156277303	156277685	SGCD	0.0233322	0.0269733
22309	chr19	855527	856146	ELANE	0.0190686	0.0271729
21734	chr18	3729124	3729406	DLGAP1	0.00633598	0.0272678
6091	chr4	132666809	132667131	LINC01256	0.00883496	0.0272891
18493	chr15	91473315	91473592	CRAT37	-0.0162663	0.0274009
20632	chr17	31149421	31149886	NF1	0.0704189	0.0279661
14704	chr11	68924691	68924957	IGHMBP2	0.031798	0.0288257
16300	chr12	132689881	132690197	PXMP2	0.0225667	0.0291702
10325	chr7	157405010	157406608	DNAJB6	0.0395061	0.0294683
22242	chr19	453729	453971	SHC2	0.0272627	0.0297726
25805	chr21	45789091	45789373	PCBP3	0.0236342	0.0297954
23160	chr19	12444033	12444548	AC008758.6	0.00767769	0.0298932
19100	chr16	15083367	15084045	PDXDC1	0.0293608	0.0302519
11942	chr9	98514400	98514729	GABBR2	0.0390965	0.0307501
13816	chr11	289772	290010	PGGHG	0.0790229	0.0312964
13886	chr11	888685	888981	CHID1	0.00436495	0.0323042
22442	chr19	1510494	1510725	ADAMTSL5	0.0297855	0.0323155
19248	chr16	29231877	29232338	AC009093.10	0.0211442	0.0328212
6116	chr4	140357363	140357610	SCOC	0.00638737	0.0334136
19798	chr16	85394177	85394378	GSE1	0.0324111	0.0334245
5149	chr3	182816772	182817455	ATP11B	0.0165142	0.0335763
16899	chr13	113677628	113677836	GRK1	0.0143468	0.033877
12951	chr10	43846259	43846575	LINC00840	0.0431801	0.0339739
10445	chr8	1053355	1053804	DLGAP2	0.00673572	0.0340699
7605	chr6	2891930	2892182	SERPINB9	0.0226837	0.0343154
20102	chr17	712978	713599	VPS53	0.00327568	0.0345191
14415	chr11	62211990	62212196	SCGB2A1	-0.025035	0.0350133
9391	chr7	39649254	39649510	RALA	-0.00899269	0.0353381
4052	chr2	240878213	240878587	AGXT	0.0562089	0.0354044
15182	chr12	247456	248501	SLC6A13	0.0255924	0.0357103
20039	chr16	89734986	89735189	ZNF276	0.0402862	0.0366431
12347	chr9	134703709	134703910	COL5A1	0.00497724	0.0370014
53	chr1	1109315	1110145	C1orf159	0.0279183	0.0371483
21	chr1	906297	906538	AL645608.6	0.0262357	0.0373002
3461	chr2	134949068	134949727	CCNT2	0.0116104	0.0386061
13995	chr11	2812416	2813396	KCNQ1	0.0228245	0.0391451
17962	chr15	40572079	40572758	RPUSD2	-0.0313427	0.0393204
7756	chr6	25732693	25732957	HIST1H2APS1	0.0285635	0.0396606
6086	chr4	132654303	132654698	LINC01256	0.0153365	0.0404407
8947	chr7	1119981	1120248	C7orf50	0.00932318	0.0406184
4238	chr3	13245693	13246212	IQSEC1	0.0207119	0.0410791
6089	chr4	132661845	132662167	LINC01256	0.0150231	0.0410822
11591	chr9	34178952	34179480	UBAP1	0.00247701	0.0416542
13884	chr11	858576	858932	TSPAN4	0.0137235	0.0418621
337	chr1	6530537	6531814	NOL9	0.0150505	0.0418989
24469	chr19	52642614	52642841	ZNF83	-0.00168096	0.0420524
25656	chr21	35831698	35832365	RUNX1	0.0259454	0.0426719
16910	chr13	113750487	113751565	LINC00552	0.00708637	0.0428195
22051	chr18	72837485	72837701	NETO1	0.0329149	0.0431688
12366	chr9	135865058	135865264	CAMSAP1	-0.00493334	0.043408
12403	chr9	136834190	136834392	RABL6	0.00672009	0.0435468
19854	chr16	87511360	87511628	AC092720.1	0.0165622	0.0437687
2502	chr2	1669992	1670203	PXDN	0.00508916	0.0439374
25834	chr21	46520796	46521295	DIP2A	0.00490336	0.0445577
24266	chr19	49061546	49061769	AC008687.8	-0.0211055	0.0448191
5707	chr4	26361173	26361411	RBPJ	0.00752069	0.0448661
24110	chr19	45947711	45948047	NOVA2	-0.0084541	0.0448872
15167	chr11	134211760	134212611	NCAPD3	0.0130346	0.0449158
11186	chr8	141359156	141359621	GPR20	0.0355625	0.0451909
21622	chr17	80211647	80213142	SGSH	0.00804532	0.0452553
22985	chr19	8464628	8465001	HNRNPM	0.00323538	0.0453594
24902	chr20	17296126	17296531	PCSK2	0.0175707	0.0453859
12436	chr9	137997371	137997588	CACNA1B	0.0248585	0.0454989
8681	chr6	161188085	161188639	AGPAT4	0.00467586	0.0455138
3804	chr2	217674966	217675214	DIRC3	0.00497167	0.0457445
16858	chr13	112984967	112985733	MCF2L	0.0319306	0.0458241
6463	chr5	1416793	1417004	SLC6A3	0.0073173	0.0460793
19468	chr16	50613109	50613701	NKD1	0.00747493	0.0462963
16886	chr13	113540351	113540558	TMCO3	0.0460474	0.0464737
22355	chr19	1074727	1075071	ARHGAP45	0.0217284	0.0470034
23340	chr19	16296301	16296742	AC020911.2	-0.000272077	0.047163
11183	chr8	141057285	141057521	AC100860.1	0.0270027	0.0480302
4442	chr3	46940055	46940394	CCDC12	0.0222906	0.0486591
17049	chr14	23235775	23236578	RNF212B	-0.000579579	0.04988
12773
21422
10320
864
6434
25930
421
4861
22113
8688
25310
412
13841
16344
8826
8973
12509
3666
11578
16296
2507
3327
10584
5110
15392
10462
22312
2774
16832
11326
4082
13795
21612
8746
9958
4120
17602
10464
831
7507
22367
1405
15173
1628
5086
24667
15611
2668
10377
13978
13608
24798
8908
8596
19036
7757
21626
12552
10012
10626
21442
16876
23781
12153
19250
20949
9297
6121
8715
22401
19106
16247
25313
2280
204
20062
25548
11496
12800
10973
13847
5397
18684
7076
7051
11941
18826
16334
17555
16893
19792
5907
7639
26536
9091
12139
16939
11240
2483
9468
6246
5395
22201
24380
13840
10290
26005
5882
12710
10977
9897
23983
21683
23209
22834
2167
18728
367
7349
7783
13845
13586
21309
22168
11290
10365
23682
10047
12979
1614
11977
26537
12783
257
549
25592
16723
19838
186
10378
10032
21509
10924
10837
25911
10441
21909
20186
10352
21926
8571
23195
20104
19788
24092
7595
21536
990
23956
26056
181
21688
8768
23037
26456
16860
8224
10404
12681
14380
22214
3278
22628
19895
7481
25583
12344
22150
25946
11205
7206
25540
14632
13640
21614
2546
2701
1270
810
24274
10645
7615
8168
4101
20625
6534
15244
25471
24211
5547
18516
667
8255
9691
16258
20467
6485
25270
16535
13755
11779
14719
25332
9418
6760
2496
10338
22122
15061
10433
10869
4080
21425
11469
12050
16250
19032
8901
10385
21225
11494
25248
23827
18970
164
22185
8824
10444
21550
20113
1869
20330
22954
7158
4635
10341
21034
19324
22543
25888
25858
23954
26049
210
20034
13385
25756
13044
19455
17642
15667
26087
19353
2373
21170
11665
12659
8905
18045
3348
10326
22103
15153
4984
26420
12735
10165
11789
12683
6154
25950
16591
10468
8941
7247
8761
20058
7576
12614
6435
15354
101
20032
22656
203
7768
25585
7847
4047
10430
13642
11128
19269
21747
1227
12564
23528
3364
11409
20408
19110
14862
22143
2406
23301
14454
13777
2333
21952
2583
4703
21777
6993
21701
19037
23010
20804
22096
8825
20535
10487
23885
23119
10483
18128
3638
16343
6324
6498
10499
39
20026
13700
14977
16938
10304
282
10219
8935
12615
3984
7870
26256
23968
3446
11728
11802
14364
2539
17335
2103
26137
5602
25917
8157
2250
25174
15180
25758
25974
26510
4050
26025
14240
22316
1588
18922
15136
8823
13648
10541
20130
19544
5990
22585
16291
12569
7995
15225
16252
25500
6407
25264
7188
26526
4951
25736
19944
11730
18213
9008
2190
17599
18711
21433
18714
1182
527
19188
4387
10357
5342
16364
25814
8418
550
5751
2336
25463
905
25545
22801
25484
5610
9874
17609
25419
12628
11198
23617
19778
25152
23386
17484
3772
6872
25640
17706
17868
175
5932
6996
17187
16895
10507
9019
22000
3987
2270
22865
14115
11784
10496
16209
16353
3370
20895
2514
139
12225
25444
7308
1605
14495
2595
11271
16925
12033
5408
21700
22934
23905
417
13432
10369
10482
11852
23669
18774
2993
4062
10414
19010
13196
10898
13758
20652
12826
13938
21262
10486
22068
16808
7577
26023
4227
17937
18917
3217
25293
25851
23985
21678
16244
16347
22285
8766
11002
9459
21181
6311
19865
5959
22714
5654
10452
7578
9224
18661
720
26408
14599
22981
21533
23169
22124
14375
16172
25363
13891
16854
12724
24130
17786
19687
23841
24708
1539
10946
17789
5621
12423
7059
22169
10298
15438
20105
21428
26611
24756
10461
16853
16248
9089
1484
22961
6962
12761
12419
7297
311
5062
25989
22584
8829
12622
18614
1255
19243
6579
25473
2519
21629
12929
19752
20941
21240
13934
8832
20401
10510
17460
9545
7171
10226
5199
9044
9128
9256
3649
11928
13362
18706
22099
5720
16901
18582
16897
16991
19650
25186
4690
12739
14050
18289
18773
18914
21372
9882
4134
21014
2296
7562
18729
19572
21813
9416
25721
22659
23410
1008
7172
1958
23829
23643
9506
13798
26011
21592
12589
19313
21757
17681
12425
17390
162
984
25835
6730
22600
10030
20206
17357
13083
25787
22086
7497
8815
12651
23113
21662
16309
19980
2478
21513
2174
1502
14968
16329
23302
23980
22430
22966
22742
10935
13325
15423
26524
1845
13986
10518
9006
8069
19076
15056
19754
13919
25826
11270
274
16921
14243
10013
23348
10855
24168
2303
13775
9811
12244
11203
4252
25524
21123
18358
10336
275
879
2608
20737
17740
19573
6796
25005
6837
16888
13916
9033
23374
25893
2199
19995
13780
19986
24012
8888
1702
15810
370
25504
6358
20981
6574
2389
20072
25829
9295
18249
16174
11406
8878
16289
14667
13817
12684
8676
10438
14206
16543
9960
16534
15237
26261
2513
15841
6063
20025
26033
11087
10557
1734
22730
8281
19851
19805
9237
6060
17343
24425
22828
25328
3233
12200
23008
12028
13054
14883
13155
17422
8758
10476
26542
23429
8695
12598
18350
178
18202
10160
17057
12431
3235
1815
371
16945
20588
26634
24937
23269
12637
12543
4025
13727
6513
13852
20368
280
2209
7858
4562
25846
18609
21824
22200
3337
19632
6321
21826
21553
12409
18510
16976
14067
18362
22205
26538
14270
303
11533
18948
23733
20880
11930
1283
18878
21674
24980
11225
185
24429
24268
12199
3778
8089
614
9813
26469
6997
12494
20445
10313
9710
1969
6533
8781
18366
8073
1871
2306
6152
320
18430
22146
14913
22565
12544
25886
1511
9119
21197
18503
16100
18489
4129
10006
3806
234
7948
13699
11267
853
19796
12443
5294
7348
21672
17787
12797
25543
17258
10114
105
5367
17824
22315
13630
3035
26138
1472
4780
15249
24635
24028
5312
25764
19863
9676
12875
10370
25556
13231
23654
17407
11729
26606
22223
4036
18235
26306
22411
10432
4609
9021
21196
13099
1479
25491
1844
3204
16839
16742
6762
628
6083
23580
25142
12764
2123
244
10617
21946
316
17285
16168
23694
22559
5772
19905
19277
21389
26391
13519
18368
23556
9039
4409
6480
15873
25693
6378
10857
7165
12496
19247
4910
12749
11172
21671
17502
9293
21373
26496
21024
17716
19103
24561
3773
10389
1501
43
17935
10854
9291
14831
18512
13859
12664
13498
19012
9462
26061
22134
5704
24071
21655
857
4587
7992
24633
9803
10288
25050
18700
13645
11462
16825
23982
5375
3488
25724
19310
17837
4201
10063
253
13965
16232
23121
6456
17822
15424
22414
9895
16167
306
24823
22178
7530
3866
11434
6467
2484
22813
10816
13690
9842
22658
3720
23363
25499
25833
7412
18908
4458
26001
25587
19052
16982
13042
6001
2428
18942
47
15578
7681
165
23384
24641
2491
12141
22389
21081
7780
562
24581
26471
25096
26417
12476
24772
5413
13634
7561
13953
22732
14830
21366
13604
24557
16366
11086
2696
13707
20799
10910
24507
22989
23137
20662
18753
22617
23277
10967
16930
13698
12585
22774
25274
19077
3632
9090
13170
19994
21669
26155
12703
1872
21627
13047
735
10169
12374
5170
4098
15636
526
13011
7601
9141
22055
19252
14260
24187
24623
22747
19056
18764
4700
19925
7480
11518
12582
22193
23863
25538
10184
2463
19889
19078
23469
20716
13665
3964
20415
14679
23154
2457
14548
13705
4263
21491
17356
15293
3893
16319
22569
11791
10249
17362
11182
5341
19039
19422
17700
5410
22155
21510
8709
10897
21675
2556
18912
23017
16971
2509
14967
21128
6447
25669
24225
23404
7955
8511
16212
4604
4216
1592
6668
15777
10589
24392
25438
26523
16586
2248
25891
14678
19415
23604
16184
22842
21796
6008
209
14478
12711
5460
5522
17747
6506
5147
4395
8738
2449
8739
9261
4030
5089
18740
5504
15837
18762
26574
10809
12707
22188
7527
25716
19867
22161
26466
13751
24895
777
3085
10406
21846
13918
19452
20530
10049
11293
20439
6494
24659
6316
13706
6598
8999
25654
15830
11229
17436
18792
7726
130
26459
22718
9735
8983
2451
22308
11423
21246
24177
21818
22710
12125
25942
25920
20204
15148
2157
25577
23553
18694
2887
12437
2322
11627
14132
9581
21090
12066
22519
5224
26228
20315
16324
3948
11273
19924
17913
26442
11687
26599
19050
16871
25188
6635
293
1147
16451
23418
13407
19264
19143
1567
22179
21942
13684
26149
19971
7282
22775
2431
15646
16345
18638
12073
10033
11794
9250
10154
10397
12484
20463
11837
22803
10493
16986
9520
2418
18629
264
7078
13857
21399
7668
16690
24097
26633
16868
18830
12621
24153
17693
16874
16513
22721
18866
21760
10179
24447
8771
21324
7890
14269
45
4799
19489
20080
24614
22751
22114
17000
26512
12646
160
15058
8918
13739
6564
15739
19826
18462
386
13017
11966
12747
8684
22101
11886
25374
20319
17517
14151
18604
18490
24518
5946
24197
22292
14231
16149
23165
3215
6300
2391
25198
12733
24491
5517
15509
23006
13730
19899
2227
24505
25453
16705
16872
9643
22719
11315
12212
21460
2332
22061
11714
24788
1861
13794
15007
13666
16517
23646
26492
7441
20198
24282
20787
23805
6703
5789
14276
77
17683
12016
12692
16838
20922
7638
3381
3096
23174
11278
19903
10687
9318
13284
12001
19680
24779
20196
13631
16812
25761
23204
3363
19583
23629
22163
20549
9212
10317
6431
12696
18766
12270
20842
9936
15768
19236
25684
20596
16389
14732
19510
2320
4656
25882
8402
23324
12685
11887
11239
25433
11040
3941
25319
8583
4258
7048
8836
9038
26047
25734
2482
25637
19787
10327
20154
22697
14109
13599
5338
21667
23972
18179
15386
743
7154
25348
9884
22482
1637
4710
8984
570
9014
13738
10665
12329
21040
22356
17329
15267
9125
11961
22810
20812
4229
25495
9596
10000
19184
10177
17637
10281
3999
25380
15999
8881
25742
6454
13624
26335
25843
6067
19748
1224
10767
23023
2011
6390
21316
26545
7873
20780
8548
4682
9795
12967
7434
25077
24710
16179
11181
22566
21876
8730
2351
24278
573
5743
15291
1961
11667
14993
5985
226
3067
21541
20615
24419
11844
10768
14381
13427
18340
3056
2459
23356
21690
22434
25474
22066
12856
5343
12903
11424
25821
22471
11444
12969
1148
20803
22758
16941
16203
15275
25072
25507
126
22234
13303
24309
12654
3394
7156
5113
886
20545
16515
11511
15707
21456
17194
15549
23182
15974
26002
18599
12517
10480
22036
26161
18679
24239
17709
12620
14621
25454
4952
17598
2224
9688
12750
971
9747
20600
17182
23833
12963
20009
3808
11246
13268
11851
9697
21019
23697
26548
25179
17855
16175
16323
15700
7001
12186
15976
8995
15459
16264
6249
25915
23794
6733
22579
10533
8720
17486
4511
9769
18656
153
25429
17919
24403
5447
20134
5052
14343
21517
22182
8005
13693
17733
4019
16305
25449
18590
26441
25681
18832
6474
3906
9755
12034
7265
15231
24332
21702
11564
14816
14926
2652
11885
11510
10375
6617
17063
3507
17900
24164
22365
10551
19563
20028
16238
22911
15176
25031
21680
13808
9925
18931
26083
11649
521
2812
19271
4275
352
11280
5403
13716
18056
553
23343
16431
20817
24310
8751
14493
6291
19618
5700
25149
12011
22080
6362
26
15631
8953
2976
16903
1362
14685
4615
10408
21446
22222
16341
411
14469
6509
14315
18338
24546
16221
14708
5254
7679
7875
5655
6305
1896
10954
169
22928
19366
4010
4200
17795
7469
23640
12844
8206
26562
23351
15405
17492
23959
19643
9034
205
16594
18776
5371
13912
8945
11153
10337
13993
16617
21489
21453
18297
8740
2499
1700
25754
9175
16306
22470
25483
23636
7521
10137
3421
12051
18856
9480
25314
18267
6701
4886
6379
7651
713
5298
24819
5347
24206
14686
24739
25466
6627
22372
5642
7006
8978
4138
13344
26337
884
17438
7821
26525
10524
5251
18449
14428
11906
5421
25631
21033
3626
10443
5417
[truncated: 23,656 more rows]

## Sheet: Legend
	id:	site id
	Chromosome:	chromosome of the site
	Start:	start coordinate of the region
	End:	end coordinate of the region
	Gene list:	associated gene symbol to the given region
	mean.mean.diff:	Mean difference in means across all sites in a region
	pvalue:	Combined pvalue aggregating pvalues of all sites in the region using a generalization of Fisher's method
